# Supplementary material for: 3D genome topology distinguishes molecular subgroups of medulloblastoma
Source: Am J Hum Genet. 2024 Oct 30;111(12):2720–34. doi: 10.1016/j.ajhg.2024.10.003 (PMC11639096; doi:10.1016/j.ajhg.2024.10.003)
Supplement: Table S1. Excel file summarizing metadata [file mmc2.xlsx]

## Sheet: S01_metadata_updated_240801
samp_name	sex	biotype	subgroup	age at collection	method of tumor/subgroup identification
MB3667	F	primary_tissue	G3	11.3	DNA methylation array
MB3687	F	primary_tissue	G3	7	DNA methylation array
MB3690	F	primary_tissue	G3	Unknown	DNA methylation array
MB3692	M	primary_tissue	G3	4	DNA methylation array
MB3693	M	primary_tissue	G3	2.5	DNA methylation array
MB4010	M	primary_tissue	G3	Unknown	DNA methylation array
MB4037	M	primary_tissue	G3	9.5	DNA methylation array
MB4141	M	primary_tissue	G3	9.67	DNA methylation array
MB0558	F	primary_tissue	G4	10	DNA methylation array
MB3510	M	primary_tissue	G4	Unknown	DNA methylation array
MB3670	M	primary_tissue	G4	7	DNA methylation array
MB3689	M	primary_tissue	G4	6	DNA methylation array
MB3716	F	primary_tissue	G4	15	DNA methylation array
MB3760	M	primary_tissue	G4	8.3	DNA methylation array
MB3761	M	primary_tissue	G4	8	DNA methylation array
MB3807	F	primary_tissue	G4	5	DNA methylation array
MB4079	M	primary_tissue	G4	9	DNA methylation array
MB4132	M	primary_tissue	G4	6	DNA methylation array
MB4174	M	primary_tissue	G4	7	DNA methylation array
MBSF7	M	primary_tissue	G4	Unknown	DNA methylation array
SNC_2_5	M	culture	G4	Unknown	DNA methylation array
MB3612	F	primary_tissue	SHH	3.5	DNA methylation array
MB3661	M	primary_tissue	SHH	4.5	DNA methylation array
MB3662	M	primary_tissue	SHH	5	DNA methylation array
MB3695	M	primary_tissue	SHH	Unknown	DNA methylation array
MB3697	F	primary_tissue	SHH	13	DNA methylation array
MB3724	F	primary_tissue	SHH	14	DNA methylation array
MB4143	M	primary_tissue	SHH	4.5	DNA methylation array
MB4036	F	primary_tissue	WNT	9.25	DNA methylation array
