# Supplementary material for: 3D genome topology distinguishes molecular subgroups of medulloblastoma
Source: Am J Hum Genet. 2024 Oct 30;111(12):2720–34. doi: 10.1016/j.ajhg.2024.10.003 (PMC11639096; doi:10.1016/j.ajhg.2024.10.003)
Supplement: Table S2. Excel file containing quality control data for Hi-C contact map [file mmc3.xlsx]

## Sheet: S02_hic_contact_map_qc
samp_name	resolution	res_group	hic_contacts_abs	hic_contacts_pct	ligation_motif_abs	ligation_motif_pct	inter_chrom_abs	inter_chrom_pct	intra_chrom_abs	intra_chrom_pct	short_range_abs	short_range_pct	long_range_abs	long_range_pct	contacts_x100M	intracontacts_x100M	long_range_x100M	inter_over_intraClose	filter
MB3612	3950	res5	525063012	83.49	281218507	44.72	195774339	31.13	329288673	52.36	88879736	14.13	240408718	38.23	5.25063	3.29289	2.40409	2.20311	PASS
MB3510	4100	res5	495731778	76.75	232584416	36.01	138982790	21.52	356748988	55.23	116053303	17.97	240695358	37.26	4.95732	3.56749	2.40695	1.19755	PASS
MB3692	4300	res5	569445729	82.5	312111682	45.22	158448581	22.96	410997148	59.54	103016408	14.92	307980579	44.62	5.69446	4.10997	3.07981	1.53887	PASS
MB4036	4350	res5	434954395	83.78	281727038	54.26	126564203	24.38	308390192	59.4	75798373	14.6	232591672	44.8	4.34954	3.0839	2.32592	1.66986	PASS
MB3667	4800	res5	490056480	76.79	267330045	41.89	121999672	19.12	368056808	57.67	104295389	16.34	263761287	41.33	4.90056	3.68057	2.63761	1.17013	PASS
MB3689	5550	res6	405102881	75.4	223437754	41.59	114604269	21.33	290498612	54.07	117284212	21.83	173214272	32.24	4.05103	2.90499	1.73214	0.977096	PASS
SNC_2_5	5600	res6	353845681	85.27	242391648	58.41	76567742	18.45	277277939	66.82	78404638	18.89	198873155	47.92	3.53846	2.77278	1.98873	0.976707	PASS
MB3695	5750	res6	390878305	55.64	109645566	15.61	84937768	12.09	305940537	43.55	149747891	21.32	156192399	22.23	3.90878	3.05941	1.56192	0.567073	PASS
MB3687	5850	res6	366119515	66.63	182360016	33.19	83917719	15.27	282201796	51.36	116443076	21.19	165758580	30.17	3.6612	2.82202	1.65759	0.720623	PASS
MB3724	6100	res7	296190749	76	191261406	49.08	115958524	29.75	180232225	46.25	69008841	17.71	111223272	28.54	2.96191	1.80232	1.11223	1.67984	PASS
MB3716	6250	res7	332337447	85.65	235815393	60.77	96866591	24.96	235470856	60.68	67186603	17.31	168284185	43.37	3.32337	2.35471	1.68284	1.44194	PASS
MB3807	6400	res7	324394079	84.47	228896225	59.61	89177248	23.22	235216831	61.25	60436980	15.74	174779797	45.51	3.24394	2.35217	1.7478	1.47522	PASS
MB0558	6450	res7	331430342	81.94	239344480	59.17	156822940	38.77	174607402	43.17	52591075	13	122016266	30.17	3.3143	1.74607	1.22016	2.98231	PASS
MB3693	6500	res7	318550946	59.45	111410452	20.79	67394931	12.58	251156015	46.88	109441150	20.43	141714719	26.45	3.18551	2.51156	1.41715	0.615761	PASS
MB3760	6550	res7	336003108	85.36	242378547	61.57	90077393	22.88	245925715	62.47	71618033	18.19	174307596	44.28	3.36003	2.45926	1.74308	1.25783	PASS
MB4141	6850	res7	319540147	78.26	157827307	38.65	116465781	28.52	203074366	49.73	115025993	28.17	88048288	21.56	3.1954	2.03074	0.880483	1.01242	PASS
MB3670	6850	res7	328902919	78.09	198352733	47.09	85341515	20.26	243561404	57.82	70707433	16.79	172853837	41.04	3.28903	2.43561	1.72854	1.20667	PASS
MB4010	7150	res8	320602572	85.79	227988608	61.01	66572682	17.81	254029890	67.98	68870510	18.43	185159299	49.55	3.20603	2.5403	1.85159	0.966359	PASS
MBSF7	7500	res8	257140274	49.41	67090464	12.89	64094819	12.32	193045455	37.09	93949029	18.05	99096268	19.04	2.5714	1.93045	0.990963	0.682548	PASS
MB4037	7600	res8	282778622	78.92	158190252	44.15	86036701	24.01	196741921	54.91	72971859	20.37	123769846	34.54	2.82779	1.96742	1.2377	1.17869	PASS
MB4174	7600	res8	320122742	80.92	159877934	40.41	103108164	26.06	217014578	54.85	111418356	28.16	105596195	26.69	3.20123	2.17015	1.05596	0.925426	PASS
MB3690	7950	res8	280611407	79.18	164783245	46.49	54192073	15.29	226419334	63.89	117666760	33.2	108752273	30.68	2.80611	2.26419	1.08752	0.460542	PASS
MB4143	8100	res9	322895815	77.71	150335418	36.18	72242206	17.39	250653609	60.32	137009141	32.97	113644415	27.35	3.22896	2.50654	1.13644	0.527449	PASS
MB4079	8150	res9	289041291	72.86	124251331	31.32	62535049	15.76	226506242	57.1	134903002	34.01	91603214	23.09	2.89041	2.26506	0.916032	0.463393	PASS
MB3662	8250	res9	314838293	77.38	118731351	29.18	55717228	13.69	259121065	63.68	164860851	40.52	94260147	23.17	3.14838	2.59121	0.942601	0.337858	PASS
MB4132	8850	res9	308622435	74.96	109920608	26.7	63362044	15.39	245260391	59.57	159003005	38.62	86257341	20.95	3.08622	2.4526	0.862573	0.398498	PASS
MB3697	9250	res10	237037954	61.6	104149463	27.07	56875373	14.78	180162581	46.82	57538662	14.95	122623818	31.87	2.37038	1.80163	1.22624	0.988629	PASS
MB3661	9300	res10	282433836	70.62	108370679	27.1	58078155	14.52	224355681	56.1	147304656	36.83	77050997	19.27	2.82434	2.24356	0.77051	0.394244	PASS
MB3761	12250	res10	176631125	55.53	45138603	14.19	29488123	9.27	147143002	46.26	95219712	29.94	51922896	16.32	1.76631	1.47143	0.519229	0.309619	PASS
average	6832.76
median	6550

## Sheet: read numbers
Sample	Intra-fragment Reads	Below MAPQ Threshold	Hi-C Contacts	Total Reads
MB0558	8981455	64081631	331430342	404493428
MB3510	48005498	102200085	495731778	645937361
MB3612	7216361	96607904	525063012	628887277
MB3661	60748193	56732757	282433836	399914786
MB3662	31319920	60732329	314838293	406890542
MB3667	50628471	97490691	490056480	638175642
MB3670	29140391	63163434	328902919	421206744
MB3687	110240910	73119695	366119515	549480120
MB3689	47859337	84318795	405102881	537281013
MB3690	27395693	46409302	280611407	354416402
MB3692	5644433	115163866	569445729	690254028
MB3693	145359910	71882849	318550946	535793705
MB3695	207050257	104590126	390878305	702518688
MB3697	95262353	52471489	237037954	384771796
MB3716	2723090	52969078	332337447	388029615
MB3724	33469004	60058661	296190749	389718414
MB3760	2766120	54871679	336003108	393640907
MB3761	103451281	37993746	176631125	318076152
MB3807	3733396	55890529	324394079	384018004
MB4010	2150667	50937098	320602572	373690337
MB4036	2254118	81979022	434954395	519187535
MB4037	23075451	52442210	282778622	358296283
MB4079	49359287	58310396	289041291	396710974
MB4132	42333413	60744695	308622435	411700543
MB4141	23498983	65275460	319540147	408314590
MB4143	26006630	66608886	322895815	415511331
MB4174	12135698	63362740	320122742	395621180
MBSF7	194746867	68526476	257140274	520413617
SNC_2_5	3679601	57451348	353845681	414976630
