# Supplementary material for: 3D genome topology distinguishes molecular subgroups of medulloblastoma
Source: Am J Hum Genet. 2024 Oct 30;111(12):2720–34. doi: 10.1016/j.ajhg.2024.10.003 (PMC11639096; doi:10.1016/j.ajhg.2024.10.003)
Supplement: Table S3. Excel file containing HiCCUPS output [file mmc4.xlsx]

## Sheet: S03_hiccups.detected
samp_name	count	rank	sex	biotype	subgroup
MB4174	964	1	M	primary_tissue	G4
MB3661	1860	2	M	primary_tissue	SHH
MB4141	1992	3	M	primary_tissue	G3
MB0558	2434	4	F	primary_tissue	G4
MB4079	2591	5	M	primary_tissue	G4
MB3697	2796	6	F	primary_tissue	SHH
MB4132	3225	7	M	primary_tissue	G4
MB4037	3835	8	M	primary_tissue	G3
MB3761	3948	9	M	primary_tissue	G4
MB4036	4091	10	F	primary_tissue	WNT
MB3692	5060	11	M	primary_tissue	G3
MB3807	5080	12	F	primary_tissue	G4
MB4143	5412	13	M	primary_tissue	SHH
MB3670	5513	14	M	primary_tissue	G4
MB3612	5826	15	F	primary_tissue	SHH
MB3724	5838	16	F	primary_tissue	SHH
MB4010	5991	17	M	primary_tissue	G3
MB3662	6246	18	M	primary_tissue	SHH
MBSF7	6713	19	M	primary_tissue	G4
MB3716	6735	20	F	primary_tissue	G4
MB3760	6928	21	M	primary_tissue	G4
MB3693	7983	22	M	primary_tissue	G3
MB3695	8502	23	M	primary_tissue	SHH
MB3689	8682	24	M	primary_tissue	G4
MB3687	8726	25	F	primary_tissue	G3
SNC_2_5	8832	26	M	culture	G4
MB3667	9869	27	F	primary_tissue	G3
MB3510	10008	28	M	primary_tissue	G4
MB3690	15072	29	F	primary_tissue	G3
