# Supplementary material for: 3D genome topology distinguishes molecular subgroups of medulloblastoma
Source: Am J Hum Genet. 2024 Oct 30;111(12):2720–34. doi: 10.1016/j.ajhg.2024.10.003 (PMC11639096; doi:10.1016/j.ajhg.2024.10.003)
Supplement: Table S4. Excel file containing arrowhead output [file mmc5.xlsx]

## Sheet: S04_arrowhead.detected
samp_name	count	rank	sex	biotype	subgroup
MB3761	1398	1	M	primary_tissue	G4
MB3661	1533	2	M	primary_tissue	SHH
MB4079	1907	3	M	primary_tissue	G4
MB4132	2056	4	M	primary_tissue	G4
MB4141	2195	5	M	primary_tissue	G3
MB4174	2317	6	M	primary_tissue	G4
MB3662	2445	7	M	primary_tissue	SHH
MB0558	2536	8	F	primary_tissue	G4
MB4143	2576	9	M	primary_tissue	SHH
MB3724	2717	10	F	primary_tissue	SHH
MB3697	2758	11	F	primary_tissue	SHH
MB3690	2772	12	F	primary_tissue	G3
MB4037	2814	13	M	primary_tissue	G3
MBSF7	2894	14	M	primary_tissue	G4
MB3695	3140	15	M	primary_tissue	SHH
MB3693	3491	16	M	primary_tissue	G3
MB4036	3525	17	F	primary_tissue	WNT
MB3689	3662	18	M	primary_tissue	G4
MB3807	3691	19	F	primary_tissue	G4
MB3670	3724	20	M	primary_tissue	G4
MB3687	3744	21	F	primary_tissue	G3
MB4010	3748	22	M	primary_tissue	G3
MB3716	3794	23	F	primary_tissue	G4
MB3692	3856	24	M	primary_tissue	G3
MB3760	3895	25	M	primary_tissue	G4
MB3612	3990	26	F	primary_tissue	SHH
SNC_2_5	4235	27	M	culture	G4
MB3667	4362	28	F	primary_tissue	G3
MB3510	4445	29	M	primary_tissue	G4
