# Supplementary material for: 3D genome topology distinguishes molecular subgroups of medulloblastoma
Source: Am J Hum Genet. 2024 Oct 30;111(12):2720–34. doi: 10.1016/j.ajhg.2024.10.003 (PMC11639096; doi:10.1016/j.ajhg.2024.10.003)
Supplement: Table S5. Excel file containing RobusTAD boundary calls [file mmc6.xlsx]

## Sheet: S05_RobusTADBoundaryCalls.50kb
pos	MB0558	MB3510	MB3612	MB3661	MB3662	MB3667	MB3670	MB3687	MB3689	MB3690	MB3692	MB3693	MB3695	MB3697	MB3716	MB3724	MB3760	MB3761	MB3807	MB4010	MB4036	MB4037	MB4079	MB4132	MB4141	MB4143	MB4174	MBSF7	SNC_2_5
chr1_750000_800000	3.04085	1.46308	2.4756	3.13381	2.53907	2.4716	1.77766	2.51229	2.40393	2.3909	2.46038	1.8473	2.38639	3.03283	1.67176	2.46261	2.76111	1.80156	1.74834	2.58858	2.6572	1.89265	2.90925	2.6367	2.19229	2.49368	2.88776	2.817	1.85018
chr1_1950000_2000000	1.52877	0.121257	0.0905938	0.218112	0.0949072	1.32912	0.956709	1.39015	0.0712356	0.656103	0.520229	0.203209	2.13733	2.14221	0.0423389	-0.13128	1.74147	0.219289	0.607524	2.07161	0.268536	0.847665	0.642459	0.727677	1.79435	-0.260881	0.519617	0.444467	-0.0110128
chr1_2100000_2150000	0.700962	0.879539	0.855313	0.426037	0.693519	1.42661	1.24555	1.37164	0.304781	0.767101	0.164765	0.312286	2.08926	1.97814	0.125738	0.937259	1.29557	0.51504	0.253351	1.79796	0.33187	0.529818	-0.00782393	0.803531	1.42671	0.840911	-0.00508062	0.66551	0.852173
chr1_2700000_2750000	0.763777	1.64953	1.07371	0.516923	0.50111	1.70328	1.65351	2.12717	0.964551	1.47971	2.07796	0.696226	2.09275	1.64657	0.582187	1.21927	1.33315	0.779354	0.690806	1.64712	1.14697	1.65741	1.97376	1.5178	1.87148	0.788222	1.01777	0.603129	0.953515
chr1_2800000_2850000	2.17713	2.26546	2.27874	2.32834	2.22626	2.02784	1.98459	2.10801	2.20038	1.88346	2.23221	1.72965	1.31672	1.94618	1.55498	2.53738	1.74539	1.89028	1.93522	1.87116	1.86627	1.80263	2.02989	2.08213	1.97793	2.38655	2.14621	1.71178	2.23747
chr1_3400000_3450000	2.49041	2.23185	2.36073	2.53951	2.64651	2.14941	2.14275	2.14162	2.18015	1.4206	2.2606	1.60726	1.52471	2.35005	2.02036	2.34479	1.58106	1.83148	2.23559	2.08625	2.32344	1.73238	2.63573	2.50934	2.14916	2.50372	2.06964	2.04876	2.3496
chr1_3450000_3500000	2.88453	2.61036	2.75441	2.88232	2.58433	2.30771	2.70612	2.3584	2.51383	2.04668	2.51933	2.37135	1.65301	2.65383	2.50191	2.61492	1.53731	2.26122	2.61096	2.08625	2.79403	2.36218	2.31281	2.41638	1.94861	2.59562	1.95687	2.57807	2.66149
chr1_3900000_3950000	2.99374	2.86359	2.46046	2.75678	2.61727	2.672	2.76798	2.78662	2.85465	2.62287	3.03841	2.65614	2.01845	2.33354	2.76652	2.94115	2.41286	2.73318	2.82646	2.8814	3.17921	2.88278	2.82931	1.97711	2.42197	2.89156	2.69431	2.817	2.95246
chr1_4650000_4700000	1.67065	2.61036	2.19418	2.29954	2.2734	2.60992	2.20205	1.79479	2.02057	2.11543	2.24742	2.12155	1.52809	0.127698	2.22465	2.16471	1.15816	1.78702	2.10566	2.379	2.44893	2.22269	1.44095	0.836126	1.5938	2.16675	0.506874	2.32812	2.3793
chr1_5750000_5800000	0.598657	0.412109	0.0440894	-0.0934142	0.0502639	1.31473	1.09014	1.3757	0.613329	1.24711	1.69747	0.446428	0.20559	-0.140302	0.45897	-0.206391	0.837335	0.971996	0.575308	0.505392	0.221477	0.982622	1.61855	1.39386	0.822467	-0.0848454	0.490763	0.37261	0.359438
chr1_5950000_6000000	2.28547	1.94451	2.54243	1.93959	2.22676	1.81311	2.5167	2.13688	1.9823	2.20242	1.86714	1.78847	2.29725	1.80236	2.24103	2.08967	2.09364	1.72762	2.05022	2.09078	2.13521	1.99766	2.49355	1.92808	1.91669	2.15143	1.88828	2.05072	1.90404
chr1_6700000_6750000	2.75818	2.54264	2.7936	2.27692	2.58599	2.74358	2.81232	2.67111	2.56386	2.65187	2.67334	2.68555	2.47553	2.50548	2.4016	2.68693	2.70307	2.60009	2.68271	2.64714	2.9103	2.67275	2.52553	2.65211	2.54446	2.63141	2.56534	2.66964	2.66944
chr1_7200000_7250000	0.371161	0.572162	1.0987	1.62617	1.3867	1.40524	1.3742	1.48092	0.748155	1.09314	1.16946	0.701015	1.84975	1.48321	-0.135539	0.667965	0.346095	0.4826	1.11358	1.35487	1.45836	0.0070457	0.923886	1.34218	1.08013	1.30939	0.126724	0.935219	0.535705
chr1_7650000_7700000	2.75841	2.66859	2.78469	2.9166	2.83307	2.71065	2.46891	2.48846	2.67341	2.72994	2.91504	2.78278	2.64255	2.84568	2.7062	2.88504	2.63102	2.66132	2.71202	2.68639	2.54305	2.94699	2.53885	2.44736	2.50397	2.81006	2.63353	2.47515	2.66149
chr1_7950000_8000000	2.16143	1.85698	1.47617	1.39413	1.21122	1.91332	2.16196	1.96362	1.45686	1.6217	2.14094	1.53733	1.79213	1.26684	1.59877	2.29811	1.57126	1.71283	1.87772	1.92973	2.11937	1.87764	2.2857	2.09754	1.932	2.04988	1.95276	1.60863	1.89487
chr1_8350000_8400000	1.67002	2.2071	2.33931	1.70117	2.49215	2.29982	2.04372	2.16576	2.34578	2.56488	2.61249	2.64143	2.28239	2.63333	2.15345	1.35376	2.35482	2.21561	2.35209	2.35432	2.45156	2.58274	1.65006	2.55968	2.66695	1.86667	1.96435	1.92429	1.87997
chr1_8900000_8950000	2.585	2.11539	2.4213	1.78533	2.35113	2.55235	2.63199	2.47401	2.23819	2.80263	2.94548	2.7387	2.62769	2.87766	2.31221	2.3598	2.5581	2.42423	2.53878	2.86204	2.3705	2.96199	2.9102	3.02059	2.99763	2.41182	2.39186	2.12227	2.24563
chr1_9600000_9650000	1.86305	1.92613	2.09703	1.63106	2.06986	2.25687	1.82201	2.00693	1.96254	2.10094	1.89756	2.24436	2.08926	1.94618	2.00577	2.20973	1.71637	2.14167	2.3944	2.07614	2.08815	2.02766	1.96594	2.14375	2.34541	2.12639	2.18242	1.85762	2.14167
chr1_10450000_10500000	2.61653	2.68315	2.79984	2.89946	2.75534	2.56674	2.73577	2.56072	2.61538	2.49734	2.70197	2.54768	2.5201	2.84568	2.7062	2.7617	2.48519	2.73542	2.59653	2.68639	2.79403	2.79704	3.07166	2.66751	2.79708	2.74879	3.0363	2.60747	2.60208
chr1_10500000_10550000	2.41159	2.37743	2.61189	3.11668	2.75803	2.53796	2.40961	2.3679	2.30216	2.44889	2.33869	2.62672	2.56467	2.88901	2.35598	2.50747	2.38311	2.3205	2.3944	2.47145	2.65285	2.68775	2.82947	2.48266	2.48855	2.70792	2.3719	2.37223	2.50559
chr1_11000000_11050000	2.5377	2.4211	2.57271	2.23098	2.44441	2.45162	2.63199	2.58962	2.51383	2.39558	2.79329	2.4889	2.59797	2.58987	2.57487	2.76499	2.74768	2.4835	2.58209	2.62784	2.79403	2.6021	2.58729	2.67975	2.65824	2.64157	2.8913	2.51926	2.48326
chr1_11750000_11800000	2.45888	2.15906	2.39102	2.35097	2.39777	2.46601	2.33548	2.48846	2.57186	2.19205	2.61065	1.9893	2.24134	2.22215	2.35598	2.32978	2.38311	2.43904	2.45215	2.43755	2.2607	1.97231	2.23209	2.52483	2.48855	2.3046	2.84297	2.2546	2.20108
chr1_12250000_12300000	1.84735	2.03204	2.18789	1.91703	2.05422	1.36647	1.6742	1.66041	1.9823	1.66243	1.33423	1.61698	1.30824	1.26684	2.06587	1.94087	1.61479	1.95565	2.02147	1.31522	1.70686	1.61176	1.69928	1.43513	1.61916	1.92745	2.04949	1.97704	2.1183
chr1_12700000_12750000	1.46337	1.08373	1.3614	1.4108	1.50339	1.68889	1.51116	1.79479	1.32653	2.15921	1.49962	1.95991	2.44937	2.04628	1.02913	1.88696	1.3769	1.69959	1.35623	1.6764	1.80251	1.94232	1.23106	1.69088	2.11653	1.68161	1.44755	1.24351	1.21943
chr1_12750000_12800000	1.74947	1.51851	1.66423	1.27111	1.71373	1.77524	1.71281	1.9104	1.26617	2.33743	1.62137	2.15094	1.91443	2.09424	1.30533	2.04465	1.46439	2.37977	1.3838	1.83741	1.75873	1.9873	1.47324	1.98258	2.34971	1.99826	1.89242	1.59296	1.62185
chr1_13250000_13300000	0.433994	0.427293	0.273933	-0.16059	0.787361	1.75585	1.18643	1.02511	1.1681	0.578624	1.12178	0.950221	0.586949	0.872723	0.927316	0.070969	1.16497	0.648129	0.943347	1.50514	0.721613	1.35257	0.87873	1.40432	1.21235	0.626664	0.614756	1.00444	1.13519
chr1_13300000_13350000	1.67461	0.223053	0.113312	0.923034	1.06888	2.22824	1.60029	2.31015	0.891855	1.34703	1.41079	0.788453	0.0687713	0.0890423	1.40901	0.3989	1.58577	1.83113	1.05835	2.61786	0.632423	1.66762	2.14181	1.92808	1.22766	1.75911	1.30794	1.3139	0.807486
chr1_14000000_14050000	2.00439	2.32381	2.14246	2.12268	2.38266	2.65309	2.35411	2.56072	2.20038	1.68049	1.51727	1.43093	2.28239	2.28176	2.22644	2.37289	2.16619	2.28955	2.23709	2.71567	2.0877324268913098	2.13268	2.04588	2.03592	1.67093	2.40186	2.27517	2.13913	2.20768
chr1_15500000_15550000	2.33417	1.53603	1.08246	0.976729	1.22529	2.11373	2.28021	2.26683	2.36031	2.07194	1.98883	2.15613	1.64356	1.22707	2.12426	1.9392064765224999	2.20972	1.89028	2.17959	2.14934	1.21771	2.01266	1.53425	2.35942	2.29947	1.80502	2.66207	2.16861	1.98424
chr1_16500000_16550000	1.79677	1.60586	1.96706	2.45381	2.16458	1.53059	2.08345	1.53467	1.94803	1.42156	1.43874	1.23991	1.81042	1.63058	2.09332	2.20973	1.65397	1.92039	1.97572	1.89596	1.69599	1.59743	2.18365	2.12202	1.84063	2.18207	2.19853	1.87232	1.72581
chr1_16900000_16950000	2.11432	2.13416	1.59731	2.07127	1.60065	1.28346	1.52639	1.01067	1.34257	1.43402	0.619804	1.93553	0.0272761	0.92345	1.51119	1.52048	1.03438	1.68326	1.70522	1.57834	1.85045	1.5626	1.08658	1.58918	1.12048	1.80502	2.58147	1.99177	1.82039
chr1_17450000_17500000	1.06801	1.66409	1.27924	0.976729	1.09201	1.38668	1.46078	0.971192	1.02311	1.00909	1.27065	1.15174	2.08926	2.29774	1.19697	0.99075	0.744172	1.1365	0.956319	1.39828	1.97834	1.13981	2.06187	0.903751	0.89081	1.25713	1.30989	1.09306	1.51789
chr1_17650000_17700000	2.50692	2.48428	2.33931	1.74565	2.96135	2.68632	2.69407	2.64223	2.63656	1.68049	2.00404	0.979633	2.22297	2.13794	2.3724	2.22334	2.45639	2.62966	2.53896	2.73499	1.73972	1.81764	1.69413	2.43644	2.4985249100094298	2.52428	2.58147	2.6549	2.5204874488263602
chr1_18600000_18650000	1.90712	2.40655	2.52729	1.97387	2.53769	2.56674	2.45408	2.31504	2.25269	2.42465	1.74313	2.65053	2.76142	1.79047	2.15169	2.37481	2.61643	2.58723	1.71585	2.27654	2.07246	2.58711	2.89406	2.69525	2.56568	2.71816	2.24686	2.37223	2.39415
chr1_18850000_18900000	0.466794	0.769308	1.0278	0.943724	0.983422	1.66373	1.03312	0.827284	0.720399	1.27014	0.937985	1.67229	1.74756	0.812457	0.796853	1.14813	1.14085	0.994021	0.995491	1.31263	1.58154	1.5176	1.53929	0.965832	0.504761	1.24819	0.560749	0.751358	0.661291
chr1_19700000_19750000	1.79677	1.62042	1.99734	1.61392	1.6049	2.42283	1.89072	2.01156	1.7014	2.51188	2.56499	2.69462	2.13733	2.12622	1.45481	1.83455	2.31019	1.63115	1.93241	2.75958	2.3705	2.42216	2.57114	2.27695	2.288	1.46217	1.50336	1.4932	1.44035
chr1_20650000_20700000	2.23995	2.16334	1.9456	1.54	2.2419	2.17098	2.62017	2.41122	1.86598	2.63737	2.39953	2.55319	2.26754	2.20186	2.12426	2.40279	2.47091	2.48179	2.28021	2.60322	2.41992	2.50773	1.69413	2.39023	2.51384	1.98866	2.10186	2.02124	2.29705
chr1_21200000_21250000	2.56973	2.34831	2.45158	2.60807	2.28895	2.62431	2.73577	2.58962	2.36875	2.33743	2.61249	2.63584	2.5201	2.47796	2.28302	2.55489	2.63102	2.43742	2.46709	2.77422	2.22932	2.64709	2.82931	2.06673	2.56568	2.45777	1.83822	2.50455	2.52782
chr1_22000000_22050000	1.37112	1.46105	2.11217	1.44054	1.83142	1.48742	1.83499	1.69597	1.66243	1.95595	1.62258	1.6568	2.11897	1.56976	1.08984	1.86443	1.68892	1.48372	1.58071	1.36901	1.47126	1.53051	1.31179	1.50905	1.34964	2.08048	1.50185	1.454	1.60635
chr1_22400000_22450000	1.37623	1.06924	0.881419	0.820207	0.817545	1.98489	0.80213	0.994579	0.892552	1.03262	0.985902	1.22964	0.790108	0.726071	0.871418	0.685143	1.39714	1.41708	1.02641	2.12006	0.683343	1.18834	0.87873	1.14244	1.96262	0.763289	0.803158	0.992973	1.06113
chr1_22950000_23000000	2.25565	1.46308	1.17484	1.50572	1.38725	1.8328	1.26804	1.21673	1.47342	2.05744	0.832763	1.97965	1.11202	1.46677	1.08644	1.17425	1.08524	1.44666	1.94959	1.79796	1.34426	1.42758	1.1019	1.0995	1.47039	1.86041	1.14688	1.66757	1.65654
chr1_23650000_23700000	0.504069	0.281088	0.755738	0.791172	0.594388	1.64572	0.645373	1.24564	0.249809	1.37795	1.08869	1.68073	1.0823	0.463449	0.0503824	0.543957	0.822752	0.92754	0.560871	1.12017	0.331281	1.62742	0.714401	0.805141	0.976733	0.527833	0.0396548	0.519641	0.314882
chr1_23700000_23750000	0.519834	0.724233	0.998002	1.014	0.88977	1.57377	0.912233	1.56357	0.607265	1.40702	1.16478	1.81297	0.681094	0.847165	0.323084	0.934138	0.910248	0.897903	0.689948	1.01771	0.456772	1.55244	0.762838	1.13049	1.05387	0.788222	0.361875	0.946029	0.537661
chr1_24050000_24100000	1.91017	1.50685	1.67303	1.28293	1.02196	1.74154	1.54117	1.81923	1.56066	1.31803	1.69981	1.65612	1.74756	1.62658	1.89071	1.75975	1.74539	1.44666	1.51834	1.87116	1.32844	1.24756	1.75809	1.48134	1.77888	1.57547	1.32406	1.41706	1.47779
chr1_25200000_25250000	2.20665	1.89702	1.76389	1.76819	1.6049	2.35708	1.77211	2.29571	2.06953	2.47789	2.38432	2.37672	2.40124	2.28176	2.35598	1.77453	2.45639	1.81666	2.07897	2.64714	1.89991	2.47772	2.62146	2.153	2.37603	1.70724	2.31131	1.93113	1.87433
chr1_25850000_25900000	2.17512	2.17362	1.90649	1.65996	1.91583	1.77524	2.02415	2.04046	2.06409	2.10483	2.24538	2.12155	1.3502	2.23813	1.83066	1.65447	1.97479	1.40174	2.20672	2.18871	2.10383	2.24222	1.95761	2.01357	1.67093	1.50812	1.79575	2.04876	1.88919
chr1_26450000_26500000	2.19284	1.72157	1.78523	1.93326	2.31121	1.97778	1.9294	2.04978	1.76687	1.87282	1.86756	1.68661	1.87602	1.92323	1.55749	2.09628	1.64527	1.54585	1.86716	2.10721	2.21735	1.92265	1.81622	2.23806	2.25778	2.06105	2.15049	1.70308	1.7906
chr1_26950000_27000000	2.11432	1.85698	2.46046	2.45381	2.13242	2.22136	2.24653	1.86705	2.01137	2.1339	2.29104	2.13624	2.41966	2.26578	2.22644	2.44766	2.16437	1.89028	2.20834	1.99842	2.4041	2.06228	2.13521	2.10653	2.19229	2.53959	2.22681	1.71059	2.08851
chr1_27700000_27750000	2.317	1.78056	2.20932	1.85389	1.62045	1.94793	2.15757	1.8526	1.80296	1.74139	2.21494	1.71012	2.09275	2.07825	2.06413	2.10468	2.10604	1.83148	2.02147	2.08625	1.86854	2.01729	2.26438	2.21497	2.10288	1.87573	2.06964	1.66757	1.99315
chr1_28200000_28250000	1.28201	1.78403	0.825028	0.23389	0.730216	1.42661	1.30468	1.48714	1.29937	1.58391	0.376422	1.4975	1.28701	0.460025	1.32143	0.951442	1.45518	1.71283	1.22834	1.53442	0.528847	1.18755	1.40634	1.08082	1.54921	0.770643	1.3563	1.38759	1.47779
chr1_29200000_29250000	2.55347	2.4697	2.71789	2.5854	2.69315	2.51454	2.48374	2.54116	2.36875	2.32289	2.45845	2.32727	2.03331	2.60586	2.47458	2.41983	2.39835	2.49657	2.42328	2.56929	2.59011	2.42216	2.49042	2.69525	2.78165	2.6008	2.93964	2.40439	2.48326
chr1_30700000_30750000	3.13676	2.75594	2.87554	3.15657	2.86416	2.72505	2.88402	2.83529	2.71694	2.50689	3.02158	2.4889	2.78751	3.03754	2.77916	2.82501	2.57268	2.76506	2.81308	2.74494	2.98227	2.75206	3.00707	2.72913	2.7282	2.74879	2.87519	2.68099	2.7803
chr1_31550000_31600000	0.889419	0.573179	1.77903	1.91703	1.78834	1.74154	1.42292	1.60265	0.608082	2.02845	1.16946	1.90612	1.97041	1.81834	0.495659	1.40556	0.671621	1.19527	0.904436	1.75404	2.00864	2.02766	0.7507	1.23487	1.2736	1.59078	0.480939	0.597336	0.736801
chr1_32100000_32150000	1.67065	2.20274	2.37587	2.02529	2.41332	2.30771	2.20205	2.34394	2.12212	2.0176	1.42352	1.87175	1.29033	2.27011	2.00577	2.11969	2.10604	2.2464	2.35109	2.13016	2.24501	2.04728	1.44095	2.27695	1.97947	2.54967	2.24686	2.13698	2.05256
chr1_32350000_32400000	2.27136	2.2071	2.14246	1.96844	2.11678	2.21393	2.17674	2.06469	1.85144	1.76748	2.29305	2.02377	1.27215	1.86628	1.9345	2.28316	1.83245	2.15646	2.17959	2.10542	2.04028	2.22269	1.7421	2.46725	2.43728	2.09579	2.24293	1.90335	2.28216
chr1_32400000_32450000	1.72442	1.50258	1.65789	1.56377	1.8236	1.81311	1.99938	1.73301	1.33874	1.45429	2.09531	2.17083	1.65842	1.80236	1.50489	2.29811	1.4728	1.52377	1.73397	1.90045	2.04028	2.07267	1.77408	2.05132	2.14636	1.60161	1.67647	1.29437	1.59951
chr1_33100000_33150000	1.28731	1.90074	1.37089	1.24881	1.10998	1.41768	1.2484	1.52829	1.33216	1.43947	1.23339	1.66086	1.26015	1.44167	1.42265	1.29334	1.42264	1.35299	1.32118	1.46672	1.63494	1.52324	1.54868	1.28993	1.47116	1.35249	1.17297	1.476	1.47779
chr1_33650000_33700000	2.28706	2.55723	2.41503	2.34547	2.58599	2.672	2.5167	2.52673	2.43301	2.17343	2.70376	2.67084	1.92584	2.26578	2.41619	2.41775	2.35482	2.2747610953715802	2.35209	2.66178	2.6572	2.55273	2.52553	2.74454	2.75882	2.44777	2.54922	2.47807	2.4609
chr1_34150000_34200000	0.612345	1.32027	-0.0225015	0.777444	0.695572	1.26687	0.198387	0.506712	1.00095	0.354319	0.337143	1.03744	1.27547	1.4707	0.93034	0.518009	0.77128	0.861336	0.867524	1.137	0.445574	1.33564	0.565962	0.206064	0.609922	0.938773	0.459125	1.21448	0.958006
chr1_34200000_34250000	0.626009	1.39884	-0.00928112	1.04828	0.983048	1.58292	0.304387	1.0866	1.29303	0.607456	0.677755	1.59256	1.008	1.64657	1.11781	0.739047	0.796652	1.22391	0.911598	1.82277	0.570825	1.80736	0.794687	0.51078	0.837893	1.14051	0.684811	1.39631	1.16596
chr1_34750000_34800000	2.49041	2.55213	2.8604	2.43116	2.42886	2.46601	2.32066	2.4451	2.48482	2.76785	2.54977	2.62672	2.1784	2.39362	2.57487	2.5699	2.51435	2.42423	2.13453	2.55929	2.77834	2.85277	2.68541	2.43187	2.68226	2.6161	2.4402	2.46044	2.70604
chr1_35800000_35850000	2.049	1.91158	1.84592	1.45965	1.58936	2.04867	1.65351	1.56357	1.4438	1.26165	1.53006	1.84236	1.61724	2.11023	1.50962	1.80454	1.3044	1.49065	1.54261	2.07161	1.5705	1.89733	1.44095	1.57977	1.87148	1.44685	1.55409	1.62237	1.69611
chr1_35850000_35900000	2.12782	2.07171	1.81564	1.54536	1.88474	1.93354	1.87589	1.86705	1.75943	1.58147	2.0323	2.01869	1.73612	1.89824	1.7431	1.98462	1.7123	1.8463	1.84579	1.99842	1.83717	2.01729	1.73157	2.02906	2.01032	1.69192	1.81187	1.79881	1.74067
chr1_36500000_36550000	3.13507	2.7177	2.82389	2.96244	2.91443	2.72926	2.7532	2.65667	2.75287	2.59388	2.8863	2.65614	2.77266	2.95293	2.73733	2.82152	2.71758	2.65924	2.74021	2.73499	2.92612	2.82277	2.92524	2.77535	2.82007	2.92217	2.80715	2.75806	2.71413
chr1_37450000_37500000	2.41159	1.94069	2.33045	2.47095	2.25785	2.56674	2.58751	2.24278	2.39777	2.33743	2.70197	2.724	2.62769	2.70179	2.44354	2.37481	2.32478	2.17231	2.5099	2.7303	2.93521	2.43272	2.53885	2.23047	2.33428	2.3046	2.1502	2.29871	1.81493
chr1_38000000_38050000	2.69536	2.67394	2.76332	2.91102	2.80495	2.61474	2.72363	2.68555	2.62202	2.2459188086176902	2.21494	2.42084	1.98873	2.13794	2.73733	2.56729	2.19521	2.31912	2.68271	2.44217	2.72048	2.34719	2.08678	2.57509	2.4985249100094298	2.72323	2.85552	2.6549	2.8184
chr1_38850000_38900000	2.94758	2.66859	2.99667	2.84804	2.92635	2.84017	2.88402	2.86419	2.86201	2.39558	2.87109	2.50359	2.49395	2.81371	2.8959	2.90005	2.58727	2.66132	2.87083	2.67175	3.07638	2.58711	2.50954	2.7882	2.24172	2.85601	2.8913	2.88683	2.88427
chr1_39050000_39100000	2.39699	2.06122	2.03646	2.01985	1.58501	2.01352	1.76288	1.7326	2.04045	1.88346	1.9431925585785501	1.77377	1.80698	2.15392	2.02208	2.05884	1.91951	1.9938	1.97834	1.98829	1.85045	2.26769	1.58222	1.82025	1.91669	1.94275	2.33966	1.93283	2.26726
chr1_39600000_39650000	1.71794	1.51851	1.28569	0.859734	0.998595	2.30771	2.291	1.80924	1.68689	2.10483	2.50411	2.20971	1.6321	1.56663	1.53881	1.63946	2.48519	2.30568	2.1201	2.6132	1.88423	2.33219	1.68314	2.47835	2.31885	1.41622	1.84409	1.50475	1.77037
chr1_40050000_40100000	1.84643	1.64286	1.76774	1.80124	1.78748	1.48718	1.58329	1.65687	1.59099	1.6217	1.65189	1.59729	1.48767	1.51926	1.74206	1.9236	1.78716	1.66393	1.50286	1.61258	1.8155	1.63761	1.35468	1.71763	1.61984	1.98228	1.80743	1.65353	1.64293
chr1_40450000_40500000	1.91017	2.03204	1.90017	1.6770980775884201	1.78834	1.899	1.85157	2.06469	1.9823	1.58125	1.36516	1.64141	1.85155	1.62658	2.08047	1.78966	1.84696	1.84592	1.84897	1.98829	1.43917	1.30968	1.75809	1.6508	1.85544	1.89684	2.01725	2.03598	2.32684
chr1_41000000_41050000	1.88204	1.92613	1.96639	1.88581	2.19567	1.94793	1.93519	1.99711	1.83197	1.43739	2.07796	1.81793	2.09275	2.04628	2.00577	2.07467	1.91646	1.83648	1.83135	1.88132	1.91119	1.56743	2.21158	2.06005	2.10288	2.05953	1.87631	1.90173	1.9783
chr1_41550000_41600000	2.0358	2.25087	1.47617	1.06014	2.02294	1.99921	2.25065	2.19464	2.18584	2.34741	2.32348	2.18554	2.20811	1.49874	1.99289	1.9392064765224999	2.07913	2.02337	2.19396	2.19327	2.24592	2.41771	2.22175	2.32861	1.76357	1.10107	2.32354	1.99177	2.08851
chr1_42150000_42200000	0.519834	0.572246	1.45225	1.13398	0.920863	1.3579	0.882582	1.70808	0.656852	2.66637	2.50411	2.40613	1.69154	1.59861	0.196306	0.769061	0.764421	0.199992	0.965114	1.61785	1.77442	2.3172	1.97376	1.61076	2.14636	0.573784	0.522985	0.475532	0.225771
chr1_42750000_42800000	0.772068	1.08177	0.586686	0.796045	1.8381	1.58816	0.399125	0.777115	0.905644	2.14844	1.02528	1.60726	0.562218	1.10548	0.583471	0.674182	0.618593	0.883084	1.22499	1.28118	0.895988	1.29752	0.345379	0.650214	1.90233	0.485676	0.964261	0.835454	1.28026
chr1_44050000_44100000	1.54453	1.34637	1.86107	1.69962	1.54272	1.56976	2.07328	1.7326	1.32803	2.3764	2.08009	2.36201	2.21162	2.11023	1.26304	1.24928	1.70186	1.23963	1.56147	1.69547	1.61756	2.0023	1.94995	2.15916	2.19229	1.86041	1.87216	1.34338	1.35452
chr1_44700000_44750000	3.01064	2.65403	2.81498	2.88232	2.84862	2.76822	2.8099	2.74858	2.65891	2.75902	2.80851	2.67992	2.52367	2.71778	2.7062	2.68995	2.73309	2.54278	2.69759	2.8474	2.73129	2.66209	2.89406	2.97412	3.02848	2.8407	3.02019	2.59277	2.72089
chr1_46300000_46350000	2.41159	2.17362	2.39102	2.21384	2.4755	2.07745	2.291	2.18498	2.22368	1.93038	2.09318	2.004	2.34536	2.57389	2.22465	2.34479	2.39769	2.40941	2.40884	2.18871	1.96266	2.2872	2.26438	2.24596	2.16459	2.47309	2.61742	2.13698	2.08226
chr1_46350000_46400000	2.317	2.11957	2.17904	2.111	2.32004	1.96232	2.08345	1.67918	1.86099	1.785	1.94099	1.90114	2.04817	2.23813	2.02036	1.74451	1.98937	2.17231	2.03347	2.23263	1.85285	1.94232	2.21594	2.09103	2.45769	2.10548	2.40797	1.91643	1.88919
chr1_47150000_47200000	2.0515	1.51739	1.65863	1.79401	1.72904	1.66997	1.83679	1.74704	1.9823	0.990731	1.33474	1.25905	2.59438	1.53044	2.16805	1.75975	1.51322	2.00858	1.63334	1.79796	1.50244	1.45759	2.06187	1.86646	1.68701	1.6826	2.30742	2.08019	1.68195
chr1_47200000_47250000	1.80024	1.68461	1.51181	1.62851	1.79061	1.58408	1.60029	1.53046	1.64789	1.70597	1.83671	1.64141	2.0744	1.55816	1.86151	1.64012	1.58577	1.74241	1.87772	1.78332	1.62899	1.5326	1.51826	1.78944	1.56452	1.43774	1.95276	1.68231	1.84463
chr1_47700000_47750000	1.16024	1.46308	0.758231	0.888254	0.958111	1.98489	1.60029	1.57378	1.04981	1.27454	0.650226	1.27376	0.731208	0.795138	1.08033	0.847533	1.12144	1.68326	0.885847	0.0306102	0.918143	0.459928	1.28994	1.14034	0.479982	0.634273	0.729463	1.20448	1.1649817556953601
chr1_47750000_47800000	1.02819	1.14883	1.20573	1.18933	1.03324	1.53149	1.34911	1.09946	0.953076	0.79735	1.36917	1.0525	0.966823	0.852829	1.10424	1.35505	0.979136	1.13604	1.00305	0.651767	0.963165	0.956329	1.07425	0.85465	0.531228	1.21868	0.76642	1.02176	1.20534
chr1_48250000_48300000	1.84406	2.12995	1.57338	1.97387	1.77591	2.26453	2.1131	2.19943	2.35425	1.94491	1.56049	1.87175	1.18632	1.40675	2.07873	1.77453	2.36853	2.40941	2.16341	0.227278	1.61756	1.6874	1.92532	2.24596	1.42411	1.93699	2.4402	2.2399	2.08226
chr1_48500000_48550000	1.28201	0.958183	1.44726	1.62617	0.920809	1.34709	0.363343	0.340536	0.885958	0.665187	0.491019	0.42328	1.24628	1.46157	0.914967	1.07293	0.835573	1.36359	0.34411	1.01653	0.764543	0.494553	1.01048	0.526244	1.12159	1.33011	0.977991	1.06139	0.860103
chr1_48900000_48950000	1.21919	2.0758	1.4156	1.33734	1.27221	2.14236	1.08297	1.32832	1.5025016961681401	2.05744	0.46769	1.6267	0.927679	1.13119	1.64256	1.22139	1.58577	1.86071	1.10147	1.65155	0.99625	0.557467	0.894718	1.43513	1.38078	1.2541	0.888806	1.81494	1.98424
chr1_50050000_50100000	1.08736	0.305059	0.273933	0.797556	0.858677	1.37229	0.927058	0.132879	0.947005	0.200403	-0.00712875	0.461122	0.367809	0.575366	0.604894	0.423901	0.429017	1.17946	0.835179	0.388291	-0.123622	0.412804	0.35294	0.154448	0.39052	0.558467	0.909649	0.931326	1.30996
chr1_50100000_50150000	0.961243	0.19374	0.15008	0.654047	0.936409	1.53059	1.00119	0.262942	0.497268	0.331242	0.221166	0.608062	0.116433	0.607343	0.488155	0.468922	0.618593	1.03127	0.734118	0.593217	0.0332413	0.442794	-0.109024	0.402331	0.57564	0.589101	0.861316	0.578453	1.19115
chr1_50350000_50400000	2.45888	2.66859	2.8604	2.26526	2.61542	2.71065	2.78025	2.74858	2.49932	2.64272	3.02158	2.76809	2.64255	2.60586	2.67702	2.5849	2.66018	2.40941	2.68315	2.92059	3.09207	2.78205	2.61958	2.5868	2.81251	2.59562	2.60131	2.57807	2.62476
chr1_50750000_50800000	1.81508	2.14875	1.73277	2.37975	2.46086	2.12804	1.58805	2.03581	1.92414	1.99945	2.06488	2.30319	1.92584	2.18156	1.89071	2.10371	1.905	2.06774	1.4356	1.27088	1.977	1.59261	1.3264	1.54433	2.0698	1.6979	1.40466	2.02124	2.23747
chr1_51300000_51350000	1.513	1.92613	1.73993	1.11684	1.96247	2.09184	1.68898	1.72253	1.38223	2.26474	2.4128	2.04808	1.94415	2.14221	1.43666	1.9246	1.3769	1.53511	1.52817	1.72031	2.05677	1.62261	0.795129	1.42485	1.5938	1.4009	1.32854	1.57826	1.93374
chr1_51850000_51900000	0.835126	1.79511	0.740597	1.03114	1.35616	1.21399	1.56455	1.3468	1.74493	1.42156	1.2561	1.87175	1.6321	0.911118	1.65555	1.57944	1.43523	1.6092	1.51373	0.827418	1.82148	1.95731	0.908148	1.05302	1.68636	1.17115	0.974093	1.24009	1.29511
chr1_52050000_52100000	2.0358	1.63815	1.71846	1.93417	1.75705	1.82743	2.0585	1.45827	1.35711	1.34703	1.31953	1.50905	1.24244	1.13119	1.4528	2.05884	1.6293	1.84592	1.97834	1.85652	1.50244	2.10267	1.85402	1.92808	1.90137	1.62138	1.58199	1.52021	1.56716
chr1_53250000_53300000	2.33276	2.43566	2.52729	2.84247	2.52343	2.53796	2.48374	2.43065	2.52025	2.52642	2.71719	2.65053	2.36022	2.54191	2.45999	2.44984	2.51444	2.26122	2.53878	2.45219	2.4803	2.55712	2.21594	2.52483	2.47312	2.66201	2.66575	2.32812	2.43871
chr1_54000000_54050000	2.02009	2.0758	2.08189	2.15696	1.97602	1.87037	1.99938	2.00693	1.82236	1.98495	2.18657	2.03848	1.95555	1.80236	1.71555	1.92425	1.905	2.09731	1.89209	2.1347	2.04028	1.80263	1.94995	2.18997	2.14636	2.18761	2.13009	2.00651	2.08851
chr1_54050000_54100000	2.12335	2.2071	2.4756	2.48258	2.30446	2.27119	2.38368	2.1802	2.27308	2.05744	2.39953	2.34731	2.32696	2.1699	2.03668	2.40279	2.19521	2.1121	2.10772	2.10542	2.21735	2.14768	2.34966	2.04239	2.17698	2.37125	2.4525	2.25702	2.31195
chr1_54500000_54550000	1.80769	1.75392	1.39211	1.42267	1.41329	1.87092	1.70392	1.81772	1.39382	1.81746	1.65602	1.7463	1.16912	1.14078	1.50333	1.55264	1.81777	1.92476	1.64945	1.76154	1.82221	1.75869	1.83391	1.88679	2.03029	1.75391	1.39714	1.752	1.7825
chr1_54850000_54900000	2.25394	1.95525	2.55757	2.47095	2.63097	2.22136	2.0538	1.69363	1.80296	1.82861	2.36714	1.91583	2.61283	2.25412	1.52422	2.40482	1.65543	1.56474	1.71585	2.08625	2.21364	2.06228	2.13521	1.81216	2.10288	2.38119	2.16631	1.90173	1.77037
chr1_54900000_54950000	2.15935	2.15906	2.6787	2.67664	2.45996	2.12062	2.26135	1.89595	2.10762	1.85769	2.44323	2.03338	2.43452	2.54191	1.99117	2.29977	2.0477	1.78702	2.03347	2.21799	2.3705	2.09227	2.05448	2.10653	2.01032	2.33524	2.31131	2.2546	2.11197
chr1_55300000_55350000	1.73742	2.19251	2.06674	1.21438	1.77269	2.05647	2.14718	2.26683	2.44755	2.15893	2.12573	2.50907	2.02983	1.16315	2.43079	0.892396	1.73088	1.91986	2.25146	2.04686	2.37247	2.01266	1.55024	1.89727	1.91669	2.20291	2.21069	1.93283	2.1481
chr1_56600000_56650000	2.049	2.27552	2.34559	2.16242	1.6049	2.66748	2.36513	2.3873	2.39777	2.09029	2.06274	2.004	2.09275	1.8864	2.60405	2.50987	2.38311	2.02412	2.22116	2.59856	2.16658	2.57211	1.97376	1.92061	2.22629	1.75319	1.92464	2.51926	2.29019
chr1_56800000_56850000	3.05655	2.77606	2.56646	2.92816	2.61727	2.72926	2.81232	2.67111	2.76741	2.33291	2.85587	2.15613	2.65381	2.72921	2.79571	2.83647	2.81915	2.76275	2.82646	2.69106	2.73629	2.77776	3.11709	2.89859	2.69758	2.5855	2.96836	2.77279	2.78861
chr1_57400000_57450000	0.779481	0.907079	-0.219831	0.705469	0.594388	1.28346	0.137317	1.25613	1.01954	1.47971	0.46769	0.843167	0.398764	0.399497	0.327638	0.483929	0.482986	1.22391	1.31709	1.05127	0.633407	1.82235	1.44095	0.60157	1.12048	0.451248	0.646997	0.680942	1.02777
chr1_57450000_57500000	0.63369	0.907079	-0.189545	0.505159	0.376738	1.21189	0.178313	1.14062	1.27628	1.82861	0.749293	1.612	0.20559	0.316204	0.426966	0.37888	0.424945	1.22391	1.24522	0.80237	0.802722	1.68262	1.90917	0.145681	0.780537	0.19086	0.833638	0.946029	1.13899
chr1_58150000_58200000	1.76524	1.66409	1.78536	1.35681	1.62045	2.20697	1.72764	1.65028	1.81746	1.93038	2.01708	1.57787	1.64696	1.58262	1.42207	1.2793	1.46439	1.95003	1.97572	2.07161	0.519517	0.442794	1.4571	1.93611	1.87148	1.2171	1.31242	1.88702	1.28026
chr1_58200000_58250000	1.54453	1.38749	1.54309	0.894015	1.10742	2.23575	1.4163	1.78034	1.71591	2.51188	2.15406	1.90114	1.12688	1.16693	1.39288	0.904124	1.53731	1.46101	1.94685	2.23263	0.629321	0.187875	1.29564	1.7347	1.79435	0.864807	1.11909	1.7547	1.07233
chr1_58700000_58750000	2.67966	2.57182	2.5816	2.5854	2.61727	2.48591	2.5167	2.69999	2.59294	2.3909	2.79503	2.55319	2.74294	2.68127	2.59136	2.71684	2.49993	2.40785	2.30896	2.55929	2.97357	2.86777	2.41361	2.22077	2.52915	2.63141	2.61371	2.64017	2.65455
chr1_59750000_59800000	2.67959	2.61036	2.73927	2.55665	2.45996	2.71065	2.72094	2.67633	2.58637	2.57003	2.73241	2.724	2.65741	2.74976	2.58946	2.65994	2.61643	2.58723	2.6254	2.75958	2.85678	2.49714	2.79718	2.75722	2.61196	2.54967	2.61742	2.63688	2.67634
chr1_59950000_60000000	2.60114	2.4697	3.02074	2.80819	2.86751	2.62906	2.85666	2.7433	2.25854	2.34741	2.74939	2.42084	2.84694	3.08077	2.387	2.97106	2.47091	2.62966	2.38084	2.58858	2.60975	2.76276	3.13308	2.88318	2.866	2.72323	2.75879	2.41912	2.53538
chr1_62800000_62850000	2.67966	2.54264	2.49074	2.77392	2.63291	2.5718	2.88622	2.75774	2.46209	2.3619	2.53644	2.43554	1.95555	2.69725	2.62055	2.61216	2.57248	2.36349	2.69709	2.48609	2.75211	2.49272	2.31768	2.66751	2.7282	2.23352	2.32354	2.59596	2.66944
chr1_63550000_63600000	2.61653	2.50845	2.76332	2.98517	2.83623	2.6387	2.62017	2.54116	2.63656	2.50689	2.54977	2.52378	2.77266	2.53744	2.62055	2.73179	2.68856	2.467	2.5099	2.51537	2.76793	2.58274	2.73338	2.86567	2.81251	2.93747	2.52075	2.7251	2.70604
chr1_63600000_63650000	2.75818	2.74688	2.91474	3.03099	2.80495	2.70063	2.7532	2.7433	2.69472	2.62287	2.90151	2.70025	2.78751	2.90499	2.67894	2.89629	2.71758	2.73318	2.66834	2.80819	2.97357	2.80777	2.90925	2.9294	2.866	2.78444	2.90388	2.69911	2.65455
chr1_64250000_64300000	3.04217	2.89277	3.01182	3.31084	3.12845	2.85456	2.94535	2.86419	2.87652	2.87532	3.05362	2.92972	2.9546	3.13347	2.88131	3.0051	2.89351	2.89584	2.85521	2.92059	3.19503	3.00698	3.23311	2.92764	3.01305	3.05513	2.87519	2.90542	2.96736
chr1_64850000_64900000	1.22924	2.10083	1.31597	0.945437	1.96247	2.06306	2.24653	2.53181	2.36875	2.27928	2.13884	2.09216	1.86985	2.04628	2.45813	1.98462	2.2227	2.40941	2.04791	1.92524	2.21364	1.97231	0.447045	1.5333	1.39325	1.69192	1.87631	2.29871	2.12682
chr1_65700000_65750000	1.06289	1.38203	0.740597	0.73786	0.516058	1.38351	1.84624	1.44796	1.05179	1.40702	2.29104	1.7395	1.09019	0.838159	0.831363	0.639308	1.46439	0.878258	1.68698	1.33973	0.817557	1.55244	1.15033	1.54879	1.33155	0.832654	0.695359	1.37285	0.874419
chr1_66750000_66800000	1.92388	1.30044	1.17324	1.65996	1.42628	1.84174	1.48205	1.34276	1.1681	1.55474	1.6041	1.70626	1.43893	1.43481	0.737556	1.01203	1.38263	0.529828	1.2021	1.84188	1.26753	0.772689	1.27844	0.757317	2.05449	1.26941	0.985529	1.41706	1.30711
chr1_68400000_68450000	1.22924	1.53307	1.57338	2.07672	1.57381	1.47303	1.50525	1.26009	1.75943	0.898208	0.138652	0.687265	1.52471	1.75849	1.62636	1.20426	1.52272	1.43138	0.690806	0.798143	0.46674	1.3725	1.19877	1.5178	1.30069	1.99826	1.90853	1.65178	0.968367
chr1_68500000_68550000	1.81594	1.85698	2.21817	1.87103	2.10114	2.09941	2.50192	1.7326	2.04045	1.94146	0.482468	0.861984	1.52471	2.09	2.00748	1.69994	2.25325	2.06774	1.64772	1.5637	1.07883	1.63761	1.4703	1.85106	1.84013	1.48365	1.69483	2.06545	1.4331
chr1_70550000_70600000	2.19588	1.92992	2.18789	1.98558	2.2419	2.25687	2.11714	1.78302	1.8676	1.88956	2.42801	2.31257	2.46067	2.31372	2.02208	2.02721	1.89049	1.75075	2.04975	2.08625	2.19846	1.59054	1.89464	1.71897	1.76349	2.38655	1.42078	2.1244	1.96072
chr1_71100000_71150000	2.75841	2.65403	2.93611	2.88232	2.89526	2.75383	2.70612	2.71443	2.49932	2.56488	2.52122	2.68555	2.64255	3.03754	2.57487	2.5699	2.70393	2.39459	2.53878	2.58858	2.8254	2.78205	2.60547	2.63328	2.66695	2.79474	2.58519	2.54866	2.7506
chr1_71550000_71600000	1.39194	2.01745	2.02131	1.21438	1.66589	1.4123	1.26033	1.30897	2.02591	1.66599	0.35775	1.20023	1.61385	1.6905	2.12426	1.77471	2.0501	1.97901	1.37459	1.31481	1.31262	0.926245	1.71012	1.3204	1.85544	1.26941	1.32406	1.69705	1.98424
chr1_72600000_72650000	1.15638	1.63815	1.21874	1.50572	0.70916	1.44093	1.27512	1.71816	1.38619	0.36305	0.439457	0.549286	1.42071	1.33893	1.84692	1.31112	1.26655	1.38751	1.13022	1.00734	0.943047	0.527463	1.31041	0.403006	0.492709	0.779698	1.16286	1.49074	1.64164
chr1_74000000_74050000	1.65188	1.02354	0.771069	0.928297	0.834281	1.33314	1.84624	1.39956	1.25167	1.48777	0.528535	1.47964	1.61724	1.35491	1.62636	0.712943	1.07559	1.86112	1.71585	1.43097	0.701294	1.00156	2.05448	0.97556	1.09088	0.718484	0.100631	1.63707	1.42751
chr1_74750000_74800000	2.86811	2.55723	2.67246	2.67109	2.61727	2.66748	2.69407	2.65667	2.6511	2.81135	2.77982	2.70931	2.77266	2.88901	2.69354	2.70188	2.67405	2.73318	2.71146	2.57393	2.64138	2.85702	2.71739	2.52887	2.59039	2.37125	2.62983	2.6549	2.74392
chr1_75250000_75300000	1.66783	1.88633	2.48187	1.82643	2.05838	2.19776	2.00761	2.08782	1.82909	1.95777	2.19687	2.03851	2.22263	2.35201	1.9266	2.16422	2.09323	1.92204	1.86183	2.33509	2.51168	1.99361	1.29191	2.09576	1.95721	2.3046	1.65464	2.17728	2.09203
chr1_75750000_75800000	2.12782	2.12995	1.99734	1.39109	1.94693	1.68889	2.18723	2.14162	2.19466	1.69777	1.4844	1.93053	1.49837	1.93436	2.31221	2.08967	2.28103	2.21676	2.0046	1.82277	1.75873	1.62742	1.78001	2.40089	1.99489	2.33524	2.42408	2.13698	2.30504
chr1_76150000_76200000	1.51757	1.09837	1.59731	0.752417	0.787361	1.25484	1.18643	0.808528	1.29895	0.999073	0.893608	0.714922	1.68813	1.43481	1.59877	1.49057	0.874766	1.23963	1.00085	1.15375	1.5499	1.29257	1.45431	1.28108	1.02861	1.34592	1.05001	1.25496	1.00113
chr1_77150000_77200000	2.22241	2.66859	2.61814	2.72251	2.80495	2.78261	2.64682	2.79194	2.54285	2.65726	1.72791	2.57706	2.47909	2.71778	2.60405	2.5849	2.74768	2.49832	2.55321	2.83747	2.95775	2.81204	2.25373	2.6213	2.79708	2.5855	2.31131	2.63688	2.80351
chr1_77700000_77750000	0.504069	1.25647	1.10399	0.465501	0.641027	1.27155	0.408165	1.08667	0.627837	0.229479	0.373362	0.314181	0.81483	0.735248	0.925927	0.769061	0.997745	0.897903	0.272126	0.739593	1.2254	-0.0305835	-0.034899	0.0769848	0.39052	0.69632	0.377986	0.710781	1.14659
chr1_78100000_78150000	2.27136	2.4697	2.59674	2.36261	2.35113	2.68632	2.72363	2.38234	2.63656	2.30391	2.67334	2.42084	2.54981	2.66529	2.48918	2.68693	2.52895	2.54094	2.68271	2.79355	2.35665	2.52273	2.47427	2.46286	2.5194	2.22802	2.48474	2.58122	2.50559
chr1_78700000_78750000	2.19088	2.43566	2.49701	1.99101	1.69818	2.49479	2.51339	2.47401	2.28171	2.39558	2.77807	2.51829	2.52367	2.57389	2.41435	2.64493	2.36853	2.11303	2.43772	2.59856	1.97834	2.64709	1.71543	1.71921	2.18001	1.95231	2.45631	2.38693	2.409
chr1_79500000_79550000	1.14067	1.97368	1.02188	1.19724	1.10121	2.15667	1.24555	1.18393	1.80782	1.86897	0.619804	0.906102	0.455041	1.19511	1.54038	0.727897	1.81794	1.60932	2.56771	1.44658	0.284414	0.27243	1.0546	1.74323	1.48796	1.13168	1.11449	1.66757	0.89686
chr1_80200000_80250000	1.14067	1.22735	0.725455	1.4768	1.29398	2.3221	1.84624	1.73699	0.729391	2.19205	0.558958	1.63665	1.12688	1.48669	0.809188	0.303846	2.07687	1.69811	1.71585	2.16399	-0.233426	0.937636	1.48939	1.57977	2.04117	1.00266	0.941871	1.09306	1.44363
chr1_81800000_81850000	1.30806	1.95525	1.6188	2.55665	2.0713	1.9911	2.00932	2.43065	1.94803	2.07575	0.0537498	1.34729	1.56928	0.93943	2.35598	2.26976	2.58727	2.36495	1.32605	1.64712	0.190453	1.85234	2.26438	2.13751	1.14643	2.38119	1.87631	2.04876	2.63178
chr1_83900000_83950000	2.99374	2.79065	2.91474	2.65395	2.96135	2.82947	2.81232	2.8155	2.84011	2.69536	2.85587	2.86202	2.87665	2.98489	2.81031	2.82152	2.67405	2.79233	2.71146	2.79355	2.95775	2.83777	2.82931	2.74454	2.83538	2.75383	2.88776	2.75806	2.75882
chr1_84800000_84850000	1.85983	1.4894	0.755738	0.671188	0.936409	2.03428	2.2317	2.02601	1.80296	2.1339	2.8846	1.91583	1.45379	1.45472	1.5534	1.11422	2.1352	2.12785	2.5099	2.29118	2.62148	2.24222	2.34511	2.63328	2.16459	1.23241	1.40909	1.88702	1.5773
chr1_84900000_84950000	1.0716	1.38749	1.12717	0.583169	1.03404	1.77524	1.89072	1.59247	1.55633	1.3198	1.88011	1.35746	1.40921	1.39076	1.21778	0.904124	1.66855	1.52029	1.67254	1.93987	1.63324	1.9873	1.89303	1.92061	1.54752	1.20178	1.05465	1.24009	1.50304
chr1_85300000_85350000	2.16143	1.79862	2.02131	1.39413	1.77269	1.94195	1.92547	1.40272	1.59466	2.17343	0.925821	2.30319	1.77727	2.28176	1.67176	2.38784	2.03559	1.83113	1.56125	1.8126	1.62899	1.75763	1.79006	1.57162	1.87075	1.66164	1.61423	1.91809	2.19278
chr1_87100000_87150000	2.39699	2.61036	2.57271	1.88275	2.02466	2.49479	2.37996	2.4451	2.66564	1.89796	2.1845	1.81788	1.7327	1.8864	2.63324	2.52487	2.35482	2.45386	2.36553	1.95901	1.88423	1.91232	1.84459	1.93611	2.26885	2.12639	2.30742	2.55175	2.15652
chr1_87300000_87350000	1.43905	1.63815	1.32474	1.16296	1.47553	2.38571	2.01416	1.74704	1.22626	2.57938	2.03446	2.30319	2.5201	2.29774	1.58417	2.37289	2.09364	1.93465	2.46709	2.19327	0.695697	2.40271	1.80605	1.86646	1.79419	1.6826	1.11449	1.32864	1.68633
chr1_88000000_88050000	0.661715	1.22735	0.210645	0.44836	0.695572	1.8328	1.00119	1.26009	1.07757	2.09029	1.66703	1.88644	1.03772	0.639319	0.473562	0.37888	1.05608	0.957178	1.61479	1.4422	0.754811	1.94232	0.82742	1.78118	1.42411	0.742271	1.34465	1.35771	0.819848
chr1_88100000_88150000	0.535598	0.630478	0.346919	0.72261	0.656574	1.31473	0.482293	1.46241	0.569806	2.39558	1.56049	1.66603	0.978284	0.71926	0.44437739290753703	0.468922	0.953997	0.779354	0.820742	1.3251	1.02148	1.73238	0.649819	1.71921	1.57837	0.972025	1.31242	0.725484	0.507957
chr1_88600000_88650000	0.724774	0.368435	1.04343	0.504655	0.438924	1.23395	0.645373	0.378553	1.01954	1.02905	0.175845	1.5044	0.256067	0.575366	0.940519	0.438908	0.997745	0.690442	0.705244	0.883466	0.686901	1.32751	0.956585	0.157847	0.51797	0.512516	0.635762	1.01954	0.537661
chr1_88650000_88700000	0.519834	0.484899	0.937436	0.361807	0.641718	1.45864	0.82328	0.682032	1.15011	0.82552	0.555998	1.59256	0.354185	0.511414	0.925927	0.513943	1.01233	0.853447	1.09505	0.798143	0.309834	1.07259	1.02117	0.349179	0.566779	0.54315	0.555207	1.16658	0.433698
chr1_88950000_89000000	2.4598	2.61558	2.80874	2.67109	2.78931	2.48591	2.57583	2.38234	2.34578	2.08644	2.50601	2.34731	2.5201	2.90499	2.51837	2.53738	2.55797	2.62966	2.48146	2.35432	2.64138	2.14768	2.17378	2.25158	2.51384	2.70792	2.4525	2.58122	2.63965
chr1_89450000_89500000	1.68642	1.63498	1.75659	2.111	2.0402	1.69924	1.68235	1.90426	1.74533	2.4344	2.00404	2.34731	2.1819	1.92739	1.64016	2.01464	1.62175	1.68248	1.64511	1.59335	1.96553	2.40271	1.5982	1.6508	1.51088	1.98295	1.83822	1.63399	1.93769
chr1_90050000_90100000	2.63255	2.67394	2.88446	2.85961	2.84862	2.68632	2.72363	2.64223	2.75287	2.54095	2.65813	2.67992	2.84694	2.95293	2.75192	2.80656	2.76111	2.48179	2.71146	2.74963	2.95775	2.68775	2.87727	2.8037	2.78944	2.75383	2.73019	2.61069	2.66944
chr1_91150000_91200000	1.0716	1.85334	1.89135	1.27111	2.0713	2.04867	1.96484	1.75144	1.46928	0.985433	1.77357	1.59256	1.97387	1.93436	1.31992	1.57944	1.2894	1.62402	1.55704	1.9106	1.64893	1.28253	2.03834	2.01357	1.97947	1.66129	1.76353	1.62237	1.35452
chr1_91500000_91550000	1.39141	1.97426	1.9426	2.18309	1.8526	1.96125	1.28084	1.94975	2.12769	1.95652	1.08707	2.1138	1.76929	1.96014	1.97886	2.09628	1.78716	1.76782	1.99995	1.90994	1.79254	2.03833	1.29191	1.73849	2.13746	2.07606	1.90851	2.00937	1.92905
chr1_91950000_92000000	1.95486	1.73504	2.26988	2.08373	2.32004	1.96511	2.291	2.06937	2.01337	1.80669	2.54977	1.96516	2.21162	2.02835	2.19547	2.06025	2.05956	2.0834	1.84516	2.06661	2.30776	2.02264	1.68957	1.90556	1.99183	2.12377	1.78241	1.8547	1.86909
chr1_92800000_92850000	1.95441	1.766	1.77022	1.33967	1.88474	1.5162	1.95002	1.57802	1.3242	1.49425	0.808514	1.28399	1.27547	1.40675	1.67014	1.75952	1.94563	1.8463	1.62923	1.28118	1.52344	1.31832	1.45431	2.05132	1.94861	1.14051	1.65076	1.72529	2.24563
chr1_93300000_93350000	1.51757	1.65273	1.67303	1.36862	1.11581	1.36935	0.905596	1.48714	1.99683	0.477137	0.695861	1.12669	1.391	0.93943	1.49659	1.65507	1.57126	1.26921	1.40334	1.03663	1.1228	1.05253	1.64617	0.772722	0.89081	1.6979	1.985	1.84441	1.67143
chr1_93900000_93950000	2.44312	2.45022	2.6787	2.41953	2.58433	2.25014	2.39478	2.43065	2.52834	1.95945	1.9584	2.19502	2.73171	2.89365	2.47272	2.73497	2.4706	2.49832	2.36553	2.05697	2.54305	2.22722	1.94147	1.87414	1.93319	2.74879	2.82686	2.60747	2.67634
chr1_94000000_94050000	1.18565	1.5913	1.77022	1.13787	1.21729	1.68889	1.54973	1.43351	1.35843	1.63844	1.93782	1.58739	1.65842	1.68335	1.42207	1.35641	1.23107	1.23873	1.55704	1.73495	1.30383	1.32751	1.21231	1.17532	1.34697	1.4009	1.23992	1.2842	1.33966
chr1_94400000_94450000	1.68181	2.03204	1.74874	1.60834	1.44953	1.46956	1.54539	1.0546	1.93868	1.00909	1.05841	1.22901	1.37032	1.40056	1.9491	1.78966	1.87598	1.80156	1.66178	1.35853	1.58619	1.45414	2.02219	1.7347	1.30955	1.68161	1.79156	1.82075	1.95445
chr1_94450000_94500000	1.73371	2.0758	1.68817	1.58893	1.55724	1.55545	1.54973	1.27015	2.02591	1.26952	1.73994	1.49556	1.69073	1.31816	1.97829	1.78953	1.93402	1.75739	1.83135	1.14714	1.83717	1.4049	2.24823	2.01357	1.17389	1.95231	1.84409	1.77073	2.04383
chr1_95050000_95100000	1.84406	1.82423	1.58852	1.57964	1.32507	1.58816	1.38665	1.41905	1.65788	0.781907	1.24088	1.12235	1.0823	1.10298	1.83066	1.30931	1.93104	1.65366	1.36936	1.39828	1.30383	1.02761	0.778983	1.17697	1.28527	1.23241	1.5702	1.79881	1.80007
chr1_95250000_95300000	2.19284	2.30922	2.35446	1.23683	1.74141	2.54317	2.59061	2.3679	2.53478	1.89796	0.893608	2.11201	2.02983	2.42558	2.4016	1.78966	2.45639	2.54094	2.07897	2.60322	1.35089	2.25269	1.69413	2.3132	2.17698	1.53875	2.00113	2.33071	2.20768
chr1_95300000_95350000	2.72677	2.87818	2.4756	1.38576	1.81962	2.80084	2.70885	2.61336	2.78195	1.97045	0.680649	2.52378	2.05954	2.4895	2.81031	1.99902	2.63052	2.92541	2.06459	2.69106	1.91373	2.62774	2.78134	2.71373	2.23823	1.42244	2.25905	2.86121	2.66944
chr1_96200000_96250000	0.167027	0.835774	0.377202	0.962578	1.33477	1.24052	0.447391	1.61709	0.935473	0.752603	0.391633	1.6267	0.559036	0.491986	0.72296	1.47562	0.366903	0.869942	0.483349	1.1684	1.803	0.572469	0.456071	0.557054	0.492709	0.61136	0.179501	1.15181	0.271242
chr1_96950000_97000000	1.00854	1.34382	1.67303	1.16826	1.55373	1.44093	1.65942	1.45827	1.26617	1.89796	2.30827	1.6267	2.1784	1.53466	1.174	1.46066	1.21649	1.06091	1.6581	1.33973	2.10383	1.27756	1.4571	1.34738	0.844875	1.92745	0.845205	1.35771	1.16144
chr1_98050000_98100000	1.10788	2.17362	2.4213	1.26693	1.70085	1.97671	1.69798	2.06937	2.19466	2.03214	2.4128	2.40074	2.19676	1.93436	1.90362	1.77453	1.56647	2.55759	1.3858	2.27654	0.593102	2.43716	0.923886	1.57977	1.74807	1.72256	2.10186	2.2546	1.52567
chr1_98500000_98550000	0.91118	1.54763	0.777492	1.35305	0.971239	1.34481	1.46078	1.46551	1.17774	1.40409	0.790508	1.56724	1.22948	1.20572	1.12792	1.30931	1.33549	1.24256	1.19611	1.02822	0.895988	1.61657	1.37263	0.836126	0.94588	0.17772	0.909649	1.2543	1.42878
chr1_98700000_98750000	1.23482	1.94451	1.5216	1.59141	0.959403	1.64134	1.70376	1.81923	1.8369	2.01395	2.12573	1.99436	0.618462	1.00335	1.73014	1.16158	1.6293	1.47755	2.20834	1.65155	2.15101	1.93765	1.90198	2.08213	1.68701	1.28471	1.34018	1.5159	1.4629
chr1_99150000_99200000	1.54145	1.21789	0.749313	0.971459	0.584038	1.65565	1.1288	1.03758	1.26158	2.01395	1.60854	1.21493	0.722458	1.01933	1.31655	0.785107	1.25826	1.37692	1.32118	1.30016	1.17414	1.14255	0.927691	1.265	1.10517	0.956233	0.938172	1.39526	1.30544
chr1_99750000_99800000	2.8367	2.77606	2.84526	2.9453	2.96135	2.82578	2.69407	2.8155	2.72379	2.86078	3.02158	2.86202	2.64255	2.92097	2.72273	2.68693	2.64503	2.60009	2.76977	2.87668	2.94194	2.87202	2.74936	2.88318	2.96677	2.86096	2.88776	2.72858	2.8333
chr1_100450000_100500000	1.64657	1.83636	1.42675	1.39109	1.34062	2.23575	2.12792	1.98266	1.99156	1.91584	1.98664	1.7395	1.7064	1.56976	1.84525	1.39691	1.72822	1.6092	2.26447	1.50075	1.74305	1.95731	2.07063	2.18399	2.48855	1.46217	1.73131	1.75329	1.86854
chr1_100900000_100950000	2.61653	2.55213	2.49701	2.53399	2.69315	2.56674	2.48374	2.57517	2.60088	2.51188	2.44323	2.34731	2.20196	2.70179	2.63324	2.61492	2.6456	2.61687	2.43772	2.29118	2.25388	2.63209	2.52553	2.46286	2.65824	2.70284	2.73019	2.44574	2.54267
chr1_101400000_101450000	1.59079	1.78056	1.4244	1.56913	1.50681	1.86159	1.21599	1.30353	1.80296	1.23595	2.29104	1.53379	2.10411	2.06227	1.43796	1.38435	1.53756	1.46004	1.70142	2.32045	2.15089	1.85234	1.15033	1.29732	1.36837	1.96459	2.04286	1.71059	1.82978
chr1_101450000_101500000	1.90712	1.75144	1.45225	1.5625	1.53809	1.68889	1.00906	1.23119	1.83197	1.33253	1.92577	1.63665	2.19325	1.98232	1.42207	1.0868	1.53731	1.46101	1.54261	1.99842	1.49207	2.25269	1.00664	1.14598	1.43953	2.07485	2.16631	1.71059	1.81493
chr1_103500000_103550000	2.34853	2.30464	2.31531	2.35097	2.10239	2.19258	2.0538	2.31504	2.33974	2.10483	1.66703	2.10685	1.33491	2.5579	2.18087	2.32978	2.20812	2.26122	2.09122	2.11552	1.58619	1.73238	2.39354	2.04455	1.97947	1.75319	2.05353	2.43104	2.08226
chr1_103550000_103600000	2.36429	2.40655	2.55757	2.86518	2.67761	1.84719	2.37996	2.45956	2.13663	2.30835	1.81923	2.18032	1.72126	2.98958	2.15169	2.82501	2.20812	2.57241	2.29334	2.20335	1.08422	1.76237	2.66802	2.29244	2.36513	2.38119	2.37575	2.7104	2.31989
chr1_103750000_103800000	2.39699	1.87156	1.43074	2.9453	1.83526	1.87037	2.35411	1.55934	1.9823	1.94146	1.42601	2.28848	0.722458	2.28176	1.9053	1.56535	1.93402	2.49657	2.28021	1.98829	1.64481	2.19268	2.04588	2.08213	2.71289	2.57019	3.04896	1.75599	1.13519
chr1_104600000_104650000	0.645951	0.674152	0.543758	1.85389	1.09187	1.86159	1.60903	1.62137	1.07757	1.5524	-0.204984	1.03419	1.45379	1.75849	1.52422	0.784068	1.2894	1.00163	0.705244	1.35437	-0.249394	0.967626	1.34408	1.20795	0.606493	1.60002	0.861316	0.857811	1.36937
chr1_104650000_104700000	0.826593	0.835774	0.513475	1.44251	0.765399	1.66997	1.90554	1.47686	0.801929	1.36153	-0.220204	1.05316	1.45379	1.63058	1.39288	0.72404	1.7123	1.34246	0.820742	1.60763	-0.226146	1.07259	1.71543	1.82766	0.816164	1.02455	1.11909	1.07812	1.69611
chr1_105800000_105850000	1.68642	1.19824	0.870456	0.888758	1.28785	1.81841	1.75729	1.69363	0.714883	1.14535	-0.281082	1.60726	1.92584	1.80236	1.20318	1.0868	1.46439	1.52029	0.806305	1.98379	-0.21774	1.95731	0.892002	0.867111	0.80704	0.682724	0.700206	1.43123	1.88919
chr1_106000000_106050000	1.21919	0.806596	0.431313	0.317058	-0.268243	1.25484	1.17165	1.03955	0.920934	1.27454	-0.220204	0.994339	-0.00466355	-0.210913	0.839734	0.548444	1.46969	1.10654	1.30272	1.13911	-0.253418	0.707487	0.942683	1.49675	0.40135	-0.115004	1.2757	1.19601	0.971338
chr1_107150000_107200000	1.513	1.8679	2.26988	1.32253	1.21122	1.88469	1.71281	1.79479	1.0954	1.25019	0.863186	1.23865	1.86985	1.86628	1.27095	1.2943	1.26023	1.46144	2.03347	1.92524	0.917157	1.28675	1.80605	1.82025	1.47265	1.62138	1.34018	1.16658	1.90404
chr1_107200000_107250000	1.6274949834544301	1.63815	2.56646	1.11684	0.568398	1.95626	2.01416	1.66041	0.819159	0.946745	0.741495	0.756476	2.31211	2.21784	1.14627	1.17653	0.924831	1.37272	2.00709	2.03222	0.822246	0.964832	1.56623	1.41972	1.56452	0.779698	1.42078	1.13707	2.16299
chr1_107750000_107800000	1.85983	2.36287	2.55757	1.67258	2.32004	2.50918	2.36513	2.3584	2.52834	1.5524	1.83244	2.28318	2.31564	2.414	2.29761	2.25475	2.20812	2.45386	2.06235	2.4961	2.00972	1.76237	2.94249	1.90512	2.07203	2.44245	2.06964	2.48985	2.31989
chr1_108200000_108250000	1.84564	1.51851	1.49433	2.23098	1.79219	1.54968	2.00932	1.38724	1.80296	1.34887	1.84967	1.32849	1.69154	1.35726	1.22671	1.72951	1.3044	2.0093	1.73029	1.77886	2.11952	1.69925	1.98786	2.19948	2.31885	1.87573	2.4402	1.82821	1.23456
chr1_108450000_108500000	1.61179	1.63815	1.18846	2.27692	2.10114	1.56976	1.82201	1.37164	2.244	1.66599	0.848819	1.81788	2.59438	1.43481	1.87611	2.08875	1.6293	2.40785	2.12209	1.65155	2.15101	1.78763	2.78134	2.09754	2.25354	2.24882	2.40414	1.93283	1.4629
chr1_109500000_109550000	2.11432	2.00286	2.20303	2.12268	1.99356	1.76085	2.1131	1.99711	1.77875	1.40502	1.9584	1.49435	2.00359	2.04206	1.96369	2.10371	1.93104	2.0834	1.82022	1.59299	2.16683	1.30757	1.95761	1.98258	1.62465	2.18761	2.17845	1.66648	2.08851
chr1_110000000_110050000	1.53618	1.44572	1.57338	1.6483	1.8381	1.59839	1.42292	1.68928	1.68689	1.5645	1.77587	1.38361	1.33491	1.66256	1.7431	1.41909	1.39714	1.46144	1.25386	1.30016	1.79011	1.72762	1.82204	1.52756	1.40913	1.68161	1.8602	1.47534	1.82978
chr1_110050000_110100000	2.049	1.92613	1.96706	1.85389	2.19567	1.5162	1.59421	1.9104	2.0786	1.6687	1.95621	1.68073	1.79556	2.0143	2.09332	1.89458	1.77063	1.63884	1.73029	1.57393	2.30776	1.5326	1.58222	1.62625	1.67093	2.01358	2.31131	1.82821	2.27534
chr1_110500000_110550000	1.05944	0.953821	0.701351	0.73786	0.929139	1.48321	1.22457	1.43703	1.0585	1.45418	2.0387	1.56343	0.878465	1.04124	0.989614	0.812594	1.23446	1.01931	1.01095	1.35672	1.24101	1.42221	1.4472	1.08264	1.93319	0.884725	1.26626	0.818119	1.30316
chr1_111700000_111750000	1.36053	0.908717	1.35503	1.48858	1.31913	2.11373	1.2899	1.9203	1.44434	1.50651	1.56291	1.21493	1.31672	1.06727	1.51119	1.17653	1.2085	1.07697	1.54709	1.78332	0.77479	0.647479	1.07059	1.3427	1.71763	1.54487	1.01777	1.38759	0.89686
chr1_111750000_111800000	2.0358	1.49226	1.4156	1.50572	1.39733	2.12804	1.60029	1.83367	1.67697	1.72398	2.17136	2.05318	1.03444	0.92345	1.9491	1.53544	1.68735	1.09176	1.84897	2.16399	1.99282	1.02253	0.766811	1.46594	1.90137	1.36123	1.3563	1.62337	1.12029
chr1_112350000_112400000	2.36429	2.1445	2.30017	2.53951	2.18012	2.37966	2.24653	2.08382	2.0786	2.09029	2.42801	2.31257	2.2562	1.79047	2.00577	2.41983	2.31019	1.86112	2.37997	2.39364	2.54305	2.07727	2.08678	2.30793	2.39599	2.31992	2.21464	2.10757	1.85948
chr1_112400000_112450000	2.317	1.82423	2.52729	2.59093	2.21121	2.50918	2.1724	2.25724	1.99156	1.68324	2.44323	2.12155	2.30078	1.66256	2.06413	2.3598	2.25186	2.0093	2.29334	2.24726	2.32344	1.97231	2.08678	2.26145	2.30343	2.33524	2.19853	2.09287	1.78522
chr1_112700000_112750000	1.28731	1.2415	1.37089	1.05466	1.45023	1.37135	1.22448	1.42227	1.26158	1.25177	1.55342	1.16107	0.984771	0.704271	1.31655	1.22073	1.39916	1.37692	1.46076	1.23593	1.12294	1.26644	1.10881	1.33979	1.47404	1.26794	1.40777	1.20448	1.30544
chr1_113100000_113150000	2.47551	2.60099	2.50589	1.74565	2.41394	2.34276	2.32455	2.54116	2.60748	2.46339	2.64292	2.62672	2.19325	2.28176	2.67894	2.52243	2.41286	2.52615	2.46709	2.35432	2.45156	2.26769	1.83803	2.43644	2.29947	2.53959	2.61371	2.72858	2.63965
chr1_113700000_113750000	2.19088	2.23185	2.51215	2.14528	2.19567	2.39405	2.00932	2.47401	2.31072	2.07575	1.74313	2.26849	1.89957	2.47796	2.44354	2.28476	2.16437	2.29086	2.01903	1.80814	2.2607	1.91232	1.47324	1.81216	2.21087	2.3965	2.19853	2.34282	2.31989
chr1_113950000_114000000	1.39194	1.17067	1.76389	1.55713	1.80398	2.04215	1.6742	1.18282	1.20094	0.851612	0.864133	1.11917	0.995681	1.54668	1.30683	1.22139	1.78892	1.29878	1.56147	1.8126	0.662144	0.867719	0.948518	1.92808	1.33485	1.40714	1.56587	1.13475	1.53737
chr1_115100000_115150000	1.86305	1.90074	2.06674	1.38576	1.50681	1.95626	2.14718	1.93474	1.56066	1.76748	2.29305	1.862	2.37153	1.90478	1.77393	1.85453	2.07913	1.73367	2.12209	1.85652	1.9251	1.65261	1.58222	1.89727	1.932	1.72851	1.56587	1.65284	1.71612
chr1_115600000_115650000	1.32383	1.50395	1.33698	2.111	1.55827	1.71768	1.7337	1.45371	1.17577	1.0513	1.43874	1.44466	2.1819	1.94585	1.50962	2.10468	1.15027	1.83148	1.36171	2.11552	2.13521	0.591093	1.15053	1.25875	1.5938	2.04421	1.18354	1.56356	1.607
chr1_116050000_116100000	1.30735	1.35097	1.70331	1.76279	1.51658	1.38273	1.17843	1.08279	1.48146	1.59601	1.73023	1.72481	1.84171	1.73871	1.2541	1.55039	1.32692	1.17019	1.419	1.41406	1.59736	1.62519	1.46545	1.45832	1.19696	1.58394	1.53622	1.2947	1.39311
chr1_116100000_116150000	1.43394	1.46105	1.61128	1.63106	1.59847	1.35027	1.65351	1.32452	1.63403	2.00306	1.78735	1.77628	1.88998	1.87268	1.52466	1.68038	1.35492	1.40363	1.425	1.79617	1.70686	1.6727	1.53004	1.81216	1.49477	1.5847	1.63281	1.59367	1.48534
chr1_116550000_116600000	2.80529	2.64476	2.6876	2.96244	2.88315	2.54317	2.76798	2.59892	2.60748	2.34741	2.58207	2.45025	2.77266	2.88901	2.67894	2.52243	2.6015	2.467	2.62521	2.58858	2.72048	2.52273	2.52553	2.74454	2.45259	2.57019	2.74267	2.61069	2.68434
chr1_117050000_117100000	2.11869	2.02081	1.54678	1.62851	1.77266	1.79894	2.05897	1.9877	1.8626	1.97327	2.3539	1.91974	1.99958	1.98277	2.0614	1.80032	2.11007	1.80226	1.91184	1.9821	1.73006	2.2187	1.39127	1.85189	1.77808	1.61086	1.68939	1.87168	2.04059
chr1_117100000_117150000	2.49041	2.0426	1.8005	2.02529	1.91583	2.12062	2.12792	2.18498	1.94803	1.75593	2.42801	2.01869	2.19676	2.30209	2.06413	1.9396	2.09145	1.80184	2.29334	2.33509	2.15089	2.25721	1.57012	2.24596	1.91776	1.67661	1.94075	1.91643	2.24563
chr1_117950000_118000000	2.33276	2.43566	2.6787	2.61812	2.56878	2.26453	2.42443	2.34394	2.04959	2.07575	2.23016	2.09216	2.55339	2.52592	2.25384	2.32978	2.25186	2.29086	2.48103	1.99842	2.21364	1.86734	3.00707	2.60229	2.59653	2.58031	2.47242	2.22519	2.14167
chr1_118000000_118050000	2.38006	2.14875	2.49701	2.72806	2.52214	2.34276	2.27618	2.26683	2.27308	1.94491	2.27582	2.25907	2.44937	2.46197	2.29942	2.25475	2.1352	2.09822	2.46659	2.23263	2.30776	1.97231	2.52271	2.35441	2.22629	2.35055	2.46862	2.16638	1.93374
chr1_143500000_143550000	1.26189	0.868458	1.15033	0.969423	1.02576	1.48276	1.0998	-0.878486	0.319089	0.771717	0.741047	0.238545	0.889271	0.682634	0.612403	1.26699	0.958195	0.85103	0.661456	1.5615	1.14854	1.04042	0.553364	0.442295	0.777335	1.17944	1.06862	0.343205	0.9974
chr1_143950000_144000000	1.44481	1.5371	0.572046	-0.0677021	0.324522	1.73452	1.06413	0.643683	0.764847	-0.40252	1.42934	1.02872	0.854663	1.36797	0.969856	0.820745	-0.0315045	-0.583313	0.454754	1.2066	0.938038	0.837444	1.18545	0.564969	0.660443	0.732929	1.24444	0.228844	0.772702
chr1_146100000_146150000	2.25394	2.11539	1.3614	2.41953	2.18012	1.64572	1.68316	1.78034	1.04856	0.750297	2.58021	1.53379	2.00359	2.17418	1.96199	2.43483	1.49356	1.52029	2.22116	2.39364	1.35089	2.75206	2.36125	1.99808	2.42684	1.96763	1.8602	1.66648	1.69611
chr1_147250000_147300000	1.87876	2.13416	1.74874	2.03699	1.81962	2.29982	1.99938	2.3679	2.1713	1.69499	1.85192	2.00906	1.12358	1.13119	2.08047	1.81957	2.28227	1.89028	1.99272	2.14934	1.75554	1.87764	2.10983	2.05132	1.8095	1.57547	1.6464726569655601	2.18334	2.1481
chr1_148100000_148150000	0.992772	0.834289	0.316636	1.49394	1.71373	1.57377	0.645373	1.31789	1.28068	1.33434	1.08869	0.916637	0.859408	0.930467	1.69932	1.48939	1.1671	0.808991	1.70142	1.29582	0.80187	1.19255	0.97273	0.898097	0.884173	1.27836	1.5702	1.04895	1.51789
chr1_148150000_148200000	1.0716	0.441225	0.831446	1.5625	1.88474	1.47303	0.912233	1.50576	0.97602	0.418467	1.02781	0.71092	0.413623	0.879141	1.18859	1.11422	0.837335	0.112514	1.54261	1.4422	0.895988	1.3575	0.892002	1.08401	1.17728	0.910758	1.7152	0.622562	0.656476
chr1_149600000_149650000	0.967929	1.12755	1.97589	0.87162	1.28785	1.82743	0.846472	0.548633	1.69151	1.34703	1.48685	1.28846	1.28701	0.827569	1.78853	0.53349	0.584559	-0.608815	0.109601	1.79796	1.72391	1.84764	1.37437	0.942175	0.354905	1.07046	1.31285	0.871818	1.53737
chr1_149700000_149750000	0.795185	1.33179	1.40046	1.6770980775884201	1.64757	1.78448	1.73332	1.37164	1.5025016961681401	1.17305	1.24347	1.03846	1.40586	1.97814	1.73014	1.31112	0.874766	1.22484	1.1446	2.04686	1.5499	1.66762	2.38163	1.61999	1.61045	1.10107	0.7276	1.476	1.71612
chr1_149800000_149850000	2.22425	2.60099	2.27874	2.51685	2.41394	2.40002	2.69407	2.42565	2.21492	2.59388	2.61249	2.22966	2.5201	2.47352	2.4016	1.96912	2.34031	2.71839	2.72584	2.55929	1.72391	2.38771	2.94122	2.71373	2.57508	2.34064	2.66207	2.43386	2.50559
chr1_150250000_150300000	1.34482	1.05068	0.761374	1.3172	0.865579	1.22566	1.03862	1.18168	0.882239	0.938512	0.847974	1.25905	1.04705	1.0316	0.937198	1.23361	1.07769	1.11251	0.956319	1.22696	1.48663	1.27756	0.967574	0.86515	1.18472	1.18801	1.09931	1.13304	1.42053
chr1_151000000_151050000	2.42735	2.27552	1.95191	2.12814	2.0402	2.0055	2.37996	2.05492	1.93352	2.19205	2.50411	2.29788	1.58752	1.87041	1.96199	2.04465	2.25186	1.92039	2.1201	2.33509	2.44893	2.12226	1.79616	2.38539	2.33428	1.82978	2.13409	1.94584	2.20108
chr1_151850000_151900000	1.41842	1.41661	1.57338	2.23098	1.66709	1.97671	1.4756	1.96821	1.33871	1.91584	1.31698	2.2538	1.81042	2.15819	1.39288	1.63946	1.50814	1.75739	1.84579	1.89596	1.99403	1.46247	1.92532	1.37837	1.88691	1.67661	1.61853	1.59296	1.48818
chr1_152050000_152100000	1.92587	1.8058	1.57338	1.59141	1.80701	2.48591	1.79244	1.5449	1.71591	1.58147	2.12362	1.67082	1.58439	1.85442	1.81772	1.71489	1.33315	1.83148	1.96397	2.24726	1.38226	2.3172	2.10292	1.9516	1.76349	1.56939	1.85604	1.94584	1.76081
chr1_153300000_153350000	2.34853	1.99892	2.04276	1.63106	2.05575	2.53796	1.4756	2.15608	1.42576	2.1339	1.37786	1.9893	1.79213	2.04206	1.69932	2.19472	1.85813	1.34246	1.52817	2.53001	2.59393	1.86734	1.26245	1.76569	1.87075	2.15143	1.61853	1.63707	1.9783
chr1_154300000_154350000	1.67461	1.75144	1.16456	0.648828	1.2007	1.94793	1.60903	1.52021	1.63335	1.61055	2.23016	1.79828	1.09387	1.06727	1.61177	1.53544	1.85813	1.56474	1.93241	1.53002	1.91373	1.80736	1.39036	2.04455	1.3624	1.51426	1.84409	1.72529	1.37352
chr1_154350000_154400000	2.33417	1.68191	1.91531	1.76279	1.97602	1.85606	2.04372	1.76148	2.20038	1.77046	1.92798	1.59256	2.11897	1.97814	2.00748	1.87939	1.89049	1.57975	2.00709	1.65155	2.27756	1.92265	2.06187	2.09754	1.73295	2.18761	2.61371	1.99177	1.95445
chr1_154550000_154600000	1.00775	1.36096	1.29446	1.54	1.31913	1.31209	1.17165	1.67485	1.38619	2.21692	2.06488	2.14142	0.930449	1.56266	1.27764	1.19148	1.61479	1.74241	1.43209	1.40265	1.32844	1.99766	1.39036	1.82025	2.14636	1.26941	1.26175	1.2107511650826699	1.34373
chr1_155100000_155150000	2.28547	2.0426	1.99734	1.95673	1.86919	1.73207	1.97967	2.05492	2.10762	1.94491	2.36714	2.13624	1.7807	2.11023	2.06413	1.96962	1.87271	1.93521	2.03347	1.94437	2.22932	2.06228	1.86074	2.1685	2.24172	1.82978	2.64964	2.01935	2.03771
chr1_155200000_155250000	2.50692	1.94451	2.53617	2.15696	2.42958	1.84174	1.89591	2.19464	2.04045	2.47789	2.52122	2.40613	2.22297	2.29774	2.02208	2.2383	2.02108	1.9938	2.29459	2.19327	2.59393	2.46272	1.94995	2.3132	2.55977	2.41716	2.54922	1.94756	2.08851
chr1_156350000_156400000	2.06477	1.70777	2.31531	1.49394	1.88474	1.93354	1.92037	1.43351	1.38223	1.30526	1.40571	1.13705	1.85499	1.16693	1.72851	1.55772	1.58106	1.86112	2.07678	1.73495	1.49207	1.11758	1.27941	1.28541	0.884173	1.99826	0.889448	1.47534	1.48818
chr1_157150000_157200000	1.98869	1.28802	1.6188	1.87103	1.69449	1.77524	1.71281	1.04332	2.03508	1.69499	1.77587	1.60726	1.98873	1.7425	1.69932	1.16381	1.36231	1.75739	1.55704	1.5593	1.53913	1.26256	2.00605	1.56428	1.30069	1.52956	1.27562	1.7694	1.62675
chr1_157550000_157600000	0.859828	1.26511	1.18123	1.14317	0.966217	1.81311	1.41471	1.48092	1.43717	0.891458	0.851929	1.0525	0.466734	1.02789	1.34678	1.35505	1.25669	1.38361	1.1816	0.766316	1.34421	1.11554	1.90198	1.45053	1.14903	1.16322	1.0211	1.41409	1.20901
chr1_158150000_158200000	2.09861	2.45511	1.56703	2.32834	2.42958	1.21189	1.55595	1.96821	2.10762	1.34703	1.19784	1.11199	1.07901	1.33893	2.25384	1.69994	2.09364	2.20195	1.54261	1.71011	1.4075333908921701	0.697713	2.13521	2.1685	1.54921	1.94275	1.79575	2.03406	2.5204874488263602
chr1_158200000_158250000	2.60114	2.28004	1.40046	2.07127	2.05422	1.92763	1.65942	2.57004	2.52025	1.63699	1.79108	1.862	2.23782	1.91422	2.73733	2.31307	2.29678	2.17125	2.58209	2.42752	1.85045	0.662481	2.32896	2.23047	1.59514	2.37125	1.72708	2.46333	2.4907
chr1_159000000_159050000	2.08053	1.62042	1.11913	1.81961	2.25785	2.59553	1.2977	1.8815	1.57083	1.50879	1.3322	1.4897	1.6321	1.32681	1.85984	1.98462	1.58106	1.97967	1.86022	2.29118	1.52344	1.44747	1.47324	1.9516	1.88691	1.5847	1.39298	1.46064	1.77037
chr1_159200000_159250000	1.34482	1.92992	1.74874	1.48858	1.97602	2.27119	1.46727	1.80479	1.41527	1.40502	1.66939	1.30317	0.573893	1.14717	1.71555	1.50553	2.23874	2.14167	1.82022	1.06591	1.66063	2.20769	1.48629	1.91268	2.4679	1.45305	0.969409	1.2697	2.05872
chr1_159750000_159800000	2.23818	1.34382	1.64908	1.36862	1.65154	2.09184	1.52008	2.14162	1.81746	1.84315	1.73023	1.51252	2.50524	1.21109	2.03495	0.799075	1.84355	1.92039	1.41172	0.79239	1.42335	1.59743	2.52553	1.5333	1.39325	1.42244	1.50139	1.95657	2.31989
chr1_160450000_160500000	2.38128	1.08177	1.57338	1.68248	1.72928	2.20697	2.24653	1.98266	2.54285	2.43919	2.67153	1.7395	1.72126	1.8864	2.44354	2.16471	2.16619	2.43904	2.5099	1.86669	2.44893	2.24222	2.65187	2.43187	1.76349	1.98295	2.4525	2.37223	2.04383
chr1_161000000_161050000	1.70218	0.434435	1.1797	0.611772	1.02969	1.68889	1.15454	1.59247	1.84648	1.61055	1.71269	1.5044	1.82964	1.08699	1.62636	1.23428	1.34773	1.22391	2.1201	1.07733	0.754811	1.73238	2.11907	1.70372	0.748417	1.309	1.31242	1.57826	1.26541
chr1_161750000_161800000	2.36558	1.47767	2.14246	2.55113	2.36702	2.12804	2.01416	2.02137	2.08407	2.33291	2.29305	1.89142	2.1784	1.97814	2.05127	2.37289	2.20972	2.3487	1.93522	1.91509	1.92955	2.3277	1.83803	1.95889	2.59039	2.26412	2.19457	2.1244	2.17789
chr1_162800000_162850000	2.41269	2.29463	2.3696	2.24265	2.22626	2.31413	2.38368	2.3679	2.21492	2.01395	1.98883	2.03848	2.11897	2.4096	2.28482	2.41775	2.3258	2.2747610953715802	2.23709	2.39824	2.4041	2.07267	1.75809	2.25158	2.3301	2.27943	2.13009	2.13913	2.4609
chr1_162850000_162900000	2.08708	1.9911	1.8202	1.92783	2.04032	1.99431	2.10007	1.96642	1.80044	2.05697	1.86296	2.15094	1.68732	1.99704	1.7766	2.07901	1.98037	1.87028	1.98335	1.93815	2.56229	2.18224	1.96391	2.11355	2.04562	2.13173	2.02019	1.75413	1.92632
chr1_163350000_163400000	3.121	2.79961	2.91474	2.89946	2.77088	2.81139	2.94333	2.82994	2.81849	2.73886	2.99114	2.65053	2.37153	2.90964	2.80835	2.82501	2.83517	2.77987	2.82646	2.8474	2.77834	2.72207	2.68416	2.86567	2.93592	2.65689	2.79464	2.76921	2.85456
chr1_165100000_165150000	2.93182	2.69771	2.89068	2.91102	2.96135	2.78652	2.8271	2.7433	2.85465	2.72436	2.8863	2.8032	2.68352	2.80911	2.72273	2.64206	2.83366	2.88105	2.75459	2.83747	2.73629	2.95779	2.92524	2.99102	2.95135	2.76914	3.01672	2.75806	2.69924
chr1_165900000_165950000	1.70601	1.92992	1.99103	1.47144	1.64757	2.15667	1.91069	2.06469	1.9823	1.97045	2.3539	2.20024	0.975019	1.35491	2.03668	1.43076	2.0501	1.50581	1.87772	2.10542	2.24592	2.04266	0.522957	1.51215	1.4114	1.37653	1.75932	1.87388	2.01403
chr1_166450000_166500000	0.929714	1.98437	2.04276	1.81961	1.10742	2.12062	1.44595	1.99711	1.3242	1.69777	2.06274	2.16563	-0.0915999	0.616621	1.46585	1.18926	1.75605	1.03127	1.02286	1.88132	2.2607	1.88233	1.61855	1.70372	1.50124	1.15583	1.21576	1.54885	1.35452
chr1_167050000_167100000	2.0358	1.85698	1.90017	2.27692	1.74141	2.07696	2.23661	1.98309	1.85144	1.66599	2.04321	1.31787	1.70299	2.31372	1.97829	1.4158	2.16619	2.17125	2.01655	2.1347	1.73972	1.66762	2.11161	1.75779	2.04562	1.65199	1.59206	1.94756	1.98424
chr1_167550000_167600000	2.00171	2.05716	1.93677	1.74726	1.79146	2.03428	2.08345	1.96821	1.69508	2.20659	2.32148	1.88644	1.54295	2.30209	1.75769	1.74833	1.72278	1.69811	2.32222	2.05697	1.5705	1.82235	2.11907	2.13751	2.30343	2.15143	2.03742	1.94584	1.87433
chr1_167700000_167750000	2.11206	1.48574	2.16389	1.7339	2.10239	1.6745	2.2317	1.92485	2.15114	1.83997	1.91055	1.58739	1.82528	1.9302	2.25384	2.22474	2.31019	1.97967	1.92084	1.95901	1.80579	1.55244	1.69928	2.23047	1.69201	2.2127	2.10186	1.85762	2.12682
chr1_168250000_168300000	1.80024	1.60586	0.725455	1.32253	1.56937	1.73207	2.32066	1.8526	1.70605	2.09029	1.53006	1.38685	1.67328	1.79047	1.73014	1.78966	1.98937	2.05376	1.93241	1.95451	2.04109	1.16256	2.32896	1.78118	1.70179	1.46217	1.2757	2.00465	1.75552
chr1_168300000_168350000	1.87876	1.04001	1.02188	0.842594	1.45989	1.39798	1.86106	1.42939	1.70605	1.79954	1.83671	0.784391	1.59899	1.40675	1.71555	1.95416	1.61479	1.94943	1.64772	1.58857	1.803	1.12754	1.77408	1.61076	1.43953	1.63669	1.06613	1.6381	1.50758
chr1_168600000_168650000	0.810889	1.90074	1.9456	1.62568	1.44425	2.61474	1.92547	2.51229	0.542915	2.78235	2.81024	2.22966	1.0493	1.17913	0.635378	1.52048	1.6293	1.62411	1.33147	2.39824	1.77136	2.59774	1.10257	1.89727	2.51384	2.12639	0.888806	1.49074	1.34373
chr1_169350000_169400000	1.95441	2.18818	1.90649	1.42537	1.41835	2.52357	2.00932	2.47401	2.33974	2.03214	1.91055	2.4889	2.07789	1.67855	2.44354	2.32978	2.45602	2.09822	2.29334	2.43755	2.6058	1.80736	1.87688	1.78118	1.79435	1.86041	1.60242	2.47515	2.27534
chr1_169900000_169950000	2.49121	2.54264	2.61189	1.83134	2.30446	2.60043	2.59061	2.57004	2.30216	2.28941	2.39953	2.46496	2.01498	2.07402	2.34321	2.52243	2.42737	2.49657	2.53896	2.67642	2.76793	2.55273	1.21448	2.14375	2.60571	2.55489	2.19457	2.36018	2.69924
chr1_170950000_171000000	0.796038	1.35954	1.77022	1.61392	0.958111	1.64572	0.897407	1.06095	1.00408	0.752832	0.973417	1.06587	1.41619	0.407217	1.35523	1.95461	1.18782	1.78702	0.820742	1.01771	1.77442	1.38749	1.08575	0.670111	1.33155	1.32432	0.885995	1.35771	1.38449
chr1_171400000_171450000	1.43418	1.4997	1.33698	1.19308	1.55827	1.63133	2.02894	1.78034	2.16565	2.16298	2.29104	2.10685	1.86641	1.55064	1.77496	1.60945	1.52072	1.57975	1.48959	1.86669	1.86854	1.77737	2.20576	1.00655	1.64008	1.61534	1.20571	1.46064	1.54759
chr1_171450000_171500000	1.57606	1.92992	1.64274	1.38576	1.72577	1.98489	2.45758	2.07913	2.6444	2.17343	2.2606	1.99436	2.87665	1.81834	2.29761	1.92425	1.905	1.94943	2.03584	2.09078	1.99403	2.20769	2.74936	1.72782	1.56452	1.85093	1.74742	2.03598	1.75552
chr1_172000000_172050000	1.21668	1.38467	2.01254	1.59141	1.643	1.23079	1.38324	1.41623	1.39752	0.818314	0.0778549	1.2138	1.65301	1.75716	1.67547	1.78163	1.7458	1.7849	1.21981	1.39716	0.97528	1.02269	0.988876	1.25443	0.914078	1.68996	0.66134	1.53292	1.66831
chr1_172450000_172500000	1.6454	1.56694	1.94566	1.39109	1.44953	1.5164472535906801	1.83642	1.32022	1.87549	1.17442	1.05455	1.62195	2.00359	2.07508	1.77496	2.25475	1.90801	1.97967	1.46173	1.61785	1.55481	1.46247	2.21594	1.13049	1.48581	1.98228	1.77964	1.57826	1.6976
chr1_172750000_172800000	2.11432	2.22169	2.17274	1.54	1.56937	2.50023	1.68898	2.45453	1.8369	1.92696	1.22826	1.96495	1.34643	1.43481	2.16805	1.9392064765224999	2.1807	1.93465	1.63334	2.25183	2.16683	1.80263	1.26245	1.06541	2.29947	1.65199	1.51751	2.18334	2.22257
chr1_173300000_173350000	1.87559	1.8679	1.19484	1.28293	1.44425	1.87598	1.17909	1.89595	1.74493	1.36153	1.71502	1.76889	1.07901	1.53466	1.9328	1.48939	1.82896	1.65366	1.48486	1.61785	1.66063	1.02253	1.63018	1.83565	1.71721	1.37027	1.29182	1.91643	1.96345
chr1_173400000_173450000	1.41842	1.63815	0.915885	1.09246	1.41297	1.55545	1.65942	1.83814	1.10659	1.50451	2.15615	1.92083	1.31672	1.62658	1.40748	0.749383	1.72688	1.16569	1.77709	1.46122	2.26174	1.00237	2.0139	1.9743	1.64108	1.63669	0.969409	1.56356	1.48818
chr1_174250000_174300000	2.08708	2.39539	2.15242	2.21384	2.41394	2.43723	2.11714	2.36655	2.153	2.37505	1.65679	2.31758	1.7807	2.56906	2.23169	2.2383	2.28196	2.02395	1.95016	2.22555	2.13521	2.38739	2.47756	2.21497	2.54446	2.35055	1.83405	2.16251	2.49392
chr1_174750000_174800000	2.61653	2.36287	2.48187	2.17956	1.88037	2.50918	2.51339	2.21388	2.4558	2.72994	2.48889	2.62115	2.10761	2.39802	2.41435	2.34479	2.39769	2.57241	2.69759	2.39364	2.10383	2.45215	1.95057	1.26154	2.13434	2.03534	1.79575	2.22519	2.46841
chr1_175000000_175050000	1.91017	1.97368	1.40046	1.79706	1.64757	1.94195	1.68898	2.1802	1.92414	1.83997	1.24347	1.46494	2.11897	1.19511	2.13885	1.84948	2.19521	2.02337	1.46084	2.04686	1.15444	1.5626	1.3264	1.51215	2.0698	1.6979	2.24293	1.85915	2.1481
chr1_175350000_175400000	1.84735	0.835774	2.0516	2.15696	2.27318	2.02784	1.48205	0.664142	0.775542	1.70948	1.85192	1.90612	2.19325	2.09	0.547797	2.22334	0.700641	0.899517	1.10147	2.00293	1.977	1.63761	1.91797	1.3581	1.91669	2.09579	0.598636	1.2107511650826699	1.32883
chr1_175400000_175450000	1.23482	0.281407	1.48797	1.6770980775884201	1.7333	1.43231	0.905355	0.249173	0.407004	0.985541	1.23524	1.23078	1.53957	1.73844	0.158523	1.98407	0.304856	0.276078	0.506955	1.34409	1.50499	1.07086	1.39036	0.975117	1.25	1.63669	0.276224	0.694983	0.881964
chr1_175900000_175950000	1.65489	0.936195	2.01248	2.17956	2.13348	1.64572	1.43113	1.49131	1.86099	1.37795	1.78879	1.66603	1.94415	1.23088	1.39288	1.33933	1.59564	1.43138	1.47042	1.53002	1.85285	1.82235	1.78001	1.62625	1.51667	2.07485	1.07076	1.54885	1.10203
chr1_176900000_176950000	2.66396	2.46478	2.27874	1.97387	2.45996	2.55749	2.53148	2.53181	2.39777	2.57003	2.77982	2.42084	2.29725	2.58987	2.48731	2.31478	2.52895	2.42264	2.55334	2.62784	2.6572	2.51213	1.73157	2.44736	2.52915	2.12639	2.47242	2.40439	2.64663
chr1_177950000_178000000	2.52194	2.72682	2.83012	2.38525	2.45996	2.82578	2.69129	2.64742	2.60088	2.46339	2.83895	2.43012	2.4048	2.70179	2.64783	2.71997	2.63102	2.4835	2.32334	2.59856	2.44893	2.56773	1.65085	1.87414	2.50397	2.41182	2.13409	2.35752	2.43871
chr1_178500000_178550000	1.34482	1.22967	1.47617	1.76279	1.42861	2.50023	1.39336	2.03581	0.950012	2.44889	2.73418	2.55319	1.28701	1.62658	1.14627	0.997077	1.32459	0.958668	1.71959	2.44217	2.00864	2.62774	1.50227	1.54296	2.83538	1.49896	1.17898	1.15181	1.20967
chr1_179050000_179100000	2.11206	2.21729	1.73993	1.87103	2.30449	2.35088	2.291	2.4162	2.10762	2.43919	2.58021	2.53298	2.07789	1.95035	2.16628	2.05966	2.03312	2.0834	2.27891	2.34973	2.05677	2.52713	2.10292	1.62625	2.56568	2.09016	2.21464	2.12227	2.15652
chr1_180500000_180550000	1.97298	2.65403	1.54244	2.15696	1.94474	2.13501	2.35031	2.47401	2.20917	2.01395	2.14094	1.93553	2.1819	1.70029	2.23924	2.29977	2.23728	2.20195	2.13646	2.20335	2.54647	2.2827	2.25373	2.09754	2.00855	2.09016	2.32742	2.44574	2.31989
chr1_180850000_180900000	1.17454	1.10013	1.2952	1.59164	1.42854	1.24071	1.21699	1.2277	1.18362	1.11655	1.24477	1.23036	1.28747	1.29264	1.16211	1.26699	1.18046	1.13791	1.00336	1.2567	1.1572	1.12963	1.39114	1.34318	1.35064	1.39176	1.2457	1.19701	1.19604
chr1_181450000_181500000	2.58544	2.67394	2.39989	2.32834	2.52343	2.54317	2.39846	2.6278	2.66564	2.1879259602664902	2.14094	2.43554	2.74294	2.53744	2.76652	2.70188	2.38384	2.61488	2.42396	2.3836	2.59393	2.04266	2.14181	2.25158	2.29947	2.79974	1.72708	2.62543	2.66944
chr1_182050000_182100000	2.52194	2.61036	2.14875	2.24812	2.2419	2.42283	2.32066	2.47401	2.39777	2.3665	1.86489	2.18032	2.37508	1.83843	2.54568	2.28476	2.52894	2.52796	2.52434	2.45219	2.22932	2.22722	2.18365	2.54428	2.45769	2.41182	2.06561	2.47515	2.24563
chr1_182850000_182900000	1.51757	1.75485	2.35446	2.01985	2.49215	1.96232	1.33424	1.28899	1.38619	1.15988	0.520229	1.29195	1.88127	1.9302	1.4674	2.2682	1.43523	1.37272	1.33147	1.58857	1.20189	0.833502	1.67815	1.34738	1.88691	2.20291	1.50576	1.49074	1.59696
chr1_182900000_182950000	1.78453	1.75485	2.02131	1.6770980775884201	2.0073	1.97058	2.08806	1.9203	1.8369	1.78198	1.01607	2.05318	2.01498	2.13794	1.77393	2.20839	1.58577	1.81635	1.66209	1.92973	1.99282	1.44747	2.09384	1.88187	2.13105	2.11109	1.38854	1.87388	1.53737
chr1_183650000_183700000	0.838394	1.0246	1.49767	1.35681	1.86919	1.38351	1.56455	1.86705	1.42576	1.17442	0.999713	1.31338	0.947595	1.85442	1.69932	1.14813	1.28465	1.35728	1.31161	1.5593	1.48238	0.905937	1.71543	1.34738	1.38277	1.50812	1.31242	1.47534	1.35461
chr1_184050000_184100000	2.36558	2.64476	1.77903	2.22551	2.21062	2.70063	2.66451	2.58448	2.6511	2.69536	2.6277	2.50907	1.92584	1.7704	2.73733	2.32802	2.7466	2.61488	2.62521	2.39824	2.27756	2.89778	2.46157	2.43644	2.37603	2.38655	2.46862	2.64017	2.69924
chr1_184700000_184750000	2.74264	2.61036	2.81498	3.34512	2.7087	2.85456	2.75059	2.77749	2.76046	2.81717	2.97592	2.76809	2.46423	2.73377	2.64783	2.62992	2.76226	2.66132	2.81308	2.86204	2.87246	2.85702	3.07166	2.77271	2.92049	2.74879	2.69797	2.79861	2.63178
chr1_185200000_185250000	1.12601	1.47767	1.453	1.36588	1.53464	1.71331	1.40031	1.66632	1.54862	1.57148	1.47164	1.53847	1.24129	1.60954	1.67547	1.69912	1.47771	1.40925	1.51859	1.48169	1.88857	1.14015	1.09063	1.52654	1.58593	1.46024	1.07086	1.58397	1.27271
chr1_185700000_185750000	2.93092	2.76147	2.7936	3.03659	2.52214	2.81515	2.76798	2.65667	2.66564	2.4199	1.81923	2.25907	2.68352	2.55342	2.76652	2.62711	2.71758	2.92541	2.74021	2.76427	2.85678	2.54212	2.31768	2.91214	2.78165	2.85601	2.35964	2.68438	2.89288
chr1_186300000_186350000	2.94758	2.63947	2.75441	2.6595	2.52214	2.71065	2.63199	2.77749	2.833	2.81717	2.8846	2.79747	2.70199	2.70179	2.83753	2.77999	2.74768	2.77987	2.78421	2.7303	3.0607	2.64709	2.76489	2.69525	2.90507	2.56499	2.7463	2.59277	2.76545
chr1_186400000_186450000	2.47551	2.32381	2.59674	2.77392	2.27318	2.51454	2.35411	2.29571	2.37485	2.23142	2.23221	2.36201	2.41966	2.69725	2.4016	2.56729	2.25325	2.25997	2.23709	2.36896	2.46738	2.14768	2.26971	1.88187	2.26885	2.41716	2.17845	2.34544	2.4609
chr1_187000000_187050000	2.99488	2.81417	2.99667	3.08801	2.9419	2.84017	2.91368	2.83529	2.81849	2.64272	2.89982	2.76809	2.84694	3.16545	2.88131	2.94507	2.82059	2.86879	2.75534	2.90595	0.817557	2.87202	2.71645	2.8037	2.9822	2.81006	2.7463	2.81332	2.92882
chr1_187400000_187450000	0.842297	0.0188123	0.052741	0.357485	-0.135413	1.36935	0.329144	0.332054	-0.267839	1.15855	-0.0494964	0.979633	0.201059	0.229494	-0.123658	-0.207153	1.0634	0.603766	1.00085	1.15375	-0.248523	0.527463	0.654893	0.48003	0.722383	0.274686	-0.223513	0.0171156	0.00311973
chr1_192450000_192500000	2.8524	2.7177	2.4756	2.55113	2.96135	2.84017	2.95815	2.82084	2.68018	2.81717	3.0232	2.90614	2.89151	2.84107	2.79571	2.91124	2.86434	2.83669	2.87083	2.89604	1.36008	2.97279	2.98919	2.75994	2.80476	2.76914	2.50086	2.83174	2.80351
chr1_193150000_193200000	2.28547	2.55213	1.93046	1.93959	1.97802	2.56674	2.61717	2.47401	2.13663	2.44889	1.91055	2.60645	2.29725	2.55342	2.35598	2.16471	2.45639	2.43904	2.3944	2.29118	0.80187	2.77776	2.42583	2.23047	2.36513	2.0289	2.02131	2.12227	2.52782
chr1_194300000_194350000	0.740538	0.877963	0.649748	1.44251	1.38725	2.26453	0.793629	0.999963	1.5128	1.2035	0.205946	0.755003	0.0539148	1.10298	1.10104	0.87411	1.12899	0.808991	1.70142	1.74959	-0.21774	-0.142019	1.53783	1.3164	0.80704	1.93699	0.893538	1.04895	0.611921
chr1_194400000_194450000	0.377952	1.02354	0.46805	1.09441	0.718759	1.1996	0.867756	0.840998	1.22265	1.05812	0.0233105	0.240711	-0.0967837	0.703272	1.14481	0.904124	1.15816	0.779354	1.08061	1.29582	-0.186367	-0.0370528	0.149305	1.16147	0.25168	1.15583	0.829094	1.21068	1.02777
chr1_196700000_196750000	2.38006	2.21729	2.46672	2.16242	2.67761	2.40844	2.46891	2.3873	2.35425	2.42465	2.29104	2.55319	2.58311	2.414	2.15169	2.47985	2.20812	1.96485	2.04791	2.58393	0.362654	1.38749	1.69928	1.81216	2.41141	2.67221	2.4402	2.43104	2.29019
chr1_196750000_196800000	2.317	2.12995	2.54243	2.2824	2.30449	2.09184	2.18723	2.40175	2.12212	2.17752	2.12362	2.52378	2.28592	2.38203	2.07873	2.38981	2.12062	2.3205	1.94685	2.4961	0.127359	1.25254	1.82845	1.22344	2.30343	2.35055	2.47242	2.38693	2.008
chr1_197400000_197450000	1.06215	0.879539	1.08246	0.940172	0.214943	1.4123	1.42292	1.57378	0.659228	1.31803	1.12178	1.62195	0.871023	0.364145	0.504007	-0.145935	0.831235	0.588978	1.36022	1.79796	0.980432	1.33757	0.654893	1.6508	1.932	0.276742	1.1951	0.753928	0.986234
chr1_198500000_198550000	1.26077	1.46028	1.3614	1.4768	1.24734	1.44425	1.40147	1.53467	0.961513	1.74139	0.723414	2.10685	1.27547	1.32681	1.02807	1.15924	1.02691	1.43138	0.849616	1.42756	1.88423	2.0023	0.730546	1.45583	1.28527	1.26305	0.829094	1.2695	0.68618
chr1_198700000_198750000	2.13002	2.48428	2.53617	2.43116	2.22626	2.70063	2.57583	2.59892	2.49117	2.70986	2.53644	2.8032	2.57952	2.95293	2.387	2.02893	2.55797	2.49657	2.45271	2.66178	0.505874	2.65775	2.81332	2.35942	2.60571	2.6161	2.43638	2.21282	2.28216
chr1_199600000_199650000	2.08053	2.26097	1.49131	1.72851	2.49105	2.19258	2.02894	2.40175	2.03508	2.51188	2.50411	2.31257	1.98873	1.69454	2.29761	1.75952	2.39769	2.18713	1.90354	2.32045	1.26517	2.64709	2.49042	1.88963	2.58111	2.25865	2.1502	2.32812	2.33474
chr1_199650000_199700000	1.70218	2.38216	1.96074	1.69424	1.90029	2.61474	2.0585	2.32458	1.92414	2.42465	2.24742	2.15613	1.43557	1.51472	1.9199	1.71489	2.29678	2.00858	1.86334	2.25183	1.45499	2.42216	1.90917	2.03592	2.51384	1.54487	2.14621	2.15387	1.99914
chr1_200550000_200600000	2.91606	2.5958	2.76332	2.86518	2.45996	2.60992	2.64682	2.60407	2.49932	2.49734	2.39953	2.53298	2.58311	2.79313	2.61865	2.59991	2.54352	2.60205	2.51021	2.52538	2.86284	2.67275	2.18977	2.35441	2.5194	2.3965	2.37575	2.62218	2.63178
chr1_201450000_201500000	1.39194	0.698479	1.2036	1.40289	1.17837	1.45864	0.852931	0.739838	0.767458	1.26165	1.56049	1.69542	1.12558	1.37502	0.607871	1.34103	0.483331	0.515392	0.742098	1.5593	1.82148	1.26256	0.0738273	0.757317	1.45496	1.17759	1.11449	0.632116	0.726884
chr1_202000000_202050000	1.00854	1.18368	1.08885	0.894015	1.01414	1.31473	0.956709	0.609775	0.816436	1.23257	0.0841891	0.975413	0.606797	0.927106	0.88215	0.87411	0.924831	1.07573	0.993989	1.48611	1.13128	1.01261	0.536799	1.14598	1.03844	0.772905	0.780761	0.990139	0.938663
chr1_202150000_202200000	1.6432	1.85698	1.12789	1.40289	1.72577	2.32845	1.37858	2.03581	1.64789	1.608	2.03446	1.81788	1.16815	2.3297	1.39441	1.38589	1.29557	1.72762	1.64772	2.3836	1.77136	1.35257	1.61419	1.54296	1.94731	1.54487	1.48527	1.56442	1.83529
chr1_202750000_202800000	0.50673	1.06402	0.941442	0.633586	1.04523	1.41546	0.811626	1.15893	0.739645	0.728906	0.533407	1.03005	1.54295	1.6146	0.93034	1.20721	0.754742	1.1623	0.722673	1.14944	0.887266	0.46032	0.784575	0.313499	0.467653	0.945073	0.350053	0.7566	1.01833
chr1_203250000_203300000	1.50186	1.87156	2.30903	2.19123	1.96038	2.22824	2.14718	2.12244	1.89506	1.66599	1.53249	1.612	2.47553	1.91422	2.08047	1.86443	1.93402	1.81635	1.93522	2.03222	0.829154	1.80263	1.91797	2.00511	1.5339	1.91215	1.32406	1.8002	1.76081
chr1_203850000_203900000	2.34988	2.20274	1.84592	2.21384	2.38222	2.23575	2.0538	2.43065	2.4558	2.3665	2.00186	2.15094	1.89957	2.09424	2.44354	2.13469	2.38311	2.27604	2.30778	2.32045	1.97834	1.83735	2.00605	2.02906	2.39599	2.19738	2.66207	2.37223	2.36445
chr1_204400000_204450000	1.60759	1.57674	1.31597	1.65996	1.77269	1.42986	1.49043	1.3757	1.7014	1.34703	2.0323	1.45023	1.8367	1.72246	1.72851	1.75952	1.44981	1.19428	1.80248	1.53002	1.82148	1.47746	1.19877	1.02204	1.37783	1.4928	2.21464	1.73999	1.75552
chr1_204550000_204600000	2.06721	1.21508	1.8396	1.52286	1.39733	1.42661	1.42292	1.94918	1.80782	1.20205	0.660545	0.832571	1.8367	1.56266	1.86151	1.9093	2.06462	1.53538	1.66209	1.00734	1.72391	1.12754	1.40634	1.10053	1.51858	1.77442	1.61423	1.78546	1.56716
chr1_205250000_205300000	1.45242	1.04624	0.515235	0.726419	1.08315	1.68025	1.41738	1.48292	1.29679	1.37059	0.88111	1.62135	0.554045	0.466261	1.27095	0.408404	1.49447	1.10189	1.20321	1.48169	0.609966	1.24613	0.729052	1.40476	1.44449	0.563434	0.825199	1.32873	1.39311
chr1_205750000_205800000	1.49724	1.0381	1.05231	0.915989	1.636	1.64572	1.4163	1.69363	1.89	2.07575	1.28654	1.94522	0.79997	1.53466	1.52422	1.28046	1.69772	1.23873	1.42711	1.37362	0.987424	0.937392	1.24213	1.88963	1.56432	1.63066	1.87631	1.62237	1.65156
chr1_206150000_206200000	0.803597	1.50395	1.33111	2.23098	1.86919	1.60255	1.40844	1.25347	1.37679	1.26165	1.68225	1.10964	1.85155	2.04628	1.20695	1.26429	1.35233	1.78702	1.14499	1.09089	1.09991	1.42221	1.71543	1.67273	1.53209	1.31838	1.21576	1.56608	0.989022
chr1_207000000_207050000	2.25565	2.40655	2.43644	2.17956	2.21121	1.35504	1.57073	1.76589	2.42678	1.608	0.58938095219378706	1.18552	1.95901	1.35879	2.45813	2.25475	2.17895	1.87594	2.32222	1.64712	2.10355	1.3725	1.74772	2.13751	1.73264	2.38119	2.77853	2.47515	2.34174
chr1_207550000_207600000	1.8283	1.92613	2.26988	1.87103	1.46499	1.41546	1.87589	1.73699	1.7014	2.09029	1.98664	2.19502	1.57266	1.67855	1.85984	1.87958	1.7123	1.93521	1.67254	1.58857	2.16658	1.91232	1.31179	1.33189	1.5938	1.67661	1.37314	1.98995	2.06741
chr1_207700000_207750000	1.49724	1.19824	1.25541	1.16826	1.46499	1.70328	1.17909	1.20228	1.62886	1.2035	0.510339	0.593368	1.11202	1.45472	1.56799	1.14424	1.42065	1.54992	1.23942	0.871331	1.02148	1.22254	1.55024	1.39386	1.5938	1.32432	1.55409	1.25479	1.30996
chr1_207800000_207850000	2.19284	1.88615	2.02131	1.76279	1.94474	1.64134	1.85157	1.9925	2.43301	2.17343	1.19784	1.75906	1.77727	1.94618	2.06587	1.71489	2.0501	2.08252	2.07897	0.37778	1.56572	1.92265	2.31768	2.40563	1.76357	1.82033	2.54922	2.24229	1.92466
chr1_208000000_208050000	1.32912	0.398116	1.40046	1.36862	0.865562	1.61271	0.609979	0.967353	0.341233	0.462639	1.21305	1.15611	1.37614	1.22707	0.649975	1.02699	0.845745	0.825579	0.928972	0.919498	1.48663	0.767495	0.553364	0.988389	0.798941	1.2541	0.646997	0.753928	0.213147
chr1_208650000_208700000	1.14067	0.967071	0.41617	1.42003	1.14709	1.45524	1.37858	1.77592	0.964551	2.14443	1.25868	1.89142	1.03444	0.715708	0.985703	1.40085	1.17948	1.5206	0.786118	1.63691	0.853883	1.44259	1.67815	1.20406	1.56452	1.17759	0.572931	1.32864	0.960947
chr1_209200000_209250000	1.57606	2.30464	1.31597	1.6482	2.42886	2.60992	2.32066	2.74858	1.83197	2.4828	2.4128	2.53298	2.62769	1.43873	1.9328	2.07467	2.32478	2.3205	2.25003	2.89132	2.40187	2.66209	1.82845	2.153	1.91776	1.76851	1.61853	2.06346	1.62185
chr1_209750000_209800000	2.12782	1.74027	2.16389	1.69962	1.74141	2.01989	2.24653	2.18498	1.94803	2.44889	2.47559	2.43554	2.24134	2.10598	1.90362	2.3598	1.905	1.63884	2.25003	1.88132	1.85045	2.3277	1.88599	2.06005	2.0566	2.19738	2.06964	1.91643	1.71612
chr1_209800000_209850000	2.4284	2.3384	2.33931	1.98558	2.25754	1.64134	2.10284	1.94918	2.14223	2.70986	2.82545	2.74437	2.37153	2.66529	2.27023	2.17848	2.23874	1.94943	2.36646	1.43193	2.45156	2.68775	2.46157	2.05132	2.26885	2.23352	2.58147	2.21282	2.17789
chr1_210400000_210450000	2.0515	2.18818	2.27874	1.49394	1.96247	1.87037	2.08806	1.9925	2.06953	2.54095	2.73241	2.56237	2.13733	2.60586	2.25563	2.10371	2.1807	1.99448	2.19396	1.98829	2.41756	2.72207	2.23209	1.84315	2.19229	1.91215	1.74742	2.19579	2.25237
chr1_210550000_210600000	1.07786	1.5652	2.02131	0.751655	1.22529	2.09941	2.0585	2.02137	1.40073	1.14405	1.24347	1.6267	2.22297	1.43481	1.49659	1.26626	1.52773	1.86071	1.50397	1.90045	1.32844	1.02253	2.14181	0.726507	1.90137	1.05516	0.969409	1.65284	1.4629
chr1_211150000_211200000	2.67959	2.81417	3.01182	2.45381	2.45996	2.84017	2.8692	2.76303	2.58637	2.10483	2.00186	2.67992	2.86544	2.84568	2.58946	2.64493	2.73309	2.70578	2.35109	2.58393	2.3705	2.13725	3.21697	1.56428	2.90507	2.35055	1.98909	2.54866	2.86941
chr1_211700000_211750000	1.33809	1.60586	1.08459	1.09775	1.48544	1.6371	1.44296	1.48508	1.45275	1.46315	1.49116	1.50755	1.41056	1.43873	1.48357	1.47136	1.54134	1.28269	1.43442	1.6228	1.39742	1.69778	1.89303	1.5092	1.53209	1.35986	1.28807	1.31403	1.48086
chr1_212450000_212500000	1.53618	1.94451	1.80931	1.65996	2.3983	2.01352	1.55595	1.80479	1.29895	1.52132	1.91055	1.50905	2.04469	1.8503	1.4674	2.28316	1.31008	1.21006	1.67647	2.10542	1.5499	1.38258	1.98192	1.38891	1.932	1.97336	1.54975	1.54968	1.85018
chr1_213050000_213100000	2.83723	2.63947	2.83012	3.01945	2.92635	2.68187	2.63199	2.56072	2.44129	2.52642	2.44323	2.59176	2.68713	2.90964	2.67702	2.82501	2.52894	2.55759	2.59653	2.7303	2.85678	2.46715	2.60343	2.85017	2.67367	2.87133	3.02019	2.65158	2.73575
chr1_213100000_213150000	2.4284	2.34831	2.63328	2.7452	2.52214	2.4716	2.42443	2.4451	2.36875	2.21692	2.45845	2.41543	2.49395	2.58987	2.28302	2.55489	2.52894	2.30568	2.22116	2.379	2.79403	2.3022	2.52271	2.27695	2.50397	2.58031	2.39186	2.34282	2.38643
chr1_214150000_214200000	2.25394	2.56668	2.37587	1.85389	1.44944	2.45162	2.291	2.19943	2.20917	1.85769	1.60615	2.50359	2.21162	2.58987	2.28302	2.5849	2.10604	1.90557	2.23559	2.27654	2.38619	2.2872	1.77408	1.54296	2.02575	2.10548	1.95687	2.34282	2.30504
chr1_214650000_214700000	2.67966	2.48428	2.50589	1.89989	2.03858	2.5718	2.42802	2.54116	2.36031	2.62287	2.39953	2.59731	2.26754	1.83432	2.44539	2.65702	2.57248	2.54094	2.26584	2.20791	2.35665	2.49272	1.51826	2.34401	2.40666	2.44777	1.985	2.43386	2.68434
chr1_215550000_215600000	2.82147	2.62492	2.603	2.38525	2.67761	2.73944	2.88402	2.63297	2.71694	2.41012	2.94548	2.53298	2.71685	2.81371	2.72079	2.37481	2.74768	2.54278	2.69759	2.7303	2.16658	2.67275	2.68416	2.55581	2.78165	2.31992	2.52075	2.63688	2.66149
chr1_215650000_215700000	2.64825	2.64476	2.70274	2.15696	2.10114	2.62906	2.30977	2.49785	2.50571	2.52138	2.58207	2.3326	2.29725	2.61735	2.4016	1.9093	2.57248	2.51136	2.42396	2.60322	1.3759	1.93765	2.36564	2.39023	2.60571	2.0289	2.2913	2.40439	2.4609
chr1_216250000_216300000	0.781481	0.99722	1.11913	0.0541268	0.0353163	1.38273	0.751749	1.17338	0.138389	0.801389	1.74461	1.46852	-0.0618809	0.193019	0.461913	-0.108311	0.137362	0.845763	1.23641	1.26191	0.262917	0.256684	0.893133	1.34866	0.348309	-0.112463	0.0842931	0.767203	0.257912
chr1_216750000_216800000	2.71112	2.82873	0.582742	1.3172	1.39733	2.6387	2.62017	2.39678	2.34578	2.70087	2.38236	2.40074	0.677889	0.93943	2.63515	1.53544	2.1807	2.69096	2.82752	2.17407	2.91952	2.67708	2.24823	2.18399	2.13373	0.917428	2.27517	2.56337	2.69924
chr1_218250000_218300000	2.96335	2.68315	2.81498	2.84804	2.91443	2.66748	2.69129	2.66187	2.61538	2.71541	2.67153	2.67992	2.8803	2.86167	2.69161	2.82501	2.70393	2.73542	2.63984	2.65711	2.73129	2.67708	2.50656	2.55968	2.61196	2.89156	2.87164	2.63688	2.63178
chr1_218300000_218350000	2.99374	2.81982	3.02074	3.18523	2.89879	2.77221	2.85666	2.78662	2.84011	2.82585	2.81024	2.75908	2.93608	3.06479	2.8541	2.97106	2.77562	2.86626	2.76896	2.83747	3.02103	2.91278	2.82931	2.80616	2.91194	2.93747	2.98448	2.83174	2.89288
chr1_219850000_219900000	1.92288	1.89702	2.4213	2.21384	2.58433	2.3221	1.96484	1.79479	2.32523	1.47971	1.59093	1.82767	2.70199	2.57389	2.23924	2.62992	1.74147	2.15749	2.0046	1.7935	2.22932	1.47746	1.44095	1.7347	2.11831	2.71816	1.82798	1.96054	1.82978
chr1_220200000_220250000	1.78453	2.16334	2.18789	1.91703	2.02294	2.1853	2.23587	2.26683	1.89506	2.69536	2.77982	2.65614	1.82184	1.65854	2.06587	2.10371	2.23874	1.90507	2.20834	2.19327	2.49902	2.64274	1.35838	2.11294	2.0698	2.00397	1.93664	2.05072	2.32684
chr1_220800000_220850000	2.97911	2.82873	2.89068	2.96803	2.72425	2.84017	2.95815	2.80639	2.73145	2.88986	3.06724	2.92972	2.806	2.66982	2.69161	2.73497	2.84976	2.70578	2.8564	2.89132	2.91952	3.00698	2.99093	2.97412	2.95135	2.64157	2.90741	2.7251	2.83971
chr1_221450000_221500000	1.59183	1.95525	2.3696	2.00272	1.62494	1.58816	1.4377	1.66473	1.71591	1.28904	1.09136	1.64141	2.02983	2.26578	2.22465	1.92425	1.94853	1.49065	0.972097	1.47147	1.66063	1.08254	1.26245	1.27751	0.8996	1.59078	1.26409	2.06545	1.90404
chr1_222500000_222550000	2.23818	2.29008	2.55757	2.53951	2.52214	2.58114	2.55786	2.34394	2.35425	1.93038	2.19972	2.07747	2.41966	2.47796	2.57487	2.17971	2.52894	2.03894	2.0046	2.45219	2.32344	1.40249	2.94249	2.26145	2.31885	2.31992	1.98909	2.15168	2.27534
chr1_222650000_222700000	1.42334	1.76944	1.8005	2.13982	1.97602	1.52682	1.55595	1.7326	1.56066	1.11506	1.09472	1.03846	1.43557	1.40285	1.9345	1.55039	1.67284	1.46144	1.21647	1.46122	1.58154	1.07086	1.16652	1.15784	1.58593	1.89684	1.80768	1.50548	1.95445
chr1_223100000_223150000	2.09861	2.45511	2.5816	2.34547	2.13242	2.51454	2.57583	2.38234	2.50571	1.38552	1.74544	1.6267	2.47553	2.44156	2.48918	2.29811	2.45639	1.89028	2.43834	2.36896	2.13519	1.81764	2.39762	1.68161	2.3301	2.24882	1.92052	2.41912	2.32684
chr1_223700000_223750000	3.0737	2.84328	3.01182	3.00231	2.61542	2.69626	2.64682	2.71968	2.73145	2.10094	2.3539	2.04808	2.55339	2.8297	2.86672	2.76499	2.73309	2.69096	2.65396	2.55465	2.43325	2.3127	2.03834	1.9897	2.58111	2.62626	2.39186	2.82802	2.73575
chr1_224450000_224500000	2.49121	2.23628	2.00617	1.64292	2.0073	2.30771	2.38368	2.41122	2.54285	1.92696	2.44323	2.11201	1.80698	2.23382	2.54757	2.11866	2.41286	2.40785	2.35109	2.20335	2.10355	2.0023	1.7793	2.32861	1.91669	2.01927	2.66207	2.4486	2.53538
chr1_224950000_225000000	1.57259	1.86952	1.87898	2.14311	1.62905	1.73247	1.63099	1.93764	1.52756	1.32536	0.955368	1.17318	1.69073	0.772761	1.77496	1.97361	1.95852	1.76804	1.81182	1.1075	1.83873	1.78583	2.28615	2.1739	1.65338	1.68161	1.78241	1.60004	1.57755
chr1_225400000_225450000	2.821	2.22169	2.71789	3.04812	2.83623	2.40002	2.59061	2.5556	2.68018	2.55038	2.84066	2.45025	2.74294	2.98489	2.67894	2.80656	2.49993	2.60009	2.61084	2.57393	2.86284	2.64274	2.81332	2.77535	2.78944	2.79974	2.74267	2.59596	2.56517
chr1_225450000_225500000	2.77388	2.64476	2.7936	3.11668	2.88315	2.52886	2.57583	2.5556	2.63656	2.75336	2.84066	2.65614	2.65381	2.87303	2.69354	2.74675	2.52895	2.51136	2.65396	2.60322	2.87866	2.74776	2.57349	2.9294	2.83538	2.84565	2.96836	2.71385	2.65455
chr1_226000000_226050000	2.93182	2.58124	2.87554	2.67664	2.45996	2.37966	2.70612	2.60407	2.54285	2.65726	2.86938	2.724	2.68713	2.63784	2.58946	2.65994	2.68935	2.52796	2.65427	2.4961	2.49599	2.75206	2.44198	2.5868	2.7508	2.82538	2.82686	2.56337	2.72089
chr1_226350000_226400000	2.11432	2.14875	1.40046	0.923034	1.52245	1.82743	1.94025	2.15132	2.33124	1.21655	1.07614	1.25905	0.514467	1.8503	2.28482	1.49057	2.07913	1.74241	2.07897	1.68083	1.45499	1.5176	1.35838	2.14375	0.783629	1.07046	2.27517	2.15387	2.05872
chr1_226400000_226450000	2.14573	2.32381	1.68031	1.36862	1.75136	1.68025	1.95503	2.10801	2.21492	1.65149	0.919077	1.74435	0.589409	1.9302	2.3724	1.69994	2.20972	2.02337	2.29459	1.39716	1.86627	1.60786	1.42852	2.14375	0.984799	1.35421	2.25905	2.21356	2.22257
chr1_226850000_226900000	1.38078	1.56694	1.08459	1.2138	1.32909	1.41674	1.2623	1.60248	1.94636	2.1879259602664902	2.64292	1.75906	1.02828	1.22737	1.76018	0.719543	1.58083	1.40308	1.51834	1.19768	0.823962	1.99766	1.65228	1.19454	0.783629	1.62947	1.708	1.8547	1.54118
chr1_226900000_226950000	1.28133	1.80967	1.37194	1.27225	1.21616	1.3579	1.37858	1.36125	1.93352	2.07194	2.18657	1.862	0.849971	1.39201	1.78688	1.10176	1.62175	1.49426	1.52841	1.1684	0.697616	2.14768	1.92532	1.22344	1.12048	1.79914	2.06964	1.81351	1.607
chr1_227450000_227500000	1.93865	2.33376	2.36073	2.1967	2.10239	2.33649	2.1724	2.22833	1.67239	2.75902	2.82373	2.59176	1.34977	2.07825	1.7431	2.37481	2.32478	2.27604	2.58209	2.58393	2.27638	2.67708	2.61958	2.13751	2.56568	1.87573	0.941871	2.06346	2.27534
chr1_228600000_228650000	2.585	2.89277	3.02696	3.2937	3.03517	2.68187	2.85437	2.80639	2.79649	2.78235	2.99114	2.8032	2.90637	3.16067	2.8959	3.0051	2.87892	2.76275	2.76896	2.81813	3.14758	2.70707	2.82947	3.02059	2.82793	3.05513	3.21352	2.82802	2.90777
chr1_228700000_228750000	2.80529	2.64476	2.76332	2.79106	2.60163	2.72926	2.67929	2.64223	2.38939	2.66637	2.74939	2.61202	2.69837	2.63333	2.45999	2.31307	2.68856	2.43742	2.53896	2.3836	2.45156	2.74776	2.65343	2.85237	2.68226	2.67732	2.5331	2.50754	2.37153
chr1_229250000_229300000	2.93182	2.68315	2.95125	2.9166	2.75534	2.75383	2.79507	2.77749	2.60088	2.81717	2.85416	2.85625	2.8803	3.00557	2.73539	2.71997	2.79143	2.80951	2.79865	2.71567	3.0607	2.90201	2.87791	2.91214	2.96677	2.82538	2.48853	2.7104	2.7803
chr1_229550000_229600000	1.86305	2.28004	2.2636	1.89989	2.42958	1.95626	2.01416	2.20908	2.33124	1.98495	2.09531	2.05318	2.16354	2.0101	2.19724	2.32802	2.06462	2.09731	2.20834	2.00293	2.30919	2.17768	1.72611	2.20537	1.99324	2.157	2.40414	2.22755	2.4609
chr1_229650000_229700000	2.52262	2.48428	2.35446	2.01985	2.38266	2.71495	2.59061	2.72887	2.62202	2.56488	2.85587	2.74437	2.46067	2.76117	2.59136	2.58225	2.49993	2.51136	2.49584	2.33968	2.67302	2.2977	2.39762	2.34401	2.34541	2.31004	2.4525	2.52228	2.60986
chr1_230300000_230350000	2.28547	2.65403	2.66356	2.62521	2.5066	2.56674	2.49856	2.3873	2.41228	2.19205	2.62587	2.31257	2.77628	2.57389	2.53109	2.46485	2.42686	2.60205	2.58209	2.48146	2.52736	2.3172	2.03834	2.26145	2.31885	2.50372	2.60131	2.7251	2.55752
chr1_231300000_231350000	1.57606	1.98437	2.19418	1.69962	2.4755	1.93354	2.00932	2.19943	2.00606	1.86897	2.67334	2.18032	2.1819	1.83843	1.96199	2.50987	2.00396	2.06858	1.94685	2.13016	2.33913	2.21223	1.89303	2.27695	2.14916	2.3046	2.42408	2.15168	2.20108
chr1_231700000_231750000	2.08291	1.46308	1.99103	1.77993	1.67885	1.81311	1.60029	1.53046	1.0954	0.839592	0.285423	0.75904	1.37614	1.40285	1.61337	1.75975	1.93402	1.43187	1.38897	1.27088	1.1228	0.287432	1.7421	1.55837	1.99324	2.03457	0.808155	1.22549	1.50758
chr1_231800000_231850000	1.97298	1.09837	1.46103	1.71137	1.83526	2.12804	1.71854	1.86255	1.2408	1.70948	1.49391	1.72965	1.46528	1.64256	1.02949	1.77471	1.36812	1.53538	2.05022	2.25183	1.70809	0.662481	1.79006	1.71242	1.47265	1.42244	0.904927	1.28443	1.12029
chr1_232650000_232700000	1.91017	2.38216	2.2396	2.22551	1.88218	2.45728	1.98459	2.28127	1.42576	2.30835	1.13434	2.36201	0.88588	1.17913	2.21184	1.77471	2.25325	2.09731	1.59022	2.23719	2.16683	2.24222	1.42481	1.85106	2.45259	1.49896	0.792083	2.38965	2.34174
chr1_233250000_233300000	2.86876	2.72682	2.57271	2.79662	2.58433	2.82578	2.76542	2.80639	2.55735	2.57003	2.74763	2.7387	2.58311	2.63784	2.48731	2.71997	2.76226	2.75024	2.61096	2.77422	2.77834	2.57211	2.82931	2.85017	3.04391	2.70284	2.61742	2.57807	2.61693
chr1_233300000_233350000	2.75841	2.69771	2.90583	3.03659	2.80198	2.60992	2.75059	2.57004	2.53478	2.70087	2.80851	2.74437	2.71685	2.92097	2.61865	2.82501	2.6456	2.5853	2.69759	2.70103	2.99795	2.82703	2.90925	2.81919	2.88964	2.87626	2.68186	2.51926	2.75882
chr1_234100000_234150000	1.62336	2.30464	2.87554	2.2824	2.80198	2.62431	2.03897	1.86705	1.36773	0.771717	0.393586	1.43093	2.73171	2.47796	1.90362	2.13469	1.7123	1.7722	1.73029	2.1448	2.15089	1.50745	1.92532	2.1685	1.65551	2.51904	1.45742	1.90173	2.12682
chr1_234450000_234500000	2.8524	2.64476	2.80874	2.72251	2.89879	2.4716	2.63495	2.72887	2.81103	2.49239	2.85587	2.46496	2.62409	2.69725	2.75192	2.79161	2.63052	2.45221	2.68271	2.3104	2.98939	2.86777	2.63745	2.77535	2.68226	2.66201	3.11344	2.74332	2.58007
chr1_234500000_234550000	2.75818	2.51346	2.52103	2.79106	2.55471	2.41434	2.39846	2.29571	2.37485	2.20242	2.39953	2.21495	2.50524	2.71323	2.45999	2.52243	2.44188	2.49657	2.46709	2.28111	2.57811	2.44772	2.52553	2.51347	2.43728	2.50898	2.71043	2.53701	2.4907
chr1_235100000_235150000	3.121	2.84328	2.96639	3.01945	3.05072	2.81139	2.91368	2.80639	2.833	2.80263	3.00636	2.85625	2.92488	3.18144	2.86672	2.94507	2.84976	2.85397	2.84196	2.87668	3.10776	2.96199	3.20082	2.7882	2.95135	2.96323	3.14908	2.82802	2.86941
chr1_236050000_236100000	2.74248	2.54264	2.43644	2.79662	2.52214	2.55235	2.60234	2.32458	2.244	2.57938	2.51933	2.55319	2.52367	2.71778	2.3724	2.47985	2.47091	2.30434	2.66871	2.68639	2.76793	2.44772	2.84562	2.2978	2.58111	2.42714	2.46862	2.41912	2.50559
chr1_236550000_236600000	1.90025	1.95357	1.94891	1.23267	1.73676	1.71585	1.92201	1.97101	1.77884	1.94099	2.19972	2.02154	1.3304031687803901	1.66893	1.8592	1.7152	1.84065	1.44321	1.55171	1.77927	2.20099	1.88233	1.3167	1.26154	1.42181	1.54011	1.89403	1.83772	2.02344
chr1_236600000_236650000	2.00171	2.24641	2.13361	1.28825	1.76037	1.70328	2.00932	2.12717	2.04959	2.1339	2.47367	2.4889	1.36463	1.53466	2.21006	1.85231	2.14978	1.46101	1.42711	1.47147	2.54305	2.16724	1.24721	1.13049	1.37783	1.56939	1.94075	2.13698	2.30504
chr1_237600000_237650000	1.93865	2.36287	2.603	2.00815	2.05575	1.97671	1.69798	2.17053	2.25269	1.56694	1.94099	1.76889	1.84014	1.67855	2.5165	2.31478	2.07687	2.23158	2.46659	2.0277	2.15089	2.09227	2.39354	1.93611	1.8252	1.52344	2.26297	2.15168	2.36445
chr1_237800000_237850000	2.97804	2.57182	2.8996	2.53399	2.41394	2.672	2.84188	2.80106	2.63656	2.57938	2.82545	2.49437	2.65381	2.87303	2.53297	2.35793	2.63052	2.61488	2.69709	2.79355	2.60975	2.67275	2.74936	2.97561	2.88131	2.63141	2.43638	2.6549	2.56517
chr1_237850000_237900000	2.96233	2.52805	2.61189	2.68823	2.53907	2.71495	2.70885	2.51229	2.37485	2.65187	2.67334	2.67084	2.65381	2.96891	2.19724	2.05884	2.47091	2.51136	2.62521	2.48609	2.19846	2.58274	2.79733	2.77535	2.42197	2.41716	2.25905	2.64017	2.8333
chr1_238950000_239000000	1.38689	-0.126535	-0.0467594	1.03114	0.594388	1.48742	0.230259	0.161782	0.250638	1.07266	0.616877	1.78359	0.993144	0.559378	-0.0371721	0.198797	0.837335	0.201426	-0.0743686	0.373654	-0.280485	-0.0220575	0.552945	1.5333	1.20813	0.941391	0.265209	1.21068	0.671328
chr1_239350000_239400000	1.54898	2.41134	1.4156	1.40289	0.912483	2.0851	1.86635	1.285	2.6511	2.05744	1.57812	2.17083	0.826454	1.21109	2.00748	1.02699	2.00657	2.2304	2.20834	1.88581	1.24935	2.04266	1.5982	2.11294	1.36547	1.49896	2.2913	1.99177	1.55227
chr1_239400000_239450000	1.30735	1.9591	1.0976	1.06014	0.794191	1.72984	1.7481	1.18393	2.11315	1.80585	1.25868	1.79116	0.722458	1.11521	1.80313	0.870258	1.77441	1.93858	1.86334	1.5637	1.12141	2.08767	1.31775	1.45539	1.30304	1.28353	1.68513	1.56442	1.1591
chr1_239950000_240000000	2.90029	2.77049	2.69385	2.50523	2.63097	2.75383	2.73577	2.80639	2.86201	2.58457	2.91504	2.65053	2.77628	2.86167	2.83753	2.61492	2.80601	2.86879	2.82752	2.89132	2.90384	2.79704	2.74875	2.8346815831009202	2.93592	2.51904	3.14908	2.7398	2.60208
chr1_240000000_240050000	2.67966	2.52301	1.87621	1.97387	2.1637	2.48591	2.60539	2.56072	2.68018	2.26474	2.29305	2.40613	2.09275	2.54191	2.67894	2.02893	2.49993	2.51314	2.69709	2.79355	2.62556	2.64274	2.26971	2.2978	2.69758	2.18761	2.93964	2.65158	2.4758
chr1_240700000_240750000	2.72688	2.74138	1.0976	1.90531	2.21121	2.56674	2.54304	2.32949	2.71694	2.54095	2.01708	2.4889	1.36463	1.56663	2.69161	2.20973	2.67476	2.46868	2.6254	2.67175	2.79403	2.82703	2.62146	2.00511	2.50397	2.33524	2.39186	2.57807	2.57237
chr1_240850000_240900000	1.2663	1.62356	1.08246	1.36862	1.38169	2.2855	1.68898	2.05025	1.56066	2.3764	2.52122	2.40613	0.5551	0.93943	1.49659	0.892396	1.905	1.62411	2.10772	2.16399	1.73972	2.20769	1.98192	2.20537	1.68701	1.03985	1.51751	1.69705	1.71612
chr1_241500000_241550000	2.69535	2.52301	2.4213	1.97387	1.97802	2.69626	2.49856	2.43065	2.49932	2.55549	2.39758	2.79747	1.33491	1.98232	2.44354	2.5699	2.63102	2.26122	2.61096	2.4961	2.8254	2.55712	2.44198	2.61778	2.56568	2.50372	2.50464	2.60747	2.73575
chr1_242000000_242050000	1.72172	1.85698	1.99103	1.47144	1.83526	1.69678	2.01416	1.9203	1.73513	1.67193	0.81369	1.68553	1.63585	1.6649	1.81772	1.45737	2.0501	2.05295	2.05022	1.62227	1.54152	2.3127	2.44559	1.89727	1.84013	1.85093	1.22734	1.83921	1.62675
chr1_242450000_242500000	1.50885	2.22169	1.91531	1.69424	2.02294	2.32845	1.83679	2.05025	1.73513	1.48283	0.330788	0.890781	1.81295	2.09	1.89071	2.04389	1.99206	1.68326	1.70522	1.40265	2.27756	1.39323	1.74647	1.57377	1.62577	1.81612	0.856565	1.91809	2.05872
chr1_243000000_243050000	1.54453	1.95525	1.63394	1.27111	1.90029	1.53059	1.2977	1.72253	2.06409	1.52332	1.31698	1.51909	1.48351	2.14221	1.81606	1.84956	2.06229	2.26122	1.7736	1.6764	2.43325	1.31252	1.73157	1.78118	1.84063	1.76851	1.73131	1.93113	2.08226
chr1_243050000_243100000	1.76524	1.70777	1.64908	1.52822	1.86919	1.61694	1.84624	1.83814	2.15114	1.68324	0.814732	1.85706	1.67668	2.27011	2.09332	1.96962	1.88729	2.14267	1.97572	1.33973	2.00972	1.11758	1.00502	1.7347	1.8252	1.95231	1.73131	1.97524	1.69611
chr1_243300000_243350000	2.64825	2.55723	2.06674	2.01985	2.11678	2.42865	2.50192	2.6278	2.53478	2.28941	2.52122	2.17083	2.4161	2.50548	2.59136	2.29811	2.48542	2.49657	2.56771	2.50073	2.19846	2.61274	2.90925	2.54428	2.51384	2.1417	2.58147	2.4486	2.4758
chr1_243350000_243400000	2.66396	2.48428	2.21817	2.19123	2.21062	2.38571	2.41324	2.26683	2.25854	1.95595	2.26263	2.3326	2.1784	2.4096	2.29942	2.47757	2.28227	2.2747610953715802	2.45271	2.44217	2.4832	2.58274	2.74936	2.42104	2.69758	2.32534	2.74267	2.36018	2.4609
chr1_244300000_244350000	3.0737	2.47934	2.87554	2.86518	2.87971	2.78261	2.61717	2.47401	2.60088	2.83171	2.97592	2.82686	2.82086	2.94161	2.66242	2.77999	2.60185	2.79469	2.48103	2.87668	2.65285	2.82703	2.68416	2.8346815831009202	2.88964	2.70284	2.56908	2.7398	2.48326
chr1_244350000_244400000	2.71112	2.30464	2.64842	2.45381	2.49105	2.4804	2.49856	2.51736	2.54285	2.51188	2.70197	2.51829	2.79114	2.65383	2.60405	2.64493	2.39769	2.39459	2.5099	2.48146	2.55874	2.54212	2.44198	2.60229	2.50397	2.54967	2.42408	2.46044	2.23078
chr1_245100000_245150000	2.17713	2.09039	2.55132	2.31668	2.06986	2.4716	2.52821	2.29571	2.06953	2.2502	2.8846	2.28318	2.59438	2.25412	2.18265	2.53738	2.20812	2.21676	2.40959	2.42752	2.62556	2.76705	2.50954	2.65211	2.31479	2.27943	1.83992	1.91643	1.87433
chr1_246000000_246050000	0.661715	0.795075	1.49767	1.28825	1.27843	2.3221	1.28287	2.37285	0.816436	2.2746	1.14742	2.31257	1.52809	1.03752	0.240084	0.421293	1.3769	0.692087	1.30281	2.20335	1.5705	2.03229	1.34408	1.76569	1.69201	1.04861	0.506874	1.04895	1.07233
chr1_246450000_246500000	2.28547	2.34831	1.78536	1.5625	1.97802	1.71768	1.89072	1.59247	2.23819	1.87223	1.54528	1.64682	1.72126	2.07825	2.22465	2.10468	2.03312	2.27604	1.93241	1.67786	1.96553	1.49475	1.76386	1.673	2.08745	1.99826	1.89242	2.16638	2.15652
chr1_246500000_246550000	2.49041	2.33376	2.17904	1.7339	2.21121	2.1638	2.24653	2.08382	2.39777	2.55549	1.92577	2.09216	2.16704	2.23813	2.47272	2.43483	2.32478	2.33531	2.30778	2.11552	2.22932	2.06228	2.3774	2.10653	2.27257	2.28928	2.10186	2.37223	2.36445
chr1_246800000_246850000	1.87876	2.23628	1.99103	1.47144	2.05422	2.32845	1.94025	2.10801	1.88052	1.86897	2.52122	2.34731	1.03444	0.843549	2.16805	0.305558	2.22423	1.8755	2.09334	2.39824	1.59736	2.2977	0.910706	1.75863	2.34541	1.65199	1.77544	1.6381	2.1481
chr1_247350000_247400000	1.53618	1.41565	2.10333	1.52822	1.94693	2.01989	2.06862	1.88758	1.42705	2.09207	2.16928	2.07747	2.00359	2.20616	1.39288	1.23428	1.84355	1.5627	1.5951	2.2619	1.22751	1.86734	1.47324	2.24596	2.59653	1.64597	0.974093	1.39631	1.62185
chr1_247600000_247650000	1.09356	0.936195	0.73417	0.700242	0.896842	1.81311	1.31946	1.18393	0.571993	1.68049	0.847974	1.22964	0.321332	0.236303	1.0149	0.0399935	1.0634	0.88473	0.641473	1.76868	1.64893	1.5776	0.654893	1.45053	2.05449	0.596057	0.485792	0.532884	0.196763
chr10_950000_1000000	1.93649	1.39204	1.87637	1.61821	1.67207	1.6473	1.20343	1.30619	1.4338	1.60706	1.21231	1.49376	1.76813	1.97909	1.7103	1.90547	1.61528	1.50588	1.57658	1.73409	1.71433	1.7204	1.80172	1.31665	1.12922	1.85	1.95773	1.41333	1.76079
chr10_3150000_3200000	2.92003	2.53973	2.80728	3.11322	3.04105	2.60004	2.68004	2.65233	2.59816	2.65123	2.79656	2.6416	2.58858	2.9675	2.62504	2.75327	2.5963	2.58049	2.60001	2.79279	1.96278	2.80259	2.05881	2.793	2.87589	2.76283	2.88867	2.59086	2.63505
chr10_3200000_3250000	3.27045	2.97086	3.07393	3.30878	3.25142	2.97761	3.0213	2.98724	2.96432	2.92055	3.23525	3.09909	3.03435	3.40499	2.91251	2.86778	3.01808	2.99553	2.94609	3.05409	3.10052	3.06897	3.11384	2.94771	2.82221	2.96702	3.12711	2.97948	3.05864
chr10_4800000_4850000	3.39309	3.01877	3.17393	3.66081	3.23389	2.96188	2.84101	2.98724	2.99616	2.85933	3.11714	3.01739	3.08388	3.29562	3.02431	3.06409	3.08297	2.86272	2.96182	3.07042	3.13552	2.94583	2.89499	2.97437	2.54113	3.18823	3.34721	3.04425	3.09123
chr10_5400000_5450000	2.72484	2.18755	2.05848	1.66601	2.16219	2.39552	2.23459	2.19097	2.15241	2.16012	2.39686	2.60893	1.34504	0.57964	2.18699	1.93794	2.1939	2.14885	2.26965	1.91093	3.04801	2.2865	2.00135	2.24291	2.87491	1.82696	1.88493	2.19834	2.52318
chr10_5950000_6000000	1.90145	1.6466	1.51216	0.554414	1.23446	2.3289	1.84329	1.87498	2.17719	2.43669	2.49696	2.78405	1.94713	1.254	2.21877	1.92171	2.61179	2.43151	2.31077	2.32537	1.94007	2.38279	1.10389	2.08569	2.54731	1.91764	2.04874	1.99007	1.58236
chr10_6000000_6050000	1.34148	0.927151	0.923185	0.475614	1.14895	1.80221	1.40031	1.32199	1.49706	1.56811	1.76119	1.55827	1.23904	1.10191	1.29717	0.866323	1.54185	1.4563	1.56096	1.84596	0.992989	1.63492	0.552976	1.45336	1.85556	1.49492	1.33893	1.12497	0.998398
chr10_6450000_6500000	1.10816	1.15749	1.10051	1.10438	1.17289	2.191	1.59719	0.860201	1.19601	1.69657	2.17997	1.89697	2.12613	1.52472	1.09597	1.22479	0.883131	1.31905	1.53482	2.67848	2.75619	1.88903	2.573	1.52172	0.741697	1.1689	0.962165	1.18284	0.949882
chr10_7700000_7750000	-0.393298	-0.461398	-0.449502	-0.193338	-0.103481	2.08104	-0.0751173	-0.296918	-0.218285	0.987802	1.16226	-0.00482332	0.199776	-0.0370001	-0.593372	-0.010459	0.0336047	-0.4084	-0.407065	2.50116	0.134187	0.776489	-0.125439	-0.152116	0.449934	-0.203575	-0.252943	-0.509126	-0.778623
chr10_7750000_7800000	0.00200558	0.256607	0.214591	0.201783	0.247601	2.20497	0.253953	0.218038	0.217922	0.97196	0.995424	0.397011	0.538329	0.418661	0.0593643	0.251413	0.497323	0.2518	0.062903	1.84596	0.620386	0.561211	-0.0793985	0.148703	0.342314	0.220352	0.340252	0.294185	0.0754144
chr10_8100000_8150000	1.0453	0.527789	0.657392	0.193292	0.306186	1.81343	1.31677	1.18513	1.29273	0.449168	0.788718	0.566586	0.557874	0.652455	0.996043	0.986508	0.552278	0.820717	0.617877	2.40085	1.43768	0.521772	0.72472	0.214451	0.696554	0.754971	0.669342	0.712539	1.03846
chr10_9300000_9350000	3.18034	2.91942	3.13456	3.15233	2.98488	2.97761	3.03769	3.00319	2.92059	2.90471	3.15088	3.00105	2.85274	3.20448	2.87025	3.09075	3.00186	2.97893	2.94609	3.02142	2.10281	2.98573	3.27798	2.91333	3.34923	3.06912	2.95875	2.81756	3.02604
chr10_10700000_10750000	0.732613	1.15216	1.34415	0.337207	0.40218	1.74025	0.186219	0.595202	0.618223	1.98578	-0.155752	0.364754	0.661579	1.08853	1.20799	-0.173539	0.938809	0.9755	0.669014	1.46242	0.672479	0.0336504	-0.023019	1.21411	1.16614	-0.156904	0.208915	1.19277	0.527986
chr10_11500000_11550000	1.18317	1.91708	1.39627	1.67731	2.52977	2.12752	2.36831	2.39637	2.03484	1.1218	2.12992	1.17112	2.28886	1.70647	1.48785	1.54826	1.58313	1.58853	2.26391	1.54232	0.819921	2.23375	2.62809	1.40058	1.80368	1.54564	1.32964	1.4614	1.56641
chr10_12200000_12250000	2.83243	2.66748	2.72395	2.74164	2.83067	2.78882	2.74267	2.85966	2.80512	2.80965	3.0159	2.85401	2.44	2.38418	2.76878	2.75327	2.67741	2.7133	2.66293	2.56416	3.17053	2.98573	2.8038	2.75862	2.48843	2.66074	3.09043	2.70421	2.78168
chr10_12700000_12750000	0.965833	1.5668	1.39191	1.37748	1.46871	1.69093	0.93529	1.45178	1.21743	1.37464	1.33445	1.4317	1.09262	1.3808	1.22282	1.03561	0.314966	1.02774	1.03748	0.443215	1.53105	1.46867	1.22191	1.10176	0.759602	1.03362	0.751066	1.63837	1.57062
chr10_13100000_13150000	2.58469	2.50576	2.58824	2.7214	2.6523	2.59224	2.46675	2.71236	2.58843	2.56192	2.39686	2.67114	2.39641	2.28805	2.56834	2.60365	2.77252	2.46457	2.26391	2.43724	3.08611	2.89615	2.60319	2.47876	2.18414	2.7969	2.68574	2.27844	2.49074
chr10_14500000_14550000	1.31887	1.64219	1.58323	1.55911	1.63706	2.48991	2.23659	1.92238	1.6596328994690701	2.14622	2.59409	2.31483	1.89832	2.11127	1.45131	1.59697	1.51586	1.40649	1.60321	2.38452	2.19498	1.96172	2.21376	1.19421	2.11331	1.34995	1.17831	1.53137	1.88563
chr10_15000000_15050000	1.3934	1.26475	1.57838	1.55911	1.28698	1.53886	1.69563	1.30619	1.41798	1.40356	1.17895	1.2357	1.80068	1.43385	1.21772	1.67816	1.32597	1.43977	1.38913	1.67017	1.64488	1.3064	1.78335	1.26538	1.4751	1.63019	1.32073	1.39731	1.12817
chr10_15850000_15900000	2.92003	2.82715	2.82394	2.9578	2.37224	2.89895	3.00491	2.74802	2.88472	2.19181	2.93154	2.4292	2.28886	1.50063	2.88057	2.32763	2.90453	2.99553	2.71012	2.8091239862776902	2.55791	1.87029	3.13208	3.11961	3.10328	2.40799	3.03541	2.83375	2.78168
chr10_15900000_15950000	3.04268	2.81119	2.79061	3.09366	2.77808	2.91468	3.05408	2.8756	2.90064	2.76213	2.86405	2.52723	2.79332	2.23555	2.89654	2.9005	2.80719	2.87932	2.78878	2.82545	2.76795	2.35309	2.9497	2.793	3.15599	3.17121	2.90702	2.84994	2.87943
chr10_16800000_16850000	2.97011	2.90351	3.00727	3.37149	3.0549	2.8401	3.0902	2.94936	2.80512	2.82802	3.16431	2.88082	2.88576	2.80345	2.91792	2.81871	2.94932	2.96044	2.91999	2.98058	3.27555	3.06175	3.14228	3.14527	3.04883	2.9998	3.04975	2.88233	2.97737
chr10_17250000_17300000	0.59623	1.17236	1.30405	1.0574	1.65832	1.50216	0.713142	1.43038	1.09116	1.79854	1.26668	1.60641	1.79769	0.66394	0.491316	1.21149	1.12245	1.43185	1.46119	1.56838	2.09532	1.6928874884590699	0.724719	1.07862	1.86861	1.69756	0.726531	0.618851	0.823865
chr10_17300000_17350000	0.69215446101298606	1.17053	1.40149	1.12539	1.56318	1.63815	1.10491	1.4206347563303099	1.20267	2.07615	1.80049	1.68891	1.94894	1.2492	0.730942	1.54352	1.10584	1.29996	1.39052	1.76403	2.11564	1.94639	0.842136	1.12328	2.11957	1.74501	0.884933	1.00778	0.929576
chr10_17600000_17650000	1.0453	1.5657	1.32402	1.35311	1.65609	1.40439	2.2182	2.142	1.43601	2.38191	2.07104	2.33117	2.30792	2.01961	1.92234	2.19707	1.18495	2.23186	2.06515	1.33935	0.580002	1.58727	2.0743	2.10539	-0.149526	1.52068	1.01783	1.48978	1.52721
chr10_18250000_18300000	1.84889	1.72615	1.82671	2.091	2.37224	1.35297	2.30268	1.78018	1.68687	2.0297	1.66277	2.00987	2.35395	1.87004	1.7103	2.52247	1.77601	1.88605	2.38888	1.33458	1.50596	1.75352	2.02208	2.22241	0.462129	1.69782	1.52093	1.76579	1.77701
chr10_18300000_18350000	2.25183	1.88525	1.89293	1.75611	2.12718	1.38396	2.15502	1.74858	1.78177	1.70098	1.36247	1.67117	1.89832	1.87004	1.94865	2.16526	1.87244	2.06787	2.24829	1.20673	1.71433	1.37264	1.36099	1.76098	0.800644	1.57946	1.79393	1.87793	1.85812
chr10_18700000_18750000	2.97259	2.71538	2.25731	1.88114	1.93658	2.69443	2.67711	2.44501	2.9484	2.66707	1.93534	2.82133	2.06027	2.31127	3.02431	2.58968	2.9532	2.6635	2.71012	2.27021	2.19033	2.95243	2.79337	1.96786	0.85466	1.96309	2.43013	2.5099	2.83056
chr10_19350000_19400000	1.04302	1.05217	1.74393	1.0925	0.587463	1.56985	0.350286	1.36939	0.818964	0.683503	-0.345627	0.30024	2.24188	0.743212	1.45607	0.607274	0.430842	0.580259	1.07671	1.04693	0.707208	-0.150862	0.529048	0.300975	1.8033	1.5377	0.654653	1.39982	0.657755
chr10_19400000_19450000	0.745191	0.658842	1.50735	1.20257	0.364787	1.41494	0.251846	1.38482	0.801118	0.511315	-0.417553	0.235725	1.64142	0.597815	1.17005	0.460867	0.134097	0.5472	0.967363	1.24451	0.803389	-0.250221	0.428255	0.491799	1.52222	1.55731	0.559292	0.939402	0.511765
chr10_19800000_19850000	2.11407	2.74731	1.29457	1.11842	1.21781	2.52138	2.546	2.28553	2.48672	2.47697	1.95601	2.80499	1.46591	2.14721	2.48131	1.67358	2.49897	2.51408	2.06515	2.14778	2.26035	2.78595	2.00135	1.84753	1.856	1.41859	1.45803	2.59086	2.45584
chr10_20800000_20850000	2.88252	2.83987	2.95245	2.7214	2.56478	2.8401	2.8277	2.71236	2.76242	2.38191	2.02981	2.41286	2.41905	3.06956	2.7908	2.5387	2.78859	2.82821	2.6472	2.82077	2.77355	2.71399	2.89499	3.01647	2.75484	2.27272	2.7236	2.83916	2.79894
chr10_20850000_20900000	3.02516	2.66748	2.70412	2.87854	2.91833	2.75736	2.79184	2.71612	2.69368	2.28686	2.56034	2.38018	2.67113	2.90599	2.80072	2.6686	2.9532	2.89592	2.72585	2.93977	2.82046	2.60281	2.58495	2.56952	2.50599	2.52461	2.81531	2.76898	2.92831
chr10_21450000_21500000	1.57093	1.90102	1.0907	0.47305	0.334015	1.42012	1.579	1.53599	2.26385	2.49281	2.49285	2.33117	0.532183	1.16286	1.98622	1.28097	1.99607	1.88322	2.08088	2.22122	1.57771	2.93578	1.053	0.988015	2.31275	0.874082	1.29296	1.60312	1.59238
chr10_22000000_22050000	1.74378	2.20346	1.74393	1.9334	1.96964	1.94163	1.87611	1.29039	2.31955	2.07666	1.21231	2.44534	0.694125	2.23353	1.98043	1.06116	2.29033	1.80341	1.84214	1.92586	2.30472	2.49871	1.69154	2.01733	2.18414	1.57946	2.17614	2.2464	1.8419
chr10_23100000_23150000	3.2329	2.61713	2.7869	2.7805	3.01989	2.85559	2.89332	2.77556	2.58843	2.74976	3.01415	2.84856	2.87469	3.21496	2.58423	2.91215	2.77252	2.84474	2.79502	2.85273	3.1382	2.84647	2.92191	3.00855	2.99695	3.06744	2.99515	2.74304	2.71784
chr10_24550000_24600000	2.69226	2.66748	2.90727	2.95676	3.11117	2.88322	2.90657	2.81181	2.74144	2.8255	3.15088	2.9357	2.83623	3.24094	2.7049	2.9005	2.77475	2.6635	2.78878	2.9561	3.0305	2.96908	3.13208	2.86176	2.96275	2.83089	2.74194	2.60706	2.61876
chr10_25100000_25150000	1.56201	1.55114	2.20747	2.5441	2.25039	1.82916	1.48235	1.69429	1.29144	2.468	2.56369	2.21954	1.81695	2.23353	1.39251	2.10031	1.14296	1.50138	1.24622	2.61315	2.02689	2.79679	2.73085	1.64135	1.99391	2.15436	1.3683	1.50946	1.74457
chr10_25700000_25750000	2.44454	2.69668	2.47396	2.56563	2.56478	2.91755	2.79488	2.72816	2.30373	2.12844	2.46359	2.44534	2.48953	2.23353	2.64779	2.18071	2.94932	3.01003	2.87313	3.01254	2.96456	2.56495	3.25246	2.18823	3.16989	2.66074	2.41179	2.56681	2.70161
chr10_26650000_26700000	1.18547	0.6715	1.44594	0.712013	0.884381	2.11203	1.59719	0.69	1.35641	2.36607	2.18914	1.9227	1.6145	1.69149	1.02705	1.04493	0.957839	1.42324	0.998605	1.82997	0.702527	2.2199	1.91016	1.48653	1.25028	0.72094	0.504267	0.852617	0.484534
chr10_27350000_27400000	1.51836	1.54973	0.724055	1.56823	1.04249	1.92614	1.23752	0.642908	1.62705	1.76407	1.16476	1.78407	-0.258702	1.45202	1.73069	0.855636	1.3634	1.6674	1.31103	1.38252	1.24514	1.15737	0.259154	1.45336	1.64804	1.0722	1.3113	1.78124	1.80417
chr10_28400000_28450000	1.79633	1.37613	1.42938	1.28331	1.18195	2.41125	2.0894	1.74858	1.22818	1.63836	1.76288	1.3486	1.75186	1.34297	1.74208	1.67816	1.77601	1.70423	1.62345	1.86194	1.21077	1.3892	0.408035	0.479237	1.97897	1.37656	0.683719	1.50946	1.53369
chr10_28650000_28700000	3.07772	2.92296	2.85728	3.11322	2.9008	2.64723	2.97213	2.73207	2.9484	2.69876	2.8303	2.62526	2.80321	2.5847	2.94446	2.94958	2.79097	2.91252	2.91463	2.41719	3.08301	2.96908	1.87369	2.86176	2.82221	2.86493	2.9437	2.84994	2.76539
chr10_29350000_29400000	2.23431	2.33074	2.52202	2.7017	2.19719	2.31341	2.12221	2.31737	2.2721	1.43487	1.79624	1.92923	2.12613	2.37893	2.39356	2.31139	2.27426	2.01828	1.93587	1.63821	2.53045	1.42232	1.83845	1.98315	1.8901503174421601	2.28963	2.39454	2.29446	2.26364
chr10_30650000_30700000	2.65722	2.38005	2.89061	2.95676	2.83067	2.53711	2.46405	2.5088	2.64592	2.54034	2.69532	2.29849	2.90227	2.94928	2.49728	2.83507	2.64497	2.44768	2.54509	2.67848	2.73294	2.7027	2.76732	2.63829	2.52356	2.86493	2.79697	2.5099	2.47214
chr10_30750000_30800000	2.90251	2.76328	2.34064	2.33095	2.58524	2.93041	3.10324	2.44501	2.59816	2.55618	2.22289	2.78865	2.52254	3.09511	2.56116	2.50789	2.93697	2.86272	2.82024	2.79279	2.80296	2.43633	2.74909	3.01647	3.06815	2.5076	2.46682	2.67183	2.52101
chr10_31850000_31900000	2.54965	2.28301	2.53857	1.9007	2.98488	2.57675	2.56519	2.53857	2.28791	2.56192	2.01313	2.52599	2.61432	2.88782	2.28233	2.50623	2.25819	2.53068	2.20142	2.629	2.84301	2.54839	1.5079	2.59839	2.18414	2.47563	1.66653	2.35854	2.32853
chr10_32400000_32450000	1.43076	1.28066	1.0073737197322301	2.4259	1.8121	2.01908	0.711233	0.926996	1.73432	1.71663	1.56267	1.36473	1.63795	0.707141	1.21772	1.41837	1.43848	1.32407	1.73279	2.11763	1.76643	1.57136	1.36099	1.91479	2.18414	1.73164	1.14622	1.73375	1.46204
chr10_33050000_33100000	2.02408	1.78979	2.15781	1.09887	1.16445	1.74025	2.23706	2.28577	1.60778	2.0297	2.44691	1.70343	1.99595	1.61559	1.7103	2.03536	1.80815	1.67117	1.60782	2.06968	1.99216	1.40576	1.47246	1.07397	2.14956	0.953835	1.90313	1.74977	1.93922
chr10_33100000_33150000	1.91897	1.83752	2.04192	1.23577	1.18274	1.78196	2.00514	2.17517	1.72257	1.95143	2.53033	1.80833	2.17584	1.79734	1.91687	1.97042	2.0123	1.55547	1.35789	1.95782	1.85325	0.892408	2.01959	1.57249	2.18978	1.07827	1.70293	1.97555	1.82567
chr10_33350000_33400000	1.50084	2.1086	1.90733	1.50956	1.02496	1.7505	1.44789	1.61573	1.49969	0.560063	0.704355	0.828006	2.15933	1.01703	1.95428	2.09891	1.4282885478985199	1.85002	1.10554	1.51899	0.509988	1.45408	0.888858	0.884873	0.591149	2.01414	1.23793	1.05258	1.65755
chr10_34650000_34700000	2.37446	2.80805	2.85312	2.7214	2.93237	2.8401	2.94254	2.90196	2.63589	2.92195	2.72907	3.00985	2.37023	3.10591	2.6319	3.0258	2.80466	2.87779	2.73254	2.86871	3.1382	3.06175	2.18151	2.27368	3.20448	3.08435	2.04046	2.72702	2.88005
chr10_35100000_35150000	1.85126	2.1086	1.90733	1.61755	1.86646	1.43924	2.2182	1.4403	2.20017	2.16012	0.882649	1.85734	1.18076	1.54566	2.28966	2.00076	2.25563	2.34807	1.95503	1.60065	2.17283	2.02012	1.44569	1.9348	1.54079	1.7589	2.04496	2.15367	2.1463
chr10_35600000_35650000	2.69226	2.42796	2.80728	2.2136	2.59979	2.75736	2.77545	2.65233	2.59816	2.46113	2.77969	2.69062	2.77019	3.20448	2.67296	2.24615	2.70986	2.6967	2.45842	2.61315	2.47039	2.7693	2.6579	2.6211	2.82221	2.33744	2.61355	2.52609	2.40697
chr10_36900000_36950000	2.86747	2.28425	2.04192	2.0122	1.93463	2.26693	2.66363	2.71236	2.69915	2.45234	2.43022	2.57625	1.96121	3.21496	2.80072	1.90261	2.64393	2.87779	2.07646	2.56508	2.37418	2.84647	2.24245	2.83765	2.49543	2.27272	2.43094	2.58283	2.9446
chr10_38450000_38500000	2.70733	2.41029	2.43924	2.485	2.24971	1.32199	2.3519	1.55898	2.68334	2.84368	2.83063	2.57437	1.78441	1.27028	2.50479	1.71063	2.80466	2.66292	2.59195	0.354163	1.57542	2.86303	2.775	2.66675	2.04579	2.47563	2.95875	2.43865	2.29609
chr10_39600000_39650000	3.12778	2.93533	3.08489	1.9137	1.32199	2.85559	2.90973	2.72816	2.39863	1.8262	3.13094	2.96146	2.7445	3.21496	2.93381	2.83096	2.98146	2.87779	2.84189	2.83675	3.22502	2.33311	2.18736	0.838126	0.990875	1.2751	1.57553	2.85518	3.0747
chr10_42050000_42100000	2.51705	2.34812	1.87399	2.01804	3.00598	1.95502	1.80846	2.20579	2.43896	2.42944	1.5986	2.08609	2.1098	1.47275	2.35354	2.39338	1.74065	1.60099	1.60894	2.23755	2.47039	1.92328	2.27491	2.77581	2.5587	2.81388	2.9437	2.25082	2.48843
chr10_43650000_43700000	3.21788	2.92296	3.05727	3.54347	3.09364	2.94615	3.07047	2.85966	2.7892	2.7146	3.18463	2.80499	3.03435	3.35031	2.91251	2.99866	2.9207503804629402	2.82951	2.8517	2.92344	3.18804	3.08562	3.2415	2.99928	3.19112	3.15419	3.10877	2.83375	2.91202
chr10_44400000_44450000	1.83137	2.28301	1.06364	1.14541	1.03281	2.14301	1.81048	2.90196	2.39863	2.90629	3.09757	2.94533	1.23351	1.6482	2.07576	1.38175	2.38677	2.36539	2.84189	3.01254	1.90534	3.11143	1.61808	2.5813	2.75484	1.08204	1.50273	2.0862	1.48659
chr10_44900000_44950000	2.90004	2.64895	2.98556	3.19419	2.96738	2.60773	2.76207	2.25417	2.52517	1.66967	2.17997	1.94536	2.82587	3.12409	2.66368	2.8472	2.57964	2.56374	2.4826	2.26145	2.75619	2.11784	2.60973	2.4104	2.91048	2.86453	2.81314	2.56681	2.70161
chr10_44950000_45000000	2.58469	2.25119	2.55513	2.4259	2.52977	2.22046	1.94173	1.95398	1.75441	1.09049	1.26115	1.70343	2.3865	2.4698	2.01221	2.39257	1.93673	1.43977	2.00222	1.79801	1.99216	1.62104	1.58135	1.79516	2.42626	2.25582	2.48554	1.81385	2.32853
chr10_45250000_45300000	1.0453	1.93296	1.74067	1.15754	0.951841	1.53051	1.77568	0.802387	1.29273	0.646193	0.771845	0.828006	1.21444	0.944115	2.00219	1.24825	1.08762	1.23191	1.32578	1.22504	2.26035	1.12111	2.23482	0.481146	0.485745	0.433649	1.05705	1.18212	1.49463
chr10_45750000_45800000	1.07805	1.50341	1.6446	1.69701	2.33723	1.35297	1.44953	1.40099	1.14909	1.41921	0.949188	0.788654	1.83322	1.59742	1.7103	1.77558	0.0336047	1.47283	1.24854	0.935207	1.59278	0.601088	2.00372	1.84643	0.9217	1.90073	1.66653	1.89395	1.54992
chr10_46950000_47000000	1.74614	0.639564	1.47402	2.66341	2.35733	2.08087	1.25121	2.46096	1.49257	1.68889	1.48049	1.63394	1.63101	1.91024	1.3474	1.41184	1.24984	1.73033	1.23139	1.73129	1.71773	1.23765	0.834145	1.7272	2.47086	1.24843	1.76984	2.10509	1.5435
chr10_47750000_47800000	0.167062	1.63069	0.949285	0.101754	-0.148365	1.60083	0.28466	1.43259	1.19654	-1.08698	0.494913	0.800227	1.03585	1.63377	0.518578	1.72687	0.731278	-0.593303	0.9205	0.279857	1.33232	-0.539423	-0.23667	-0.153091	-0.254276	0.936927	0.938522	1.31721	0.544207
chr10_48700000_48750000	1.09787	1.54973	0.874047	0.316596	1.28793	2.01908	1.7429	1.90279	1.26089	1.15311	2.16328	1.50989	1.63101	1.01703	1.26754	0.966178	1.62296	1.6674	1.59321	1.78203	0.829839	1.8032	1.54189	1.7272	1.80368	1.09529	0.99949	1.36024	0.989581
chr10_49550000_49600000	2.90004	2.8876	3.08489	3.23359	2.98488	2.6315	2.95895	2.74396	2.84151	1.93833	1.44675	1.74297	3.03741	2.79694	2.93381	2.91215	2.86895	2.66292	2.62319	2.49884	2.77355	2.20325	2.73828	2.85474	2.26005	3.05053	2.86775	2.67896	2.91249
chr10_50100000_50150000	1.27076	1.47159	1.3135	1.06661	1.30546	1.67828	2.30268	1.93818	1.37233	1.79575	2.57721	1.85734	1.29622	1.50655	1.79457	1.51579	1.72029	1.78361	1.71717	2.11763	1.83588	2.12001	1.9119	1.59008	1.83843	1.08911	1.92133	1.78181	0.901071
chr10_50200000_50250000	1.60597	1.72537	1.30736	0.844094	1.30546	1.86062	2.31654	2.20579	1.96137	2.44528	2.03729	2.82133	1.92819	2.0743	2.00219	1.7063	2.19074	2.56389	2.31684	2.3192	1.99779	2.12001	2.23844	1.62406	1.89114	1.18037	0.981149	2.15367	1.42946
chr10_50750000_50800000	2.51462	2.79214	1.72737	2.26276	1.93463	2.08104	2.72926	2.31737	2.63589	2.71845	2.89737	2.78405	2.2075	2.57885	2.69546	2.44128	2.75644	2.62986	2.7013	2.43724	2.51309	2.94583	2.88519	2.2395	2.54731	2.10364	1.93953	2.59885	2.4583
chr10_50950000_51000000	2.27176	1.98086	2.49063	2.25272	2.26968	2.04941	2.20181	2.52475	2.34345	2.66707	2.25663	2.05341	2.77019	2.56647	2.36951	2.47517	2.36919	2.18205	2.22246	1.78029	1.35016	2.61946	1.72778	2.48357	1.82087	2.67775	2.09999	2.33178	2.21147
chr10_51400000_51450000	-0.00594664	-0.0310838	0.490734	0.238369	0.0607492	1.71903	0.857859	0.419639	-0.0126963	1.82744	1.5986	2.15144	0.491834	-0.00572018	-0.201751	-0.191335	0.065606	0.571692	0.366179	2.3126698923144e-4	0.615009	0.105564	0.65177	0.936444	0.310071	0.125388	-0.00929691	0.0810338	-0.108129
chr10_52000000_52050000	1.32332	1.07383	1.84326	1.18481	1.32199	2.31341	1.51516	2.14357	1.41798	2.42104	2.16328	2.78405	2.61432	2.45162	1.4084	1.51579	1.98495	2.18357	1.79528	0.503585	1.76643	1.28984	0.663159	2.56421	1.37134	1.88382	0.920322	1.22109	1.11195
chr10_52050000_52100000	0.972939	0.946548	1.6446	0.849912	1.56704	1.78672	1.25265	1.54318	1.21236	1.93578	1.96308	2.31632	2.07732	2.05178	1.15416	1.33719	1.53492	1.78688	1.42037	-0.0557357	1.66224	1.40576	0.406065	2.25659	1.14652	1.81619	1.01132	1.04486	0.836187
chr10_52800000_52850000	2.54965	2.58531	2.44063	2.7017	2.77483	2.6697	2.74566	2.61756	2.41445	2.29581	2.59706	2.20342	2.84214	2.27481	2.25055	2.86344	2.66001	2.24969	2.68568	2.69481	1.15868	1.3892	2.371	2.46167	2.85734	2.81381	2.19434	2.34798	2.66917
chr10_55650000_55700000	1.06053	1.43977	1.54527	0.909011	1.46202	1.43043	1.74485	1.62218	1.38635	2.34277	1.14304	2.10664	1.78441	0.670513	1.17005	1.88923	2.03317	1.55547	2.09208	1.87792	-0.456197	2.96239	1.08553	1.43628	0.997631	1.66401	1.08412	1.30119	1.17683
chr10_57300000_57350000	1.02778	1.23037	-0.292346	1.60734	0.866877	1.55436	0.803456	1.23298	1.13353	1.35063	1.34232	1.37183	0.095598	0.761827	1.09061	0.64297	1.13629	1.60099	1.6876	1.07806	0.702527	0.751946	1.23537	1.22385	1.10076	0.801656	0.816074	1.27928	0.826662
chr10_58150000_58200000	2.00656	1.93299	1.95915	1.7955	1.49703	2.28243	2.22065	2.03298	1.84504	2.18623	2.01313	2.09052	1.89517	1.63681	1.8692	1.77558	2.08139	2.15052	2.37326	1.73409	2.25263	2.54839	2.24245	1.60717	2.01121	1.56255	1.37533	1.63762	2.08521
chr10_59600000_59650000	1.37956	1.91876	1.39191	1.31832	1.06372	1.69401	1.72561	1.92051	1.58449	1.9267	0.684643	1.67167	1.19165	1.38976	1.66593	0.832507	1.8905	1.6536499165999199	1.42156	1.75178	1.70399	1.82716	2.23482	1.5912	1.1802	1.23922	1.27059	1.87017	1.93128
chr10_60100000_60150000	0.729928	1.26239	1.75733	1.05715	1.42818	1.6561	1.12009	1.50409	1.46785	1.69657	1.68297	1.35369	1.39988	1.81909	1.37312	0.817612	1.38423	1.11955	1.07408	1.58432	1.25347	1.09043	1.01177	1.21149	1.14108	0.976176	1.23793	1.27928	1.22926
chr10_60700000_60750000	1.88393	1.98072	2.20747	1.88114	2.37224	1.94163	2.3355	2.15937	2.25628	2.01405	2.89737	1.97761	1.80068	2.17901	2.12343	1.7881	2.14568	1.95217	2.23267	2.26145	2.30472	1.9688	1.82008	2.63257	1.92474	1.79928	2.41274	1.99007	1.8419
chr10_60750000_60800000	2.55209	2.42796	2.54063	2.07671	2.46252	2.17527	2.84101	2.58854	2.67776	2.31855	2.66158	2.18412	1.92819	2.2019	2.54519	2.50789	2.83964	2.54729	2.55281	2.05791	2.80296	1.43743	2.67614	2.68986	2.36545	2.13325	2.65023	2.52609	2.13001
chr10_62300000_62350000	1.3058	1.8057	1.11484	1.14541	0.331078	1.94163	1.99096	2.26997	2.28791	2.40538	2.54701	2.1389	2.06104	1.70647	1.91687	1.17482	1.95281	1.53894	2.15456	1.75007	1.74906	2.51527	1.98536	1.7268	1.8901503174421601	1.08117	1.6119304149629201	2.0862	1.33904
chr10_62550000_62600000	0.870094	1.46989	1.89066	1.84203	1.42818	1.7033	1.48067	1.93468	1.16537	1.43138	1.24428	1.64494	1.41639	1.41806	0.996043	1.0683	1.54185	1.30216	1.0111566158379801	1.74762	1.5427	1.27095	0.943571	1.34901	1.39925	1.4356	1.14622	1.47358	1.51092
chr10_63150000_63200000	3.09524	2.92296	3.12393	3.54347	3.33908	2.97761	3.10324	3.00319	2.9484	2.96808	3.21837	3.06641	3.13341	3.51437	2.9764	3.08045	3.08297	2.97893	2.96182	3.10308	3.27555	3.15221	3.3874	3.22276	3.34923	3.22226	3.42058	2.9471	3.07493
chr10_63750000_63800000	3.28545	2.82396	3.03523	3.54879	3.29996	2.87108	3.10661	2.98096	2.93641	2.9376	3.19768	2.99372	3.08623	3.48758	2.98148	3.0258	3.01361	3.01003	2.90437	3.01254	3.24239	3.07831	3.47283	3.14527	3.08342	3.21962	3.43195	2.98334	2.99359
chr10_63850000_63900000	2.55209	2.68077	2.73724	3.01543	2.94987	2.79362	2.76207	2.72816	2.66184	2.67149	2.91405	2.83243	2.66314	3.12409	2.65699	2.78225	2.83964	2.51416	2.61574	2.66097	3.15557	2.97895	2.6579	2.83765	2.84131	2.72926	2.63114	2.62325	2.81516
chr10_64050000_64100000	1.83374	2.53973	1.1907	1.11842	0.919776	2.55284	2.92296	2.03037	2.08873	2.19181	2.96528	2.26581	2.12631	2.62116	2.27369	1.57543	2.0123	2.21525	2.63147	2.27021	1.31515	2.85254	1.45422	2.05381	2.36545	1.33351	1.40301	2.10509	1.7553
chr10_64100000_64150000	1.18547	2.17247	0.82405	0.942413	0.0607492	2.12807	2.15264	1.55193	1.70665	1.68486	2.23976	1.89002	1.58148	2.14721	1.57098	1.0683	1.54185	1.91642	2.01795	1.71496	0.947577	2.30314	1.08947	1.5553	1.94384	0.942145	1.14622	1.66789	1.20137
chr10_66200000_66250000	0.975219	1.67747	1.36316	1.21621	0.867183	2.00221	2.13862	1.52738	0.880203	1.35217	0.451266	0.631941	1.94713	2.03784	1.23361	1.0683	1.15251	1.58853	1.6404	1.99259	0.0723984	0.471827	2.11077	1.24587	1.06547	1.22438	0.816074	1.87793	1.8419
chr10_66950000_67000000	1.41092	1.80521	1.41283	1.39222	1.18195	2.60004	2.3519	2.09416	1.8134	2.27102	2.00355	2.24947	0.433759	1.50655	1.91687	1.05194	2.02852	1.93303	2.4045	1.81399	-0.347687	0.904413	2.1139	2.11987	2.11957	1.24129	1.28433	1.87793	2.7491
chr10_67600000_67650000	1.84889	1.55114	2.14125	1.18481	0.744348	1.91064	1.28547	1.95398	1.86085	1.84186	1.34578	2.18729	1.31249	0.979482	1.82153	1.80805	1.63135	2.15052	1.84214	1.51036	1.36705	1.8032	1.43444	1.4021	1.30216	1.25819	1.30253	1.84589	1.9554433320003901
chr10_67800000_67850000	2.95507	2.57167	2.79061	3.19144	2.93586	2.60004	2.82462	2.68423	2.66184	2.65123	3.03277	2.87035	2.86925	3.05865	2.67296	2.86778	2.62875	2.7299	2.58427	2.71114	3.13552	2.80259	2.512	2.75862	2.92761	2.83089	2.90702	2.68802	2.66764
chr10_68350000_68400000	2.3068	1.85343	2.1247	2.74164	2.56771	2.09661	2.16903	2.38122	2.13649	2.25518	1.69984	2.52599	1.71356	2.76699	2.30563	2.18071	2.14207	2.06787	2.23819	2.35186	2.25263	2.23655	1.80074	2.44919	2.78707	2.47356	2.61355	2.36417	2.49074
chr10_68950000_69000000	1.72626	2.21937	1.57838	2.1698	2.17969	1.53886	1.84329	1.85918	2.05066	2.2645	1.61272	2.39696	1.78441	1.83369	1.96454	2.50623	1.90459	1.90258	2.04521	1.84596	2.02689	2.48215	1.48953	2.2395	2.35708	2.13745	2.48554	2.15028	2.1501
chr10_70900000_70950000	2.14672	1.9489	2.10879	2.485	2.51227	2.04956	2.15502	1.62132	1.93994	1.68532	1.6973	1.87515	2.30514	2.08864	1.94865	1.806	1.82965	1.83437	1.99835	1.98546	2.07554	1.8699	2.07718	1.64115	1.72623	2.10364	1.69903	2.10222	1.85812
chr10_71300000_71350000	2.76234	2.66748	2.70728	2.80031	2.56771	2.15953	2.25098	2.57259	2.64592	2.69876	2.42536	2.80499	2.19235	2.73053	2.49728	2.55696	2.54763	2.6967	2.60001	2.24207	2.87297	2.7693	2.45729	2.07101	2.48843	2.84791	3.14546	2.67183	2.5373
chr10_71800000_71850000	1.72385	1.11541	1.55442	1.28462	1.66424	1.53024	1.84124	1.4403	1.47662	1.87732	1.76288	1.75931	1.49149	1.68991	1.04285	1.41228	1.53492	1.45265	1.71906	1.61698	1.33367	1.44923	1.39346	1.59008	1.50969	1.64739	1.6415	1.19277	1.49463
chr10_72350000_72400000	3.35805	3.0028	2.89061	2.83942	3.1813	2.96188	3.11963	2.89155	2.90064	3.0156	3.06652	3.06641	2.55556	3.25916	3.00834	2.9823	3.06675	3.14495	2.96182	3.02142	3.27555	3.10226	3.11384	3.20557	3.33166	3.18823	3.36555	3.01187	3.1075173112312102
chr10_73100000_73150000	1.3934	1.37613	1.4956	2.1501	1.98714	1.8177	1.67923	1.55898	1.05394	1.40356	2.06318	2.026	0.287304	1.76099	1.13827	0.947506	1.62296	1.07613	1.15482	1.78203	0.811393	1.20435	1.36099	1.45336	2.08038	1.44419	1.63013	1.12497	2.00411
chr10_73150000_73200000	1.36068	1.32618	1.29069	1.7638	1.62102	1.57744	1.44789	1.26487	1.05394	1.06701	1.51424	1.39698	0.244187	1.36338	1.13978	0.80656	1.81763	0.837318	1.21566	1.38835	0.650017	1.10446	1.43444	1.0603	1.99654	1.33351	1.12052	1.14974	1.98338
chr10_73800000_73850000	2.18175	2.09209	1.95915	1.57881	1.69491	1.44592	1.90892	2.06457	2.11393	1.70098	1.87966	2.07439	1.17198	1.37932	1.98043	1.79181	2.0171	1.86358	2.15456	1.71811	1.61015	2.20063	1.67317	1.94897	1.82098	1.81074	2.92235	2.27844	1.90678
chr10_74250000_74300000	3.04268	3.01877	2.95727	3.40657	3.28648	2.97761	3.0213	3.00319	2.98024	2.88886	2.93154	2.95204	2.91878	3.07688	2.94446	2.99866	3.08297	2.94573	2.94609	3.08675	3.10052	3.06897	3.13208	2.89614	3.12085	3.15419	2.61355	2.97948	3.05864
chr10_75100000_75150000	1.88393	2.12391	2.55513	2.0516	2.49477	2.28243	1.89251	1.85918	1.65523	2.38973	2.53033	2.21954	2.22377	2.99686	1.78975	2.52247	1.93673	2.05134	2.38888	2.45322	2.20053	2.0516	2.07718	2.01733	2.5819	2.37418	1.59373	1.82987	1.72835
chr10_75250000_75300000	2.93507	2.50576	2.54063	2.682	2.72232	2.71617	2.86051	2.82296	2.68334	2.71845	3.08089	2.62276	2.76078	2.74242	2.64779	2.79849	2.85288	2.72903	2.65443	2.94862	2.82565	2.79679	3.05046	2.85474	2.94507	2.7969	3.10435	2.53477	2.73406
chr10_75400000_75450000	2.84995	2.9549	2.10732	2.09626	2.26968	2.58431	2.74267	2.79586	2.67776	2.65123	2.30725	2.41286	1.92819	2.22013	2.88057	2.52425	2.90453	2.87932	2.88317	1.79662	2.26035	2.78595	2.98618	2.41481	2.31275	2.62671	2.98038	2.89852	2.70022
chr10_77100000_77150000	2.81491	2.49183	2.62395	3.05455	2.86574	2.77309	2.72628	2.60449	2.42304	2.54034	2.8303	2.77231	2.73717	3.00396	2.49728	2.7042	2.62875	2.6967	2.55281	2.92344	2.89047	2.65276	2.85851	3.03366	2.87491	2.79686	2.99872	2.5099	2.63505
chr10_77150000_77200000	3.23541	2.92296	3.17393	3.44568	3.19883	2.91468	3.07047	2.98724	2.8688	2.88886	3.21837	3.01739	3.13341	3.29562	2.96043	3.08045	3.03431	2.87932	2.8989	3.05409	3.31056	3.08562	3.13208	3.03366	3.15599	3.17121	3.07209	2.83375	2.9446
chr10_77700000_77750000	2.42702	2.4262	2.24058	2.4456	2.30222	2.59224	2.5816	2.49117	2.33536	2.54626	2.864	2.55824	2.66314	2.52432	2.36178	2.6686	2.40284	2.28275	2.52947	2.56508	2.68673	2.69743	2.59136	2.70093	2.61649	2.44181	2.30354	2.37457	2.29609
chr10_78000000_78050000	2.51705	1.94892	2.60729	2.13538	2.21708	2.48991	2.33293	2.33338	2.23201	2.20765	2.62783	2.15144	2.2749	2.47533	2.11398	2.39338	2.10963	2.09904	2.22246	2.62949	2.85547	2.2199	2.14725	2.27729	2.6114	2.57566	2.61355	2.00794	2.22776
chr10_78050000_78100000	2.81491	2.41199	2.55729	2.29183	2.67289	2.45845	2.56239	2.66828	2.59816	2.4136	2.79656	2.4292	2.12631	2.8399	2.60907	2.44245	2.64497	2.29826	2.60001	2.58049	2.80296	2.55287	2.49376	2.432	2.69923	2.66074	2.98038	2.5099	2.45584
chr10_79200000_79250000	2.05912	2.17164	2.17436	2.0319	2.2147	2.48381	2.02377	2.19097	1.97157	2.40538	2.31344	2.46147	1.68677	1.88821	1.74208	1.75934	2.33855	1.85299	2.37326	2.21351	2.11371	2.16752	2.05881	2.30786	2.40896	2.25582	1.95773	1.97405	1.98789
chr10_79500000_79550000	1.71109	1.67747	1.99065	0.692313	1.07756	1.92355	1.82485	1.20108	1.19721	1.58981	2.00355	1.7103	0.508344	1.52743	1.20366	1.39548	1.70407	0.596788	2.12807	1.64964	2.13782	1.75375	0.761195	1.07397	1.36411	1.2144	1.12788	1.10116	1.47834
chr10_80250000_80300000	1.09674	1.61478	1.52871	0.863611	1.19946	2.14301	1.69563	0.832198	0.63919	1.37122	1.46257	1.5744	1.19733	1.2492	1.07955	0.833849	2.35462	0.960598	1.87338	1.70213	2.05549	1.56396	0.561787	0.787806	1.48055	0.90545	0.277202	0.588607	1.11688
chr10_80650000_80700000	1.62349	0.911017	0.60296	0.881213	0.745417	1.37292	1.34955	1.26487	1.0221	1.11454	1.90231	1.15478	1.2678	0.998801	1.73069	0.430694	0.554153	0.95353	1.31005	0.715938	1.00009	0.751946	0.601111	0.667352	1.17087	0.576258	0.907782	1.2307	1.1525
chr10_83900000_83950000	2.32191	2.50576	1.66115	1.53941	1.30448	2.12752	2.3519	1.55898	2.4619	1.99839	1.62941	1.36473	1.6705	2.3971	2.71135	1.5645	1.8403	2.34887	2.31077	1.62223	1.26286	1.3892	1.7099	1.79516	2.5819	1.49492	1.55733	2.29446	1.76079
chr10_84100000_84150000	1.97153	2.04473	2.19064	2.60474	2.55017	1.53051	2.20424	2.19097	2.21609	2.03646	1.93653	0.879284	2.44	2.31127	2.38548	2.39338	2.04924	1.51946	2.12807	1.99259	3.06551	1.57725	2.53024	1.79596	2.13708	2.60969	2.15794	2.39655	2.1501
chr10_86400000_86450000	2.25183	2.71259	2.20747	1.63791	2.19955	2.76264	2.68004	2.85456	2.84151	1.8116	2.79727	1.98805	2.2075	1.87004	2.88614	2.34386	2.75644	2.64639	2.54509	2.66097	2.54782	2.33644	2.20196	2.27729	2.08038	2.6109	2.94055	2.63089	2.71784
chr10_87850000_87900000	2.74482	2.76328	2.42397	2.50696	2.48005	2.60004	2.41488	2.28553	2.5504	2.54034	1.75046	2.29849	2.42349	2.67584	2.60907	2.73691	2.69364	2.97893	2.91463	2.18855	2.75045	2.68606	3.02265	2.70705	2.54113	2.67775	2.57687	2.55848	2.5536
chr10_88550000_88600000	2.42702	2.34665	1.59493	1.9334	1.84711	2.40635	2.64722	2.17517	2.20883	2.24885	2.26339	2.34857	1.99595	1.76099	2.28233	2.34386	2.3707	2.28275	2.54509	2.40528	2.51309	2.51527	2.62809	2.56421	2.46084	2.15436	2.66754	2.21436	1.77701
chr10_88650000_88700000	1.16795	1.20111	0.717514	1.41178	0.0441805	1.53024	1.59539	1.0735	1.70268	0.980919	1.44588	1.84859	1.96341	0.852259	1.68278	1.10987	1.44451	1.28556	1.32665	1.30262	2.00953	2.06816	1.45281	1.65844	0.835231	0.857066	1.70293	1.48978	0.777787
chr10_89200000_89250000	0.975219	1.13457	0.990882	0.673713	1.41065	1.67184	1.30038	1.52004	1.78625	1.52644	1.53111	1.82467	0.881374	1.07723	1.58696	0.726668	1.08762	1.38517	1.3887	2.13956	0.708693	0.347804	2.01959	1.15992	1.64519	0.820046	1.03617	1.31166	1.38058
chr10_89250000_89300000	1.41653	1.24366	1.27983	0.924029	1.51865	1.36847	1.5573	1.49696	1.54772	1.34133	1.58584	1.30183	1.014	1.16525	1.59907	0.859737	1.31605	1.42324	1.43973	1.71407	1.2254	0.571781	1.30823	1.23391	1.8496	1.01072	1.13712	1.43326	1.55503
chr10_89800000_89850000	2.06151	2.1086	2.14065	2.40917	2.69042	2.64723	2.57878	2.30148	2.18425	2.09676	2.44691	2.55824	2.42349	2.10631	2.28966	2.7042	2.28808	2.11564	2.26965	2.3192	2.51309	1.7038	2.20572	2.19134	2.47086	2.09922	2.13667	2.02413	2.17888
chr10_90850000_90900000	2.54965	2.53758	2.69062	2.40917	2.26968	2.6315	2.56519	2.63336	2.50264	2.468	1.80107	1.46522	2.77019	2.85813	2.58423	2.57332	2.83681	2.66292	2.56071	2.26145	2.78545	1.32033	2.60319	2.30786	2.48843	2.79686	2.54018	2.53477	2.60429
chr10_91300000_91350000	1.65374	2.02876	1.65734	1.67089	1.62102	1.56171	2.03792	2.15795	2.02505	1.3962	2.02042	1.7094	1.76309	1.61858	1.73069	1.49363	1.97985	1.7495	1.53029	1.71496	1.53105	1.50659	1.60012	1.68026	1.63445	1.40157	1.40301	1.71647	1.7553
chr10_91950000_92000000	2.23672	2.04436	1.92604	2.78075	2.28721	1.92355	2.3519	2.22174	1.84993	1.95418	2.07104	2.02073	2.45159	2.28805	1.84248	2.1815	2.12585	1.94963	2.12807	2.33553	1.84026	1.47073	1.9284	2.48357	2.62897	2.44181	2.2834	1.91078	1.96709
chr10_92450000_92500000	1.54178	1.74005	1.51619	1.29746	1.23171	1.76336	1.84376	1.74903	1.89669	1.58812	1.86298	1.5213	0.673984	1.41709	1.68503	1.23347	1.77397	1.60534	1.89557	1.78248	1.39382	2.16752	1.78335	1.59689	1.72018	1.46862	1.7676	1.37807	1.64134
chr10_92500000_92550000	2.0416	2.17164	1.99226	1.69701	1.56704	2.1585	2.20424	2.12777	2.17719	2.09231	2.33012	1.96149	1.0658	1.70647	2.09165	1.53203	2.22604	2.23316	2.42012	2.24547	1.87061	2.38279	2.42609	2.18823	2.28791	1.66401	2.21254	1.99007	2.05277
chr10_92900000_92950000	1.90382	1.85312	1.46776	1.68557	1.58596	1.68757	1.66095	1.66357	1.42009	1.03035	1.44946	1.42641	1.59799	0.995684	1.49113	1.65722	1.62296	1.50029	1.65613	1.86194	1.54822	1.32734	1.85545	2.10539	1.99654	1.48665	1.93491	1.68409	1.59238
chr10_93500000_93550000	1.06053	0.962458	0.667849	0.751412	0.919389	1.3065	1.23625	1.02179	0.943471	0.401741	0.695117	1.10667	0.580215	-0.182723	0.89993	0.882559	0.924151	0.563729	0.858016	1.09487	1.26286	0.71025	0.589704	0.991936	1.38863	0.683294	1.41173	1.09292	0.819966
chr10_93900000_93950000	1.97391	1.69344	2.10732	1.83771	1.65609	1.59317	1.31677	1.64762	1.61113	1.60565	0.408279	1.6286	1.7673	1.10191	1.52307	2.16435	1.89874	1.25236	1.51455	1.32302	1.36766	1.80369	1.45422	1.41777	2.04924	1.94607	1.32964	1.48978	1.59238
chr10_94550000_94600000	2.81244	2.45802	2.49063	2.7017	2.37224	2.57675	2.28628	2.47537	2.49353	2.32711	1.74619	2.15503	2.59805	1.83369	2.56834	2.42609	2.40284	2.43151	2.49822	2.42126	1.95743	2.29999	2.49955	2.42749	2.84131	2.47563	2.55834	2.48671	2.58807
chr10_94600000_94650000	2.97259	2.63554	2.47396	2.50696	2.55017	2.80456	2.80823	2.77992	2.77328	2.54034	2.06318	2.38083	2.80321	2.56647	2.83266	2.78599	2.90453	2.38127	2.74159	2.59682	2.33036	2.31655	2.56671	2.63257	2.66837	2.76283	2.75854	2.88233	2.96089
chr10_96350000_96400000	2.93755	2.63554	2.67395	2.23316	2.60277	2.75736	2.89018	2.76397	2.48672	2.90471	3.15088	3.05007	1.66403	1.76441	2.36951	2.39338	2.67741	2.6801	2.77305	2.92344	3.0305	2.98573	3.00441	2.793	2.98031	2.49058	2.68692	2.49371	2.70022
chr10_97250000_97300000	1.55107	1.4875	1.21417	1.18283	1.215	1.55436	1.66282	1.44839	1.52934	1.49748	1.68325	1.4776279803102501	1.65291	0.953587	1.5184	1.36286	1.24561	1.44278	1.5922	1.25467	1.7317	2.20063	1.89788	1.38501	1.25028	1.18028	1.24793	1.38129	1.14439
chr10_97700000_97750000	0.96191	1.10011	1.52401	0.937765	1.00653	2.04941	1.72651	1.61573	1.05139	1.47891	0.889954	1.93904	1.25257	1.32692	1.09426	0.855636	1.46073	0.963533	0.767833	2.00892	1.14399	1.43743	0.77434	1.08632	1.03565	1.00436	0.997406	1.15865	1.57609
chr10_98450000_98500000	2.84995	2.31618	2.20731	2.3274	2.07467	2.62322	1.9068	2.09416	2.59816	2.42104	2.8303	2.63889	2.71196	2.66972	2.60907	2.22979	2.1583	2.03264	2.44269	2.58106	2.37418	2.92927	1.98536	1.65844	2.11497	2.37418	1.93491	2.65563	2.43955
chr10_99300000_99350000	2.42702	2.17164	2.20747	1.8743	2.33723	2.1585	2.31909	2.23837	2.09811	2.12362	2.36349	1.71956	2.0285	1.4702	2.09165	2.19773	2.33855	2.23316	2.35763	2.37332	2.02689	1.60448	1.85681	2.25659	2.65108	2.036	2.39454	2.1663	2.24742
chr10_99350000_99400000	2.16424	2.07618	2.32336	1.38181	2.02215	1.95712	2.23706	1.96978	1.70268	1.87316	2.01313	1.9131	1.94713	1.43385	2.23466	1.90547	2.25819	1.98523	1.79528	1.79801	1.74906	1.3064	1.34192	1.48754	1.97662	1.56255	1.95773	1.89395	2.31231
chr10_100900000_100950000	2.14672	1.90116	1.52871	1.8988	1.42784	1.9881	2.20424	1.78551	1.73432	1.42545	1.37963	1.54089	1.66709	1.45906	1.82153	1.72687	1.86677	2.16705	2.34201	1.52414	1.76643	1.83632	1.89354	1.84643	1.76909	1.52464	2.17614	1.73375	1.8419
chr10_101050000_101100000	2.6397	1.94892	1.724	1.64646	1.93658	1.82916	1.93958	1.64762	1.96137	1.73238	1.66609	1.61226	1.6145	2.0743	1.95428	2.29522	1.99607	2.04924	2.25392	1.82928	2.08531	2.05342	2.29315	2.29448	2.5587	1.80995	2.70526	1.84601	1.91821
chr10_102100000_102150000	2.6397	2.36409	2.49063	2.07671	1.90152	2.39552	2.49683	2.42906	2.37528	1.97002	2.29038	1.87368	1.86215	2.56647	2.36951	2.2625	2.58008	2.63029	2.20673	2.41719	2.5229	2.10336	2.67614	2.38043	2.5587	2.1843	2.79697	2.25082	2.48843
chr10_102700000_102750000	2.67474	2.18844	2.14065	2.4062	2.69042	2.03457	2.25346	2.142	2.18425	2.01754	2.11323	2.11876	1.75186	2.23353	2.06607	2.27892	2.23941	1.85002	2.25392	2.13361	2.43538	1.65386	2.35263	2.432	2.54113	2.4055	2.76028	1.94317	2.24405
chr10_103350000_103400000	2.72484	2.52167	2.53857	2.3668	2.61729	2.34439	2.41753	2.41217	2.57262	2.32711	2.36349	2.30019	1.75186	2.3244	2.44123	2.63612	2.46713	2.5968	2.56071	2.18155	2.461	2.21719	2.27918	2.22241	2.40896	2.52636	2.79494	2.51875	2.57185
chr10_103400000_103450000	2.54965	2.2671	2.55513	2.1895	2.40724	2.3289	2.30268	2.22257	2.22464	2.4993	2.44691	2.49373	1.71931	2.03361	2.26644	2.48999	2.38677	2.41498	2.15456	2.18155	2.49572	2.43247	2.26082	2.39331	2.44355	2.32345	2.61294	2.23038	2.27987
chr10_104250000_104300000	2.54965	2.04436	2.14125	2.485	1.74209	1.60083	2.12221	2.12777	2.14556	2.06101	2.31344	1.92923	2.24004	2.28805	2.29822	2.01913	2.27426	2.03481	2.52947	1.76605	1.41914	2.06816	2.02208	2.39331	1.97662	1.95146	2.57654	1.90997	2.18254
chr10_104400000_104450000	1.93886	1.53523	1.82671	2.1107	1.88212	1.32199	1.48235	1.26487	1.51561	1.92013	1.11221	1.73569	1.86577	2.37893	1.6189	2.24644	1.75993	1.53894	1.40444	1.60625	2.28735	2.38279	1.65481	1.2312	2.28791	2.00218	1.58642	1.52216	1.58236
chr10_105700000_105750000	1.21821	1.99663	0.998951	0.570834	0.201718	1.53886	0.57998	1.43259	1.10164	1.23137	0.962057	1.3486	0.108302	0.416069	1.53552	-0.156589	1.4867	1.10919	2.04521	0.882093	1.43651	-0.28334	1.03044	1.76098	0.178068	-0.00996781	1.26613	1.71772	2.00411
chr10_105750000_105800000	1.20299	1.82118	0.998951	0.942413	0.429272	1.44592	0.80869	1.4403	1.02256	1.38791	1.09242	1.6286	0.157121	0.525116	1.63487	0.0869611	1.33095	1.21916	2.20142	1.69863	1.54069	-0.152898	1.19571	1.48754	0.299125	0.176029	1.10232	1.73375	1.98789
chr10_106600000_106650000	2.39441	2.45989	2.25731	1.88114	2.30474	2.6315	2.52961	2.71612	2.32753	2.54034	2.43022	2.05826	1.06968	0.615997	2.27369	1.73902	2.51519	2.44804	2.52947	2.51517	2.5229	0.854739	2.0743	2.48357	2.80464	2.23534	2.46682	2.38036	2.45584
chr10_109850000_109900000	3.16282	2.76032	2.90279	2.46784	2.49033	2.8246	2.77848	2.85456	2.87314	2.50865	3.13401	2.88668	2.7867	3.16802	2.90203	2.57118	2.78859	2.87932	2.7013	2.80479	3.04801	3.03567	3.2415	2.793	2.7695	2.62781	2.70394	2.90324	3.00982
chr10_111050000_111100000	1.86878	1.78925	1.75733	1.05975	1.4983	1.71903	1.48067	2.47691	2.20017	1.78695	1.51516	1.74297	1.69705	1.03526	2.22578	1.46092	2.38541	2.08244	2.04941	1.69863	1.84026	1.62132	1.25361	1.62406	2.10194	1.62278	1.86154	2.16986	1.739
chr10_112150000_112200000	1.77882	2.29892	2.17436	1.8152	2.42475	2.18948	1.31828	2.80716	1.60778	1.54444	1.57935	1.84859	2.50041	1.90639	2.05988	2.50623	1.96888	1.43977	1.82652	2.34135	1.4886	0.213455	2.95864	1.8977	2.94507	2.08673	1.44813	1.89395	2.55562
chr10_112500000_112550000	2.3068	2.42796	2.37397	2.44829	2.65536	2.6315	2.16903	2.52475	2.12057	2.54034	2.29038	2.57625	1.92819	2.93105	2.27369	2.55696	2.35297	2.24846	2.15953	2.67848	2.48789	2.81924	2.27491	2.36324	2.85734	2.64372	2.39345	2.42894	2.42326
chr10_113150000_113200000	0.918391	1.00518	0.428036	0.363881	0.714276	2.31341	0.328172	1.16399	0.360778	2.68714	1.57935	2.2518	0.220237	0.361545	0.86815	0.833849	0.85986	0.828194	0.982984	2.40528	1.17838	2.18408	0.718251	0.821036	2.25332	0.552831	0.0863321	0.727311	0.73886
chr10_113600000_113650000	2.56717	2.52167	2.35647	2.7411	2.26968	1.84868	2.72926	2.41217	2.31955	2.16012	1.77956	2.6416	2.1098	2.26988	2.37767	2.47376	2.48321	2.33234	2.49822	1.86194	2.40037	1.3892	2.81173	2.70093	2.40896	2.44181	2.55834	2.39059	2.42586
chr10_113650000_113700000	2.88499	2.71538	2.80728	3.1745	2.8482	2.03368	2.61155	2.55665	2.60425	2.80965	1.91918	2.87035	2.44	2.60293	2.65699	2.86778	2.70986	2.28166	2.6472	2.18855	2.83796	1.80369	2.58495	2.68986	2.16685	2.66163	2.92536	2.62325	2.73281
chr10_115150000_115200000	2.7273	2.63554	2.75728	2.1698	1.7788	2.55284	2.62794	2.41312	2.82104	2.49281	1.2949	0.763471	2.04376	1.34297	2.84863	2.47517	2.58008	2.56389	2.56854	1.55165	1.87527	2.10336	1.70955	2.01733	1.21569	1.861	1.68473	2.54229	2.96089
chr10_115750000_115800000	1.81622	1.93296	1.62401	2.2136	2.07683	2.42698	1.87402	2.11011	1.48377	1.84328	2.37474	1.36718	2.55556	1.9467	1.41128	2.49153	1.83385	1.7006	2.31684	2.28654	2.29535	2.31979	2.20196	2.67267	2.36545	1.67382	2.02662	2.16986	1.739
chr10_116400000_116450000	2.67229	2.5694	2.6379	3.0366	2.79234	2.60773	2.87692	2.66496	2.66752	2.71845	3.01415	2.84856	2.61432	2.63337	2.55245	2.58741	2.80466	2.89432	2.62319	2.77283	2.59991	2.87959	2.775	2.85474	2.46084	2.54327	2.77674	2.7911	2.44208
chr10_116650000_116700000	2.42945	1.62957	2.22398	2.42873	2.32227	1.6561	2.31654	1.95063	1.96137	2.04923	2.49285	2.24947	2.96831	2.05607	1.79457	2.27886	1.93118	1.6674	2.09661	2.38452	2.27785	2.51957	2.42081	1.65844	2.48843	2.57566	1.87989	1.89459	1.78788
chr10_117200000_117250000	2.63725	2.13982	2.55513	2.485	2.51227	2.53028	2.90973	2.53857	2.24046	2.35842	2.99747	2.3647	2.63059	2.23353	2.01221	2.57118	2.41892	2.21663	2.42012	2.4692	2.66937	2.44903	2.92191	2.61548	2.39167	2.34036	2.13974	2.02211	2.19876
chr10_117500000_117550000	2.41193	2.66748	2.64062	1.62625	2.02424	2.94615	2.8574	2.81181	2.42304	2.79381	2.23976	1.6286	2.32443	1.6061	2.20981	2.44245	2.36919	2.31486	2.50562	2.54783	3.08301	2.75265	2.42081	2.91333	3.26139	2.11623	2.17335	2.34798	2.58618
chr10_118250000_118300000	1.34084	1.55114	1.26383	1.16511	0.831869	2.65421	1.6136	1.66958	1.00674	2.29581	2.74721	2.07439	1.29622	0.997656	1.18594	1.49955	1.6635	0.727381	1.04547	2.37332	1.34968	2.58151	1.7099	1.67553	1.87286	0.987653	1.28433	1.60558	1.63102
chr10_118500000_118550000	1.20299	1.74134	2.15731	2.09626	1.76127	2.47418	1.89041	1.99847	1.88177	2.38191	2.76281	2.62526	2.30792	2.27481	1.71472	1.50999	2.06096	1.99943	2.17526	2.84179	2.22534	2.63611	1.72778	2.24291	1.97897	2.01414	1.6231	1.52216	1.80417
chr10_118550000_118600000	1.48332	2.14054	2.24064	2.74164	2.40993	2.6315	2.16903	2.39717	2.29569	2.63539	2.98216	2.69062	2.47302	2.53001	2.01816	1.85353	2.14207	2.09904	2.25392	2.76013	2.71544	2.88584	2.11077	2.46638	2.34789	2.35445	1.71481	1.82982	2.03226
chr10_119100000_119150000	1.8863	2.14054	2.15731	1.82247	2.2322	1.78672	1.95814	2.20677	2.02505	1.87316	1.84629	1.5744	1.75186	1.74282	2.24175	1.92171	1.87244	2.00176	1.76404	1.9738	1.67961	1.95224	1.25361	1.35083	1.57886	1.90073	2.68692	2.13747	2.16259
chr10_119900000_119950000	2.44697	2.53973	2.85728	2.4874	2.76055	2.56857	2.546	2.62044	2.51856	2.25518	2.18914	2.24947	2.22537	2.38418	2.36951	2.47517	2.35297	2.6801	2.41123	2.79279	2.43538	2.40303	2.15063	2.67267	2.7168	2.55864	2.33843	2.42894	2.42326
chr10_120400000_120450000	1.17766	1.73438	0.483917	0.0374448	0.686589	1.58449	1.65431	1.89498	1.98891	2.04	2.08946	1.8379	1.51677	0.642318	1.66593	-0.0416314	1.57303	1.28088	1.39052	1.81939	1.21337	1.29626	1.24315	1.73503	1.34077	0.507899	1.27059	1.60841	1.47276
chr10_120900000_120950000	3.00515	2.85578	3.02393	2.56563	3.11117	2.83602	2.99176	2.92345	2.90477	1.54228	2.22289	2.82133	3.08388	3.29562	2.88614	3.09681	2.85288	2.84474	2.82024	3.05409	3.24055	2.2532	2.88519	3.10242	3.04883	3.08613	3.21355	2.80712	2.91249
chr10_120950000_121000000	3.16532	2.97086	2.60729	2.97632	2.9008	2.88322	3.11963	2.9075	2.98024	1.84328	2.62783	2.78865	3.00133	2.85813	2.88057	2.67148	3.08297	2.92912	2.82024	2.93977	2.85547	2.36974	3.22326	2.93052	2.94518	3.01807	3.20048	2.9471	2.96089
chr10_121600000_121650000	1.23572	1.6466	0.8334	1.26361	1.33949	1.56985	0.957334	1.03759	1.30726	0.558276	0.978741	0.622812	1.81695	1.23393	1.34484	1.84052	1.10095	1.42324	0.998605	1.19075	0.967671	0.892408	1.5079	1.17993	0.852525	1.86691	1.28433	1.7017	1.42015
chr10_121700000_121750000	1.48099	1.4875	1.62804	1.7955	1.86461	1.84868	1.69563	1.71698	2.20883	1.29399	1.51262	1.31634	1.99595	1.81551	2.05988	1.53203	1.79208	1.53894	1.67031	2.02174	1.10659	1.50512	1.54462	2.01733	1.37134	2.12054	2.17614	1.82987	1.29038
chr10_121900000_121950000	0.729928	0.788049	1.57838	1.9334	2.00671	1.33748	1.2676	1.54318	1.0457	0.243219	0.333158	0.664619	1.84564	2.11075	1.0759	1.88923	1.16873	0.804115	1.05835	0.935061	1.74906	-0.465499	1.94664	0.853559	1.66533	1.69084	0.76105	1.0202	1.13621
chr10_122600000_122650000	0.873088	0.917795	0.767179	0.806925	1.03767	1.33748	0.814308	1.19609	1.07164	1.25745	1.20126	1.37231	1.68677	1.08853	0.792906	1.32095	1.03889	0.914619	1.26426	1.35056	0.816921	0.563125	1.61808	1.13103	1.1832	1.42728	1.43083	0.951542	0.792106
chr10_123000000_123050000	3.0602	2.65151	2.69062	2.85898	2.77808	1.92355	2.64433	2.09416	2.7892	1.92249	1.73358	1.90636	1.97772	2.53001	2.73684	2.7042	2.67741	2.63029	2.60001	1.92726	2.12032	1.67051	2.25667	2.75862	1.9614	3.10315	3.21882	2.84994	2.81426
chr10_123150000_123200000	0.653507	0.503793	0.53957	0.487605	0.674205	1.33993	0.989126	1.23244	0.452519	0.684038	1.43633	0.816553	0.747247	1.34873	0.431358	0.642489	0.554153	0.707946	0.490931	1.09659	0.637489	0.455575	0.48375	0.695274	0.731172	0.589651	0.277202	0.483883	0.314291
chr10_123600000_123650000	2.65477	2.33074	2.20747	2.0516	2.58229	2.85559	2.49956	2.44377	2.4619	2.45234	2.78058	2.5905	2.48414	3.06956	2.33	2.27892	2.35462	2.4811	2.51384	2.72489	2.02689	2.48215	2.18736	2.71802	2.84131	2.32345	2.81314	2.37457	2.31231
chr10_124400000_124450000	2.46206	2.0128	1.99714	2.15102	1.82423	2.79362	2.26737	2.25364	2.08229	2.66707	2.72907	2.51089	1.95193	2.11584	2.29822	1.93533	2.1583	2.08244	2.31684	2.67695	2.14234	2.51957	2.60319	2.31167	2.31275	1.99712	2.35814	1.97555	2.1463
chr10_124450000_124500000	2.88252	2.42796	2.52202	2.46749	2.31103	2.78882	2.49956	2.49286	2.35118	2.35023	2.71219	2.6416	2.24959	2.69407	2.45712	2.39257	2.51535	2.46457	2.56854	2.7438	2.51309	2.88584	2.9497	2.41481	2.69923	2.47563	2.79494	2.40661	2.42586
chr10_125900000_125950000	2.83243	2.71538	3.02393	2.89809	2.98845	2.3289	2.92296	2.66828	2.7096	2.19181	2.47598	2.4292	2.98482	3.04042	2.80072	2.81871	2.67741	2.7299	2.66293	2.09057	3.18804	1.52067	2.85851	2.60391	2.80464	2.93299	2.70526	2.7204	2.70022
chr10_125950000_126000000	2.77986	2.79522	2.69062	2.89809	2.60277	2.45845	2.89018	2.84371	2.85288	2.44528	2.93154	2.60893	2.91878	2.78522	2.75281	2.63876	2.7423	2.81291	2.71012	2.90711	2.9955	2.23655	3.07736	2.793	3.08572	2.91597	2.65023	2.91471	2.35809
chr10_126950000_127000000	-0.356363	0.176498	0.140753	0.531721	0.182598	1.92355	0.0875446	0.244213	0.592259	0.60759	0.721228	-0.00526859	1.2678	0.511563	0.469014	1.03558	0.276497	0.75431	-0.0428319	0.81677	-0.230462	0.355289	-0.243832	0.59872	0.433043	0.276464	0.320852	0.242958	-0.378932
chr10_127000000_127050000	-0.268759	0.288272	0.307411	0.316596	0.0958116	2.191	0.185883	0.100683	0.242022	0.544221	1.31177	0.288828	0.97062	0.188682	0.293337	0.757483	0.244053	0.671302	-0.0585631	0.800439	-0.207659	0.771497	-0.241869	0.128499	0.485745	-0.146864	-0.0643217	0.161996	-0.330057
chr10_127600000_127650000	1.53355	2.12391	2.00881	1.2242088872038701	1.02441	2.63871	1.87611	1.71698	2.31955	1.23137	1.91303	1.53992	2.12613	0.179799	2.07576	1.54826	1.82422	2.28275	1.46724	2.74087	1.47123	2.1344	1.07539	1.38501	2.25332	1.22438	1.30253	1.90997	1.22549
chr10_127650000_127700000	1.35836	2.108	1.81015	1.26361	1.35699	2.48381	1.97455	1.96978	2.35118	1.3566	2.41354	1.96149	2.27259	0.31942	1.96454	1.5645	1.95281	2.36539	1.49848	2.64499	1.90534	2.29999	1.48953	1.60717	2.06309	1.37656	1.39353	1.89395	1.59858
chr10_128200000_128250000	2.7273	2.60122	2.49063	2.42873	2.46252	2.75736	2.90657	2.74802	2.34345	2.74628	3.04965	2.82133	2.7867	2.62116	2.65699	2.75327	2.56386	2.41447	2.82024	2.79279	2.41788	2.91913	2.89499	2.81019	2.85734	2.40799	2.54018	2.55848	2.66764
chr10_128250000_128300000	2.39441	2.33215	2.3573	2.42873	2.55017	2.80456	2.74267	2.66828	2.16833	2.49281	2.77969	2.70696	2.35745	2.40241	2.54519	2.31158	2.58008	2.6469	2.83597	2.85812	2.68043	2.8691873548699798	2.54847	2.72424	2.7695	2.16728	2.37511	2.41275	2.50472
chr10_129000000_129050000	1.19914	1.43795	0.74266	0.810512	1.81387	1.33069	1.40031	1.62587	1.27198	2.04923	2.29038	2.41286	2.07678	1.80087	1.19182	1.49363	1.64699	1.76867	0.980834	2.1069	1.56843	2.2199	0.613284	1.61105	1.83843	0.453297	1.12059	1.4517562293181001	1.5435
chr10_130000000_130050000	2.05912	1.82161	0.551963	1.10601	1.25197	1.94163	1.76126	1.98558	2.11393	1.93578	2.88068	2.55824	1.83322	1.63377	1.96454	1.46708	2.29033	1.95217	1.92025	2.93264	1.9227	2.81335	2.07718	2.42749	2.3052	1.02147	1.88493	1.6216	1.64724
chr10_130200000_130250000	2.62218	2.65151	2.77395	2.83942	2.70796	2.89895	3.03769	2.52475	2.48672	2.8255	2.79656	2.88668	2.6216	2.97869	2.41743	2.81871	2.75853	2.51408	2.58427	2.59682	2.57541	2.43633	3.07736	2.27368	2.63378	2.84791	2.83365	2.60706	2.78168
chr10_131850000_131900000	2.46206	2.48985	2.67101	2.0713	2.87986	2.31341	2.43394	1.47999	2.28791	1.32049	1.34578	2.10664	2.69568	1.94274	2.33	2.74978	1.85637	1.93564	2.38888	2.5491	2.49572	1.55397	3.07736	1.26538	2.11497	2.76308	2.77674	2.31048	2.39341
chr10_132150000_132200000	2.3068	1.29424	1.87399	1.80291	1.20027	1.49878	1.05711	1.8071	1.80217	2.33439	1.53346	2.28215	1.36686	2.69407	1.66681	1.9844	1.59051	1.44278	1.56175	2.04158	2.64542	2.35309	0.615295	0.867683	1.9087	1.77592	1.97159	1.63551	1.5435
chr11_1100000_1150000	1.10884	1.61912	1.54083	1.32093	1.25164	1.40434	1.11588	1.35673	1.54963	1.28843	1.74991	1.43065	1.88559	1.68718	1.46593	1.19569	1.44271	1.53701	1.39557	1.295	1.49179	1.13771	1.389	1.25094	1.40662	1.31316	0.989877	1.40918	1.25626
chr11_1600000_1650000	2.45922	2.31258	2.51072	2.35806	2.42112	2.2614	2.29956	2.17951	2.0214	1.33371	2.37158	2.37056	2.47134	1.58454	2.02819	2.07419	2.37795	2.13588	2.43159	2.15723	2.41694	2.71182	1.389	2.14175	1.99332	2.28103	2.35674	2.14662	2.20083
chr11_1650000_1700000	1.92936	1.92352	2.31602	1.89733	2.0698	2.10836	2.04276	1.79016	1.77211	1.44466	2.1246050775764602	1.97661	2.42283	1.31085	1.94953	1.88194	2.14236	1.92404	1.73291	2.07757	2.11184	2.24307	1.65484	1.87216	1.75774	2.00207	1.73541	2.06739	1.80722
chr11_2500000_2550000	0.75061	1.20661	1.013	0.429331	0.735113	1.23707	1.22629	1.27563	1.10738	1.03973	1.3092	1.21604	1.57682	1.38595	1.28422	0.991616	1.29793	1.18521	1.17956	1.25427	0.708884	1.15529	0.850059	0.777208	1.18676	0.65813	0.828105	1.2894	1.19576
chr11_2900000_2950000	2.02324	1.97082	1.88521	1.87922	2.13479	2.11015	1.78154	1.91142	2.20836	1.94542	1.66641	1.7358	1.55083	1.72225	1.85696	1.8368	1.55543	1.53646	2.07283	2.22984	2.29249	1.80681	1.3467	1.28677	1.68789	2.02284	2.39225	1.93143	2.27085
chr11_2950000_3000000	2.30539	2.3437	1.95907	1.93419	2.11999	1.6186	1.8341	2.13279	2.4888	1.77863	2.04228	1.96085	1.44898	1.44769	2.24842	2.10623	1.81253	1.78658	2.33843	1.80674	2.34914	1.98445	1.60167	1.21228	1.4885	2.11693	2.58752	2.51109	2.18508
chr11_3450000_3500000	2.44213	1.97021	1.99152	2.56078	2.25383	1.86348	2.18721	2.27295	1.91234	1.93597	0.873264	1.17173	1.67894	2.42273	2.04392	2.2344	1.76542	1.31618	2.15212	2.23688	2.5356	1.75816	2.06479	2.27655	1.57264	2.11693	1.93069	1.76631	2.1536
chr11_4150000_4200000	2.21993	2.3437	2.81899	2.81879	2.42112	2.70524	2.42796	2.42869	2.03698	2.56993	2.79967	2.62269	2.50369	2.57668	2.32708	2.55481	2.51931	2.0544	2.36949	2.30906	2.78985	2.88962	2.06247	2.51245	2.63276	2.60921	2.51651	2.4477	2.49997
chr11_4650000_4700000	1.21518	1.37782	1.0216	0.744794	1.99725	1.83457	1.5773	1.46311	1.23367	0.516286	0.58272	0.862395	0.552667	0.874983	1.26304	0.777878	1.53009	1.64879	1.47995	1.72708	1.82275	0.308965	1.454	1.59889	1.63995	1.02257	1.12025	1.08973	1.17867
chr11_6200000_6250000	0.872693	-0.2827	1.36765	1.30245	0.96997	2.30732	1.29022	0.786637	1.51854	1.42921	1.23381	1.27376	2.44353	1.07287	1.1531	0.943116	0.629996	0.880176	1.01076	1.73866	0.783294	1.50078	2.45475	1.77378	1.67376	1.1997	0.884178	0.905994	0.433174
chr11_6750000_6800000	1.92936	1.37885	2.26734	2.21063	1.93098	2.04954	2.09091	1.93033	2.0214	2.05492	1.81177	2.00812	2.439	2.11937	1.9338	1.96204	1.93818	1.66332	1.5466	2.19815	2.55255	1.64501	2.59415	1.9227	2.02452	2.00207	1.46099	1.73461	2.02764
chr11_7750000_7800000	1.96355	2.23477	1.94284	1.86047	1.63484	1.46556	2.12301	1.89918	2.2551	0.683907	2.14107	0.952325	2.03472	1.31085	1.96526	2.34654	2.20519	2.13588	2.36949	2.04571	2.02708	2.08143	2.22197	2.10805	1.43802	1.7067	2.26798	2.11493	1.71275
chr11_7950000_8000000	1.00638	0.753253	1.27061	1.35788	0.9534	1.38903	1.43286	1.61867	1.72062	0.985037	1.99184	0.65292	2.28412	1.27664	1.18439	1.5114	1.09887	1.55786	1.84194	1.37423	1.12067	1.74238	2.24205	1.70682	0.865889	1.5563	0.954835	1.07896	1.21185
chr11_8150000_8200000	2.18837	2.09845	2.19251	2.18933	1.81499	2.39806	1.89248	2.12713	1.82944	2.22698	2.23377	2.21506	1.85371	2.66213	1.73183	2.33225	1.95847	1.94511	1.81116	2.48336	2.20028	2.27391	1.63937	2.04163	2.87635	1.62114	2.26199	1.83374	1.74135
chr11_8600000_8650000	1.61932	1.2548	1.45282	1.21027	1.33907	1.25714	1.51654	1.51414	1.30061	1.4583	1.67397	1.36904	1.31791	1.24578	1.34342	1.43013	1.42784	1.35995	1.14143	1.11918	0.952331	1.38214	0.961635	1.05862	1.08878	1.18483	1.2167	1.33989	1.44291
chr11_9750000_9800000	1.15944	0.985183	1.83669	0.859017	0.754571	1.33734	1.43286	1.00235	1.22319	1.9767	2.00797	1.4934	1.32766	0.437278	1.10618	0.958902	0.89569	1.57399	1.76498	1.31085	1.66048	1.69406	0.965801	0.601926	0.972252	0.681002	0.937171	0.811647	1.16513
chr11_10350000_10400000	2.16865	2.28145	1.91039	1.32279	1.0837	1.74104	2.10696	1.60327	2.23952	1.90428	1.54833	2.38632	1.27466	0.746353	2.26415	1.36927	2.09524	2.28253	1.62423	1.75894	1.50058	2.51785	1.22251	1.34571	1.79139	1.05161	1.91293	2.01985	2.4055
chr11_10750000_10800000	2.0661	1.81459	2.41337	2.45021	2.70552	2.52159	2.26746	2.56886	2.05256	2.3322	2.61856	2.23075	2.61689	2.06402	2.15414	2.3145	2.06383	2.02181	2.47817	2.52365	2.5017	2.04911	2.13336	2.1081	2.04307	2.51076	2.21472	1.61882	2.08397
chr11_11800000_11850000	2.76688	2.71719	2.98124	3.00308	2.50477	2.70524	2.92552	2.86476	2.75366	2.11031	2.71735	2.733	2.5522	2.52536	2.75181	2.7791	2.80202	2.54325	2.80422	2.93786	2.85766	2.58251	2.89544	2.84944	2.80103	2.7569	2.62303	2.66955	2.62593
chr11_12300000_12350000	2.87995	2.74785	2.71006	2.05999	2.22922	2.53444	2.89097	2.71263	2.77768	2.47727	2.94342	2.71709	2.57106	2.20073	2.74851	2.64796	2.73992	2.75187	2.84244	2.75272	2.89191	2.75713	2.88017	2.39319	2.87635	2.4478	2.79192	2.54135	2.72249
chr11_12900000_12950000	2.42504	2.49932	2.46204	2.33963	2.20364	2.30732	2.49217	2.3041	2.4109	2.25295	2.76674	2.32329	2.439	2.25167	2.35854	2.45869	2.47219	2.34771	2.43159	2.6033	2.68815	2.46936	2.0093	1.82161	2.58227	2.24821	2.39225	2.16247	2.48423
chr11_13400000_13450000	1.45088	1.16219	1.56492	1.51746	1.28482	1.51647	1.5405	1.58203	1.52551	1.21061	1.24815	1.66302	1.84111	1.42804	1.48874	1.63331	1.45755	0.939866	1.01382	1.66002	1.56831	1.37283	0.405334	1.65079	1.46015	1.68178	1.25601	1.3825	1.16049
chr11_13450000_13500000	1.57043	1.51891	1.58589	1.65775	1.33371	1.52678	1.46494	1.66557	1.64747	1.34956	1.35075	1.81902	1.88917	1.43059	1.61918	1.80183	1.48271	1.30483	1.06528	1.74301	1.77283	1.66118	0.307904	1.80476	1.60629	2.0513	1.91293	1.65538	1.3034
chr11_13750000_13800000	1.69921	2.11391	2.28955	2.39257	2.61031	2.04954	1.5755	1.94223	2.18697	1.63257	1.6854	1.50909	2.55511	2.01276	2.06029	2.30068	2.0835	1.81602	1.78037	1.42176	1.72795	1.61353	2.10024	1.89097	2.10803	2.57748	2.47397	1.97526	1.89709
chr11_14250000_14300000	1.45088	2.00133	2.13754	1.69461	1.90298	1.58716	1.43284	1.5101	1.66305	0.877719	1.02462	0.908371	2.19643	2.13193	2.09111	1.99408	1.62077	1.63605	0.995893	1.08975	1.51857	1.5968	1.76118	0.665542	1.20755	1.8902	1.57564	1.44938	1.93318
chr11_14300000_14350000	1.92936	2.20364	2.21867	2.00791	2.20364	1.67982	1.68965	1.71229	2.00582	1.28617	1.25196	1.3778	2.50369	2.35431	2.16977	2.3145	1.87536	1.89145	1.28265	1.29694	1.97623	2.0976	2.08019	0.894866	1.74091	2.26462	1.82417	1.84554	2.12211
chr11_14450000_14500000	1.66548	1.97475	1.24516	1.38132	1.33449	1.2972	1.43286	1.65	1.68953	1.52576	1.94349	1.8663	1.58271	1.80769	1.73183	1.81132	1.41145	1.29969	1.57765	1.65943	1.98099	1.40413	1.39122	1.29926	1.72387	1.7346	1.41411	1.5507	1.52332
chr11_14500000_14550000	2.32332	2.25307	1.90138	1.74589	1.66587	1.88285	2.11437	2.40447	1.90716	1.9767	2.45956	2.26213	1.51895	1.84187	2.01337	2.20596	1.91158	1.96124	2.24214	2.07139	2.38584	1.64574	1.42607	1.65311	1.77398	1.89669	1.52009	1.83374	2.302
chr11_15250000_15300000	2.30539	2.17252	2.17633	2.07847	2.2955	2.29199	2.22531	1.95764	2.59114	1.60128	0.717698	1.9013	1.37548	2.16655	1.88824	2.01654	2.23979	1.59013	2.40054	2.62596	2.55453	2.09674	2.15342	2.29275	2.30846	2.2695	2.22667	2.11678	2.26381
chr11_16650000_16700000	2.78397	2.68607	2.67297	2.30019	2.5215	2.68994	2.76502	2.75574	2.66018	2.90276	3.07958	2.5439	2.69774	2.85038	2.6417	2.84319	2.78631	2.78768	2.64896	2.8582	2.82375	2.95427	2.50554	2.83259	2.91882	2.69126	2.69403	2.55863	2.72039
chr11_16750000_16800000	2.76188	2.50046	2.53215	3.18706	2.66002	2.5799	2.52645	2.52774	2.52896	2.53984	2.62085	2.68571	2.3957	2.50833	2.57645	2.58482	2.36482	2.55825	2.5346	2.51505	2.77383	2.5477345417173902	2.77381	2.62756	2.92646	2.49643	3.02156	2.35265	2.72249
chr11_18000000_18050000	1.22589	1.27587	1.62113	2.17377	1.90251	1.53414	1.23402	1.5101	1.47154	1.61692	1.65167	1.69941	1.49308	1.61637	1.43424	1.7772	1.06631	1.38202	1.45677	0.881901	1.31955	1.50078	1.60955	1.62311	1.38754	1.74028	1.67339	1.74846	1.43319
chr11_18200000_18250000	0.501603	1.09342	1.36765	1.1916	0.787709	1.73132	1.87663	1.03316	1.42527	0.647084	1.12091	1.10119	1.53489	0.761214	0.71515	1.16411	0.379931	0.912447	1.36478	0.883043	1.03633	0.775958	1.44439	0.986965	1.35641	1.16728	0.566221	0.811647	0.651204
chr11_18800000_18850000	2.69851	2.4682	2.38092	2.6345	2.70552	2.5828054304037402	2.68477	2.42869	2.7225	2.58578	2.94786	2.70148	2.64923	0.780565	2.48439	2.699	2.48789	2.64102	2.77317	2.71482	2.8407	2.72798	3.09039	2.83259	2.68324	2.78972	3.01358	2.73294	2.48423
chr11_19550000_19600000	0.822025	1.18016	1.06816	1.29806	1.51663	1.3044	0.866835	0.969439	0.825569	1.34351	0.753182	1.20812	0.957549	0.861324	0.90747	1.28183	1.05856	1.42908	0.903152	1.86237	1.44598	0.103659	1.81663	1.32978	0.935528	0.942811	0.602304	1.1	1.17867
chr11_20400000_20450000	1.74135	1.61228	1.34251	1.70898	1.1496	1.6225	1.41077	1.72589	1.77211	0.679883	0.340382	0.57126	1.37429	0.93424	1.83942	1.15233	1.52982	1.37001	1.39133	1.05296	1.13771	0.516321	1.51306	1.33948	1.18812	1.3621	2.15795	1.49692	1.57106
chr11_20650000_20700000	2.76188	2.50046	1.31913	1.61656	1.69901	2.20107	2.20946	2.34284	2.42014	2.77597	2.89846	2.68572	1.72618	1.15832	2.68594	2.04811	2.72429	2.62279	2.64234	2.51505	2.70635	2.4532	2.2775	2.20904	2.72603	1.41042	2.57995	2.46272	2.55118
chr11_22150000_22200000	2.08717	2.26589	2.17633	2.00456	1.96943	2.65933	2.79712	2.50656	2.6446	2.64918	1.77884	2.54452	2.14792	2.54247	2.57877	2.0101	2.59784	2.49437	2.46264	2.79448	1.95928	2.61216	2.3484	2.52712	2.71689	2.10052	2.0017	2.2417	2.32678
chr11_22850000_22900000	3.22837	2.9195	3.02992	3.42695	3.20741	2.90421	3.05393	2.95821	2.89388	3.0137	3.11251	3.00089	3.10203	3.26092	2.94058	3.0034	2.99049	3.09728	2.95948	3.01752	3.06106	3.09975	3.39168	3.20329	3.22171	3.13431	3.20885	2.82802	2.95656
chr11_24400000_24450000	1.87809	2.49932	2.07264	1.63932	1.96943	2.13897	1.6736	2.38197	2.05256	2.34805	0.725079	2.24449	0.113618	2.28588	2.43719	1.09692	2.78631	1.76109	2.16765	1.75894	0.976157	1.41872	1.40672	1.68681	1.3034	1.82157	1.6644	2.33678	2.34253
chr11_25750000_25800000	0.869644	0.958672	0.417687	0.785111	0.042099	1.41964	0.00436401	0.419655	0.743826	0.113344	-0.361612	-0.11923	0.674073	1.4659150614552099	0.958482	0.359049	0.426818	1.28854	0.335551	0.10209	-0.173663	-0.24614	-0.190213	-0.224549	0.158307	0.470283	0.177606	2.004	0.689374
chr11_26250000_26300000	1.78002	1.99021	1.16732	1.22855	1.91441	2.095	1.78199	1.69571	1.93405	1.88285	1.62089	1.32083	1.12774	1.73934	1.96645	1.95339	2.06787	1.79989	1.86143	1.88126	1.22963	0.529718	0.942303	1.6566	2.07462	1.57028	1.83805	1.7374	2.20856
chr11_26300000_26350000	1.54997	1.78136	1.25389	1.73147	1.98069	1.86348	1.7378	1.58857	1.48625	1.76164	1.17919	1.24313	1.29777	2.43984	1.63491	1.94425	1.74971	1.7285	1.59638	1.87046	0.791228	0.56228	1.39463	1.61941	2.27506	1.49756	1.43861	1.65135	1.86767
chr11_26700000_26750000	2.07217	1.70994	2.00773	1.64086	1.36516	1.80877	2.0931	1.96063	2.0238	1.47157	0.881214	1.38255	2.30006	1.35027	1.87434	1.83488	1.83033	2.00279	1.8081	1.99217	1.40493	1.84446	2.47248	1.18785	1.38982	2.04257	1.67907	2.06423	1.61591
chr11_26750000_26800000	1.59565	1.47877	1.86707	1.40501	1.12132	1.56535	1.59111	1.48426	1.73882	0.749267	0.401669	0.748714	1.774	0.992597	1.64425	1.41909	1.59419	1.57846	1.36713	1.46709	1.06532	1.26433	1.60392	1.18522	1.27722	1.49541	1.29701	1.65135	1.54227
chr11_27150000_27200000	1.41103	1.71836	1.47479	0.963977	1.26903	1.44365	1.64693	1.64066	1.65923	1.83283	1.13892	1.26852	1.55877	1.09295	1.74215	1.40843	1.7043	1.84535	1.87722	1.29175	1.49002	1.18516	1.63321	1.09455	1.14324	1.20079	1.31408	1.76901	1.50686
chr11_27550000_27600000	2.18575	1.69009	2.49449	2.10005	2.33747	2.06244	1.81805	1.79016	1.61631	1.76164	1.97642	2.55966	2.6654	2.01219	1.46187	2.18633	2.17377	1.67962	1.5466	2.3962	1.90843	2.17842	0.893862	1.85531	1.89235	2.13334	1.96619	1.70292	2.07487
chr11_27700000_27750000	2.74501	2.686	2.79093	2.3741	2.37834	2.73143	2.66909	2.4507	2.43569	2.33648	2.26602	2.32488	1.71024	2.86719	2.35748	1.68504	2.44297	2.54211	2.68852	2.56258	1.67735	1.87124	2.43703	2.35971	2.62581	2.20467	2.33265	2.58852	2.62904
chr11_29350000_29400000	2.52759	2.60826	2.26734	2.52392	2.42112	2.61342	2.76502	2.60001	2.31742	2.74427	2.66795	2.52883	2.19643	0.917412	2.32708	2.6189	2.67637	2.68991	2.74212	2.93786	2.41694	2.51552	2.73593	2.74835	2.80103	2.62562	2.37449	2.63786	2.53146
chr11_29400000_29450000	2.81248	2.54684	2.74241	2.89144	2.57717	2.77689	2.87512	2.82049	2.74659	2.91526	2.74987	2.90535	2.52323	0.98743	2.76415	2.80582	2.84932	2.77138	2.77317	2.89532	2.50392	2.78934	2.77138	3.02934	2.94316	2.88545	2.88024	2.63569	2.73806
chr11_30150000_30200000	0.938013	1.26991	1.31006	1.08645	1.48427	1.69513	1.36864	1.50983	1.53841	1.12768	1.07084	1.26749	0.95123	1.22667	0.989944	1.48142	1.38847	1.45149	1.42239	1.75894	2.23049	1.53187	0.857312	1.58571	1.82505	1.77234	1.18509	1.52861	1.03575
chr11_30350000_30400000	2.39079	2.485	1.90138	2.54038	2.11324	2.3223	2.4472	2.18876	2.42014	2.50855	2.23377	1.97974	1.98124	0.884897	2.54517	2.14282	2.58363	2.25168	2.36528	2.16646	2.28463	2.27391	1.99389	2.30949	2.45879	2.07499	2.27966	2.27403	2.52003
chr11_30950000_31000000	2.86943	2.81057	2.44582	2.57921	2.59374	2.8889	2.95763	2.88034	2.86272	2.80767	3.11251	2.82755	2.316	2.47415	2.83047	2.90727	2.89625	2.86915	2.86633	2.92193	2.90851	3.03509	2.25742	2.76149	2.85151	2.41539	2.55202	2.66955	2.8306
chr11_32300000_32350000	2.32248	2.31491	2.83522	2.09695	2.45458	2.3223	2.24116	2.33525	2.00582	1.96767	1.65314	1.19532	2.42283	2.61089	2.29491	2.37858	2.17727	1.96124	2.13659	2.19815	2.14968	1.52828	2.45237	2.20915	2.16159	2.49435	1.71766	2.004	2.50446
chr11_32800000_32850000	1.33246	1.27001	1.62113	1.9005	1.34277	1.85224	1.44784	1.52808	1.21967	2.11749	1.12091	1.94836	2.10877	-0.0366775	1.41608	1.54082	1.36687	1.61724	1.28274	1.51683	1.6466	1.90345	2.24205	1.17111	2.00781	1.0214	0.928031	1.47399	1.48773
chr11_33750000_33800000	2.11738	1.72122	2.04019	1.86047	2.18691	1.84818	2.04276	1.5877	1.92792	1.11636	1.89409	0.686269	1.72746	2.09772	2.12257	2.33052	2.01671	1.77739	2.16765	2.04571	1.57613	1.14394	2.11563	2.24285	2.12794	2.01848	2.35674	1.98816	1.99615
chr11_33800000_33850000	2.16865	1.86128	2.16999	2.00456	1.93597	1.80226	2.21931	1.69672	1.97466	1.2415	1.89507	1.00706	1.88917	2.13193	2.1383	2.50675	1.95389	2.11958	2.12107	2.06164	1.60987	1.42024	2.43464	1.97325	2.17842	2.10052	2.17922	1.97231	1.98041
chr11_34500000_34550000	2.44213	1.75234	2.33224	2.11848	1.76867	2.36854	2.36376	1.97705	2.13046	1.99937	2.70088	2.65421	1.59809	2.06351	2.09111	1.65764	1.9853	1.90775	2.30738	2.3962	2.26439	2.25923	2.59415	2.47875	2.2289	1.95284	2.62303	1.95646	1.93318
chr11_34900000_34950000	2.27271	2.59323	2.61302	2.448	2.47776	2.38291	2.66909	2.43529	2.60668	2.24263	1.20155	2.48176	2.01312	1.58554	2.26363	2.61639	2.38045	2.49371	2.27293	2.56258	2.87504	2.72491	2.40158	2.67778	2.79284	2.6099	2.29732	2.43127	2.55118
chr11_35450000_35500000	2.23702	2.57713	2.83522	2.3212	2.30401	2.2614	2.41191	2.17951	2.23952	2.3322	1.91056	2.30753	2.30963	2.14904	2.1855	2.68298	2.37795	2.60843	2.18317	2.42806	2.90851	2.16225	2.38148	2.2597	2.51497	2.78972	2.55202	2.25755	2.26381
chr11_35600000_35650000	2.55946	2.70146	2.22485	2.18933	1.84813	2.04954	2.58984	2.66641	2.90204	2.38341	2.60472	2.7014	2.28412	2.38871	2.92056	1.98496	2.61489	2.86482	2.85783	2.11893	2.55453	2.57995	3.34103	2.4769	2.05792	1.79944	2.52696	2.73004	2.48888
chr11_36300000_36350000	1.70716	1.98577	1.63457	1.82362	1.58465	1.57269	1.5131	1.2918	1.69421	1.84088	2.14107	2.41783	1.03209	1.70428	1.65064	1.1289572217236299	1.7183	1.85886	1.53107	1.66336	2.12879	2.03294	2.29286	1.21501	1.52215	1.62465	1.52238	1.76631	1.46085
chr11_36500000_36550000	2.69851	2.14139	2.59184	2.89251	2.6386	2.73585	2.58847	2.53771	2.45764	2.12616	2.14107	1.59841	2.82712	2.628	2.42146	2.81115	2.34654	2.52696	2.46264	2.71482	2.5017	1.77432	2.45237	2.64725	2.71689	2.69126	2.32124	2.55863	2.38976
chr11_36550000_36600000	2.45922	2.03246	2.62429	2.70821	2.82263	2.64402	2.60452	2.80247	2.34858	1.93597	1.72944	1.55114	3.02117	2.54247	2.24842	2.90727	2.20519	2.3803	2.33843	2.63516	2.65425	1.48338	2.3992	2.83259	2.80103	2.95381	2.16147	2.46355	2.18508
chr11_36700000_36750000	0.67028	0.273931	0.623664	0.637299	0.96997	2.00408	0.925691	1.84979	1.28536	1.25714	0.959623	0.787427	0.897247	0.491855	0.98105	1.54297	0.755028	1.41264	0.579774	2.15062	1.30623	1.70967	0.945926	0.551704	1.45663	0.907931	0.460235	0.733024	0.542189
chr11_36800000_36850000	1.26065	0.923335	0.413407	0.41558	0.340343	1.59494	1.49626	1.4954	1.42527	2.32084	1.70153	1.38358	0.674073	0.594388	1.16874	0.958902	1.2239	0.944717	1.54949	1.64359	1.20502	1.67795	0.788545	1.53941	1.2562	0.956558	1.2198	1.18904	1.11841
chr11_36900000_36950000	1.41246	1.49543	0.300191	0.00712885	-0.421836	1.68586	1.29022	1.15643	0.741293	1.99235	1.44348	1.38358	0.419017	0.594388	1.13746	0.413125	1.20827	0.460659	1.65723	0.819664	0.698949	0.8726	1.17851	1.47245	1.03906	0.583747	0.9725	1.26766	1.27415
chr11_38800000_38850000	2.18575	1.87684	1.43235	1.41331	1.88127	2.27671	1.94003	2.52774	1.72537	2.16441	2.5033	1.99543	2.41165	1.56845	1.91807	1.35354	2.09913	1.55786	2.44712	2.53958	0.111684	1.7746	1.53302	2.12534	1.95771	1.96153	1.48688	1.95646	2.4055
chr11_39400000_39450000	1.60461	2.14139	1.47231	0.662581	0.764904	1.46556	2.21931	2.60001	1.77211	1.96767	0.249974	2.49663	2.85946	1.78981	1.88661	0.952728	2.64496	2.44548	0.672128	0.436647	0.918245	1.87131	1.99157	1.51831	1.43802	1.67388	0.601549	1.98816	1.42988
chr11_40150000_40200000	1.34823	1.03648	0.725962	0.754727	1.18314	1.63391	0.855032	1.33852	1.02427	1.68239	0.329919	0.238337	0.757173	0.746353	1.4776	1.1289572217236299	1.2157	1.06041	1.42239	1.55184	0.433743	-0.138976	0.750975	0.490471	1.4885	0.853415	0.86555	1.22753	1.75999
chr11_40300000_40350000	2.37392	2.43861	2.30572	1.98609	1.81499	2.5799	2.4155	2.25039	1.93825	2.39905	2.60209	0.897408	2.14065	2.52542	2.23235	2.14282	2.55237	1.81602	2.39606	2.56258	2.11594	0.00281918	1.76345	1.25094	1.57355	1.99395	0.541143	2.06961	2.61347
chr11_41450000_41500000	1.53053	1.74282	0.96331	0.27557	0.042099	2.51929	1.65475	1.97305	1.16101	2.20541	1.44954	2.07387	0.148019	1.19249	1.05926	0.090694	1.19264	0.880176	2.05743	0.613683	0.0998713	2.59867	2.09791	1.47245	2.00781	0.389237	0.954835	1.46522	2.20856
chr11_42500000_42550000	0.408155	0.0560684	1.11536	1.37636	0.614338	1.38903	0.871082	1.13606	0.229682	1.63484	0.329919	2.51238	0.789516	0.0792241	-0.0954932	0.952728	0.367574	0.506377	0.242393	1.50404	0.981125	1.75816	0.0620927	0.928566	0.613479	0.919053	0.0844492	0.371823	0.012369
chr11_42700000_42750000	1.00763	1.21711	1.38382	0.618822	1.26821	1.53433	1.70229	1.40296	0.834562	1.53871	1.16929	1.60322	0.753778	0.799453	0.887203	1.1799	0.645625	0.55747	1.59567	2.00802	1.593	1.22696	0.77082	1.2883	1.20609	1.16728	1.02549	1.37773	1.42988
chr11_43300000_43350000	3.14291	2.76388	2.67297	2.65293	2.67206	2.75116	2.94157	2.80247	2.8004	2.4147	3.03018	2.46511	2.09282	2.45694	2.86193	2.79512	2.83343	2.90174	2.88185	2.87413	2.99326	2.53163	3.14356	2.7652	2.88517	2.5764	3.08458	2.78048	2.73614
chr11_44050000_44100000	1.96909	2.20668	2.3219	2.59581	2.09667	1.75635	1.86079	1.71111	1.82944	1.33536	1.76604	1.57184	2.52323	2.52542	1.99773	2.3796	1.58337	1.76762	1.65723	1.65943	2.3521	1.64574	1.74573	1.58963	1.74057	2.17225	1.82039	1.59787	1.95938
chr11_44100000_44150000	2.03657	2.25307	2.06312	2.50343	2.11324	2.1253	2.00343	1.58701	1.70508	1.74579	2.04023	1.91698	2.23629	2.32035	1.77875	2.33225	1.67714	1.63016	1.66592	2.16646	2.31837	2.0162	1.97616	1.85749	2.27506	2.46401	2.08535	1.51925	1.75977
chr11_45100000_45150000	1.14312	1.1921	1.31006	1.36289	1.26679	1.23598	1.03159	1.30737	1.24239	0.715605	0.593359	0.463822	1.37169	1.29374	1.21018	0.840582	1.13717	1.10929	1.12739	1.39252	0.586297	0.869156	1.35355	1.21501	0.98368	1.32929	1.32711	1.38599	0.909795
chr11_45350000_45400000	2.12095	1.85277	2.02037	2.2556	1.9514	1.75	1.84862	2.04959	1.96995	1.82945	1.92066	1.8533	1.49049	2.05696	2.03688	1.82519	2.0469	2.02142	1.96807	1.87471	2.16167	1.8968	2.12209	2.27546	2.04614	1.98825	2.43806	1.84635	2.0475
chr11_45800000_45850000	2.5105	2.07915	2.36469	2.35806	2.75943	2.36854	2.36376	2.21144	2.16162	2.38186	2.40451	2.43359	2.5522	2.38852	2.12257	2.53746	2.12857	2.14408	2.27633	2.45992	2.52079	2.51785	2.43133	2.44505	2.66641	2.5928	2.28573	2.09908	2.05131
chr11_46800000_46850000	0.906428	1.49543	1.2220884339545799	0.47101	0.905987	1.26158	1.76569	1.35673	1.17655	1.08815	1.78217	1.14826	1.29577	0.782364	1.30952	1.19569	1.3333	0.978063	1.47253	1.58021	0.968852	0.904814	1.33804	1.18785	0.988955	0.681002	1.27279	0.968892	1.16513
chr11_47850000_47900000	1.99773	1.05204	1.05046	0.330857	1.06603	1.51147	2.13906	1.75901	2.03698	1.38126	1.77884	2.08691	1.9862	1.96087	2.07538	1.1289572217236299	1.90677	1.51667	1.57765	2.07757	1.92538	1.58036	1.83207	1.53516	1.28657	0.590866	2.12596	1.65538	1.60254
chr11_48150000_48200000	2.28958	1.75828	2.42959	3.09523	2.45458	2.20107	1.72175	2.43529	1.99024	2.17371	2.25633	2.02388	2.19643	2.32009	1.7293	2.20235	1.81781	2.33142	2.40054	2.05555	2.06098	2.37238	2.70049	2.2934	2.56545	2.36307	1.75316	1.94062	2.31757
chr11_49150000_49200000	1.25307	1.61912	-0.557242	-0.441393	0.156628	1.48086	1.54407	1.44753	1.20764	1.32707	1.14194	1.21951	-0.106749	0.784353	1.16874	1.93761	1.599	1.91283	1.59567	1.29265	0.060833	2.00009	1.99389	1.45571	0.558013	1.41762	1.7144	1.71877	1.17745
chr11_50850000_50900000	2.88653	2.87281	2.78654	2.81879	2.03634	2.79707	2.98973	2.94263	2.08372	1.4922	3.03018	2.90634	3.10203	2.98722	2.98778	3.06748	2.91196	2.75509	2.50922	2.98565	2.6034	3.09975	1.63712	1.61941	2.32987	3.05227	3.03133	3.00233	2.98804
chr11_54500000_54550000	2.05343	1.78921	1.78817	0.748158	1.11909	2.18592	2.55814	1.8806	1.70508	2.10184	1.84668	2.40332	2.06094	1.68807	2.01337	2.50589	1.94284	2.05805	1.98047	2.45167	1.94725	1.59742	1.53302	1.02045	1.03906	1.21591	1.7144	2.39982	2.03725
chr11_56750000_56800000	1.0245	1.57274	1.14122	1.59808	1.61617	1.84818	1.5755	1.35673	1.52283	0.725297	0.0170834	0.85018	2.45947	1.55136	1.10618	1.82711	1.08324	1.73535	1.87273	-0.275029	2.20028	1.30749	1.32031	1.67334	1.49003	1.81565	1.89104	1.45635	1.21185
chr11_56800000_56850000	1.42943	2.11391	1.91755	2.55886	2.24525	1.85255	1.9833	1.94284	2.07816	1.25482	-0.0127119	1.43689	2.65076	2.00144	1.91046	2.38171	1.61377	2.02142	1.84365	-0.304508	1.71659	1.32369	1.37213	1.56023	1.38733	2.0382	2.05052	2.02792	2.08346
chr11_57300000_57350000	2.72814	2.40595	2.43511	2.98382	2.54404	2.59505	2.71663	2.52774	2.34242	2.72755	3.04019	2.63864	2.42759	2.45706	2.23235	2.44275	2.34919	2.4453	2.78087	2.92701	2.60514	2.83766	3.14605	2.67778	2.25835	2.7882	2.37687	2.28975	2.48888
chr11_57850000_57900000	2.61007	1.72736	2.80277	2.65293	2.42805	2.84299	2.89342	2.89591	2.73808	2.98201	3.12897	2.66996	3.08586	2.97012	2.32619	2.77424	2.58213	2.93433	2.91291	2.92193	3.07801	2.79264	3.28534	3.15274	2.88517	2.90458	2.33899	2.57447	2.24806
chr11_58500000_58550000	2.18575	2.42151	2.22485	2.02634	2.68879	2.50628	1.11184	2.22623	2.29578	1.31787	1.10377	1.10991	2.12471	1.91022	2.12286	2.47471	2.26801	1.15818	1.45344	2.18909	1.23041	1.41872	1.81435	1.29926	1.82505	2.5764	1.96619	2.16247	2.45274
chr11_58550000_58600000	2.1209	2.65508	2.74241	2.54038	2.54404	1.34312	1.03663	1.86519	2.20252	1.04843	0.708614	0.897245	2.20441	2.38871	2.32619	2.58482	2.1929	1.33196	1.39557	1.48811	0.817032	1.03367	1.728	0.986965	0.98368	2.67473	2.209	2.30548	2.69134
chr11_60750000_60800000	2.64723	2.04802	2.45128	2.57734	2.36178	2.67082	2.74833	2.45984	2.51341	2.25295	2.92729	2.74846	2.74641	2.81593	2.39	2.58482	2.2523	2.00965	2.87323	2.57842	2.7907	2.61216	2.86244	2.54386	2.12473	2.7882	2.40331	2.3841	2.45773
chr11_61750000_61800000	1.88476	1.80467	1.7073	1.29289	1.91441	2.00408	2.11437	1.6803	1.36526	1.74206	1.26552	1.63459	1.51895	1.34629	1.59106	2.20596	1.77092	2.00965	2.08822	2.05555	1.98099	1.74238	1.23196	1.58963	1.84079	1.62114	1.80272	1.5507	1.61676
chr11_62350000_62400000	1.53053	1.89744	1.85286	2.18933	2.18691	2.67082	2.39965	1.8806	1.86053	1.61692	2.37892	2.168	2.12471	2.64504	1.419	1.75377	2.17727	2.31622	2.28832	2.41998	2.33523	2.14506	2.93335	2.71127	2.27506	1.97774	1.59339	1.56642	1.58562
chr11_62900000_62950000	2.69851	2.17252	2.88389	3.09523	2.88955	2.76646	2.81317	2.60001	2.58228	2.66503	2.81614	2.57542	2.98883	3.14118	2.43719	2.87523	2.56643	2.88545	2.69554	2.82634	2.87461	2.64716	3.10811	3.03479	2.66641	2.95381	2.74729	2.41601	2.48888
chr11_63050000_63100000	1.56427	-0.0507702	0.930963	0.814469	1.06938	1.54949	0.78305	1.40296	1.68953	1.39793	1.23549	1.06982	0.627802	0.508944	1.57542	0.801046	0.942577	1.26742	1.47253	0.962266	0.563998	1.43635	2.0093	1.72051	1.77456	0.890885	0.954835	1.20476	1.22742
chr11_63650000_63700000	1.96355	0.784177	0.769227	1.59808	1.28478	1.8677	1.36946	1.57244	1.7828	1.63257	1.33058	1.28945	1.16824	1.53427	1.7293	0.943116	1.88032	1.15448	1.64184	1.54852	0.850769	1.08199	1.92298	1.84074	2.29176	0.713421	1.85572	1.25193	1.47659
chr11_64300000_64350000	2.32248	2.42315	2.07929	2.22628	1.93597	2.36854	2.26746	2.50656	2.23952	1.96767	2.40451	2.14995	2.19643	1.84113	2.50012	2.17439	2.53501	2.47757	2.38501	2.04571	1.87453	2.04911	2.29522	2.2934	2.7842	2.0912	2.80055	2.36838	2.1536
chr11_64350000_64400000	1.58114	1.78921	1.2101	1.51032	1.45081	2.2614	1.8662	2.17951	1.60073	2.17371	2.33865	1.96085	1.97003	1.31085	1.70055	1.41909	2.06383	1.78375	2.05896	2.14129	1.82368	1.67734	1.35576	1.9564	2.26256	1.46152	1.55789	1.70292	1.52382
chr11_66050000_66100000	1.54956	1.46767	1.17149	1.06055	1.1352	1.49617	1.3737	1.19783	1.21967	1.22224	1.28617	1.30503	1.57969	1.1763	1.1981	1.38674	1.23644	1.30483	1.46202	1.45766	1.47044	1.39149	1.389	1.56886	1.1104	1.47366	1.36092	1.14463	1.41501
chr11_66100000_66150000	1.8439	1.75234	1.45609	1.32603	1.55119	1.69513	1.38469	1.30737	1.46051	1.12768	1.1861	1.42507	2.05089	1.31085	1.41468	1.5455	0.980111	1.28854	1.34476	1.55184	1.24736	1.24092	1.42444	1.60256	1.21926	1.60824	1.0920196573065999	1.19952	1.52382
chr11_66350000_66400000	2.40766	2.25307	2.24103	2.00456	2.0801	2.38291	2.09852	2.23499	1.98489	2.3052	2.44344	2.4347	2.06094	2.04693	2.07594	2.04811	2.14602	2.26781	2.38067	2.48336	2.5714	2.66048	2.2775	2.39319	2.75943	2.20467	2.36798	2.02244	2.17741
chr11_66950000_67000000	1.75844	1.5656	1.19649	0.939018	0.915469	1.69513	1.68965	1.19835	1.07101	1.17522	1.07084	1.10991	0.902716	1.77271	1.11579	0.760478	1.734	1.58185	1.65528	1.80674	1.51857	1.03079	0.485132	1.55201	1.84187	1.0011	0.989816	1.33845	1.63403
chr11_67800000_67850000	1.63879	1.30988	1.19649	1.60258	1.22687	2.13897	1.22419	1.80573	0.650345	0.728087	0.867902	0.728943	0.369059	1.4659150614552099	1.03714	0.613629	0.728814	1.29737	1.18949	1.95012	1.21346	0.769334	1.87878	0.969812	1.47958	0.99965423608358694	0.913856	0.94335	1.5389
chr11_69050000_69100000	1.82681	1.95465	1.99842	2.22628	2.03039	1.32219	1.33654	1.27631	1.81885	1.43022	1.49893	1.40931	1.63053	2.35453	1.63798	1.93761	0.911319	1.02782	1.3137	0.930517	2.23049	0.502138	0.806271	1.9227	1.45663	1.89669	1.48476	1.5603	1.91743
chr11_69100000_69150000	2.99803	2.93339	3.06588	3.03925	2.95826	1.30703	2.52427	2.39754	2.8554	1.71409	2.14107	2.38632	2.47541	2.98682	2.70158	2.96367	1.77092	1.79368	2.33843	1.91826	3.24616	1.5491	2.38385	2.5967	2.47549	2.99892	2.42097	2.88729	2.95609
chr11_69650000_69700000	2.97199	2.95062	3.06237	3.39009	3.12376	1.77165	1.75385	1.60327	2.92504	1.50805	0.846725	1.36204	3.005	3.03854	1.2731	2.93931	0.917287	1.25595	1.03423	1.34473	3.11191	1.64501	3.10811	1.21501	2.76738	3.1179	1.38037	1.98816	2.98804
chr11_70250000_70300000	2.74979	2.39039	2.42959	2.52392	2.45458	2.06244	2.21931	2.14836	2.62902	1.53975	2.28926	2.18146	2.64923	1.92666	2.45292	2.65094	1.60835	2.07419	2.30738	1.55184	2.29829	2.01678	1.99389	2.1923	2.09428	2.80613	2.4455	2.57447	2.20083
chr11_70400000_70450000	2.42452	2.22214	2.22485	2.15238	2.44462	2.30714	2.08267	1.71111	2.49787	2.18006	1.95958	2.21506	1.95606	1.89313	2.4044	2.44275	0.864432	1.78375	1.85733	1.35838	2.13281	1.69406	1.90526	1.84074	1.69046	2.70715	2.56229	2.39982	2.11512
chr11_71600000_71650000	1.21149	1.26991	1.45609	1.95262	2.0698	1.2819	0.469824	0.606542	0.681506	1.31787	0.774474	1.55114	1.06443	0.831883	0.76971	1.67367	0.320456	0.977498	0.226867	0.59596	1.48467	1.32174	1.60167	1.04651	1.50533	1.69029	0.901054	0.95814	1.36638
chr11_71900000_71950000	2.1209	1.86652	1.91755	2.448	2.39491	2.1253	2.5106	2.62018	2.42014	2.33648	2.81439	2.18368	2.09282	2.13238	2.26363	2.04811	2.42734	2.47757	2.62695	2.16646	1.8629	2.45109	2.52566	3.0126	2.70932	2.52885	2.9509	2.3212	2.05282
chr11_72450000_72500000	2.25411	2.5927	2.46204	2.56078	2.38766	2.62872	2.65267	2.39754	2.36416	2.28465	2.09168	2.27601	2.37432	2.45694	2.26415	2.25042	2.34654	2.51066	2.66449	2.3962	2.7051	2.59867	2.3992	2.34395	2.54862	2.2318	2.30348	2.47939	2.62593
chr11_72700000_72750000	1.76668	1.83559	1.78817	1.06226	1.58303	1.80709	1.62305	1.64948	1.72062	1.77335	1.74991	1.61891	1.39142	1.9444	1.76311	1.68504	1.75529	1.78375	1.61106	2.02386	1.71108	1.24306	1.14306	0.970224	1.79068	1.54009	1.64374	1.56642	1.75693
chr11_73300000_73350000	2.03192	2.00133	1.73192	1.51032	1.58465	1.64921	1.8983	1.89918	1.72537	1.85673	2.02581	2.02388	1.56574	1.77271	1.85515	1.60958	1.96959	1.87516	1.65528	1.50404	1.80673	2.08143	1.74055	1.66996	1.82505	1.28006	1.96619	1.798	1.88594
chr11_74750000_74800000	1.60461	1.86128	1.06035	1.02531	1.41735	1.35842	1.52915	1.05819	1.25797	1.11183	0.692149	1.50386	1.92152	1.29374	1.46187	1.08089	1.40418	1.48408	1.20502	1.28101	0.959206	1.45105	1.1586	1.53516	2.17842	0.771369	1.57564	1.44938	1.41361
chr11_75850000_75900000	1.21005	1.10888	1.6426	1.60258	1.45047	1.33634	1.71814	1.4954	1.332	0.975578	0.564615	1.00213	1.48707	1.50009	1.62234	1.41668	1.32502	1.49332	1.24164	0.978111	1.21015	1.24306	1.06511	1.45571	1.25233	1.36179	1.16681	1.53498	1.25857
chr11_76350000_76400000	1.14312	1.39441	0.665638	0.942893	0.597609	1.45025	1.32049	1.43196	1.32029	0.779	1.12024	1.44083	1.09419	0.660824	0.974213	1.31882	1.30994	1.17447	1.46897	1.28101	1.31517	1.35407	1.28266	1.65311	1.40436	1.26365	0.918806	1.1483	0.878306
chr11_76700000_76750000	2.10028	1.3166	1.84549	1.73147	1.41735	2.14046	1.71814	1.55142	0.834562	1.74579	2.34667	1.51962	1.37169	1.56744	1.09054	1.20906	1.84906	0.879344	1.74959	1.98198	1.38297	1.86306	1.55634	2.17556	2.04307	1.38311	0.742864	1.0837482876473301	1.33644
chr11_77600000_77650000	2.18575	2.3437	2.55939	2.3212	2.10326	2.15427	2.25141	1.68114	2.20836	1.84088	2.23986	2.10267	1.61426	2.08061	2.40573	2.47471	2.42507	1.89145	1.9037	1.99791	1.92538	2.2754	2.1688	1.83846	1.92601	2.29744	2.21472	2.35262	2.34253
chr11_78600000_78650000	3.17709	2.90394	2.95267	3.37183	3.04011	2.85266	2.95763	2.91148	2.91758	3.0137	3.17837	3.00089	3.03734	3.05517	2.9362	3.06748	2.92747	2.88545	2.92843	3.03345	3.26447	3.08358	3.25241	3.16959	3.18806	2.9374	3.28652	2.93446	2.87783
chr11_79500000_79550000	1.74981	1.33216	0.538465	0.588865	0.145084	1.34312	1.15999	1.36966	1.14891	1.85113	1.02145	2.08691	1.56574	0.0792241	0.864096	0.279853	1.29423	1.65467	1.23607	0.35699	0.637148	0.788337	0.981372	0.945416	1.21926	0.951871	0.778192	1.19584	0.878306
chr11_81000000_81050000	1.82681	1.70565	0.871988	1.65775	0.631068	1.23598	1.17604	1.27622	1.11775	0.810698	-0.0323117	0.0383513	-0.473681	0.335812	1.85515	0.311894	1.96959	1.94034	2.16765	0.404784	0.472236	0.901483	1.67256	1.80476	0.933198	0.754959	0.705779	1.67123	0.941284
chr11_81550000_81600000	1.93536	2.4076851232175698	2.14399	0.859017	0.9534	1.8374	1.74984	1.51081	1.93825	2.16441	1.7983	2.12093	1.99718	1.82478	2.16978	1.70082	1.94284	1.86443	1.5341	1.99217	1.45805	1.24306	0.859448	1.38874	1.64036	2.04257	1.67907	2.06961	2.16184
chr11_81600000_81650000	2.32332	2.12937	2.40276	0.932924	1.28478	1.94347	1.94003	1.84979	1.70508	2.49291	2.31441	2.34057	2.09282	1.92731	1.93516	1.84289	1.9741	1.88056	2.04204	2.13477	1.66048	1.67795	0.611289	1.63986	1.99111	2.35055	1.87338	2.11678	1.99053
chr11_82700000_82750000	2.64723	2.37483	2.39714	2.87296	2.49433	2.90421	2.84527	2.81804	2.6446	2.2688	2.48684	2.45039	2.16409	2.93591	2.68594	2.53746	2.84913	2.65732	2.74212	2.74668	2.5714	2.87346	2.4193	2.47875	2.46448	2.38297	2.7036	2.68287	2.76921
chr11_83250000_83300000	1.91849	2.16029	2.04694	1.78285	1.56646	1.91316	1.78154	2.18876	2.24915	1.77335	1.44348	1.9013	1.32766	1.99567	2.21671	2.00075	2.20853	2.15486	1.87273	2.02386	1.67112	1.93567	2.01161	1.2883	1.60695	1.71839	2.17367	2.17968	2.16184
chr11_83300000_83350000	2.16956	1.88848	1.83964	1.80914	1.27111	1.72129	1.70878	1.81897	2.07816	2.01344	1.5625	2.15231	1.31181	1.76465	2.16978	2.28489	2.08299	2.04005	2.07471	1.62197	2.33219	1.95605	1.67914	1.05862	1.56091	1.88846	1.94404	2.2583	2.302
chr11_83800000_83850000	2.57887	2.74832	2.68919	2.83722	2.83936	2.73585	2.98607	2.68182	2.70692	2.8214	2.96432	2.77984	2.81094	2.74774	2.67316	2.64796	2.86484	2.86482	2.86633	2.96972	2.06098	2.77647	3.14356	3.18001	3.00296	2.85303	2.69403	2.57447	2.64167
chr11_84550000_84600000	1.50206	1.26991	1.07653	1.39975	1.66829	1.6033	2.41191	2.2418	1.27355	2.18956	2.1246050775764602	2.07115	1.72746	0.96873	1.74503	1.83387	2.01671	2.49437	2.36949	2.10943	1.04396	1.93596	1.60167	2.34395	1.42119	1.50979	1.04307	1.63954	1.7285
chr11_84750000_84800000	1.96909	1.86652	2.2572	1.5796	1.74872	1.98893	1.41701	1.69571	1.76726	1.55435	0.878981	1.85423	1.90153	1.70516	1.43465	1.35354	1.94284	2.09032	1.5187	1.42176	1.20502	1.04978	0.558112	1.62311	1.64036	1.81565	1.62608	1.75512	1.88151
chr11_85600000_85650000	2.4934	2.43707	2.91634	2.3212	2.48804	2.47567	2.57242	2.41312	2.31742	2.41144	0.922659	2.27601	2.03472	2.95301	2.15414	2.66696	2.73919	2.78768	2.07449	2.36433	2.04403	1.85514	2.59656	2.07435	3.01979	2.46153	1.89518	2.49524	2.81486
chr11_86350000_86400000	1.65589	1.72122	1.89417	1.78676	1.76867	1.71043	1.78154	1.71229	1.67863	1.82503	2.14107	1.81902	1.75806	1.7906	1.84132	1.81132	1.78655	1.77739	1.71739	1.67929	2.6373	1.9198	1.20838	1.55201	1.65677	1.73952	1.80642	1.81385	1.83871
chr11_86850000_86900000	2.11738	2.07915	2.21867	1.98948	1.91924	2.2614	2.39586	2.07049	1.97466	2.43034	2.54021	2.32488	2.26112	2.13193	1.99734	2.25042	2.01671	2.29883	2.07449	2.14129	2.04846	2.16225	2.25742	2.61355	2.29621	2.13334	1.78897	1.89484	2.02764
chr11_87350000_87400000	1.5693	1.98879	1.37757	1.72742	1.51663	1.4281	1.9853	1.68993	2.18697	1.64983	1.76147	1.69941	1.20623	1.74408	2.23235	1.8183	1.74772	1.59013	1.74888	1.60483	1.76403	1.87676	1.91971	1.70916	1.59025	1.51125	1.93246	1.87654	1.80365
chr11_88550000_88600000	1.89518	2.37483	1.91039	1.45503	1.63484	2.49098	2.55637	1.8836	2.23952	1.76164	1.92702	2.14995	0.935059	2.30299	1.87088	1.38529	2.14236	1.7448	2.27633	1.98198	2.36609	1.85514	1.56623	1.97325	1.87553	1.57543	0.86555	1.98816	1.94892
chr11_89100000_89150000	1.14258	1.99021	1.90138	2.00456	1.88127	2.04954	2.13022	1.98846	0.834562	1.88285	2.28215	2.13662	2.25223	2.08111	1.62234	2.12704	1.86469	1.8967	2.05743	2.00802	-0.0938905	2.11284	1.53078	1.52157	1.97649	1.71839	0.908289	1.4249	2.25528
chr11_89650000_89700000	2.08319	2.03246	2.29979	2.61607	2.75571	2.61342	2.15511	2.3041	0.463384	1.90428	1.64712	2.43359	2.87563	2.69642	2.20123	2.6189	2.04812	2.42919	1.57765	2.55551	0.501544	1.96829	2.45237	2.37765	1.77456	2.69126	2.0727	2.33678	2.42125
chr11_90200000_90250000	2.0197	1.9129	1.10887	2.39257	2.0801	1.77678	2.20946	2.01927	0.881197	2.03927	1.78217	1.65028	1.31171	2.62795	2.38876	1.84289	2.31794	2.21941	1.85733	2.05555	1.28936	2.25781	1.40894	2.20904	2.24165	1.9129	1.9617	2.19541	2.23971
chr11_92900000_92950000	1.8439	2.25033	1.47231	1.60247	1.46754	2.52159	2.07486	2.52214	2.39532	2.82352	2.84907	2.48087	2.48752	1.65296	2.46865	2.12225	2.33083	2.18476	2.64896	2.58737	2.58645	2.95427	2.08019	2.04065	2.17842	2.06771	1.04307	2.32093	1.82297
chr11_93200000_93250000	1.68263	2.03131	1.57818	1.83828	1.49909	1.94875	1.91009	1.78272	1.96995	1.23676	1.38405	1.49124	1.49588	1.78438	1.8924	1.63438	1.7401	2.05805	1.84365	1.73175	1.6192	1.82586	1.55634	1.50256	1.61877	1.62643	1.78536	1.95529	1.88565
chr11_93250000_93300000	1.32158	1.66719	1.19903	1.50508	1.34567	1.66793	1.63403	1.58857	1.52834	0.938465	0.923696	1.11619	1.3394	1.2934	1.70778	1.46184	1.63652	1.46922	1.38797	1.48854	1.44598	1.44855	1.27988	1.42698	1.1847	1.39567	1.37126	1.50231	1.65966
chr11_93700000_93750000	1.92936	2.11027	2.13754	1.5813	2.10326	1.90939	1.8983	2.08607	1.97466	2.12616	2.10814	2.08691	1.67894	2.21746	1.99673	2.02612	2.00101	2.08699	2.07449	2.10943	2.01013	2.11376	1.32031	1.73736	1.82505	1.83798	2.16147	2.004	2.0119
chr11_93850000_93900000	2.45826	1.85105	2.40276	1.98609	2.04696	2.29199	2.19362	2.0655	2.18697	2.35213	2.10474	2.34057	1.7421218509504801	2.4058	2.42004	2.34803	1.91158	2.15486	2.16518	2.43582	2.50392	2.04842	1.08988	2.09186	2.10803	1.97774	2.03236	2.30548	2.41101
chr11_94500000_94550000	2.7156	2.43707	2.85144	2.52191	2.39491	2.46037	2.57242	2.33525	2.31742	1.71409	1.71298	1.91357	2.55511	2.52536	2.57877	2.49073	2.37795	2.54325	2.10554	2.50771	2.36609	2.42087	2.13569	2.20915	2.39197	2.39918	2.32124	2.33678	2.62593
chr11_95150000_95200000	3.21731	2.88701	2.67772	2.72515	2.80914	2.86781	2.79588	2.69722	2.93313	2.8214	2.68536	2.84259	3.00146	3.05517	2.92056	2.41118	2.9431	2.89709	2.88862	2.83194	1.84604	2.99873	1.85208	2.61082	2.89305	2.70715	2.79192	2.91873	2.89379
chr11_95800000_95850000	3.21128	2.93506	3.06237	3.13208	3.07425	2.8375	3.00578	2.92706	2.86272	2.88397	3.07244	2.88966	3.03734	3.14061	2.92485	3.01942	2.92766	3.08099	2.91291	3.00623	3.19555	2.88598	3.19923	3.06282	3.1937	3.10149	3.17335	2.93894	2.95656
chr11_96450000_96500000	3.24546	2.90394	3.04614	3.46381	3.17395	2.90421	3.05393	2.94263	2.90946	2.96616	3.14544	2.96937	3.03734	3.27732	2.92485	2.98737	2.94337	2.99951	2.9194	3.02208	3.26447	3.06742	3.39168	3.18644	3.17123	3.08508	3.33312	2.97063	2.95609
chr11_97050000_97100000	0.265455	-0.0684286	0.125636	0.0407425	0.296478	1.33734	-0.0598373	0.509294	0.151781	0.821318	-0.0403368	0.348155	0.132078	0.38713	0.0618165	-0.15271	0.296348	0.331576	0.595166	0.471081	0.631473	-0.237411	0.398582	0.400393	0.554687	0.49241	0.368486	0.151217	-0.12933
chr11_99000000_99050000	2.6438	2.54601	2.62429	2.13691	2.16295	2.5522	2.62154	2.69722	2.5667	2.74319	2.09168	2.74876	2.34197	2.66213	2.68594	2.34654	2.88058	2.84868	2.47817	2.52365	2.62201	2.4672	2.4902	2.54615	2.61593	2.2318	2.26798	2.6854	2.67316
chr11_99050000_99100000	2.45826	2.62415	3.00119	2.3741	2.61031	2.53444	2.49475	2.40447	2.57559	2.49291	2.23377	2.62296	2.61888	2.42289	2.65466	2.53746	2.50548	2.41303	2.64234	2.6418	2.53766	2.49941	2.18887	2.6443	2.60911	2.49643	2.50929	2.447	2.69134
chr11_99750000_99800000	2.16865	2.15696	1.95907	2.56078	2.40439	2.73585	2.68477	2.44427	2.39532	1.80918	-0.0158467	1.50909	1.92152	2.57668	2.62596	2.05817	2.86484	2.29883	2.05896	2.45992	2.36609	1.67795	1.69029	1.97325	2.09428	2.00207	1.6644	2.36847	2.57869
chr11_100550000_100600000	2.15156	2.14139	1.42909	1.37999	1.48592	2.32262	1.9625	2.0082	2.28626	2.53824	1.62843	2.40208	1.72791	1.38781	2.34281	1.70571	2.44078	2.51066	1.96581	2.30061	1.88758	2.06527	1.50937	1.56245	1.6736	1.47133	1.62854	2.05154	2.32678
chr11_100950000_101000000	2.44139	2.14483	1.38691	1.94913	1.54293	2.5799	2.09091	2.18876	2.31133	2.28955	2.27279	1.77579	1.95386	1.82478	2.49825	1.61615	2.55237	2.49371	1.95028	1.75894	1.66381	2.19458	2.29286	1.9484	2.09428	1.78472	1.84165	1.99099	2.66019
chr11_101850000_101900000	0.786172	1.02301	1.1892	0.403322	0.810325	1.23598	0.132767	0.489694	0.985797	0.142511	-0.147567	-0.309742	1.63043	0.93424	0.804953	1.09853	0.602703	0.808363	0.726971	0.342624	1.30623	-0.262304	-0.167361	-0.175685	1.10865	1.29336	0.784037	0.782029	0.718098
chr11_102200000_102250000	1.42933	1.23257	1.18974	1.09921	0.389413	1.41311	1.76569	1.16001	1.26982	1.75771	1.73379	1.74441	0.126645	0.856956	1.16874	-0.618242	1.48959	0.959432	1.47253	1.39007	0.586835	1.88735	0.788545	1.6566	1.2896	0.0441913	0.847098	1.39345	1.04054
chr11_103050000_103100000	1.43369	1.72122	1.77199	2.00791	2.08653	2.33793	2.15511	1.8836	2.45764	1.11183	1.94346	1.51962	2.52323	2.28588	2.31134	2.02612	2.15807	1.98922	1.82607	1.75894	2.41958	2.16117	1.21396	1.93955	2.39717	2.42871	2.56977	1.94062	1.88594
chr11_103100000_103150000	1.86789	2.16029	2.2572	2.28171	2.09667	2.24653	2.24116	2.15795	2.18697	1.61692	1.60476	1.68166	2.587	2.4058	2.26415	2.26911	2.1929	2.13873	2.16518	2.32491	2.41958	1.95177	1.5862	2.09186	2.25835	2.54506	2.7036	2.19541	2.36429
chr11_103650000_103700000	1.82587	1.89894	1.86172	1.3076	1.56792	2.3526	1.9297	2.12713	1.66943	1.92013	2.18538	2.4347	2.33194	2.28588	1.76311	2.01654	1.32151	1.49332	1.73095	2.44399	2.09489	2.25923	0.983527	0.807658	1.55581	1.87126	1.07248	1.69356	1.98041
chr11_104200000_104250000	0.0321258	0.149441	1.31006	0.349286	0.848551	1.40434	-0.18824	0.326212	-0.253302	0.779	0.126428	1.20446	0.27203	1.43059	0.565207	0.103624	-0.00937177	0.213067	-0.0991841	0.293265	-0.295126	-0.0938232	0.629015	0.204024	-0.0091317	0.787778	0.617018	0.34013	0.280022
chr11_105900000_105950000	1.96355	2.09471	1.97529	1.32593	1.16891	2.39915	2.21931	2.61558	2.11488	1.66654	1.16963	1.23597	1.82449	2.02929	2.24842	1.28917	2.48789	2.16847	2.22975	2.33247	1.80673	1.5642	0.855555	1.65311	1.82505	1.11334	1.41587	2.41601	1.96466
chr11_106100000_106150000	2.55946	2.485	1.88521	2.22628	1.79843	2.76174	2.46305	2.41988	2.66886	2.33648	2.07248	2.4347	2.71452	1.92731	2.57645	2.26911	2.63052	2.34849	2.65773	2.6418	2.11594	2.12895	2.57643	2.66104	2.47549	2.31385	2.13834	2.41555	2.58232
chr11_107500000_107550000	1.21149	2.2192	1.28678	2.41105	2.42805	2.32262	2.34771	2.2418	2.29578	1.42881	1.20155	1.66144	2.52323	2.06402	2.21671	1.57454	2.45648	2.16847	2.18317	2.30061	0.599685	1.75816	2.1688	2.3608	2.01015	2.01016	2.27966	2.14823	2.18508
chr11_107550000_107600000	0.732907	1.69643	0.774638	1.78285	1.99725	2.10836	2.34771	2.05492	1.68953	1.22277	0.639109	1.47234	1.83777	1.50009	1.76311	0.863373	2.14236	1.59814	1.85712	2.23688	0.370875	1.37023	2.0093	1.97325	1.99332	1.75081	1.67907	1.45635	2.0119
chr11_108650000_108700000	2.42504	1.92352	2.31602	2.57921	2.03634	2.51929	2.28351	2.20417	1.72537	2.44314	2.2234	2.48087	2.24494	2.55958	1.96526	2.05817	2.37795	2.03811	2.35396	2.73687	2.4678	2.61484	2.45237	2.41135	2.80103	2.47794	2.0017	2.06739	2.13785
chr11_109950000_110000000	1.29309	1.83015	2.38092	2.32358	2.27056	2.72055	1.49704	2.39754	2.00582	1.65069	1.1367	1.40931	2.19643	2.13193	2.16977	2.02612	1.9853	1.94034	1.11494	2.55551	1.59972	2.67949	2.08252	0.999641	2.01015	1.65747	1.68337	2.06739	1.66986
chr11_110450000_110500000	2.18837	2.43707	2.49981	2.48706	2.15345	2.76174	2.09852	2.2658	2.20836	2.3639	2.08861	2.51314	2.19643	2.20073	2.26415	2.47471	2.4586	2.0544	1.94969	2.40413	2.33523	2.11284	2.11563	2.0575	2.5256	2.70767	1.80642	2.27339	2.46848
chr11_111250000_111300000	2.20284	2.70163	2.47827	2.50549	2.47131	2.5522	2.50822	2.74017	2.53554	2.42729	2.48684	2.38632	2.51986	1.96087	2.65743	2.68298	2.56643	2.65732	2.63343	2.50771	2.51865	2.51785	2.27514	2.27655	2.39717	2.77331	2.16147	2.74878	2.62593
chr11_111450000_111500000	1.15944	1.47997	1.27061	1.21007	1.50018	1.67071	1.46456	1.41836	1.45636	1.47614	2.15312	1.43065	0.886127	1.12414	1.37208	1.00626	1.16138	0.966733	1.74959	1.58021	1.42431	1.01756	1.24941	1.53941	1.42322	1.47525	1.53776	1.36201	1.13398
chr11_111500000_111550000	2.18837	1.4645	1.06035	1.37636	1.83156	1.70102	2.08267	2.09631	2.17143	2.07056	2.26602	1.63459	1.40736	1.19249	1.98209	1.60611	2.1929	1.41264	2.34989	1.73866	1.76169	1.85513	1.6571	2.35971	1.47333	1.52388	2.29732	2.00671	1.72578
chr11_112100000_112150000	2.27121	1.83015	1.63457	1.3076	1.80213	1.80226	1.91435	2.41312	2.37974	2.31635	2.37158	2.24449	1.873	1.56744	2.42146	2.25042	2.36225	2.20106	2.40054	2.01384	1.95928	1.72583	1.60167	1.83846	2.02697	2.06771	2.16147	2.28924	1.74424
chr11_112600000_112650000	1.61487	2.14483	2.16016	1.35788	1.79843	2.29199	2.08267	2.01927	1.40972	2.1331289316254902	2.24989	2.23075	2.30006	1.89313	1.77875	1.59033	1.83343	2.04192	1.88812	2.41998	2.16655	1.64574	1.85208	1.77378	2.09133	1.65355	1.27279	2.16396	1.95938
chr11_113300000_113350000	2.32248	2.63938	2.78654	2.72664	2.92301	2.68994	2.65267	2.58443	2.62902	2.72842	2.81614	2.79603	2.95649	2.85038	2.61023	2.81115	2.53501	2.24994	2.21423	2.68296	2.5356	2.93811	3.03722	2.24285	2.7842	2.9374	2.28573	2.71709	2.51571
chr11_113800000_113850000	1.87809	1.95465	2.39714	2.52392	2.50477	1.94	1.8662	2.21066	2.39532	2.18956	2.40451	2.24449	2.76243	2.21746	2.34281	2.60287	2.03242	2.26624	1.95028	2.14129	2.21715	2.06527	1.96569	2.14175	1.97649	2.60921	2.48101	2.27339	2.23232
chr11_113850000_113900000	1.74135	1.81459	1.97529	2.17377	2.25383	2.01653	1.81805	1.99262	2.06814	1.82503	2.30572	2.13419	2.45517	2.28618	2.32708	2.25042	1.62406	2.0544	1.93475	2.02978	1.75588	2.2754	1.66608	2.0575	1.92601	2.21539	2.42775	2.08323	1.74424
chr11_114300000_114350000	2.56177	2.26589	2.0333	2.39492	2.13479	2.04714	2.33166	2.47541	2.44206	2.44314	2.10369	1.99054	1.86531	1.68585	2.15404	2.0403	2.48789	2.23365	2.13659	2.15255	2.43389	2.22691	2.6296	2.3608	2.14476	2.26916	2.48101	2.13271	2.35827
chr11_114750000_114800000	2.40766	2.3613	1.88521	2.46648	2.39491	2.3526	2.3838	1.54163	1.89162	2.43034	2.28215	2.54452	2.74641	2.95264	1.8726	1.74818	2.31794	2.20327	2.41146	2.40413	2.06533	1.88735	2.57883	2.12534	2.49219	2.07499	2.03236	2.17968	1.80365
chr11_115300000_115350000	1.05766	0.445122	1.82051	1.19283	1.46704	1.2972	1.7699	1.13606	1.16449	1.01673	0.955589	1.34628	1.93769	2.01219	1.68211	0.504145	1.57694	0.897458	0.894495	1.21728	0.597736	0.271098	0.504935	1.60637	1.21926	1.23211	1.68215	1.52861	1.8702
chr11_116750000_116800000	2.76188	2.70163	2.91634	3.22423	2.87542	2.75116	2.86132	2.81804	2.7225	2.72842	2.78321	2.65433	2.7786	2.74774	2.8462	2.74706	2.7706	2.90174	2.71106	2.76262	2.92565	2.69566	2.66746	2.91684	2.85151	2.95381	3.18054	2.78048	2.61018
chr11_117300000_117350000	2.30645	2.2376	2.58067	2.42952	2.36178	2.3526	2.33626	2.31203	2.28024	2.25827	2.07248	2.19937	2.26818	2.33744	2.38876	2.34803	2.30231	2.41303	2.18057	2.214	2.53766	2.06452	2.56111	2.54386	2.45879	2.65852	2.80959	2.30548	2.16184
chr11_117800000_117850000	1.68875	1.78158	1.45835	1.50684	1.44918	1.64017	1.51301	1.42979	1.61704	1.61322	1.42129	1.37025	1.40246	1.5804	1.76345	1.38373	1.66176	1.74895	1.47848	1.60483	1.87037	1.63413	1.65754	1.58336	1.56433	1.67363	1.9378	1.66173	1.50686
chr11_117850000_117900000	1.54956	1.65897	1.37757	1.53874	1.47498	1.95531	1.3737	1.68993	1.63345	2.22126	1.89409	1.85054	1.57969	1.58454	1.7293	1.4952	1.84395	1.92404	1.58752	2.20502	1.77283	2.00062	2.08019	1.9564	2.16159	1.62493	2.10821	1.86139	1.54227
chr11_118100000_118150000	1.68263	2.00567	1.83964	1.00683	1.05905	1.8677	1.90833	1.32592	0.964767	1.19457	2.12087	1.54046	1.90153	1.38047	1.51312	1.43387	1.23953	1.40659	1.39557	1.42176	1.58024	1.33971	2.2775	2.15882	2.12473	1.13979	0.602334	1.24716	1.61676
chr11_118600000_118650000	1.45088	1.89894	1.41504	0.979713	1.16891	1.3044	1.29957	1.23391	1.35996	1.1008	1.53333	1.53565	1.15021	1.033	1.32525	1.24483	1.1311	1.18447	1.30461	0.945026	1.72489	1.26084	1.0602	1.51459	1.14926	0.890885	1.84655	1.58377	1.28775
chr11_119450000_119500000	1.76668	1.51089	1.4	1.02531	1.50018	2.10836	1.52795	1.24888	1.62735	1.39793	2.30572	1.24239	1.27983	1.27664	1.81003	1.54297	1.48959	1.52559	1.3186	1.63149	1.37371	1.51688	2.11563	1.38874	1.60695	1.65355	1.9617	1.58215	1.39873
chr11_119500000_119550000	1.96909	1.38719	1.72347	1.39484	1.66587	1.98592	1.55965	1.24888	1.50299	1.63257	1.97571	1.16395	1.47112	1.43174	1.65362	1.52718	1.45834	1.44491	1.30321	1.4693	1.55926	1.5491	1.6925517256495901	1.92445	1.75728	1.68597	1.78506	1.47208	1.44545
chr11_120150000_120200000	2.57887	2.42151	2.65674	2.45021	2.27056	2.27671	2.65267	2.02377	2.28626	2.15786	2.5527	2.02388	2.63306	2.28588	2.27988	2.53879	2.39366	2.41289	2.40054	2.50771	2.58645	2.50169	2.68276	2.4956	2.56545	2.5764	2.23248	2.33678	2.32678
chr11_120300000_120350000	2.16865	1.65005	1.97529	2.21063	2.27056	2.09305	2.02671	2.7246	2.2551	2.38341	2.50795	2.57542	1.77597	2.02929	2.40573	1.73775	2.22089	2.16847	2.52475	1.95012	1.85758	2.29002	1.76118	2.47875	2.49814	2.42871	2.92481	1.90892	1.71275
chr11_120500000_120550000	2.59806	2.25307	2.40276	2.43025	2.7263	2.30714	2.62154	2.26309	2.35796	2.22698	2.3524677963889302	2.26213	2.49135	2.33744	2.49825	2.3796	2.30231	2.34849	2.21136	2.16646	2.36897	2.20949	2.49785	2.46015	2.5256	2.39918	2.47397	2.43127	2.31757
chr11_120950000_121000000	1.71189	1.44444	0.793757	1.34721	1.49763	1.87883	1.49481	1.90573	1.46937	1.58705	1.98962	1.36904	0.661023	1.10682	1.57175	0.822741	1.74683	1.86741	1.58291	1.50746	0.883478	1.46968	1.36958	1.9484	1.81496	1.34035	1.12055	1.49008	1.18709
chr11_121200000_121250000	1.48496	1.72122	2.42959	2.21063	2.11999	1.94	1.8662	1.54098	1.80327	1.72994	1.54942	2.18146	1.97003	1.90955	1.80795	2.12225	1.84395	1.64703	1.85712	1.50404	2.28134	2.51785	1.93841	1.60256	1.94284	2.01848	1.82417	1.63954	1.50808
chr11_121650000_121700000	2.84622	2.76331	2.83945	2.65124	2.80914	2.71628	2.90682	2.75886	2.7155	2.57112	2.89503	2.5602	2.63482	2.98682	2.62338	2.83739	2.70866	2.84868	2.70391	2.89532	2.85817	2.88598	2.4902	2.69453	2.69262	2.80441	2.61528	2.68287	2.78478
chr11_122200000_122250000	1.33113	0.740802	1.16404	1.36289	1.19987	2.04714	1.28839	1.50983	1.00869	0.985037	0.725079	1.77175	1.27466	1.80692	0.43936	1.32121	1.34135	1.01152	1.40686	2.17316	0.73885	1.5157	0.857312	1.61941	1.21926	1.47697	0.723531	1.19584	1.41361
chr11_122550000_122600000	2.52759	2.68607	2.73787	2.3741	2.6386	1.37134	2.46006	2.17951	2.5667	2.37975	2.5527	1.66144	2.82712	2.38852	2.5945	2.84319	2.37795	2.55955	2.21423	0.579109	2.97631	1.11161	2.95107	2.05838	1.31019	2.74049	2.25023	2.33678	2.31104
chr11_123050000_123100000	1.78355	1.30988	2.16016	2.31867	1.88127	2.68597	2.4155	2.38906	1.7828	2.02363	2.44344	2.57589	1.25659	1.58554	1.49721	1.81132	1.95847	1.76762	2.27293	2.38829	1.66048	2.86988	1.99389	2.62756	2.80954	2.10741	2.36798	1.84947	1.55447
chr11_123750000_123800000	2.76188	1.49543	1.67495	2.04477	1.99725	2.39806	1.97173	2.12713	2.77768	1.77749	2.93139	2.8433	0.546945	0.660824	2.63902	2.13827	1.95847	2.23365	2.47303	2.55551	2.48475	3.05126	3.16128	2.34395	2.21207	1.76702	2.58752	2.68287	2.31757
chr11_124600000_124650000	1.77553	0.849737	0.517629	1.01273	1.46754	2.01653	2.29956	1.99262	2.31742	1.28617	2.89846	2.46511	2.65076	1.80769	2.04392	2.20235	1.07435	2.10329	1.98133	2.26153	2.33219	2.87346	2.24205	1.77106	1.89235	1.49338	1.09633	1.82969	2.05913
chr11_124900000_124950000	2.18837	1.78921	1.7073	1.54265	1.4339	1.42826	1.41701	1.69571	1.6429	1.91413	1.10478	1.74441	0.193019	0.936163	1.27823	1.89025	1.81781	1.55786	1.84194	1.39007	1.79543	1.71017	1.07216	1.50593	1.43993	1.92911	2.01469	1.69222	1.85037
chr11_125450000_125500000	1.70745	1.73678	1.73354	1.6209	1.90251	1.83287	1.8662	1.83379	1.75653	2.09446	2.33865	1.78751	1.61426	1.53322	1.5248	1.75377	1.82026	1.44789	1.9037	2.07757	2.14574	2.16225	0.768698	1.46776	1.43802	1.72311	2.0727	1.75046	1.91743
chr11_125900000_125950000	1.24522	1.43173	1.25138	1.68161	1.20335	1.81757	1.5405	1.31854	1.36526	1.39414	1.36742	1.60843	1.38378	1.60679	1.32525	1.27536	1.63891	1.77739	1.2768	1.20072	1.39138	1.63413	1.78608	1.23734	1.77104	1.26147	1.45702	1.4008	1.31935
chr11_126250000_126300000	2.00283	2.26853	2.17633	2.31867	2.19608	2.23138	1.97173	2.01927	2.32687	1.69514	1.95958	1.47771	1.80589	1.09146	2.29491	2.22175	2.1929	2.07419	2.01126	2.19815	1.69422	1.5491	1.19683	1.824	1.9076	2.25329	2.26199	2.35265	2.0684
chr11_127000000_127050000	1.69007	2.51489	1.63457	2.37649	2.28729	1.94	1.33654	1.93033	2.53554	1.55435	1.28489	1.49124	1.5334	1.31085	2.68889	1.93	2.45648	2.51066	1.87265	1.53591	0.981125	1.43489	2.3105850564106998	1.21501	1.42129	1.42774	2.0372	2.59032	2.4055
chr11_128150000_128200000	2.57633	2.54684	2.35424	2.04152	2.06353	2.48898	2.35211	2.49692	2.51341	1.86721	2.49182	2.23075	0.976953	1.12414	2.54517	2.09546	2.33356	2.4453	2.56538	2.61011	2.41958	2.37056	2.11797	2.67778	2.69262	2.1236207553018698	2.15601	2.57279	2.20856
chr11_128850000_128900000	1.74135	1.84571	2.21867	1.34446	1.91924	1.80226	1.6736	2.22623	1.74095	2.49069	2.86553	2.55966	2.22877	2.3372	1.63491	2.0101	1.467	1.58185	2.01238	2.02978	2.68815	2.55018	1.40672	1.60256	1.97649	1.16519	1.52238	1.592	1.63403
chr11_129000000_129050000	1.88476	1.8924	2.04694	2.45021	1.76529	1.80709	2.16192	2.17335	1.91234	0.833988	1.21768	0.963854	1.05666	1.34629	2.02901	2.21837	2.00535	1.92404	2.19597	1.59605	1.87977	0.904814	0.981372	1.84074	1.23609	2.00207	2.0727	2.09908	1.94381
chr11_129800000_129850000	2.21993	1.95465	2.42959	2.43178	2.43785	2.2308	2.44401	2.14836	2.22394	2.05492	2.44344	1.93267	2.33194	2.28618	2.21696	2.3946	2.34654	2.46178	2.22975	1.99791	2.3015	2.27391	2.84472	2.2934	2.17842	2.67485	2.65853	2.17831	2.18508
chr11_130400000_130450000	2.00283	1.85277	2.35424	1.96761	2.0348	2.05373	2.0748	1.72934	2.00582	1.31787	1.32818	1.41496	1.71677	1.78438	2.16978	2.09546	1.99276	2.10646	1.71924	1.99217	2.3015	1.22476	2.11563	1.50224	1.9076	2.15604	2.29528	2.08239	1.94381
chr11_130900000_130950000	2.7156	2.57713	2.72164	2.85565	2.8059	2.62872	2.58847	2.63115	2.49787	2.53824	2.94786	2.37056	2.47134	2.61089	2.5945	2.63492	2.7549	2.59214	2.58685	2.6511	2.68815	2.84113	2.7891	2.7652	2.86834	2.67485	2.80055	2.62201	2.6889
chr11_131700000_131750000	2.45826	2.62382	2.46746	2.35562	2.32864	2.59811	2.68477	2.67788	2.69134	2.60163	2.78321	2.38763	2.65076	2.49124	2.83047	2.66696	2.83343	2.3803	2.82705	2.69889	2.67261	2.67949	3.00425	2.46015	2.89305	2.59369	3.03133	2.66955	2.6889
chr11_133050000_133100000	3.00617	2.90247	3.04971	3.22402	2.87542	2.78177	2.84527	2.80508	2.83156	2.85521	3.03018	2.8433	2.85799	2.91846	2.95184	2.79003	2.86484	2.98322	2.80422	2.87947	3.04411	2.92195	3.09039	2.74475	2.80103	2.99892	3.09222	2.87156	2.89358
chr11_133850000_133900000	3.05745	2.795	2.67297	3.00308	2.77244	2.84299	2.95763	2.86476	2.8004	2.69673	2.91493	2.87482	3.10203	2.90169	2.65743	2.65094	2.7706	2.68991	2.75764	2.906	2.89156	2.90578	2.31364	2.98424	2.88517	2.83894	2.76504	2.81217	2.61018
chr11_134250000_134300000	1.73295	1.75828	2.24103	2.17085	2.2955	1.8374	1.74984	1.97305	2.01598	2.0862	2.137	2.24644	1.82183	1.96149	2.01337	2.30068	2.16164	1.6224	1.9343	1.77035	2.20028	2.00009	1.32031	2.42667	1.74057	2.38297	2.31499	1.95954	1.89709
chr11_134350000_134400000	2.22211	2.45407	2.43511	2.57734	2.32864	2.24653	2.4155	2.57396	2.32687	2.4147	2.52408	2.35626	2.65076	2.21782	2.49825	2.33225	2.44297	2.59052	2.5346	2.43582	2.41958	2.48331	2.11797	2.37645	2.17484	2.4316	2.35032	2.57279	2.45773
chr12_1100000_1150000	1.60943	1.58475	1.7199	1.66036	2.19327	1.84745	1.98969	1.64964	1.14197	2.08565	2.04278	2.03321	1.79845	1.96569	0.997298	1.79561	1.59581	1.44704	1.33773	1.83044	1.99502	1.27162	1.16532	1.5774	1.9956	1.70678	0.592709	1.55982	1.7496
chr12_1600000_1650000	2.88391	2.47272	2.8757	2.40546	2.58369	2.31893	2.7356	2.45325	2.46155	2.54988	2.93959	2.57691	2.60709	2.84193	2.68344	2.73916	2.4401	2.74418	2.75958	2.56758	3.02665	2.90119	2.58501	2.49931	2.63304	2.63966	2.88872	2.50487	2.72041
chr12_2650000_2700000	1.95412	2.11696	1.16324	0.92394	1.51077	1.59604	1.78496	2.07182	2.02622	1.5903	1.4327	1.56427	1.62036	1.54427	2.27876	2.18693	2.09926	1.64355	1.86428	1.78065	1.52443	1.76701	2.36968	1.87585	1.77097	1.8449	2.00687	1.79118	2.20153
chr12_3300000_3350000	2.62267	2.63179	2.61179	1.91444	2.7137	2.32171	2.51734	2.42503	2.51932	2.70747	2.52376	2.75293	2.45916	2.29503	2.52506	2.68774	2.42048	2.56726	2.43634	2.77278	2.97048	2.69155	1.60725	2.29897	2.56503	2.36263	2.69471	2.46626	2.4231
chr12_3850000_3900000	2.90113	2.68927	2.97355	3.00192	2.78806	2.69403	2.81482	2.66685	2.74141	2.61179	2.92303	2.77944	2.86173	2.87608	2.7457	2.77072	2.68799	2.56614	2.7441471654533802	2.89808	3.09416	2.86879	3.01567	2.95426	2.88659	2.95425	2.94271	2.85379	2.70469
chr12_4800000_4850000	1.40314	1.7612	1.39157	1.45524	1.09405	1.77653	1.42056	1.41575	1.60643	1.37739	1.34991	1.09088	1.06571	0.951663	1.59307	1.55582	1.51054	1.54643	1.87972	1.7177	1.55969	1.62119	1.4904	1.35349	1.72026	1.8449	1.66493	1.56914	1.46252
chr12_4850000_4900000	1.28261	1.69932	0.902296	1.17407	0.914701	1.85174	0.992771	1.12587	1.27993	0.986699	0.836574	1.08132	0.649543	1.0491	1.48497	0.940476	1.40209	1.62736	1.87972	1.24554	1.20373	1.45916	1.11357	0.723602	1.46671	0.702424	1.03503	1.37882	1.30528
chr12_5150000_5200000	1.06548	1.367	1.9353	1.46491	1.72488	1.65438	1.62506	1.63856	1.23809	1.31426	1.05194	1.58232	2.13686	1.11459	1.12919	2.09636	1.40957	1.29929	1.52426	1.77254	1.83427	1.03279	0.673999	1.11205	1.91626	1.80768	0.980879	1.15475	1.22404
chr12_5950000_6000000	1.19652	1.4209	2.23964	1.75128	2.07278	1.581	0.628362	1.47678	1.29548	0.383095	0.41275	0.224465	1.44529	1.122	1.28263	1.79248	0.906324	1.31983	1.24683	1.65474	1.40628	1.31334	0.436866	0.638659	1.97381	1.67932	0.819201	0.982324	1.25811
chr12_6400000_6450000	1.04155	0.0264768	0.871936	1.11311	1.27384	1.69988	1.08783	1.14112	0.307462	1.00218	2.38985	0.613943	2.58808	2.39919	0.411013	0.597812	0.782383	0.866629	1.03073	1.40737	0.448757	0.91891	2.2354	1.58495	1.60895	1.02068	0.639101	0.407167	0.321797
chr12_6500000_6550000	2.2124	1.59105	1.70144	1.05447	1.77692	1.79088	2.119	1.9345	2.07286	1.49744	1.75377	1.59814	1.54061	2.06936	2.04529	1.46115	2.13616	2.24242	1.7871	1.83605	1.23749	1.63739	2.39692	2.22674	1.89919	1.67315	2.3848	1.94977	1.9185
chr12_7200000_7250000	2.62267	2.14773	2.31479	2.75179	2.76574	2.63386	2.78821	2.37876	2.5984	2.53528	2.84023	2.37327	2.79807	2.53459	2.79472	2.49594	2.12037	2.61603	2.35904	2.48888	2.81555	2.70676	3.42839	2.73521	2.68454	2.26173	3.07708	2.46626	2.34316
chr12_7800000_7850000	0.593876	0.245345	0.722897	0.55837	0.727366	1.40051	1.11952	0.622377	0.533645	1.55935	1.4327	1.59543	1.42938	1.76623	0.971338	0.514472	0.410558	0.429613	-0.219607	1.07242	1.65946	1.16418	1.12268	0.258227	1.34839	0.586522	0.117191	0.252771	0.550542
chr12_7850000_7900000	0.387256	-0.172288	-0.108867	-0.0400358	-0.243375	1.44205	0.580831	0.210431	0.191597	1.15695	0.886252	0.878788	0.203067	1.32291	0.628917	-0.637316	0.00377262	-0.00740342	-0.605512	1.28036	1.16286	1.42695	0.871417	-0.483183	0.925803	-0.428932	-0.494705	-0.0327059	0.157449
chr12_8400000_8450000	0.585218	0.483952	0.648321	1.86673	1.20422	1.74645	0.929396	0.481984	0.415578	1.09504	1.39959	0.629522	1.18608	1.28815	0.336073	0.88353	0.658441	0.925396	0.333916	1.49736	1.0687	1.44296	1.68779	0.797434	1.70336	1.21571	0.81539	0.706912	0.759392
chr12_8550000_8600000	1.9578	1.83544	1.40731	2.53987	2.15857	1.95771	1.81626	1.79277	1.25391	1.98739	2.08855	1.36085	1.94348	2.46862	1.73195	2.04841	1.55173	1.90076	1.47788	1.67728	1.9892	1.82111	2.05593	1.63562	2.18943	2.19446	1.88188	1.73053	1.62372
chr12_9100000_9150000	2.26405	2.13242	1.99501	2.82875	1.85138	1.77653	1.91172	1.64461	2.04177	1.77603	2.09507	1.7668	2.12964	2.00528	1.92078	2.04493	2.03729	1.64355	1.81797	1.67048	2.48653	1.83182	2.04668	1.67365	2.14284	2.15949	2.24083	2.09251	1.83989
chr12_9700000_9750000	1.54882	1.7886	0.995915	2.83305	1.96775	1.54973	1.49293	1.75648	1.32462	1.14571	1.68681	0.0604579	0.955451	1.23611	1.27204	2.46398	1.63071	1.50335	1.30203	1.46378	1.07679	1.34747	0.602211	1.05085	1.6431	1.25404	1.53251	1.42665	1.30654
chr12_10150000_10200000	1.25794	1.2577	1.6053	0.0732801	0.302359	1.66955	1.38605	1.33014	1.10742	1.37688	1.33529	1.8987	2.18521	1.11459	1.15208	0.769756	1.20423	1.57564	1.10643	1.37562	1.6449	1.15783	1.60725	1.43295	0.994326	1.84131	1.2567	1.17074	1.32243
chr12_10200000_10250000	1.74784	1.67929	2.0013	0.25552	0.389098	1.47238	1.46572	1.69317	1.51822	1.42384	1.19232	1.86706	1.42781	1.06252	1.79077	0.977538	1.61491	1.75446	1.85295	1.1851	1.73097	1.10513	1.12387	1.72006	0.652868	2.07674	1.41437	1.63416	2.07137
chr12_10750000_10800000	2.33293	2.25704	2.29829	2.54015	2.62696	2.5037	2.58107	2.10233	2.28205	2.45701	2.39314	2.62637	1.93866	2.56874	2.22368	2.5656	2.37813	2.37219	2.3745	2.70927	2.36837	2.60943	1.71493	2.07473	2.3943	2.01047	2.69094	2.14638	2.71087
chr12_11500000_11550000	2.9901	2.66302	2.94178	3.26303	3.1127	2.6857	2.77227	2.6255	2.80403	2.51962	2.90876	2.70547	2.87815	2.90261	2.79472	2.79963	2.73639	2.72982	2.6373	2.67752	3.05656	2.49447	2.89944	2.95297	3.026	2.96803	3.3529	2.73816	2.83877
chr12_12050000_12100000	2.15076	2.23558	2.54799	2.41058	2.66885	2.21472	2.39159	2.23932	2.39791	1.98502	2.27722	2.24218	2.42562	2.33178	2.31197	2.40147	2.26695	2.27561	2.10249	2.11308	2.61215	1.99385	1.85792	2.47427	2.37511	2.60756	2.4742	2.31176	2.16358
chr12_12350000_12400000	1.40542	1.36322	1.4324	1.35707	1.33995	1.31704	1.57701	1.44165	1.44363	1.38277	1.48828	1.26065	1.44998	1.551	1.31799	1.47293	1.23657	1.31011	1.30043	1.32644	1.79475	1.4824	1.54056	1.2744	1.61941	1.47369	1.65242	1.48443	1.48963
chr12_12750000_12800000	2.51769	1.8979	2.1168	2.44215	2.48818	1.85155	1.54539	1.9624	1.94988	2.19089	1.65333	2.1518	1.93866	2.06936	2.06506	2.32013	2.18355	1.90076	2.00349	1.85192	2.05807	2.13316	1.55341	1.73341	2.15331	2.17764	2.37835	1.90647	2.10335
chr12_13250000_13300000	1.87207	2.46003	2.61179	2.32171	2.25429	2.71604	2.2624	2.73345	2.64586	2.44135	2.77485	2.46818	2.11773	2.15616	2.57265	2.1603	1.88344	2.43721	2.14262	2.59814	2.74668	2.70797	2.18156	2.14351	2.54796	1.95903	2.04737	2.43427	2.3591457243444802
chr12_14200000_14250000	3.04259	2.67863	2.23229	2.53987	2.73105	2.67054	2.83601	2.6255	2.78822	2.44135	2.8418	2.62637	2.55585	2.62486	2.66782	2.61294	2.81537	2.85987	2.73006	2.66164	2.67219	2.62586	3.07891	2.95297	2.87234	2.85031	3.11386	2.70617	2.64692
chr12_15950000_16000000	2.47067	2.13212	1.92977	1.92445	2.05575	2.17004	1.94373	2.17829	2.49265	2.16295	2.45937	2.04722	2.00232	1.44456	2.28713	2.04493	2.30991	2.22589	2.38911	1.91543	1.69322	2.05866	2.47734	2.58356	2.12594	2.30851	2.54677	2.29869	2.34316
chr12_18050000_18100000	1.90247	1.60652	1.73406	0.808497	1.66405	1.89686	1.81665	1.85821	1.59088	1.86889	1.49894	1.81353	1.39755	2.0565008101819102	1.95191	1.58737	1.89786	2.06438	1.46294	2.03247	1.44004	1.99385	1.18535	1.11759	1.65265	1.67932	1.35898	1.5057	1.82416
chr12_18100000_18150000	1.73028	1.45184	2.1168	2.09034	1.78326	1.82166	1.92756	2.02604	1.63753	2.15958	1.63141	2.32581	2.24967	2.10408	1.98575	1.82465	1.88236	2.11293	1.69448	2.03247	1.74819	2.10727	0.987959	1.33664	1.66017	1.89176	1.39497	1.68255	2.01285
chr12_18250000_18300000	0.908011	1.41384	1.53931	2.1685229845375402	1.56875	1.42688	1.86406	1.82361	1.26973	1.76823	2.2392	2.38909	2.05629	1.73953	1.38298	2.12833	1.80446	2.09584	1.64793	1.99482	1.16286	1.27914	2.12771	1.41606	1.88212	1.8245	1.47735	1.63457	1.44786
chr12_19200000_19250000	1.02433	1.17342	1.83191	0.519889	1.15313	2.07735	1.07199	1.04958	0.658026	0.909314	0.223885	1.12805	1.7636	1.33937	1.42271	1.28759	1.24716	1.15797	0.629385	1.60753	1.35564	-0.13172	0.097325	0.544681	0.993417	0.569964	-0.0987725	1.17264	1.39962
chr12_19250000_19300000	0.886587	1.31263	2.22333	0.692838	1.22125	1.73141	0.961084	1.24792	0.533645	0.800975	0.52195	0.536047	2.05007	1.64671	1.60949	1.68204	1.29364	1.10942	0.675694	1.73344	1.50755	-0.377576	0.0267532	0.814284	0.739867	0.834885	0.027206	1.04576	1.3839
chr12_19700000_19750000	1.41541	1.66368	1.8858	1.19351	1.96775	2.24587	2.4536	1.88529	2.34532	1.75258	0.967035	1.84469	2.34636	1.51386	2.09678	2.59184	2.38889	2.33968	2.12716	0.581774	1.57507	2.25309	1.44572	1.80451	2.46259	1.94221	1.51412	2.13039	2.0394
chr12_19750000_19800000	1.80033	1.66368	1.8693	0.976292	1.96775	2.29137	2.119	2.02408	2.04479	1.76823	1.11769	2.00048	2.45916	1.60066	1.81126	2.32013	2.37309	2.38845	2.08078	1.43913	1.57603	1.94524	1.46367	1.8214	2.42845	2.05993	1.18314	1.85849	1.83156
chr12_20600000_20650000	0.908011	0.740316	1.7993	1.36647	1.03392	1.43059	1.51562	1.15638	1.06226	0.321187	0.273563	0.536047	1.46121	0.724689	1.22037	1.17714	0.635592	1.4655	1.30858	1.15111	-0.231586	1.44296	2.33379	0.898535	1.58503	1.33161	0.963046	1.23608	1.35194
chr12_20650000_20700000	1.34542	0.773642	2.19071	2.29002	1.93653	1.39655	1.76846	1.11424	0.922336	0.212848	0.230519	0.190242	2.43203	1.10033	1.0816	2.09226	1.20423	1.56262	1.35421	0.74191	-0.247849	1.02169	2.97979	0.780584	1.60194	2.09326	0.76508	1.12506	1.81557
chr12_21200000_21250000	1.11797	1.39823	0.813318	1.13265	1.30853	1.58476	0.786801	1.36998	1.28809	2.20654	1.63688	1.88288	1.54061	0.784766	1.49402	1.52097	1.55933	0.996534	1.80252	1.96306	1.08558	0.456165	2.02003	1.03134	1.02961	2.05993	1.78172	1.3936	1.46252
chr12_21700000_21750000	0.826099	1.16394	0.948793	1.00171	0.896773	1.52001	1.08496	1.02331	0.971676	1.03784	1.21104	1.10887	1.27068	1.03825	1.13101	0.90099	1.3367	1.00471	1.03304	1.56788	1.05957	1.84802	1.193	0.361053	1.12594	1.02024	0.712566	0.981322	1.31024
chr12_22050000_22100000	1.67004	2.21019	1.9003	1.92827	1.69498	1.80072	1.8359	1.39513	1.87074	1.26529	0.281342	1.17427	1.37051	1.82714	1.94974	1.88763	1.76536	1.86	1.78706	1.63039	0.0229984	0.458823	1.8944	1.45612	1.47996	1.69588	1.99404	1.85188	1.92187
chr12_22500000_22550000	1.05725	1.23538	1.36157	1.43302	1.01688	1.36371	1.25731	1.64461	1.45096	1.11051	1.53206	1.25269	2.01824	1.78331	1.35943	1.72738	1.35459	1.30374	0.939228	1.40433	1.3894	0.859667	1.02911	0.723148	1.04413	1.4144	1.14421	1.4144	1.56442
chr12_22650000_22700000	1.83533	2.16335	2.0013	2.1685229845375402	2.3147	2.15488	1.76846	2.0395	2.32951	0.954222	1.11769	1.07611	2.05629	2.06936	2.3823	2.49594	1.91503	1.94953	1.60187	1.55026	1.11122	0.72075	1.9749	1.6525	2.42845	2.36263	2.02486	2.03442	2.2952
chr12_23200000_23250000	0.202438	0.806722	0.66478289142273606	0.854835	0.641747	1.29039	0.860243	0.466563	0.18971	2.33178	1.18464	1.07289	0.920099	0.479536	-0.118183	0.251655	0.2565	0.584018	1.15324	1.08983	1.094	1.55834	0.835523	1.43295	0.43092	0.752097	-0.144211	0.517047	0.19983
chr12_24800000_24850000	2.04021	1.21982	1.29371	1.11635	1.40859	1.5509199711266899	1.67406	1.32421	1.43541	1.7915	1.68109	1.56427	0.792778	1.28815	1.34489	0.814253	1.3866	0.947558	1.29314	1.57605	1.89577	0.632831	1.09563	0.797434	1.38219	1.05013	0.891058	1.17264	1.46252
chr12_24850000_24900000	1.57532	0.78672	1.09801	1.23037	1.27384	1.5058	1.54731	1.27844	1.07781	1.35815	1.71421	1.34616	0.815437	1.4097	0.940209	0.214692	1.07674	1.04467	1.21596	1.32423	1.20373	0.87587	1.05089	1.06704	1.53432	0.613699	0.760226	1.01404	1.13232
chr12_25400000_25450000	2.65766	2.36634	2.41379	1.93399	2.29735	2.24587	2.6448	2.42503	2.5035	2.36308	2.42333	1.72469	2.63643	2.32975	2.54092	2.49594	2.40469	2.46973	2.40542	2.24885	2.43681	2.59301	2.09182	2.54763	2.3943	2.53079	2.23125	2.56223	2.551
chr12_25450000_25500000	2.18526	1.92913	2.26529	1.75808	2.66166	1.86671	2.18273	2.05492	1.98152	2.23785	2.37311	1.6614130206881501	2.34636	2.22559	2.11264	2.3521	1.86764	2.07958	2.20445	2.21709	2.26465	2.26454	1.84056	2.49696	2.2065	2.49716	2.26802	2.17837	2.1673
chr12_26100000_26150000	2.9551	2.89724	2.69428	2.71578	2.64431	2.6857	2.76728	2.34792	2.72494	2.30225	2.32289	2.16762	2.65254	2.81581	2.85817	2.76766	2.84696	2.98992	2.82281	2.58226	2.41959	2.67436	2.82765	2.49931	2.78517	2.72245	2.87072	2.80621	2.87074
chr12_26700000_26750000	2.43623	2.27164	1.81561	2.02065	1.7492	2.33304	2.40288	2.22439	2.1195	2.22486	2.70776	2.3588	2.41611	2.43214	2.01416	2.18693	2.31616	2.33954	2.6824	2.63053	2.09831	2.54474	2.60295	2.54986	2.4471	2.42441	1.89889	2.12423	2.01285
chr12_26800000_26850000	1.9928	1.86667	1.50573	1.36719	1.49936	1.83638	2.19866	2.2554	1.97958	2.30047	2.26066	2.04107	1.60444	1.42706	1.84299	2.0644	2.0098	1.77303	2.42088	2.23297	1.69322	2.26454	2.28924	2.14229	2.08699	1.68996	2.08414	1.80704	1.99143
chr12_27350000_27400000	1.45479	1.56011	1.73406	0.943181	1.13338	1.68629	1.19874	1.43101	1.33869	1.94627	1.38313	1.62658	0.649543	1.16863	1.5161	1.57159	1.588	1.02849	1.81797	1.27702	1.89577	2.02625	1.75957	1.28609	1.24697	1.28194	1.48496	1.45812	1.60403
chr12_27700000_27750000	2.85012	2.55371	2.0673	2.02065	2.26266	2.62504	2.56514	2.61008	2.89894	1.51777	1.10095	1.34503	1.89514	2.34711	2.82644	2.68774	2.62582	2.79485	2.62185	2.77278	2.83276	0.490823	2.2354	2.36185	2.73576	2.36263	2.76449	2.8981	2.53501
chr12_28200000_28250000	0.699378	0.00702694	0.231644	1.34416	0.700742	1.67632	1.01948	1.23512	0.656484	0.33057	-0.218658	-0.0154058	0.165236	0.182741	0.351249	1.18081	0.478011	0.780429	0.395751	0.42297	0.507227	0.153466	1.44352	0.489665	0.267137	1.40306	0.894842	0.590301	0.910803
chr12_29500000_29550000	2.04529	2.56933	2.69428	2.46169	2.28001	2.65537	2.61294	2.56382	2.53513	2.05	0.782906	1.21848	2.65254	2.72901	2.71541	1.84063	2.56264	2.37219	2.3745	2.50288	2.0925	2.08389	1.73288	1.93962	2.66747	2.22809	2.17608	2.61021	2.4231
chr12_30800000_30850000	1.99329	1.91351	0.71432	2.01216	1.34323	2.10938	1.97129	1.7465	1.93407	1.52839	2.38985	0.807185	2.04017	1.56479	1.78489	1.82465	2.01531	1.54089	1.87325	2.18534	2.26465	1.63194	1.76877	1.44983	2.03577	1.89176	1.42077	1.71454	2.08736
chr12_30850000_30900000	1.37983	1.2692	0.176669	1.28901	1.04947	1.68983	1.49071	1.33249	1.16869	1.35815	1.79151	0.444049	1.15231	1.35704	1.29949	1.37112	1.44455	0.969588	1.29924	1.66544	1.57756	0.623102	1.37394	0.875329	1.60132	1.13753	0.729819	1.11658	1.47269
chr12_31300000_31350000	1.71336	1.55687	0.928816	1.25529	0.543421	1.76316	1.76957	1.72841	1.55413	1.0021	1.91851	0.313426	1.89268	1.18825	1.95252	1.52697	2.03729	1.70829	1.63274	1.76779	1.87889	1.16752	0.722462	1.44983	1.55534	1.49866	1.74686	1.30452	1.69152
chr12_31650000_31700000	1.82995	2.13212	1.43114	1.42274	1.41311	1.80605	0.865062	1.242	1.46853	0.945244	0.621412	1.29341	0.482391	1.31003	1.51427	1.24925	1.27345	1.62441	1.65508	2.09008	1.63137	1.3347	1.02026	1.25153	1.28457	1.01256	1.38541	1.76297	1.83528
chr12_32750000_32800000	1.71307	1.45064	1.59179	1.67432	1.55346	1.80661	2.19866	1.7209	1.97958	2.30225	2.79056	2.68596	1.93866	1.63935	1.65618	1.38467	1.94434	2.30716	2.28106	1.9223	1.92952	2.67436	1.6519	2.2971	1.97381	1.77867	2.06086	1.99735	1.63548
chr12_32950000_33000000	2.29024	1.99159	0.862817	1.21255	0.897671	1.53305	0.541572	1.54603	2.04479	0.782028	0.598777	0.601537	1.66953	0.854203	2.00161	1.24925	1.6465	0.649043	0.751308	1.8678	1.50717	0.556516	1.07768	0.622267	1.35286	1.48816	1.14637	1.34668	2.18328
chr12_34000000_34050000	2.31571	2.36444	0.152079	1.30875	1.95356	1.38547	0.992771	2.07182	1.96403	1.62126	0.952489	2.38996	1.01559	1.3906	2.15425	2.21849	2.53306	1.51406	0.413278	0.946511	1.50755	1.92904	1.41862	2.1286	2.4471	1.66276	1.46696	1.68016	2.5789
chr12_34050000_34100000	1.16208	1.54465	0.829818	0.770016	0.948763	1.44205	1.13111	1.85821	0.704669	0.893837	0.853134	1.64559	0.172092	0.792987	0.893515	1.22448	1.66547	0.623842	0.442128	1.1851	1.00119	0.730047	1.14946	1.43774	2.15975	1.72899	0.967686	1.04576	1.95946
chr12_34750000_34800000	2.71173	2.25617	2.20702	2.15533	1.73217	2.6489	1.6899	2.66685	1.68417	1.60578	2.88991	0.722997	2.86173	2.94438	1.71844	2.58138	1.72744	2.42046	1.60187	2.01673	2.11519	1.83182	1.3827356898913301	1.65679	1.66955	1.46407	1.55694	2.31455	1.82416
chr12_37250000_37300000	3.14757	2.92847	2.0673	3.32166	0.996271	2.36721	3.01128	2.77971	0.811018	2.64486	3.04267	1.09193	3.0393	3.19772	2.19195	2.51193	1.52014	2.68106	2.90011	0.75642	3.29758	2.19885	0.0458504	0.791158	3.24795	2.95121	1.2567	2.77015	2.93469
chr12_38300000_38350000	1.52039	1.8979	2.99128	3.02849	2.83514	2.5492	2.597	2.81055	2.32951	2.64486	2.90876	2.73711	2.66866	1.79161	2.5092	1.74473	2.62582	2.77859	2.66822	0.867818	-0.567639	2.67513	2.37897	2.53074	2.61625	2.64851	1.5509	2.48226	2.23125
chr12_39300000_39350000	1.75888	1.94681	2.7126	1.95084	2.5326	2.19768	1.99093	2.39222	1.87074	1.9308	1.66453	2.03164	2.00794	2.29503	2.20094	1.7145	1.89786	1.87015	2.26562	1.76491	2.28187	2.12347	1.99426	1.70735	1.85549	1.83228	1.55694	1.80704	2.18581
chr12_40950000_41000000	1.66141	1.93134	2.58213	1.77052	1.95356	1.47572	1.37302	1.52255	1.76191	1.22916	1.3507	1.22227	1.875	2.26139	2.06086	1.96604	2.20771	1.59499	1.29164	1.47552	2.19579	1.28115	1.29486	1.5598	1.88929	1.67073	1.44556	1.52156	2.45311
chr12_41250000_41300000	1.20545	2.05405	1.5723	1.66036	1.53405	2.21554	1.56132	2.0395	1.23809	1.83085	1.10095	1.2343	1.42781	1.67009	1.93816	1.64883	1.299	1.68943	2.40542	2.16946	0.749694	1.44338	0.315057	1.80451	1.11384	1.18546	1.36702	1.39466	1.67168
chr12_42050000_42100000	2.41902	2.20976	1.99501	1.53964	2.00466	2.40825	2.593	2.49902	2.53929	2.10104	2.26066	1.93817	2.30471	2.38092	2.68344	2.21849	2.4401	2.37191	2.54348	2.31576	2.11519	1.83182	2.15434	2.41505	1.83858	2.06014	1.64693	2.28283	1.9185
chr12_42450000_42500000	0.855522	0.726798	1.9518	1.6799	1.89836	1.82121	1.51352	1.83903	0.921741	1.42384	1.11769	1.12357	2.58808	2.34711	1.01815	1.90456	0.88832	1.05545	0.596718	2.13771	1.48996	1.26272	0.591009	0.841826	0.96018	1.7236	0.81539	1.02679	1.22404
chr12_43350000_43400000	2.67729	2.5381	2.97355	3.21356	2.7137	2.63386	2.70391	2.57924	2.32162	2.79751	2.3269	2.57691	2.78216	2.82485	2.60562	2.39204	2.54685	2.58352	2.57435	2.55184	2.85786	2.78777	1.90312	2.76891	2.59918	2.58998	2.76449	2.48901	2.69488
chr12_43900000_43950000	2.15026	2.13242	2.5169	2.09034	2.12388	2.25784	2.32613	2.48376	2.29787	2.20654	1.68681	2.34163	1.6373	2.39799	2.17609	2.36808	2.45559	2.32335	2.21991	2.45741	2.30086	1.64046	2.34308	2.36185	2.29187	2.31218	2.32318	2.14638	2.35877
chr12_43950000_44000000	2.53519	2.61617	2.51279	2.53987	2.38409	2.30654	2.72447	2.67176	2.64586	2.36308	2.44007	2.34163	2.2819	2.76373	2.58851	2.52791	2.54685	2.46973	2.51363	2.59814	2.86719	1.91965	2.75586	2.48007	2.22357	2.73259	2.47029	2.56223	2.64692
chr12_44950000_45000000	2.47067	2.6738	2.20702	2.19382	2.32824	2.70907	3.00494	2.74314	2.64812	2.84394	3.12174	2.91965	2.43203	2.84193	2.73014	2.51827	2.73446	2.58232	2.80589	2.52036	2.72283	3.01461	3.21306	2.65096	2.66684	2.47408	2.02486	2.79035	2.68897
chr12_45150000_45200000	2.11527	2.66302	1.8198	1.81672	1.56875	2.6857	2.6448	2.59466	2.58259	2.19089	2.28942	2.43655	1.18608	1.4965	2.46161	0.865655	2.46787	2.98992	2.29721	2.56638	1.59325	2.18243	2.2354	2.71652	3.026	1.35363	2.47029	2.45027	2.40711
chr12_46000000_46050000	1.09321	1.88494	1.7208	1.92445	2.00466	2.34809	2.05431	1.27844	1.32657	1.66769	1.36647	1.87585	1.81134	2.46629	1.37602	1.58737	1.52603	2.40428	2.17301	2.1269	2.0308	1.57258	1.18535	1.38719	1.4329	1.61309	1.44896	1.55328	1.87133
chr12_46050000_46100000	1.1793	1.57558	1.8858	1.23179	1.3575	2.09239	2.13353	0.774982	1.03117	1.77603	1.31855	1.92259	1.41346	2.24432	1.15811	1.60088	1.51054	2.17768	2.15757	2.26854	1.7101	1.47537	0.952071	1.30294	1.24697	1.34817	0.945049	1.5057	1.7141
chr12_47600000_47650000	1.98856	1.40543	1.57097	1.3281	1.59592	2.45821	0.992771	1.65987	1.77746	1.78389	2.08855	1.70887	1.52487	0.792987	1.57836	1.47693	1.61899	1.51406	1.54012	2.13771	2.43681	1.32954	1.8944	1.67365	1.83858	1.5303	1.44896	1.75946	1.46252
chr12_47650000_47700000	2.57398	2.02415	2.12548	2.32488	1.93653	2.7312	1.89593	2.34792	2.41491	2.20654	2.67441	2.26254	2.06598	1.11459	2.23207	2.02915	2.30067	2.38845	2.32812	2.55051	2.95327	2.21527	3.02507	2.2774	2.17665	1.89457	2.09685	2.34627	2.15436
chr12_48200000_48250000	1.6139496594554401	1.11036	1.16305	2.23284	1.2907	2.51354	2.06229	2.18647	2.16452	1.71412	2.36002	1.84469	2.25696	1.52719	1.8986	1.78203	1.40178	2.17768	2.15596	2.22133	2.19958	2.25309	2.44145	1.71545	1.75053	1.9608	0.894842	2.16525	1.85492
chr12_48650000_48700000	2.57398	1.60652	1.91346	2.25154	2.41339	1.65896	1.34134	2.16336	2.1195	2.12799	2.02883	2.29649	2.15298	1.64172	2.35659	2.1396	2.17673	2.27479	2.25019	1.89082	2.55404	2.3341	2.5046	1.88895	1.77097	2.0767	2.51078	2.26697	2.50028
chr12_49000000_49050000	1.38042	1.17962	1.6713	1.11311	1.41262	1.30555	0.700907	0.728719	1.0641	1.15772	1.08421	1.13938	1.41169	1.65273	1.03401	1.0095	0.335478	1.23426	1.30783	1.35974	1.30059	0.901406	0.368898	0.875604	1.55773	1.0173	2.21286	1.15475	0.808362
chr12_51350000_51400000	2.14352	1.60652	1.01131	1.40495	1.06566	2.12454	2.07015	1.51519	1.47536	2.36308	2.02883	2.2309	1.83068	1.68745	1.41471	1.74473	1.63071	1.96579	2.18899	2.25281	2.41959	1.9525	1.88518	1.55117	2.09213	1.43771	1.53251	1.60258	1.71965
chr12_51400000_51450000	2.16776	1.99159	0.976862	1.23179	0.909532	2.21554	2.2146	1.73108	1.55444	2.08131	2.2392	2.49982	1.46004	1.44442	1.63678	1.81406	1.88344	2.2584	2.15808	2.2806	2.40238	1.88681	2.2354	1.75384	2.22357	1.40408	1.86349	1.87448	1.89551
chr12_52000000_52050000	1.97134	2.00868	1.8528	1.63584	1.97059	1.79157	1.91172	1.98027	1.94848	2.00818	2.27722	2.0628	1.46121	1.80038	2.02973	1.82404	1.97532	2.24242	2.11126	1.84361	1.87889	1.86423	1.9749	2.3139533140988102	1.82168	1.86145	2.63676	1.77532	1.94995
chr12_52100000_52150000	2.81513	2.47564	1.9518	2.0708	1.86366	2.23071	2.53327	2.45587	2.69331	2.00304	2.64093	2.40554	2.26578	2.6075	2.73127	2.43201	2.57844	2.11209	2.56001	2.40761	2.40238	2.36308	2.53118	2.32807	1.97381	2.21128	2.69094	2.61021	2.48705
chr12_53000000_53050000	3.07758	2.6274	2.84308	3.16531	3.13005	2.83737	2.99534	2.87224	2.78822	2.92663	3.17658	2.97439	2.63892	3.0762	2.77886	2.75494	2.79643	2.77859	2.90011	2.99506	3.10821	2.98717	3.20454	3.15564	3.17966	2.95121	3.08668	2.63175	2.80679
chr12_53700000_53750000	2.51769	0.804871	2.1168	2.38352	2.24308	2.04727	1.61068	1.7209	1.36463	2.00818	2.50905	2.21859	1.69993	1.86105	1.77954	1.31319	1.63071	0.844116	1.98777	2.28428	2.16583	1.58878	1.6519	1.38228	2.4302	1.7236	1.91865	1.77852	1.38391
chr12_54450000_54500000	2.67729	1.83854	2.23964	2.34774	1.98509	2.46841	2.35534	2.05656	2.07286	2.05	2.75744	2.37438	2.62301	2.53459	2.12312	2.20271	1.99081	1.91702	1.9569	2.37871	2.11519	2.43132	2.53118	2.0612	2.66684	2.39129	2.52878	1.93391	1.87133
chr12_55150000_55200000	1.97309	2.2407	1.13559	1.57812	0.877729	1.28018	1.27796	1.76667	2.02622	1.86889	1.86324	1.70448	1.07925	1.3443	2.02973	1.57414	1.82039	1.74066	1.72522	1.41867	1.96328	1.7022	2.10051	2.21285	1.02722	1.59653	1.64693	1.87048	1.95946
chr12_55650000_55700000	2.84947	2.34897	2.32119	2.89168	2.5326	2.47337	2.56131	2.33119	2.57039	2.14747	2.50702	2.14069	2.47528	2.41655	2.60562	2.39204	2.36264	2.42046	2.40455	2.15358	2.26465	2.2317	2.82765	2.37874	2.49674	2.42989	2.63676	2.61589	2.70469
chr12_56650000_56700000	2.14352	1.77666	0.983842	1.6166	1.5278	1.70133	1.64237	1.79719	1.76191	1.60578	1.39959	1.54869	1.33389	1.73209	1.70287	1.19292	1.83589	1.77303	1.92603	1.35571	1.84513	1.44296	1.58012	1.94325	2.15975	1.97736	2.33081	1.7436	1.7141
chr12_56750000_56800000	1.40314	0.511088	0.461282	1.40495	1.17016	1.31027	0.739269	1.5073	1.40431	1.46649	1.94604	1.12805	1.50895	0.639317	1.15811	0.348595	1.1697	1.02849	1.4012	0.85208	1.11934	1.0541	1.1674	1.6905	1.48361	1.74555	1.43097	1.23608	0.88074
chr12_57950000_58000000	3.14757	2.1165	3.04078	2.90572	2.73105	2.6402	2.37393	2.2554	2.39278	2.48832	2.57529	2.49982	2.86204	2.59014	2.57265	2.81561	2.42048	2.68106	2.34358	1.93804	2.97601	2.70797	3.23101	1.87585	1.99071	2.69896	2.39674	2.70617	2.63093
chr12_58500000_58550000	-0.0717938	0.914174	0.879317	0.995837	0.978923	1.94255	0.812442	1.22219	0.526301	1.50211	0.448126	1.72469	0.896011	1.84369	0.685043	0.370175	0.441543	0.90914	1.70977	1.93131	1.67933	1.36126	0.799629	1.38228	1.25042	1.37045	0.429247	0.882847	0.680462
chr12_59150000_59200000	1.85081	2.27164	2.10917	2.59787	2.3623	2.54362	2.79897	2.62108	2.16615	2.47249	1.69765	2.51459	2.32062	2.51751	1.95191	2.15538	2.30067	1.95108	2.45086	2.75644	2.60468	2.65815	1.9749	2.2297	2.15975	2.32506	1.61093	2.09251	2.21726
chr12_59200000_59250000	1.62697	1.88494	2.23964	2.48242	2.1409	2.15255	1.8325	1.96502	1.793	2.34868	1.23399	2.53017	2.54343	2.31262	1.88965	2.10804	1.85138	1.40076	2.18844	2.56758	2.92538	2.59334	1.63396	1.45459	1.04413	2.17605	1.62893	1.98149	1.66693
chr12_62200000_62250000	1.9753	2.25617	1.81561	1.58218	1.97059	2.38237	2.51378	2.1481	2.8036	2.39511	2.5405	2.59474	2.17739	2.09065	2.44997	2.01337	2.61052	2.71181	2.28175	2.20121	2.21301	2.59301	2.79176	2.09162	2.4302	1.97736	2.24083	2.33041	2.3116
chr12_62250000_62300000	2.4652	2.35072	1.5723	2.61805	2.41879	2.65537	2.61294	2.44045	2.41491	2.47266	2.55724	2.64219	2.6042	2.1388	2.47747	2.07649	2.81537	2.19386	2.43634	2.59814	2.50567	2.75724	3.04302	2.64896	2.80405	2.27854	2.70933	2.56223	2.71087
chr12_63100000_63150000	2.29024	2.72548	2.61475	2.36698	2.1409	2.56437	1.48165	2.39419	2.12388	2.44154	1.89636	2.3588	2.0724	2.26139	2.49334	2.53405	2.61003	2.33968	2.21991	2.30002	2.89162	1.96144	2.9439	1.52199	2.56542	2.68933	1.75316	2.22635	2.51902
chr12_63800000_63850000	2.53519	2.16335	2.29829	2.65714	2.19127	1.67232	1.8425	2.14745	2.26624	2.08565	1.46292	2.05689	2.02469	2.38663	2.20782	2.19226	2.23094	2.04707	1.8554	1.81211	1.81611	1.78827	1.64314	2.1254	1.55773	2.19446	2.28641	2.22635	2.32717
chr12_63850000_63900000	1.82995	1.52291	1.56519	1.71899	1.31916	1.26796	1.12395	1.2579	1.47073	1.49633	0.802631	1.44334	1.26141	1.73312	1.49183	1.49809	1.48733	1.34377	1.44577	1.45841	1.11856	1.42364	0.943206	1.56806	1.01155	1.46796	1.71802	1.50441	1.71268
chr12_64300000_64350000	1.85081	1.50329	2.40273	1.58854	1.69811	1.65621	2.03847	1.44653	1.65307	1.9314	1.73077	1.86441	2.22513	1.85161	1.62505	2.18285	1.73027	1.95108	1.97234	2.03247	1.99704	1.50777	1.40068	1.67365	1.61884	2.24228	1.7909	1.57922	1.70967
chr12_64400000_64450000	1.73028	1.4209	1.50573	0.614319	1.0592	1.28018	1.6899	1.43101	1.74636	1.40458	1.81356	1.34616	1.68402	1.44182	1.85852	1.66626	1.43308	1.82159	1.89516	1.78065	2.09831	1.58878	1.14946	1.52199	1.17935	1.38128	1.77291	1.75946	1.94995
chr12_64750000_64800000	1.92281	2.28827	1.9848	1.83626	2.29735	2.21554	2.24646	2.30166	1.94988	1.54908	1.98811	1.58232	0.992701	1.89577	2.27127	2.0644	2.42048	2.30717	1.94165	2.2806	1.7654	1.60761	1.75083	1.95651	2.08699	1.80768	2.3048	1.95445	2.2952
chr12_65300000_65350000	1.60976	2.14789	1.48942	1.65508	1.72488	2.318	1.97509	2.00866	2.25042	1.17338	0.699211	1.20595	1.08939	1.27083	2.04919	2.33611	2.2232	1.90252	1.38576	1.38719	2.33462	0.637401	1.54424	1.97695	1.50052	1.76211	1.73691	2.25834	1.99712
chr12_65350000_65400000	0.95546	1.11716	0.608733	0.616092	1.37792	2.56437	0.897708	1.20677	1.4279	1.06408	0.88334	0.956683	1.02493	0.993078	1.04987	1.63285	1.18843	1.17416	0.907237	1.04094	1.71376	0.665236	0.620158	1.44983	1.28457	1.15183	1.5509	1.36267	0.856324
chr12_66050000_66100000	2.07465	1.62198	1.65251	2.15533	1.93653	1.59604	1.73743	1.78193	1.69972	2.08557	2.3434581697770702	2.12512	1.95458	1.42474	1.70287	1.82404	1.83589	1.70829	2.00321	1.5131	2.25022	1.97765	1.99284	1.859	1.04413	1.82834	1.68292	1.7436	1.66693
chr12_66850000_66900000	1.24817	1.46731	0.869678	0.846978	1.11907	1.59604	1.4364	1.01907	1.40431	0.415353	1.1512	0.900706	1.31797	0.929583	1.59392	1.39804	1.13872	1.62736	1.58643	-0.218138	1.04236	1.0379	1.83135	1.58939	0.418704	1.72899	2.00687	1.5057	1.0537
chr12_67350000_67400000	2.51769	2.21019	2.54579	2.10989	2.00244	2.62504	2.5492	2.53297	2.47186	2.28481	2.52376	2.35745	2.13686	2.5207	2.42989	2.04841	2.56264	2.07958	2.6373	2.56638	1.7654	2.4452	2.03798	2.22674	2.2065	1.97584	2.06576	2.3543	2.10335
chr12_68000000_68050000	2.04021	2.30257	2.56582	1.88597	1.80029	2.42329	2.40288	2.37696	2.22834	2.34868	2.72432	2.31206	2.38428	2.0565008101819102	2.09199	2.37627	2.16123	2.33954	2.23475	2.5361	2.63844	2.49613	2.15434	2.38135	2.37949	2.44097	2.36681	2.33041	1.96568
chr12_68300000_68350000	0.619468	0.888635	1.58753	1.8949	1.41004	1.30455	-0.0815342	0.917561	1.12586	0.420089	0.258678	0.779349	0.781376	0.557884	0.784029	1.02046	0.827571	0.683446	0.299707	0.198802	1.05957	0.645339	1.39188	0.365334	1.04074	1.83658	0.928996	0.855696	0.861159
chr12_68800000_68850000	1.59254	2.03962	1.88084	1.27751	1.90247	1.82166	1.16705	2.07182	1.71527	1.87781	1.79701	1.72006	1.09516	1.47597	2.10755	1.71359	2.0218	1.87015	1.52469	1.3085	1.96328	1.88043	1.25713	1.42089	1.61884	1.87801	1.97087	1.93391	1.96568
chr12_69900000_69950000	1.83533	1.85105	1.9518	1.71899	1.75957	2.30654	2.13493	1.94698	1.76007	2.19089	2.52376	2.18344	2.05629	2.34711	1.81126	2.14431	1.50434	2.03081	2.01894	2.47112	2.10971	2.03462	2.41487	1.56806	2.3943	1.70678	1.10959	2.05042	2.21526
chr12_70600000_70650000	1.21373	1.73026	1.21217	0.943181	0.795488	1.74645	1.86418	1.67513	1.4665	1.23433	1.86324	1.61101	1.46121	1.62964	1.59392	1.27181	1.49505	1.5788	1.67905	1.93804	1.52443	1.41055	1.95696	0.628932	1.66955	0.470619	0.423138	1.48984	1.39962
chr12_71750000_71800000	1.97134	2.08602	1.8528	1.63584	1.69811	1.89686	1.81665	1.96502	1.62198	1.80698	1.18432	1.70448	0.847666	2.32969	1.74957	1.36114	2.06828	1.83778	1.83341	2.03247	1.74386	1.83182	1.83135	1.50514	2.04142	1.62965	1.68292	1.71188	1.96568
chr12_72300000_72350000	0.820529	1.55438	1.58728	1.57812	1.27234	2.15488	1.19485	1.49977	1.07992	2.44135	1.40225	1.8196	0.544632	0.595367	1.90643	0.593362	2.21514	1.80323	1.57063	1.89955	-0.369309	1.9525	0.796928	1.41606	1.25042	1.16604	0.631512	1.45863	1.272
chr12_74600000_74650000	2.09777	2.03843	2.28179	1.36719	1.72488	2.13971	2.02339	2.30166	2.28205	1.82246	2.27268	1.45521	2.62031	2.03464	2.3823	2.14431	2.0218	2.22589	2.25083	2.2806	0.680832	1.80469	1.88518	2.5983	2.25772	2.31218	2.50706	2.13039	2.08736
chr12_74650000_74700000	2.55268	2.4288	2.52929	2.01216	2.66166	2.60987	2.82007	2.64092	2.5035	2.50397	2.59072	2.64219	2.21744	2.62486	2.65196	2.2562	2.62582	2.6648	2.60639	2.83629	0.784125	2.67513	2.46871	2.83474	2.78698	2.66533	2.48867	2.56223	2.69488
chr12_75300000_75350000	1.97134	1.83854	0.788133	1.21255	1.3064	2.39321	2.29197	2.0413	1.51315	1.74507	1.91292	1.81353	1.54078	1.15155	1.53166	1.46115	1.77392	1.72448	2.06495	2.15838	0.698048	2.05866	1.66985	2.1286	1.87239	1.43096	1.57494	1.69602	1.66693
chr12_75500000_75550000	3.14757	2.85039	3.09028	3.49757	3.18209	2.79187	2.97941	2.84139	2.85149	2.8014	3.15984	2.94276	2.97484	3.28451	2.85817	2.73569	2.91014	2.89239	2.82281	2.9633	3.17707	3.03644	3.20454	3.13875	3.2138	3.01848	3.31612	2.9141	2.83877
chr12_76050000_76100000	2.62564	2.45725	2.61475	2.84799	2.99243	2.48345	2.7356	2.68211	2.50819	2.61179	2.82367	2.70154	2.81399	2.97852	2.4811	2.59716	2.61052	2.50139	2.48173	2.75644	2.40213	2.59334	2.80034	2.87001	2.86968	2.85491	2.4208	2.58417	2.42166
chr12_76550000_76600000	1.76534	1.56999	1.64369	1.43177	1.39001	1.46217	1.57725	1.36098	1.22227	0.983028	1.13434	1.02857	1.55949	1.08372	1.50988	1.2973	1.39378	1.7382	1.75614	1.50045	1.33902	1.3854	1.69698	1.8214	1.40418	1.31229	1.90027	1.63457	1.63971
chr12_77050000_77100000	2.11527	2.14773	2.38079	1.46491	1.65549	2.56437	2.2146	2.59466	1.68098	2.47266	2.08855	2.08853	1.46004	1.53122	2.04919	1.92055	2.45207	1.81948	1.7716	2.31235	2.10971	2.31381	1.46424	1.41606	2.29187	2.14401	1.31046	1.87448	2.61495
chr12_77700000_77750000	1.81638	2.50365	1.96239	2.19382	2.12387	2.61882	2.37119	2.4685	1.8241	2.58083	2.06195	1.17479	1.69993	1.30522	2.16981	2.26582	2.48658	1.43313	1.86428	2.39445	2.18271	1.94524	2.65679	2.76891	1.77097	2.739	1.52095	1.79118	2.28015
chr12_77950000_78000000	1.20545	1.66368	1.57097	2.29002	2.41339	2.28792	2.19691	2.27016	1.94848	1.94627	2.37658	2.31206	2.25696	2.27847	1.89057	2.04493	1.77287	1.88633	2.23475	2.48888	1.76073	1.91965	2.63023	2.15918	2.51471	1.99266	1.26899	1.69602	1.54114
chr12_79400000_79450000	1.28261	1.93134	1.63621	1.504	1.98763	2.07735	1.92756	1.87347	1.41986	2.65822	2.774	2.4367	1.58853	2.51751	1.54723	1.76093	1.88236	0.947558	2.11126	2.3315	2.45277	2.09106	2.38762	1.859	2.464	1.6462	1.43097	1.6643	2.2487
chr12_81250000_81300000	1.23619	1.46757	1.58756	1.19331	1.05472	1.50265	1.0403	1.43101	1.71527	1.71412	1.2505534916360601	1.67332	1.25431	1.56286	1.32348	0.761781	1.64082	0.915492	0.706566	1.24936	0.309153	1.6698	1.34685	0.831134	1.23006	1.11636	1.35898	1.61672	1.63548
chr12_81650000_81700000	2.16776	2.44441	2.21579	1.81672	1.77692	2.60987	2.72447	2.70261	2.37696	2.59789	2.49028	2.49982	1.42781	1.79161	2.12851	1.8726	2.61003	2.4047	2.40542	2.67752	0.921848	2.87221	2.09182	2.44629	2.44552	1.85813	1.44057	2.05042	2.26322
chr12_82350000_82400000	3.22828	2.81301	2.92462	2.75179	2.99243	2.79931	2.94157	2.78891	2.88134	2.78203	2.98927	2.7327	2.81399	2.96145	2.87022	2.47093	2.90488	2.90604	2.8522	2.85087	1.0687	2.9498	3.24895	3.00481	2.86968	2.63966	3.05069	2.75863	2.92482
chr12_82500000_82550000	1.32793	1.56999	1.9848	1.3281	1.34323	1.42688	1.87999	1.9624	1.6019	1.4395	2.44007	1.96197	2.0724	1.65273	1.52574	1.82465	1.10946	1.49436	1.75614	1.39149	1.094	1.59119	1.76877	2.20985	1.62602	1.55543	2.02898	1.39466	1.5278
chr12_82650000_82700000	2.53519	2.44441	1.8693	2.36397	1.41262	1.41172	1.91186	2.40961	2.78822	2.75443	1.51942	2.29417	1.60507	1.91312	2.73127	2.20825	2.64162	2.71357	2.69914	1.50263	0.216015	2.31381	2.41487	2.64896	1.69431	2.04311	2.58061	2.72217	2.26322
chr12_85050000_85100000	1.50289	1.72614	0.559855	1.85581	1.89836	1.57855	1.84813	1.73108	1.66517	1.47081	1.07461	1.55829	1.79845	0.416856	1.68436	-0.332631	1.89923	1.70569	1.49334	1.91543	-0.467274	0.638633	1.66109	1.6359	0.320807	1.50498	2.12092	1.58659	1.76761
chr12_85450000_85500000	1.54882	1.76505	1.56748	0.919932	1.53023	1.61978	1.8057	1.64569	1.68991	1.19994	0.747768	1.3391	1.55949	1.68086	1.72994	2.88116	1.79644	1.7286	1.48054	1.5659	0.784125	1.17903	1.55907	1.5579	2.03503	1.56473	1.42077	1.67063	1.89729
chr12_85950000_86000000	2.33293	2.5381	2.67999	2.9442	2.73697	2.51887	2.4536	2.57924	2.32162	2.25581	2.14475	2.28091	2.54343	2.68826	2.51223	2.51193	2.79957	2.46902	2.21932	2.55184	1.37252	2.42878	2.87212	2.68466	2.54852	2.65622	2.81673	2.44143	2.50028
chr12_88000000_88050000	2.38458	2.48819	2.79415	2.88648	2.70291	2.51354	2.52963	2.39222	2.69477	2.28677	2.62496	2.75293	2.52752	2.75656	2.63675	2.73916	2.67249	2.58232	2.60522	2.47314	2.78111	2.83638	2.65679	2.34765	2.70065	2.63966	2.67275	2.53024	2.43739
chr12_88100000_88150000	2.76264	2.69425	2.85928	3.34121	3.06066	2.6857	2.69261	2.56382	2.53513	2.31612	2.44007	2.484	2.89427	2.93733	2.60437	2.84758	2.689	2.79485	2.56001	2.66164	2.55731	2.47805	2.5405	2.80097	2.95771	2.91758	2.78288	2.59421	2.59896
chr12_89000000_89050000	2.57018	2.68927	2.76028	2.89168	2.93922	2.76923	2.86235	2.78891	2.69477	2.39511	2.40969	2.79502	2.73441	2.65958	2.7457	2.70373	2.70348	2.74608	2.65153	2.85087	3.16168	2.75537	2.59434	2.64896	2.73446	2.68933	2.70933	2.75863	2.86193
chr12_89550000_89600000	2.55676	2.44441	2.84278	2.63635	2.80044	2.53404	2.597	2.20913	2.29053	2.11262	2.27268	2.32581	2.3947	2.88525	2.30989	2.36808	2.42461	2.48521	2.38996	2.28428	2.71225	2.10031	2.80971	2.66585	2.68454	2.39626	2.67255	2.49825	2.50303
chr12_90950000_91000000	2.52233	2.48819	2.06024	2.30926	2.24308	2.67898	2.75144	2.69736	2.13505	2.7356	3.07206	2.56133	2.57526	2.32969	2.43441	2.40782	2.50207	2.56614	2.60522	2.89808	2.87474	2.78777	2.85417	2.88686	3.02181	2.32506	2.18684	2.15595	2.37449
chr12_91350000_91400000	2.30773	2.44441	2.33129	2.50078	2.62696	2.35204	2.66074	2.56382	2.5035	2.61355	3.12636	2.46818	2.717	2.1388	2.33471	2.20825	2.56264	2.55101	2.3745	2.55051	2.90162	2.9379	3.20454	2.83474	2.78698	2.59806	1.78994	2.32231	2.32717
chr12_91400000_91450000	2.30773	2.22581	2.23229	1.77763	1.9504	2.30654	2.18273	2.3325	2.28205	2.30047	2.45681	2.30999	2.29801	1.84369	2.20782	2.2562	2.32571	2.33968	2.40542	2.2806	2.35073	2.31381	2.27129	2.44629	2.34308	2.24491	1.73478	2.21036	2.21526
chr12_92650000_92700000	2.74616	2.51912	2.1581	2.50166	2.51557	2.2428	2.48209	2.2549	2.55484	2.64274	2.774	2.59249	2.68667	2.32969	2.43441	2.51827	2.31616	2.38809	2.41999	2.44167	2.70595	2.83638	2.97979	2.34765	2.29497	2.25883	2.65476	2.52073	2.34304
chr12_92700000_92750000	2.45345	2.16336	1.68513	2.03989	2.07278	2.03354	2.22859	1.98027	2.30608	2.45702	2.52561	2.31206	2.30471	2.07358	2.18537	2.20271	1.99081	1.99963	2.17301	2.23297	2.43589	2.46372	2.60295	2.3982	1.9062	2.10982	2.51078	2.01321	2.21726
chr12_92950000_93000000	1.75085	1.60278	1.58653	1.70259	1.41004	1.44466	1.23535	1.64964	1.83602	1.65183	1.84949	1.52176	1.93165	1.54475	1.54678	1.98016	1.74172	1.99139	1.71259	1.55545	2.05465	1.63194	1.7663	1.83092	1.7196	1.77833	1.88788	1.87378	1.6573
chr12_93450000_93500000	3.00759	2.65833	2.77784	2.79396	2.78309	2.58874	2.7356	2.53297	2.64586	2.59631	2.6912	2.53146	2.59118	2.98941	2.73127	2.59716	2.7048	2.85987	2.69784	2.69348	2.88441	2.75724	2.42351	2.95426	2.70065	2.75556	3.22418	2.75415	2.74284
chr12_93500000_93550000	2.85012	2.67863	2.97478	2.91122	2.92187	2.6402	2.82007	2.82597	2.70913	2.30047	2.6084	2.45237	2.87815	3.05884	2.6361	2.87954	2.79957	2.85987	2.7146	2.64577	3.02213	2.69155	2.71997	2.60041	2.53089	2.91758	2.98514	2.75415	2.80679
chr12_94100000_94150000	3.05609	2.7202	2.892	2.98268	3.06055	2.72411	2.87819	2.66685	2.57039	2.5344	3.03894	2.77944	2.95722	2.97852	2.65231	2.75494	2.76545	2.93841	2.80589	2.88235	2.99289	2.99841	3.06951	2.97111	3.08943	3.00392	2.90671	2.69519	2.78331
chr12_94500000_94550000	0.861907	0.593085	0.00624509	1.09324	0.969344	1.46217	-0.103866	0.937377	0.922795	0.964952	0.682472	1.34503	0.589353	0.84866	0.0998074	0.319138	0.629138	-0.0546386	0.650013	1.85192	1.10048	1.06192	0.688679	0.797322	1.43822	0.923929	1.27214	1.39466	0.148938
chr12_94550000_94600000	1.20493	0.613784	0.24475	1.07871	1.0138	1.36947	0.205778	0.914888	0.868853	1.0726	0.553319	1.49068	0.452235	0.876467	-0.0671689	0.444675	0.503515	0.126391	0.792923	1.97711	1.30504	1.46737	0.187851	0.336811	1.22675	0.716555	0.854304	1.31047	0.364377
chr12_95000000_95050000	2.29024	2.27265	1.83191	1.93399	2.32824	2.19768	2.15086	2.14745	2.40859	2.09697	2.07181	1.93034	1.63627	1.9652	2.5278	2.24021	2.45559	2.50224	2.35904	1.58202	2.13207	2.03462	2.18156	2.31118	1.76261	1.95903	2.50706	2.25834	2.53501
chr12_95550000_95600000	2.69451	2.30257	2.45166	2.3285	2.34527	2.28792	2.52963	2.27016	2.53929	2.41058	2.3434581697770702	2.18743	1.97049	2.27847	2.43441	2.36049	2.45559	2.58232	2.5126	2.42593	2.16583	2.57714	2.65679	2.54986	2.51471	2.55687	2.60077	2.58417	2.39022
chr12_96000000_96050000	1.87032	2.10089	2.46329	2.28579	2.17592	2.10938	1.73659	1.86987	2.31369	1.40819	0.419183	1.25012	2.45916	2.20823	2.16023	2.28816	1.91503	2.04707	1.95711	1.83605	2.47124	0.589363	2.63023	1.88895	1.95041	2.36263	2.48867	2.43427	1.86353
chr12_96050000_96100000	1.10435	1.56672	1.70085	1.61232	1.43007	1.60227	1.16176	1.18667	1.7447	0.567287	-0.0586282	0.608446	1.55949	1.48461	1.47352	1.70333	1.06688	1.50335	1.40913	1.09712	1.79623	0.0579207	1.93209	1.14836	1.30561	1.75891	1.78172	1.87378	1.15886
chr12_96550000_96600000	2.98722	2.82848	2.90831	3.25205	3.11164	2.73915	2.94157	2.75839	2.89689	2.45702	2.14475	2.56133	2.78216	3.21757	2.88578	2.81805	2.79643	2.87367	2.7441471654533802	2.86661	3.2292	2.10727	3.33867	2.85316	2.92039	2.92114	3.41063	2.94894	2.94055
chr12_96950000_97000000	0.781094	0.809449	0.767288	1.9057	0.896354	1.30455	0.223431	0.510018	1.61771	1.81519	-0.141344	1.04684	1.55673	0.722417	1.16214	1.74473	1.55173	1.61597	1.10568	0.620462	2.5401	2.19885	1.31038	1.14836	1.71139	1.33171	0.105015	1.37514	0.0602155
chr12_98400000_98450000	2.91835	2.55006	2.64737	2.92496	2.61776	2.5737	2.67222	2.66685	2.78805	2.82846	2.90647	2.54575	2.81399	3.04682	2.66788	2.5656	2.657	2.66325	2.71327	2.47314	2.97601	2.9822	2.55845	2.56671	3.00491	2.57343	2.43879	2.53659	2.70469
chr12_99050000_99100000	2.53519	2.5381	2.28179	2.00141	2.07183	2.56437	2.27833	2.11661	2.20296	2.26916	2.35637	2.19926	1.83068	2.5207	2.06506	2.22423	2.30991	2.53475	2.09624	2.487	2.50567	2.19885	2.12771	1.9264	2.13821	2.02629	1.698	2.33831	2.4231
chr12_99750000_99800000	2.10909	1.7612	2.01131	1.66036	1.11771	1.95702	1.29655	1.24009	1.97958	1.55935	0.893289	1.43043	1.57284	1.51012	1.60949	1.55582	1.6035	1.77303	1.26227	1.62878	1.69322	1.7022	2.03798	1.77242	1.60895	1.59653	0.99904	2.25111	2.13864
chr12_100750000_100800000	2.43021	2.07055	2.24879	2.21306	2.24531	2.33687	2.34207	1.97782	2.01315	2.58224	1.82072	2.27836	1.87902	2.17602	2.16023	2.1603	2.0098	1.86825	2.20445	2.18534	1.74386	2.08389	1.98414	2.15918	2.03577	2.22572	1.73478	2.0984	2.08736
chr12_100800000_100850000	2.69266	2.56933	2.39729	2.69623	2.38409	2.5947	2.70854	2.65634	2.10806	2.72313	2.03833	2.6105557391117298	1.81456	2.48598	2.19195	2.1603	2.27832	2.07958	2.48271	2.39174	1.67634	2.29739	2.28924	2.37874	2.27479	2.49716	1.71639	2.48226	2.56698
chr12_101350000_101400000	2.76338	2.51912	2.48428	2.32488	2.43042	2.46841	2.70391	2.40748	2.30608	2.62726	2.44281	2.49901	2.22513	2.53459	2.38771	2.37627	2.40912	2.58232	2.49717	2.56758	1.64258	2.28549	2.22612	2.28025	2.22736	2.37474	2.04286	2.55245	2.65752
chr12_101900000_101950000	1.92281	2.22523	1.68513	2.25154	2.19199	2.04871	1.87999	2.19371	1.39627	2.6292	1.92116	2.64219	1.875	2.38092	1.79626	1.96604	1.70968	1.67318	2.20388	1.93804	1.93756	1.78827	1.52629	1.65679	1.89919	2.01047	1.43097	1.61857	2.2487
chr12_102850000_102900000	2.53519	2.58494	2.84278	2.12943	2.40144	2.56437	2.67667	2.67176	2.63004	2.51962	2.65767	2.26254	2.12075	2.32975	2.69955	2.3521	2.61003	2.59978	2.7146	2.72515	2.50567	2.00177	2.18156	2.31118	2.73576	2.17764	2.43351	2.57822	2.74284
chr12_102900000_102950000	2.57018	2.69425	2.56229	2.36397	2.67901	2.62504	2.37393	2.5484	2.67749	2.44135	2.27268	2.2309	2.15298	2.67694	2.55679	2.52791	2.57844	2.69731	2.3745	2.62989	2.16136	1.98535	2.16361	2.54763	2.80405	2.21128	2.69094	2.73816	2.40711
chr12_103550000_103600000	2.62564	2.78208	2.8757	2.55939	2.61776	2.78427	2.8465	2.80416	2.69477	2.24034	2.59185	2.26533	2.84582	2.89315	2.68344	2.7076	2.59503	2.82511	2.71327	2.7407	2.92538	2.77157	2.56706	2.61726	2.31187	2.55687	2.24083	2.79035	2.73614
chr12_103850000_103900000	1.27544	0.445734	0.00624509	0.663576	0.388431	1.39655	0.184998	0.312353	0.667091	1.07945	1.65333	0.617356	0.302056	0.196529	0.637456	-0.0120541	0.519704	0.264467	0.534882	1.67728	1.07679	0.9671	0.182374	1.28094	1.04554	0.4567	0.502798	1.05878	0.178796
chr12_104350000_104400000	2.4477	2.38195	2.64479	2.46169	2.60961	2.5037	2.5014	2.42503	2.5984	2.51962	2.55724	2.32581	2.24967	2.78109	2.52506	2.68774	2.53105	2.43721	2.49817	2.45524	2.67782	2.4452	2.30719	2.02407	2.42845	2.24491	2.43351	2.53024	2.39112
chr12_105100000_105150000	1.90247	2.2407	2.94093	2.52091	2.70291	2.34809	2.56131	2.63633	2.07286	2.42606	2.40969	2.42112	2.09781	2.73948	1.68731	2.50249	2.13025	1.59499	2.14213	2.39445	2.95913	1.686	1.52629	2.63411	2.21045	2.24228	2.4028	2.17181	2.09147
chr12_105400000_105450000	3.13007	2.81916	2.92528	2.75487	3.18209	2.79187	2.72447	2.82597	2.78822	2.58224	2.75811	2.76875	2.62031	2.90261	2.93748	2.79963	2.91014	2.94115	2.60639	2.82041	3.12542	2.97075	2.77381	2.2774	2.88942	2.73259	2.91159	2.86611	2.71087
chr12_106200000_106250000	2.38458	2.2871	2.58213	2.55939	2.31121	2.19768	2.45041	1.99553	1.96403	2.31772	2.6912	2.3588	2.27288	2.63703	2.10755	2.36049	2.2387	2.40428	2.4663	2.48888	2.65531	2.47993	2.72856	1.8927	2.36258	2.45752	1.95288	2.36213	2.2487
chr12_106350000_106400000	2.71015	2.52249	2.61179	2.67669	2.47083	2.6857	2.53327	2.53297	2.53513	2.47266	2.79159	2.5631	2.57197	2.79845	2.44575	2.41603	2.62582	2.6648	2.49817	2.53463	2.72947	2.57659	2.1995	2.58141	2.71869	2.59806	2.76449	2.57822	2.64692
chr12_106950000_107000000	2.84947	2.78208	2.92462	3.1366	3.04352	2.69403	2.7356	2.62108	2.66367	2.67369	2.6912	2.70154	2.55935	2.84193	2.73014	2.80227	2.76545	2.69562	2.6824	2.70922	2.89162	2.65815	1.50835	2.80261	2.51471	2.80523	2.9967	2.82207	2.59462
chr12_107100000_107150000	3.02509	2.66302	3.00778	3.12622	3.02596	2.5492	2.46953	2.53297	2.66167	2.17524	2.60746	2.21508	2.53974	2.81581	2.79472	2.67176	2.64162	2.68106	2.38996	2.72515	3.03935	2.64228	2.28924	2.41252	2.56503	3.10256	3.38967	2.78614	2.88673
chr12_107650000_107700000	3.10775	2.87488	3.0551	3.11736	3.11164	2.75419	2.92572	2.80416	2.8347	2.84394	3.12174	2.84175	2.94131	3.16634	2.88578	2.83383	2.82742	2.88985	2.80589	2.9453	3.1448	2.99841	3.08745	3.15646	3.05562	3.11983	3.39263	2.82207	2.83048
chr12_107950000_108000000	2.62267	2.27265	1.9023	2.01216	1.70753	2.29137	2.05526	1.99324	2.21878	1.89346	2.27268	2.30999	0.879896	1.53122	2.35058	2.04841	2.04139	2.16086	2.23537	1.55026	2.40238	2.05104	2.93533	2.46318	2.18943	2.29536	2.599	2.3703	2.27921
chr12_108500000_108550000	2.72895	2.53459	2.5332	2.67483	2.56666	2.52858	2.57716	2.49902	2.4771	2.54988	2.75744	2.56133	2.66866	2.31262	2.57449	2.61294	2.61052	2.50139	2.4663	1.98525	2.94225	2.41511	2.54912	2.75206	2.64994	2.5072	2.90671	2.53659	2.2487
chr12_108550000_108600000	2.81504	2.66302	2.84278	3.1366	2.83514	2.39754	2.64053	2.6255	2.71031	2.56659	2.65767	2.67383	2.34636	2.61996	2.68368	2.45516	2.67321	2.81111	2.7441471654533802	2.39174	2.88441	2.64228	2.90801	2.66781	2.61625	2.72245	3.15867	2.67933	2.72041
chr12_109100000_109150000	1.73028	2.27164	1.9787	1.17407	1.78326	1.97206	1.59484	1.87347	2.02622	2.14747	2.50905	2.46786	1.7636	1.54427	1.98304	1.68204	2.03729	2.08056	2.26562	1.87508	2.57092	2.07486	2.15434	1.26924	1.80478	1.74555	1.53895	2.09251	1.52541
chr12_109400000_109450000	2.13471	2.03843	2.13329	1.97308	1.89836	2.04871	2.03933	2.0395	1.82334	1.92477	2.27268	1.96015	1.92737	1.94565	2.14437	1.92055	2.21514	2.20963	1.87981	2.23297	2.33351	2.05104	2.30511	1.83828	2.15528	1.47135	1.80295	1.85849	2.21526
chr12_109950000_110000000	1.97134	1.73026	1.84822	1.84749	1.86841	1.9871	1.65821	2.01079	1.85519	1.68316	2.07851	1.96932	1.95458	1.86868	2.18537	2.07649	1.88236	1.96726	1.81798	2.06394	1.69322	1.91283	1.4904	1.80845	2.19355	2.02703	1.98887	1.79118	1.97545
chr12_110450000_110500000	1.73519	1.50176	1.78859	1.36982	1.50707	1.69804	1.77118	1.87537	1.70412	1.6659	2.13942	1.82888	1.67599	0.590066	1.51427	1.17347	1.87229	1.76614	1.69694	1.84536	1.79454	1.82392	1.28137	1.4802108279636501	1.64177	1.39965	1.15307	1.67863	1.45017
chr12_110900000_110950000	1.92471	1.84265	2.1237	2.03141	2.15596	2.12788	1.97081	1.86935	1.87546	1.96715	2.28181	2.11626	2.11321	2.16614	1.68609	1.83669	1.81468	1.89404	1.9982	2.11308	2.14439	1.80168	1.92008	2.06568	2.258	1.92335	2.02447	1.9385	1.83528
chr12_111350000_111400000	1.77301	2.02125	1.9642	2.1884	1.85138	1.71106	2.19035	2.16885	2.10396	2.00289	2.24356	1.99034	2.05808	2.15434	2.07642	2.03709	1.98072	2.12609	1.78165	1.87683	2.28082	2.13413	2.53118	2.24079	1.94571	2.1487	2.18684	2.01874	1.85492
chr12_112450000_112500000	2.83263	2.67863	2.47979	2.61805	2.80044	2.6402	2.51734	2.50213	2.51932	2.75108	2.72432	2.88849	2.58808	2.90261	2.58851	2.65578	2.7048	2.55101	2.75958	2.62989	2.83276	2.90119	2.64818	2.81785	2.90349	2.71578	2.70933	2.73816	2.63093
chr12_113000000_113050000	1.67863	2.03962	0.869678	1.7128	2.26011	2.04727	2.21275	2.08707	1.71527	1.77603	0.422595	1.6889	1.90683	1.68086	2.18537	1.82404	2.20771	2.11293	1.86428	1.90656	1.72698	1.4598	2.08257	2.1286	1.68645	1.72899	1.98887	2.01321	2.04429
chr12_113450000_113500000	2.19532	2.19778	2.1168	2.10882	2.40144	2.11014	2.28406	2.20165	2.23784	2.35678	2.31338	2.27068	2.26578	2.17352	2.04132	2.10935	2.28889	2.27296	2.21241	2.17877	2.45223	1.3854	2.36729	2.20146	2.09417	2.21128	2.27006	2.26162	2.24804
chr12_113950000_114000000	3.19384	2.85941	2.82677	3.0404	3.09535	2.69403	2.95741	2.75839	2.89689	2.7356	3.1383	2.68596	2.43203	2.72241	2.87022	2.95946	2.88939	2.93841	2.88307	2.88235	3.17856	2.3017	3.32073	3.08906	2.9373	2.92114	3.32064	2.91722	2.99864
chr12_114000000_114050000	2.65766	2.33511	2.50059	2.32488	2.33205	2.57954	2.78313	2.49902	2.57039	2.75108	2.97271	2.67038	2.70258	2.60289	2.30299	2.30415	2.64151	2.79274	2.55891	2.69348	2.95327	1.96144	3.28484	2.92056	2.76826	2.37474	3.08668	2.45729	2.2952
chr12_114650000_114700000	2.30773	2.86601	1.39081	1.59736	2.29417	2.7312	2.89974	2.64092	1.99734	2.92663	1.18432	2.92694	0.170838	1.35645	2.41403	2.86356	2.42048	2.63229	2.88465	1.42325	3.19429	3.10213	1.96619	2.96986	1.68645	2.10982	2.06086	2.41828	2.91871
chr12_115950000_116000000	3.09508	2.72548	3.00778	2.96986	2.97392	2.8222	2.96348	2.82597	2.96221	2.67616	3.12636	2.8162	2.97484	3.23244	2.95334	2.81561	2.92594	2.81111	2.7146	2.75691	3.22872	2.77367	3.20454	3.10497	3.04307	2.91758	3.48161	2.97807	2.80679
chr12_116700000_116750000	2.52233	2.42631	2.63106	2.34774	2.73697	2.51354	2.64053	2.48376	2.38381	2.10104	2.3434581697770702	2.51459	2.24105	2.56874	2.51223	2.48671	2.53306	2.58232	2.48173	2.48888	2.73971	2.29568	2.65679	2.65096	2.48091	2.39129	2.67275	2.39385	2.53173
chr12_117200000_117250000	3.04259	2.78793	2.99128	2.95031	2.90453	2.67898	2.70854	2.77971	2.85149	2.79751	2.92303	2.90407	2.62301	3.08097	2.76299	2.87954	2.64151	2.53475	2.79189	2.77218	3.10821	2.83638	2.34308	2.5983	3.05562	2.78304	3.18741	2.86611	2.79081
chr12_117850000_117900000	3.03888	2.84395	2.892	2.44394	2.56666	2.48345	2.67222	2.30067	2.89689	2.44154	2.70776	2.49901	2.59118	2.14187	2.91691	2.83383	2.54855	2.51758	2.4663	2.44167	3.21232	2.22068	3.19512	2.01065	2.17665	2.83835	2.87072	2.85379	2.95627
chr12_118400000_118450000	3.14757	2.88162	3.10678	2.87213	3.02596	2.8222	2.99534	2.79513	2.94639	2.91097	3.05941	2.57892	3.00707	1.72217	2.95334	2.97544	2.94173	3.03869	2.90011	2.8998	3.19429	3.10213	3.16865	2.88541	2.94064	3.00166	3.05869	2.96208	2.82278
chr12_118950000_119000000	1.02353	1.29627	0.824445	1.25122	1.10956	1.84745	1.45613	2.05919	1.4665	2.42606	0.709111	2.21588	1.54089	1.12381	0.850769	1.20502	0.875339	1.3522	1.71259	1.37212	1.73659	1.59401	2.07716	1.44088	2.19274	0.710329	0.592709	1.43054	0.974249
chr12_119550000_119600000	1.71307	1.74573	2.04393	1.78976	1.57889	2.18264	1.86418	2.20913	1.83965	1.62126	1.54862	2.34322	2.20922	2.26139	1.62505	2.02915	1.64997	1.53025	1.98777	2.50462	2.14895	1.60499	1.9749	2.34765	2.04142	1.81178	1.71892	1.60086	1.41535
chr12_119650000_119700000	1.97134	1.60652	1.71775	1.73854	2.1409	2.12247	2.26028	1.88873	1.80855	1.63673	1.92948	2.46818	0.967844	2.17352	1.93634	1.71359	2.06828	1.56262	2.15757	2.22133	2.16583	1.34574	1.63396	2.24655	1.97381	1.86145	2.09685	1.71188	2.11933
chr12_120200000_120250000	2.04529	1.77298	2.0673	1.85581	2.36675	1.77571	1.60912	1.68482	2.12388	2.23785	1.97137	1.80378	1.92737	1.80897	1.73195	2.08038	1.83605	1.88451	1.94165	1.83605	1.45553	1.83754	1.98414	2.15918	2.37723	1.95903	2.13931	1.74653	1.55686
chr12_121250000_121300000	1.90247	1.69491	1.21217	0.423686	1.62998	1.62405	1.76912	1.96502	1.87074	1.55935	1.83012	1.67332	1.33112	1.35645	2.01416	1.26524	1.74293	1.40076	1.66361	1.56031	0.883034	1.58878	0.368898	1.8927	2.00762	1.24882	1.73691	1.69602	1.3839
chr12_121300000_121350000	1.22295	1.72614	0.598822	0.218385	1.23828	1.91221	1.89593	1.71566	1.63353	1.34267	2.02159	1.62977	1.41169	1.56594	1.87471	1.61687	1.56753	1.31554	1.44696	1.89955	1.11122	1.60761	0.378777	1.70317	1.86504	1.08456	1.251	1.74653	1.5278
chr12_122750000_122800000	1.18796	1.55438	2.39729	1.24992	1.32588	1.88188	1.67286	1.62314	1.76007	1.0011	1.11501	1.17102	2.21744	1.60066	1.7954	1.72875	1.89923	1.38057	1.83344	1.78842	1.28337	1.62403	2.43282	1.17961	1.30164	1.84131	1.20845	1.89047	1.6557
chr12_123700000_123750000	1.45479	1.69932	1.9787	1.50116	2.03872	1.76149	1.56315	1.65987	1.80855	1.94627	1.84668	1.90701	1.62036	1.9882	1.74957	2.1396	1.8049	1.43313	1.4475	1.82787	1.91264	1.32954	1.70573	1.7242	1.88929	2.1926	2.09685	1.68016	1.94995
chr12_124000000_124050000	1.76534	1.72614	2.39729	2.12943	1.48201	2.15488	1.21078	1.63856	1.41209	1.07945	1.58638	1.8196	1.83068	1.61802	1.70023	2.1603	2.05719	1.5919	1.40059	1.32799	2.38516	2.49447	1.57135	2.17607	1.50651	2.29536	0.888941	1.69855	1.36792
chr12_124050000_124100000	1.41541	1.72614	1.9188	2.03171	1.01704	1.76055	0.704317	1.20677	1.00303	0.738639	0.782906	1.40831	1.46004	1.14931	1.35126	1.71277	1.88344	1.15298	0.844062	0.792374	1.9892	2.14958	1.17652	1.85517	1.23335	2.04311	0.892875	1.50662	1.28799
chr12_124350000_124400000	1.19031	1.24806	1.2971	0.919932	1.62451	1.30787	1.03765	1.06105	1.34003	1.43274	1.5279	1.01496	1.47961	1.6156	1.23506	1.17347	0.974033	1.34377	1.11086	1.45841	1.07194	1.00114	1.81598	0.908511	1.52619	1.10364	1.45184	0.963976	1.18587
chr12_124800000_124850000	3.07331	2.55006	2.72891	2.86723	2.22605	2.61882	2.60885	2.42273	2.33717	2.56535	2.82367	2.74828	2.20922	2.46629	2.60562	2.25004	2.73446	2.54995	2.71327	2.63053	2.73971	2.91739	2.81829	2.85316	2.68375	2.32506	2.61876	2.60003	2.54745
chr12_124900000_124950000	2.66007	2.08602	2.54951	2.52091	2.27714	2.2428	2.51378	2.19387	2.38381	1.9308	2.64152	2.34322	2.43203	2.55166	2.35659	2.40782	2.17673	2.11293	2.31193	2.41019	2.55404	2.28549	2.65679	2.49931	2.14284	2.49064	3.08668	2.15595	2.23298
chr12_125300000_125350000	0.418109	0.508192	0.351327	-0.430931	-0.0272489	1.32072	-0.449305	0.204406	-0.425046	-0.438986	-0.439041	0.111147	0.718747	-0.951171	0.38366	0.130427	-0.201569	0.275152	-0.408116	-0.51373	0.250446	-0.198957	-0.425399	-0.0196012	-0.0919863	-0.294399	-0.177549	-0.268726	0.56855
chr12_125350000_125400000	0.155661	0.13344	0.0213325	-0.411386	-0.166031	1.26005	-0.401263	-0.234322	-0.219639	-0.579872	-0.489258	-0.489977	0.219182	-0.787257	0.193313	0.0345276	-0.185773	0.226384	-0.330821	-0.406776	0.216015	-0.198957	-0.0461373	0.0415692	-0.183704	-0.328032	-0.324651	-0.190399	0.168864
chr12_128200000_128250000	2.25524	1.91587	2.31479	2.30534	1.84631	2.01838	2.56514	2.20913	2.20296	2.55093	2.80832	2.51564	2.26578	1.56594	2.12851	2.32013	1.42537	1.91871	2.09624	2.61401	2.0925	2.70797	2.10977	2.10851	2.36016	2.24491	2.01059	1.92246	1.63548
chr12_128250000_128300000	1.9928	2.1165	2.18279	2.55942	2.12388	2.04871	2.2624	2.39419	2.26624	2.37874	2.60746	2.21508	2.0724	0.819485	2.47747	2.11235	1.15684	1.83574	2.09624	2.42349	2.00642	2.60943	2.28924	1.90584	2.44552	2.02629	2.02898	1.95445	1.95946
chr12_129950000_130000000	2.29849	2.39538	2.79415	2.80951	2.58369	2.49849	2.45041	2.56005	2.16615	2.81299	2.52561	2.71712	2.32062	2.89315	2.13868	2.15538	2.57954	2.04819	2.38911	2.78791	2.46965	2.41511	2.44145	2.81946	2.4302	2.42441	2.31281	2.33041	2.37449
chr12_130000000_130050000	2.4477	2.14789	2.46797	2.38352	2.58369	2.39321	2.52963	2.40748	2.25042	2.5344	2.49249	2.48343	2.57526	2.55166	2.35659	2.10804	2.11476	1.91871	2.35824	2.58331	1.91264	2.23689	2.27995	2.73521	2.58233	2.32506	2.47479	2.09251	2.01285
chr12_130350000_130400000	0.929714	1.69293	1.58753	1.26396	1.38962	1.39001	0.865062	1.50719	1.16869	1.76028	0.381754	1.90535	0.0223752	0.440361	0.848462	1.40803	-0.0888213	0.551381	1.42483	1.43691	1.97514	1.68883	0.512393	1.20579	1.17944	1.33134	0.63023	1.65216	1.69422
chr12_130400000_130450000	1.10353	1.35377	1.2052249688257901	0.91425	1.14342	1.26796	0.537331	1.39174	0.778075	1.55992	0.627138	1.46476	0.35361	0.033949	0.676223	1.26654	-0.11193	0.433829	1.15032	1.17228	1.30504	1.40141	0.591009	0.966649	0.983924	1.17162	0.670412	1.07028	1.2941
chr12_130850000_130900000	1.98856	2.22523	2.21579	1.42419	1.62079	2.07735	1.61068	2.2549	2.18169	1.86889	-0.154478	2.09396	0.196708	0.792987	1.48497	2.08038	0.240138	0.963744	2.26562	1.74917	2.08143	1.86423	0.987959	1.87585	1.29768	1.97736	0.980879	2.21939	2.32732
chr12_130900000_130950000	2.37772	2.13212	1.9683	1.1522	1.36057	2.32171	1.75252	2.13203	2.12388	2.05461	0.314214	1.86027	0.140447	0.400274	1.71609	1.85662	0.556614	0.542913	2.6373	1.67728	2.07528	1.99385	1.10473	1.83828	0.875093	1.87495	1.20153	2.30632	2.26322
chr12_131650000_131700000	1.02433	1.28169	0.461951	0.92394	1.71514	1.43059	1.61068	1.96502	1.87074	1.55935	1.79701	1.81353	2.20132	1.82633	2.01416	1.14559	1.83605	1.36839	1.84885	1.16685	1.1531	1.24853	1.12387	1.43774	1.66017	1.08325	1.17797	1.61672	1.47824
chr12_132100000_132150000	2.01029	2.60056	2.0838	2.32488	2.01979	1.80605	1.67286	1.93156	2.37696	1.89346	2.59072	2.18344	1.58896	1.84369	2.28713	2.36808	1.91503	2.35593	2.49817	1.70903	2.84998	2.47805	2.45076	2.17607	1.62602	2.66533	2.91159	2.6422	2.63093
chr12_132650000_132700000	1.9369	2.08602	2.12548	1.7128	1.7492	1.8367	1.8325	1.96502	2.35272	1.76055	2.02883	2.01606	0.815437	1.71501	2.30989	1.90293	1.588	2.06438	1.91059	1.84361	2.62156	1.49157	1.72368	1.74105	1.06103	2.14293	2.45679	2.42557	2.32732
chr12_132700000_132750000	1.83359	1.99321	1.9787	2.00141	1.69018	1.49076	1.61068	1.75141	2.18169	1.48196	2.17787	1.78238	0.783207	1.3906	1.93634	1.69782	1.47955	2.21005	1.87972	1.70903	2.45277	1.60499	1.25713	1.65679	1.62602	1.91113	2.27682	2.07665	2.15436
chr13_18400000_18450000	1.35448	1.73848	1.87119	-0.340646	0.603249	2.41662	0.939729	1.23995	-0.296639	0.504246	0.817943	1.18866	1.4385	0.598328	0.0301621	0.288145	2.26082	-0.879659	0.928336	1.65947	2.10438	0.834566	0.95245	1.10061	0.562018	0.524876	0.986263	0.328361	2.81638
chr13_19550000_19600000	2.11098	1.47887	0.817792	1.77383	2.05417	2.06081	2.31728	2.66107	1.96926	2.48365	2.60085	2.2896	2.89086	2.02649	1.95715	1.9445	2.33206	2.29819	1.69622	2.44957	2.61489	2.07022	2.80894	2.376	2.60298	1.95652	1.67209	1.96735	1.98636
chr13_20150000_20200000	1.75518	1.6958	1.55469	1.59353	2.49209	2.30977	2.6506	2.4945	2.14126	2.60069	3.01151	2.24654	2.73439	1.64818	2.11513	1.7836	2.331	1.91336	2.10649	2.73167	2.27726	2.58409	2.83306	2.29416	2.89107	1.92736	2.50217	1.64777	1.53244
chr13_20450000_20500000	1.6254	1.72568	1.67398	1.35636	1.81961	2.06357	1.70656	2.25764	1.94359	2.3115	2.86214	2.14616	2.18167	1.96666	1.64155	1.57516	2.01474	2.18993	2.03806	2.37347	2.2037	2.31649	2.47285	2.54502	2.52651	1.7823	2.00443	1.84613	1.59812
chr13_20500000_20550000	1.26255	1.38323	1.18978	1.35465	1.42232	1.81625	1.31935	1.67037	1.35461	1.69255	2.0168	1.73771	1.5581	2.01584	1.34286	1.4025	1.7779	1.60309	1.65334	1.78378	1.85662	1.75158	1.80411	1.95679	1.76605	1.34474	1.43624	1.59382	1.28656
chr13_20950000_21000000	1.7816	2.04969	1.99774	1.69187	1.63215	1.85852	2.04502	2.21381	1.88809	2.35206	2.52276	2.25717	2.1972	1.76236	1.8997	1.91524	2.10972	1.87729	1.83701	2.52519	2.44744	2.65785	1.8466	1.80516	2.23611	1.81659	1.74485	1.93092	1.98636
chr13_21600000_21650000	2.8277	2.77701	2.99878	2.93762	2.74117	2.49414	2.68365	2.73284	2.7187	2.09535	2.57311	2.36136	2.75883	2.67849	2.8313	2.8943	2.61704	2.71107	2.66318	2.58277	2.60215	2.6726	2.92097	2.71405	2.6319	2.86399	2.90947	2.75614	2.81638
chr13_23300000_23350000	1.07534	1.21211	1.57446	1.29771	1.3449	1.64807	0.60267	1.51269	1.61412	1.32429	1.17145	0.902695	1.39449	0.98592	1.58003	1.35378	0.964176	0.690918	1.29806	2.10669	2.0425	0.555072	0.388257	0.563311	0.400661	0.979766	1.05091	1.60005	1.08523
chr13_23950000_24000000	1.94082	2.07823	2.05682	2.11867	1.86496	2.39487	1.7913	1.71991	1.75425	1.91286	2.02889	1.45711	1.85125	1.71124	2.02896	2.20779	1.90262	1.7801	1.72298	1.6149	2.32368	1.80222	1.73766	1.26478	1.48848	1.98752	1.85113	2.02545	1.95742
chr13_24950000_25000000	1.52314	1.41128	1.48085	1.38044	1.09158	1.51997	1.70178	1.19689	1.38754	1.97466	2.43179	1.86066	1.18069	0.602232	1.41141	1.2951	1.8761	2.31294	2.2508	1.61608	1.54745	2.29088	2.40884	2.00721	2.14417	1.56328	1.15176	1.48445	1.3206
chr13_25000000_25050000	1.70877	1.89271	1.68761	1.87238	1.40609	1.42035	1.49661	1.41221	1.23823	1.69189	1.66329	1.78917	1.21086	0.803964	1.48321	1.11917	1.71936	2.34243	2.33612	1.39401	1.74856	1.96725	2.53687	1.8689165169036701	2.0524	1.32639	1.05361	1.74456	1.52322
chr13_25400000_25450000	0.997802	0.924858	1.23322	1.1017	1.43787	1.40249	1.33541	0.723184	1.23176	1.44184	1.59186	1.43389	1.969	2.10903	1.08236	1.35941	1.04967	0.209043	0.550457	1.88902	0.433606	1.51805	0.0797224	1.0217	0.92756	1.40481	1.19636	0.891952	1.04195
chr13_25550000_25600000	2.16087	2.42135	2.47949	1.59353	2.16103	1.705	2.20004	2.17301	2.08144	1.74844	2.524	2.13232	2.71482	1.71357	2.07769	2.41014	2.24657	2.03277	2.12282	2.10669	2.39831	1.26116	1.30454	1.89965	1.89946	2.24388	2.13372	2.16364	2.29703
chr13_26100000_26150000	3.0701	2.84884	2.92816	2.98889	2.85919	2.68704	2.92732	2.82442	2.87229	2.65684	2.67893	2.43313	2.94046	2.88413	2.89065	2.83676	2.78795	2.9498	2.78829	2.79244	3.06627	2.39385	2.89656	2.75507	2.75386	2.87911	3.05555	2.8825	2.8837
chr13_26150000_26200000	2.81219	2.69165	2.83557	2.87205	2.6801	2.8436	2.88881	2.81897	2.76118	2.87953	3.07732	2.90441	2.97888	3.16886	2.66067	2.71824	2.83077	2.66683	2.76272	2.98623	2.90882	2.96755	2.98499	2.77552	2.8171	2.90936	3.00644	2.68388	2.65769
chr13_26700000_26750000	1.83253	2.46354	2.51464	1.83954	2.38502	1.88429	2.00976	2.03549	2.14126	2.48839	2.72428	2.41878	2.3517	2.38903	2.2731	2.00301	2.08825	2.07623	1.87922	1.83825	2.37009	2.70211	2.45205	1.5106	2.03732	2.09281	1.88368	2.18524	2.17451
chr13_26950000_27000000	2.52867	2.24948	2.07159	1.90522	2.14028	2.79198	2.83993	2.66663	2.62861	2.31399	2.57011	2.38969	2.11619	2.31022	2.50289	2.33943	2.57376	2.75732	2.60363	2.92524	2.40103	2.4674	2.44084	2.75507	2.55567	2.37859	2.33941	2.40314	2.31925
chr13_27350000_27400000	1.94377	2.36444	2.47949	2.33114	2.61903	1.64807	1.73109	1.6993	2.12393	1.51153	2.06291	1.70338	1.75818	2.09321	2.13457	2.52751	1.94734	1.84108	1.58246	1.45077	2.5066	1.65404	1.51384	1.65379	1.62417	2.65224	2.05292	2.19255	2.45572
chr13_28000000_28050000	2.46679	2.73468	2.36696	2.16793	2.76741	2.08285	2.27192	2.27934	2.3706	1.94094	2.24735	2.08865	1.27721	2.01073	2.40236	2.57347	2.11681	1.66165	1.83661	1.95738	2.52479	2.05551	1.65664	1.91006	1.94585	2.39363	2.11154	2.30145	2.89817
chr13_28750000_28800000	1.6026	1.55354	1.58423	1.38852	1.3755	2.40239	1.02766	1.65624	1.81238	1.60404	2.27077	2.10373	1.8346	1.38014	2.0066	1.92987	1.76211	0.891714	1.5398	2.65827	2.16897	2.42182	1.40428	1.04231	2.25076	1.53629	1.66504	1.86017	1.79211
chr13_29400000_29450000	3.0237	2.77749	2.78047	2.43064	2.69093	2.70688	2.15541	2.73835	2.84362	2.54454	2.40105	2.94985	2.57248	2.07378	2.87629	2.7051120417915002	2.64516	2.017	2.56102	2.80612	2.39831	2.01138	2.45205	2.58607	1.88487	2.72454	3.05555	2.70819	2.81133
chr13_29450000_29500000	2.65242	2.56361	2.68721	2.18362	2.51217	2.64434	2.21469	2.48881	2.55695	2.6109	2.81603	2.64843	2.71482	1.88462	2.58906	2.70357	2.64553	2.19497	2.393	2.56882	2.53754	2.57037	2.2648	2.59112	2.22064	2.84886	2.97412	2.51047	2.60871
chr13_30100000_30150000	2.25392	2.16528	2.18973	2.42949	2.60377	2.17467	2.25736	2.33672	2.21293	2.69573	2.72381	2.46118	2.18669	2.7734	2.10076	2.39794	2.36056	2.23921	2.1086	2.15142	2.33643	2.83515	2.44084	2.72942	2.02182	2.31843	2.09527	2.12714	2.20346
chr13_30900000_30950000	1.07452	0.0381467	0.0926124	0.328966	0.457748	1.28863	0.873741	1.08877	0.106668	1.61808	2.48241	1.31358	0.791481	1.25412	0.0836752	0.379386	0.317574	0.551166	0.955953	2.67211	1.16338	1.994	0.975644	1.15723	1.88487	0.197626	0.467674	-0.109711	0.162744
chr13_31150000_31200000	2.76567	2.435	2.66233	2.21719	2.15558	2.08285	2.46126	2.39409	2.78629	1.93224	1.81699	1.91785	2.16035	1.55361	2.63214	2.69048	2.47455	2.31294	2.49254	1.28679	2.57121	2.37914	2.56318	1.89965	1.39701	2.66438	3.15321	2.67914	2.63766
chr13_31200000_31250000	3.15336	2.43558	2.67237	2.41309	1.9931	2.07504	2.66899	2.37397	2.69038	1.47981	1.60181	1.47461	2.34806	1.1753	2.74598	2.46882	2.63128	2.60785	2.63474	1.16753	2.52207	1.71718	2.78543	2.03794	0.951242	2.64933	2.82866	2.71278	2.8308
chr13_31800000_31850000	3.08557	2.63478	2.69186	2.59483	2.4615	2.50833	2.43213	2.47446	2.75762	2.78056	2.63159	2.57556	2.67552	2.56242	2.7614	2.4857	2.688	2.60785	2.64625	2.41975	2.63036	2.87928	2.79294	2.11477	2.78651	2.7095	2.71375	2.62103	2.56529
chr13_31850000_31900000	1.89724	2.29331	2.73172	2.49632	2.6343	2.50202	2.31728	1.90027	2.01064	1.60706	1.97069	1.97504	2.71482	2.91577	2.10076	2.60087	1.80485	2.07701	2.17751	2.28558	2.84694	2.12906	2.23279	1.41842	2.32769	2.62199	2.23069	2.07694	2.37714
chr13_32600000_32650000	2.12986	2.43558	1.66348	2.65896	1.84043	1.97541	2.20004	2.23043	1.69909	1.57878	1.47885	2.11802	1.77592	0.543004	2.20566	1.94065	1.97584	1.84108	2.42144	1.67438	1.17617	2.36443	1.16051	1.65379	1.74653	2.13801	1.82666	2.16364	1.14293
chr13_33750000_33800000	1.70877	2.13531	1.82052	1.24845	1.52845	2.33814	2.15541	2.19327	2.31327	2.11605	1.71143	2.10301	2.20451	2.18412	2.17257	1.90062	2.20249	1.7949	2.16331	2.5381	2.4165	2.23004	1.43603	2.07907	1.74766	1.85215	1.98134	2.30145	2.23241
chr13_33800000_33850000	1.13737	1.55022	1.54479	0.542495	0.88603	1.79039	1.45265	1.67688	1.94059	1.83327	1.402	1.61759	1.68934	1.67971	1.87098	1.38866	1.40283	1.05458	1.52412	2.24029	2.04521	2.17319	0.795148	1.41842	1.15308	1.38179	1.54189	1.76398	1.88505
chr13_35150000_35200000	2.95176	2.8203	2.70663	2.61125	2.71063	2.91476	3.0207	2.89074	2.83199	2.72401	3.1388	2.77573	2.94046	3.08259	2.70332	2.41257	2.94503	2.93225	2.90492	2.9266	2.47566	2.80573	3.25706	3.12894	3.03121	2.21363	2.61857	2.92955	2.63766
chr13_35950000_36000000	2.08005	2.29229	2.30788	1.50227	2.20147	2.56506	1.98063	2.32237	2.3706	1.57597	2.27077	1.90206	2.69024	2.79886	2.37363	2.33943	2.01685	2.37235	2.26273	2.44875	2.21538	2.51033	2.70606	2.0637	2.89107	2.36355	2.6812	2.37408	2.39161
chr13_36300000_36350000	1.43201	2.00879	1.69315	1.82301	1.88623	2.17467	2.06815	1.97204	1.72741	1.52223	1.90921	1.84636	1.35048	1.77684	2.03503	1.76459	1.93309	1.9443	1.73888	1.88308	1.05973	1.23174	1.01273	1.96111	1.45594	1.6994	1.85898	1.64341	2.09506
chr13_37100000_37150000	2.70364	2.69165	2.82074	2.70814	2.7717	2.91476	2.66899	2.73284	2.60541	2.75228	2.50863	2.64705	2.59745	2.58358	2.61801	2.70357	2.74527	2.85852	2.77694	2.59864	2.53754	2.6145	2.40442	2.57576	2.66416	2.84886	2.78018	2.68388	2.78752
chr13_38300000_38350000	0.486669	0.280136	0.151686	0.706611	0.590089	1.64319	0.815484	0.371555	0.292191	0.340689	0.13857	0.323205	1.37982	0.781238	0.420456	0.554912	0.674565	0.462328	0.278864	0.125871	0.0932637	-0.0118734	0.0475041	0.460027	0.284088	0.712369	0.284181	0.659977	0.524573
chr13_38950000_39000000	2.2229	2.15105	2.39047	1.75744	2.16103	2.02612	2.35931	2.25914	2.05526	1.84741	2.524	2.08943	1.96663	2.52031	2.07769	1.81285	2.17532	1.85413	2.03547	2.21051	2.38556	2.14377	2.6329	2.36063	2.22064	2.01761	1.85898	1.90353	2.18162
chr13_39050000_39100000	2.44001	2.43558	2.25695	2.23279	2.64957	2.41662	2.62503	2.40268	2.47796	2.6109	2.60085	2.51837	2.3774	2.01412	2.2341	2.86495	2.4888	2.41615	2.77694	2.25577	2.75412	2.80573	2.88896	2.79088	2.93945	2.87911	2.71553	2.2937	2.26818
chr13_39650000_39700000	2.94635	2.86311	2.75094	3.03815	2.85919	2.83453	2.95645	2.79573	2.85796	2.58665	2.92081	2.59102	2.91102	2.56242	2.7614	3.01228	2.77367	2.80174	2.8309	2.88057	3.05079	2.93814	3.19819	3.01626	3.10451	3.0404	3.28341	2.79535	2.82581
chr13_40050000_40100000	1.05983	1.48241	1.35191	1.74105	1.82517	2.01811	1.35006	1.52705	2.06728	1.06979	1.75551	0.931291	2.20136	0.48959	2.49004	0.722908	1.14941	1.50193	1.65356	1.24207	2.27455	0.643334	0.664374	1.28255	1.08889	0.821768	1.85898	2.10584	0.95539
chr13_40700000_40750000	3.00823	2.8203	3.01677	2.84112	2.84389	2.87707	2.8108	2.76704	2.91529	2.48839	2.67893	2.60537	2.98462	2.87767	2.9481	2.99766	2.74511	2.86097	2.71727	2.79123	3.06627	2.51033	2.3568	2.66289	2.66239	2.73958	2.95789	2.98419	2.8837
chr13_40750000_40800000	2.83806	2.60624	2.67709	2.59483	2.62975	2.55087	2.50495	2.69532	2.57128	2.03122	2.48241	2.33266	2.5872	2.87767	2.54597	2.63198	2.43096	2.32794	2.64625	2.687	2.97344	2.12906	2.15042	2.53998	2.44895	2.61925	2.74631	2.65008	2.52187
chr13_42150000_42200000	2.04911	2.13531	1.96821	1.59325	1.92614	1.65737	2.22823	2.25065	2.09826	1.78653	2.27077	1.77288	1.45384	2.32598	1.77045	2.12002	2.10253	2.07623	2.29114	2.0765	2.16897	2.08252	1.70591	1.67961	2.20502	1.77695	1.99761	2.12714	2.05873
chr13_42550000_42600000	0.687649	0.884901	1.55962	1.00344	1.1687	1.27802	1.40868	1.01028	0.367925	0.857711	1.47885	1.23155	1.76125	0.89101	0.641577	1.11904	0.835936	0.661427	1.07054	0.830959	4.4302499751549e-4	0.466811	1.11249	1.73062	1.07359	2.07751	0.646874	0.357263	0.926537
chr13_43900000_43950000	2.98278	2.90505	3.07296	3.39657	3.15336	2.90053	2.97674	2.86203	2.80367	2.85125	3.16954	2.94731	3.03756	3.18468	2.7602	3.02634	2.93051	2.91751	2.84804	2.97132	3.17181	3.02639	3.20905	3.05211	3.09239	3.09085	3.26502	2.82839	2.93179
chr13_44450000_44500000	2.60601	2.76322	2.85432	2.84112	2.93963	2.74943	2.84485	2.74719	2.74329	2.69895	2.90569	2.83502	2.86686	3.04232	2.7614	2.88064	2.78802	2.77213	2.71727	2.77634	2.89609	2.90864	2.75368	2.83189	2.90632	2.9652	2.79513	2.77059	2.7245
chr13_44950000_45000000	1.82237	2.09748	2.09256	2.27961	2.215	1.92403	2.07865	1.96536	2.18602	1.73612	1.82452	1.87598	1.99325	2.23559	2.12013	2.11834	1.96132	2.18503	2.11584	1.95779	2.06111	1.91837	1.95659	1.84064	1.84883	2.25079	2.28987	2.01479	2.16957
chr13_45000000_45050000	2.26568	2.56343	2.89862	2.98889	2.87448	2.42323	2.73798	2.63794	2.68595	2.33398	2.28588	2.60537	2.91102	2.68852	2.67523	2.82213	2.688	2.6981	2.17751	2.13606	2.89609	2.24479	2.26155	2.20198	2.08306	2.72454	2.56727	2.69366	2.7245
chr13_45500000_45550000	2.68813	2.50671	2.3608	2.29835	2.92436	2.61588	2.56641	2.76155	2.64789	2.37054	2.38568	2.48977	2.27471	2.34631	2.56114	2.6889	2.73103	2.55003	2.6774	2.19614	2.80053	2.39385	2.26155	2.31453	2.08299	2.48587	2.69937	2.59718	2.58556
chr13_46150000_46200000	2.32756	1.83563	1.8796	2.15151	2.32383	2.50833	2.1117138909952202	2.6236	2.12693	2.37609	2.33124	2.5049	1.77766	2.3575	2.04332	2.16391	1.94545	1.3211	2.30535	2.18073	2.46291	2.76112	1.64241	2.38634	1.9611	1.98752	2.24175	2.2724	1.78374
chr13_46300000_46350000	1.10546	1.4646	1.37747	0.985739	0.81479	1.21771	1.37937	0.99791	1.25256	1.28187	1.63584	1.67241	1.20361	1.44327	1.12417	1.03304	0.994646	1.14342	1.42469	1.3017	1.14791	1.49243	1.2614	1.38769	1.39701	1.16026	1.62327	1.21198	1.13245
chr13_46450000_46500000	1.18716	1.01619	1.08824	1.01503	0.881685	1.22256	1.03127	1.08482	1.2049	1.1985	1.54106	1.19039	1.26397	1.46956	1.12725	0.918309	1.05267	1.17304	1.2142	1.30323	1.32287	1.43838	1.86912	1.10298	1.53826	0.984333	1.28028	1.22582	0.988059
chr13_46850000_46900000	2.50204	2.23641	2.53884	2.38031	2.2221	2.37392	2.18538	2.15865	2.13809	1.91811	1.90921	2.40398	2.3774	2.29885	2.29098	2.57152	2.33206	2.22446	1.9664	2.40484	2.42925	2.01138	1.73661	1.93038	1.96064	2.33463	2.11756	2.12029	2.35474
chr13_46900000_46950000	2.30044	1.68158	1.94538	1.62631	1.5809	2.38816	1.87763	1.67059	1.78406	1.87569	1.72477	1.9035545370518001	2.11333	1.87175	1.65112	1.96999	1.8761	1.82633	2.13704	2.46447	2.18173	1.62892	2.19804	1.57696	1.50182	1.77502	1.82666	1.88907	1.83539
chr13_47900000_47950000	1.61596	0.779607	0.949183	0.739449	1.26842	2.29559	2.11211	1.84901	2.2416	2.48365	2.60085	1.5747	1.95428	1.99496	1.85662	1.6227	1.64812	1.39513	2.10649	0.959727	2.07615	1.49653	2.53687	1.83818	1.88417	0.799272	1.3954	1.56061	1.42191
chr13_47950000_48000000	1.68014	1.52509	1.33707	0.954267	1.41297	2.08927	2.14142	2.21607	2.4638	2.51193	2.63159	1.98934	2.2307	1.8243	2.09191	1.8086	2.00434	1.38396	2.56364	0.884288	2.44472	1.68776	2.77693	1.80745	2.15946	0.534817	1.56807	2.00468	1.25834
chr13_48600000_48650000	1.47673	1.7072	1.90913	1.74103	1.58964	2.26722	2.38844	2.17893	1.76858	2.1515	2.301	1.75853	1.29193	2.05801	1.42577	1.90062	1.51706	1.63203	2.5042	2.0765	1.5192	2.3038	2.80131	1.61815	2.1288	1.31292	1.31402	2.03998	0.929822
chr13_49250000_49300000	1.13976	1.13904	0.736149	1.14961	0.773533	1.46304	1.30545	1.28302	1.10779	0.987137	1.92458	1.14382	0.925043	1.00876	1.13731	1.09543	1.05524	0.95163	1.11669	1.08038	1.3479	1.17652	0.971772	1.68452	1.03228	0.934768	0.884994	1.19688	1.02974
chr13_49950000_50000000	2.08333	1.6958	1.7525	1.24931	1.09237	2.16044	2.12676	1.92898	1.5858	1.70603	2.1705	1.97504	1.99597	2.1723	1.96394	1.47116	2.10408	1.54616	2.16548	2.19614	2.58395	1.62892	1.80067	1.35696	1.68535	1.65403	1.27717	2.03358	1.59014
chr13_50000000_50050000	2.28493	2.09414	2.18276	1.56075	1.56563	2.20313	2.17073	2.07252	1.88318	1.79086	2.07828	2.03224	2.05465	2.34631	2.17722	1.88196	2.31781	2.12124	2.23658	2.1365097284984498	2.36737	1.96725	1.84869	1.59233	1.89946	1.79015	1.74585	2.06249	1.90752
chr13_50900000_50950000	1.19827	1.222	1.82052	1.34696	1.55904	1.51555	1.38349	1.40434	1.08055	1.25311	1.3335	1.38534	2.0426	1.26988	1.29651	1.19851	1.06012	1.40994	1.19742	1.42133	1.1015	1.27115	1.3249	1.01896	1.35127	1.11514	0.679262	1.15387	1.07455
chr13_51100000_51150000	2.7143	2.52062	2.57371	2.15083	2.0791	2.79198	2.71295	2.70967	2.55695	2.4182	2.89288	2.80433	2.67552	2.48361	2.68959	2.85138	2.80223	2.29832	2.78829	2.86697	2.66403	2.86457	2.40884	2.37098	2.66416	2.37859	2.33941	2.6065	2.5074
chr13_51800000_51850000	1.72424	1.51807	1.39508	1.12827	1.19208	1.61482	1.14636	1.51815	1.3136	1.62266	1.9533	2.0743	1.32947	1.70806	1.2494	1.383	1.53858	1.26337	1.62379	1.85463	1.72816	1.97925	1.40428	1.58742	1.65518	1.38239	1.27732	1.322	1.53464
chr13_51850000_51900000	1.67783	1.39324	1.48127	1.32011	1.21823	1.68574	1.18732	1.6195	1.35845	1.87075	2.01377	2.01689	1.68732	2.02649	1.23172	1.56096	1.35124	1.17631	1.66616	2.18073	1.76673	2.08252	1.3884	1.32624	1.64094	1.64158	0.82395	1.31366	1.26042
chr13_52250000_52300000	2.19244	1.93269	2.39649	1.8067	1.94144	1.88257	1.76217	2.02114	2.09826	1.61289	1.89889	1.90032	1.52743	1.38792	1.54066	1.85832	2.31673	2.03116	2.23433	1.29459	1.45584	2.03762	2.03929	2.12516	1.67279	2.1981	2.24175	2.12714	2.08601
chr13_52550000_52600000	2.44001	2.40712	2.70204	2.46227	2.42057	2.33123	2.21469	2.4601	2.63373	2.24329	2.49326	2.56126	2.58278	2.02994	2.51848	2.57152	2.4033	2.32768	2.4641	2.30049	2.75412	2.34972	1.56061	2.43746	2.60298	2.74299	3.10341	2.32261	1.82097
chr13_53200000_53250000	3.20933	2.86311	2.94293	3.18593	3.07333	2.9338	2.98558	2.86745	2.91529	2.78317	3.11733	2.92114	2.98462	3.14564	2.9481	2.95377	2.94503	2.77213	2.91612	3.04437	2.9425	2.93814	3.03944	2.93944	2.98255	3.10057	3.20203	2.75177	2.89817
chr13_53250000_53300000	3.05464	2.76322	2.89862	2.87396	2.72152	2.78667	2.86906	2.81008	2.88662	2.30591	2.87546	2.67713	2.81751	3.08259	2.83321	2.76362	2.84507	2.75732	2.8167	2.9848	3.22097	2.40706	2.60089	2.81653	2.81484	2.76966	2.97417	2.95514	2.81133
chr13_53750000_53800000	0.763417	1.68552	1.41044	2.05299	2.49209	2.12055	1.89366	2.04817	1.14328	1.91811	1.30978	1.47821	2.06123	1.47114	1.67238	1.61163	1.38421	1.91148	1.80998	2.12973	1.025	2.43798	1.37253	1.96482	2.1657	1.85215	0.82395	1.42771	1.98573
chr13_57600000_57650000	2.18833	2.56343	2.58335	2.33114	2.61903	2.73525	2.16997	2.65229	2.29894	2.71299	3.07198	2.86373	2.48417	2.89995	1.78481	2.55685	2.35956	2.2539	2.39057	2.52321	2.01426	2.68805	1.48365	1.58742	2.35748	2.5615	1.64888	2.40314	2.92712
chr13_59300000_59350000	1.24936	1.73848	1.08934	1.22919	0.946883	1.36342	1.11559	1.45527	1.79822	1.64947	0.895096	1.38883	1.06365	1.36556	1.66992	0.863629	1.69086	1.45778	1.21274	1.40951	1.34626	1.54066	0.867039	1.16208	1.2676	0.612197	1.63272	1.62896	1.04195
chr13_59350000_59400000	1.35448	1.85229	1.09631	0.992856	0.748827	1.37765	1.48196	1.77108	2.01064	2.03122	0.919214	1.64619	1.10109	1.20738	2.02082	1.14425	1.76211	1.47244	1.682	1.36989	1.54745	1.92312	0.807297	1.4694	1.303	0.885815	1.84282	1.94688	1.4026
chr13_60400000_60450000	2.65242	2.56343	2.2045	1.52758	2.49209	2.76361	2.6506	2.43712	2.61428	2.23572	2.6487	2.33266	1.95428	1.90039	2.61778	2.09077	2.57376	2.60926	2.53261	2.77634	1.96785	2.62835	2.51555	2.77044	2.84534	1.91232	2.63237	2.62103	2.84028
chr13_60450000_60500000	2.80712	2.39218	2.2045	1.8394	2.52268	2.82936	2.88881	2.81897	2.49961	2.67087	2.90569	2.89243	2.49476	2.14067	2.54597	2.52751	2.60232	2.41615	2.4758	2.94151	1.92144	2.95284	2.07104	2.70898	2.72337	2.10785	2.42079	2.6065	2.61441
chr13_60600000_60650000	1.75767	1.66735	1.88603	1.34766	1.97783	2.35969	1.56988	1.65624	1.62828	1.97466	1.7094	2.17522	1.48251	2.04576	1.90706	1.45649	1.69086	1.54616	2.30768	2.1365097284984498	1.50104	1.57008	1.35256	1.85355	2.35828	1.6389	1.61656	1.67231	1.84982
chr13_62000000_62050000	2.94635	2.73468	2.94293	2.80828	2.4615	2.90544	2.89819	2.83876	2.74329	2.50243	1.37885	2.84937	2.77855	2.95649	2.83321	2.89527	2.80223	2.7129	2.75988	3.01458	0.38985	2.79062	1.92816	2.10979	2.70813	2.85991	2.66493	2.6065	2.92712
chr13_62400000_62450000	1.1994	1.22633	0.34302	1.10179	1.1687	1.80462	1.52592	1.75672	1.35922	1.47981	0.402955	1.63189	0.910373	1.12829	1.35252	1.17773	2.03283	1.97379	1.51136	1.46568	0.371726	1.79073	0.984459	1.72613	1.28771	2.0170149391506502	1.06707	1.29658	1.4026
chr13_63100000_63150000	1.10546	1.85229	0.951322	1.01983	0.717777	1.18935	2.1991	1.59882	1.89735	2.49779	0.541284	1.61759	0.0408111	0.701188	1.32409	0.130723	1.75982	1.48397	1.62512	1.18244	1.3154	1.08464	1.97672	2.3299	1.38177	1.02489	1.25708	1.54225	1.29165
chr13_64500000_64550000	0.734172	0.458109	0.52106	1.06901	0.709019	1.17839	0.558705	0.278188	0.226312	1.31015	0.0340769	0.716822	0.367573	1.19156	0.584701	0.898967	0.764693	1.11854	0.814576	1.12281	-0.0459673	1.06993	1.33655	0.885486	1.13477	1.04905	1.14788	0.602931	0.681291
chr13_65650000_65700000	2.16087	2.47826	2.73172	1.60992	1.61143	2.92899	2.46126	2.63236	1.48667	2.62504	1.87847	2.84722	1.45317	1.80848	2.24832	1.76459	2.81651	1.86894	2.12282	2.95642	2.0425	2.49682	1.92871	1.60769	2.28181	1.71678	1.45494	1.96735	2.87408
chr13_66650000_66700000	1.54057	1.59622	1.12936	1.60992	0.48834	1.49151	0.998348	1.25431	1.27425	1.22532	0.187776	0.459458	0.954384	0.38482	1.77909	1.1924	2.18957	1.82633	1.51136	0.496696	0.449076	1.64363	1.48059	1.13134	1.24183	1.35154	0.921618	1.68676	1.48916
chr13_67250000_67300000	3.17839	2.90593	3.04631	2.77544	2.88978	2.91962	2.91275	2.96786	2.94396	2.89547	3.14757	2.97855	3.05821	2.98801	2.97682	3.04154	2.95931	2.96461	2.88772	3.08904	3.26738	3.07091	3.13469	3.13917	3.18074	2.88999	3.023	2.96966	2.98501
chr13_68300000_68350000	0.703157	1.28324	0.43204	0.805126	1.13076	2.60164	1.45265	2.34526	1.26009	2.21502	2.0168	1.41972	1.10058	0.860051	1.12502	0.766923	1.8761	1.90006	2.43566	1.43586	4.4302499751549e-4	0.849277	1.22965	1.57696	1.36418	0.709025	0.566067	1.54225	0.839979
chr13_68950000_69000000	0.873411	0.908042	0.949183	0.706611	0.0753539	2.59342	0.698969	1.99245	0.87988	2.47435	2.14983	2.56231	0.673729	0.670899	0.477902	0.818202	1.33143	1.60242	2.22012	0.513018	0.157791	1.61045	0.530024	1.23405	0.741454	0.90456	0.842021	1.00861	0.669305
chr13_69550000_69600000	1.78869	1.59622	1.82668	2.03609	2.60377	2.20313	1.71643	1.55576	1.48667	2.22916	0.879423	2.11802	0.998395	1.20738	1.80753	1.9113	1.67662	2.13599	1.28384	0.65319	1.68668	2.74689	1.30454	2.26844	1.68535	2.12289	1.82666	1.46999	1.9508
chr13_70600000_70650000	2.65712	2.86237	2.82478	2.03657	2.75212	2.94799	2.6983	2.96251	2.83199	2.90781	3.16954	2.94731	2.74911	2.42056	2.89065	2.54421	2.51729	2.35717	2.91914	3.09058	2.83147	3.01168	2.42484	3.07772	3.0618	2.529	2.73169	2.85345	2.98949
chr13_71250000_71300000	0.48605	0.494195	0.728773	0.26446	0.482547	1.98965	0.141986	0.127703	-0.00114286	1.23907	0.260171	0.524151	0.250211	0.47973	0.434817	0.0215406	0.646006	0.382476	0.345315	0.451974	0.495486	0.334419	0.564924	0.435134	0.467035	0.549941	0.500226	0.68903	0.741671
chr13_71900000_71950000	1.71661	0.908932	2.58848	2.63984	2.37396	2.57924	1.48161	2.06474	2.0956	2.16553	1.98163	2.59102	2.55776	2.42056	1.80753	2.33943	1.35661	1.91064	1.8775	2.61255	2.64856	2.6726	1.52513	1.55156	1.76081	2.7095	1.87514	1.82366	1.30162
chr13_72700000_72750000	3.00823	2.83457	2.7657	2.59483	2.62975	2.82034	2.83993	2.72401	2.80062	2.6428	2.87546	2.72019	2.85214	2.94072	2.93374	2.95377	2.73084	2.84616	2.93033	2.82101	3.05079	2.79062	2.65843	2.87799	2.7996	2.55909	2.87651	2.8825	2.76791
chr13_72750000_72800000	2.99276	2.77749	2.66233	2.83927	2.70623	2.74397	2.82537	2.79573	2.80062	2.47435	2.40682	2.39007	2.82271	2.72005	2.84757	2.7051120417915002	2.80223	2.81655	2.85931	2.86568	2.816	2.76112	2.88068	3.01626	2.78435	2.7847	3.25086	2.85345	2.86923
chr13_73750000_73800000	2.55961	2.6632	2.82074	2.70814	3.0007	2.88629	2.77157	2.74719	2.5346	2.41296	2.50863	2.63275	2.62679	3.0265	2.66067	2.73291	2.58854	2.57836	2.4641	2.91169	2.93976	2.65863	2.69691	2.63722	2.77122	2.90936	2.90947	2.79949	2.73897
chr13_75250000_75300000	2.72977	2.8203	2.7657	2.62767	2.58386	2.79198	2.67972	2.79573	2.64295	2.57261	2.31612	2.84937	2.41057	2.56242	2.58906	2.52959	2.78795	2.74252	2.60363	2.85079	2.78779	2.49558	2.51555	2.46316	2.87583	2.82983	2.6161	2.56293	2.6666
chr13_75300000_75350000	2.72977	2.49208	2.88385	2.84112	2.61445	2.63597	2.59234	2.42278	2.57128	2.26379	1.87772	2.08865	2.44001	2.57818	2.66087	2.54421	2.60232	2.72771	2.22012	2.49343	2.29274	1.63995	2.32505	2.21734	2.64714	2.84487	2.79513	2.50482	2.62318
chr13_75650000_75700000	2.0213	1.99456	1.90087	0.872311	1.6267	1.59114	2.11211	1.79979	2.26554	2.13019	2.24735	1.97504	1.57053	1.74521	1.99238	1.94065	2.18957	2.13599	1.85264	1.89799	1.51651	2.14377	1.60862	1.74599	1.67006	1.6389	1.93979	1.86017	1.66228
chr13_75850000_75900000	2.4245	2.49248	2.47949	2.13444	2.02363	2.55895	2.33193	2.47446	2.57709	2.38468	2.55474	2.51837	2.26004	1.91921	2.36207	2.17539	2.33206	2.40141	2.86226	2.36012	2.39831	2.05551	1.70465	1.89965	2.23593	1.39691	1.72969	2.48157	2.05179
chr13_75900000_75950000	2.2074	2.1226	1.96021	1.97053	1.70303	2.20313	1.96556	2.18736	2.12393	2.13019	2.24735	2.20381	1.93729	1.41302	2.04925	1.8086	2.01859	1.95904	2.16548	2.10669	2.1972	1.77602	1.22452	1.82282	2.03711	1.03392	1.55191	2.19255	1.77769
chr13_76450000_76500000	2.2038	2.12104	2.01251	1.98692	1.9015	2.15376	2.08259	2.1359	2.05526	2.12342	2.27077	2.17477	1.85981	1.87175	1.8997	1.35378	1.97401	2.19468	2.30535	2.31474	1.96515	1.52193	2.2808	1.46451	1.65619	1.79015	1.08616	2.17071	1.78374
chr13_76500000_76550000	2.31209	2.04969	2.1602	1.59325	1.45197	2.25304	2.35931	2.03549	1.95492	2.19361	2.14983	2.13171	1.61575	1.79005	1.75608	0.999159	1.98829	2.07623	2.66045	2.43386	1.72032	1.25639	1.89641	1.87934	1.7629	1.39809	1.08616	2.30145	1.87058
chr13_77000000_77050000	2.90524	2.6632	2.75094	2.7426	2.85919	2.72107	2.77157	2.68098	2.65728	2.56848	2.75455	2.67565	2.62679	2.89995	2.67489	2.77825	2.77377	2.84378	2.7485	2.59864	2.80327	2.65863	2.6108	2.66289	2.78651	2.60687	2.79513	2.74169	2.80195
chr13_77750000_77800000	0.888792	1.20772	1.43654	1.30877	1.29237	1.473	1.04851	1.43303	1.79725	1.3233	1.46955	1.31358	1.6599	1.19107	1.12417	1.91524	1.50279	1.23226	1.26844	1.39154	1.5192	1.93499	0.928019	1.3416	1.35127	1.73182	0.955953	1.12482	0.98305
chr13_78150000_78200000	1.97478	2.06569	2.31629	1.70827	1.8557	2.55895	2.4052	2.21607	1.78406	2.08777	2.35494	2.24671	2.31872	1.76102	1.94972	1.62066	2.17532	1.61989	2.00906	2.61355	1.24087	2.24675	2.00873	1.71526	1.93005	1.86719	1.29333	1.96133	2.23933
chr13_79550000_79600000	1.1994	1.85229	2.18276	1.29848	1.2755682952196301	2.17467	1.83367	2.05817	1.71325	1.77672	1.8626	1.88926	1.61455	1.68193	1.82175	1.7059	1.86185	1.64938	1.8953	1.76382	2.46019	1.42297	2.32881	1.4694	2.28181	1.29104	1.13172	1.68676	2.08064
chr13_80350000_80400000	1.58502	2.72041	2.33742	1.87238	1.62023	2.66433	2.25736	2.58057	2.59995	1.95497	-0.0421737	2.01689	2.33339	1.25412	2.58906	2.20779	2.43096	2.48988	2.30535	2.29985	2.60215	1.81698	2.62668	1.63351	2.07768	1.71678	1.5757	2.66461	2.49292
chr13_81050000_81100000	2.47103	2.54939	2.60325	2.49632	2.75212	2.6927	2.46126	2.58057	2.39927	2.48365	0.1313	2.77761	2.94046	2.657	2.66087	2.77825	2.65978	2.40141	2.4758	2.74656	2.66403	2.51153	3.10294	2.4478	2.90632	2.31843	2.5184433321068602	2.38861	2.42687
chr13_81900000_81950000	1.46126	1.97834	1.82052	1.09779	1.54375	1.76026	1.71848	1.56213	2.09826	1.94094	-0.0888825	2.37572	0.320473	1.56937	1.5563	1.6227	1.73126	1.28074	1.96445	1.88292	-0.0704715	1.56619	1.47906	1.80745	1.06198	2.16802	1.83485	2.30145	1.73075
chr13_83950000_84000000	0.206913	0.337218	0.669426	1.16735	0.283237	1.62901	0.426813	0.0274526	-0.0643057	0.334583	0.141666	0.26638	-0.128353	0.38482	0.0901389	0.111253	-0.0748048	0.181006	-0.0951536	0.334335	0.232495	0.666306	0.51485	1.05451	0.366949	0.54234	0.218068	0.386165	0.448719
chr13_84800000_84850000	2.51755	2.13682	2.53884	1.59353	1.87097	2.21737	2.37387	2.20762	2.39299	2.4182	2.55474	2.40442	2.08676	2.1053	2.43316	2.24875	2.51729	2.53412	2.2508	2.50832	1.77951	2.57037	2.2648	2.4221	1.97593	2.27413	2.26301	2.51047	2.47015
chr13_84900000_84950000	2.45552	2.46403	2.27178	2.70814	2.61903	2.90053	2.88881	2.93381	2.42131	2.87953	2.95436	2.94731	2.7735	3.0265	2.21988	2.77692	2.60279	2.37192	2.76272	3.07568	1.33087	2.84986	2.90497	2.52966	2.77122	2.69762	2.11756	2.48157	2.5567
chr13_85800000_85850000	2.49773	2.74895	2.41126	2.98889	2.32383	2.82034	2.59234	2.65229	2.41361	2.65684	2.55799	2.61972	2.99933	2.54666	2.40236	2.67586	2.67372	2.60926	2.57523	2.9848	2.43197	2.83488	2.75368	2.38634	2.55567	2.66438	2.37196	2.5484	2.60871
chr13_85850000_85900000	2.69883	2.76322	2.67709	2.4799	2.73682	2.79198	2.83993	2.8818	2.72895	2.85336	2.92081	2.93549	2.80799	2.86191	2.81884	2.77825	2.84507	2.90539	2.73147	2.99969	2.23085	2.93814	3.05531	2.67826	2.9673	2.7847	2.66493	2.86798	2.79686
chr13_86800000_86850000	0.920264	1.55022	1.15903	1.52758	1.5351	1.96939	1.7913	1.94942	1.78292	1.18501	1.10972	1.615	1.39496	1.36556	1.78481	1.15463	1.27431	1.2217602528712601	1.42469	1.9127	0.977734	0.761015	0.53634	0.793939	1.36652	1.26082	1.06827	1.92377	1.89952
chr13_86850000_86900000	0.873741	1.25054	1.00584	1.44548	1.6267	1.7992	1.3398	1.8777	1.68258	1.27139	0.994242	1.46667	0.96811	1.09665	1.49758	0.92831	1.10295	0.941594	1.09799	1.95738	0.863952	0.666306	0.547011	1.0036	1.19882	1.25051	1.05361	1.5025	1.50875
chr13_87700000_87750000	1.02539	1.40751	1.04134	1.18277	0.928282	1.40611	1.1359	1.90639	0.381918	2.31994	1.40764	1.9257	0.276315	0.491523	0.892965	0.834249	1.36773	1.76529	1.43889	0.960554	1.5192	1.80222	1.11335	1.87612	0.656162	0.96556	0.297723	0.907731	1.40081
chr13_90850000_90900000	1.55408	2.2209369238270402	1.67284	1.29771	1.62023	2.56506	1.92238	1.97811	1.91192	2.01112	2.46729	1.41405	1.99844	2.02649	2.0864	1.22776	1.87406	1.85413	1.76559	1.86803	1.5192	1.74322	1.56303	2.0637	1.51898	1.62654	1.55816	2.0545	1.58111
chr13_91250000_91300000	2.05232	2.06569	1.57446	1.6427	1.7641	2.01811	1.95091	1.77108	1.93983	2.21502	1.04849	1.38883	0.308892	1.33393	2.26254	1.5005	2.06133	2.18023	2.09438	1.7042	1.8878	2.17319	1.46459	1.76135	1.13477	1.72965	1.42262	2.07694	2.15277
chr13_91350000_91400000	1.59851	1.72996	1.27014	1.35465	1.19494	1.39229	1.37888	1.61206	1.52718	1.19481	0.224235	0.71165	0.166868	0.902088	1.70722	1.12439	1.46922	1.9148	1.57632	0.895653	1.14443	1.4329	1.39238	1.78641	0.316486	1.3857	0.80164	1.53512	1.80811
chr13_91800000_91850000	1.90988	1.93553	1.8796	2.33212	2.36972	2.40905	2.30105	2.37975	1.65637	1.99709	1.28815	1.68676	0.688448	1.79005	1.78847	1.82748	1.7027	1.70632	1.95024	2.40408	1.79768	2.06776	1.61066	1.50013	1.88417	1.91232	2.01389	1.76398	1.92847
chr13_92150000_92200000	0.842726	1.0983	2.50917	1.4624	1.29083	1.49151	0.778527	0.380753	0.721957	0.928404	0.725724	0.418271	2.70015	1.61866	1.35252	1.64722	1.76211	0.897357	1.17008	0.58614	0.541897	0.40797	0.53634	0.750251	0.951242	1.79015	0.100352	0.689637	0.95539
chr13_92200000_92250000	0.827218	1.04139	1.70799	1.4624	1.09237	1.34046	0.925074	0.740688	0.651151	0.956682	0.679614	0.684493	2.27471	1.66611	1.36674	1.55919	1.86185	1.25125	1.19852	0.481789	0.417369	0.36384	0.888433	1.02942	0.675951	1.53303	0.181546	1.03646	0.912111
chr13_93200000_93250000	1.04432	1.43973	0.00400157	1.6427	1.50457	1.51997	0.538953	2.04381	1.37338	2.55434	0.187776	2.54696	0.895703	1.2232	1.69378	0.664222	1.53413	0.48448	0.786136	2.21105	2.816	2.51153	0.257196	2.00721	2.0524	1.95652	1.00242	1.41219	1.30162
chr13_94350000_94400000	1.26015	1.92125	1.20025	1.47832	1.43668	1.62901	2.18454	2.0068	1.86892	2.05324	2.25565	2.18913	1.77766	1.82157	1.35396	1.73972	1.90262	1.89855	1.87922	1.98716	2.27726	2.23004	1.51541	2.14052	1.62569	1.35579	0.809469	1.61871	1.98636
chr13_94400000_94450000	1.29109	2.32083	1.46608	1.69177	1.78848	1.88429	2.41757	2.43712	2.16993	2.30591	2.13471	2.61972	2.20451	1.91615	1.8997	1.91524	2.37384	1.95778	1.87922	2.21051	2.57121	2.37756	1.24553	2.0637	1.86962	1.61149	1.01859	2.06903	2.20346
chr13_94650000_94700000	1.71115	2.07992	2.47949	2.44588	2.71063	2.54471	1.99487	2.47446	2.08144	2.58262	2.20124	2.53267	2.26004	2.26721	1.83597	2.20473	2.18957	1.73786	2.1797	2.46447	2.21267	2.73218	1.54461	2.1916	2.52651	2.5615	1.61656	1.81682	2.08064
chr13_95150000_95200000	1.72424	1.73496	1.03527	1.01503	1.20826	1.84215	1.47322	1.63409	0.928113	1.73612	1.37067	1.62737	0.766391	0.870506	1.22463	1.4934	1.49964	1.14212	1.55818	1.33882	1.09646	1.54362	1.10127	1.16649	0.456076	0.97797	0.760641	1.83661	1.59559
chr13_96000000_96050000	1.401	1.80962	1.49562	1.56041	1.55904	1.93272	1.45632	2.28784	1.55747	1.65508	1.5149	1.83029	2.30405	2.04576	1.53737	2.70357	1.30615	1.50193	1.70877	1.57003	2.1535	2.01138	1.65828	1.84861	1.82299	1.64158	1.3954	1.64777	1.93638
chr13_97000000_97050000	2.06783	1.96611	2.27834	2.26557	2.28317	1.84175	1.45825	1.80598	1.73102	2.12342	2.47789	2.23241	2.17507	2.29885	1.88534	2.29276	1.66922	1.62805	1.95218	2.09179	2.18173	2.17319	2.71292	1.51593	2.1288	2.19851	1.76095	1.6292	1.9508
chr13_97850000_97900000	2.47103	2.40712	2.3608	2.24918	1.9931	2.7155	1.60776	2.18736	2.08144	2.3564	2.20124	2.41828	2.26004	1.44465	2.27676	2.1167	2.20382	2.25395	2.05172	2.59864	2.32096	2.36443	2.20078	2.11477	2.3124	1.92627	2.35998	2.207	2.21047
chr13_98450000_98500000	0.50333	1.23402	0.222085	0.49753	0.866151	1.19125	0.748866	1.24937	0.98401	1.71992	0.550242	1.35616	-0.223603	0.491523	0.803915	0.524664	1.09388	1.02853	0.720534	1.25426	0.564881	1.237	0.446348	0.776198	1.16309	0.386515	0.372332	0.997926	0.948643
chr13_98700000_98750000	0.796062	0.779607	1.34793	1.28129	1.54375	1.40209	1.87868	1.67688	1.62524	0.84603	1.45443	1.25617	1.93957	0.986153	1.48321	1.59344	1.38855	1.63203	0.870728	0.915056	1.03962	1.16788	1.73766	1.38769	1.50373	1.76191	1.49306	1.74945	1.13245
chr13_99600000_99650000	1.3568	1.29747	1.79701	1.60992	2.02363	1.50574	2.03884	1.74237	1.68493	1.52223	1.57107	1.78917	1.93729	2.31467	1.46094	2.26342	2.16107	1.79684	1.72466	0.496321	2.02703	1.73189	2.52087	2.03794	1.76182	2.28926	1.97211	1.5278	1.35932
chr13_100550000_100600000	2.28493	2.25063	2.17497	1.67549	1.64197	2.43085	2.41986	2.25914	2.26554	2.19361	2.58823	2.13171	2.27471	2.06157	2.31941	1.65195	2.4318	2.51937	2.29114	2.41897	2.40103	1.94975	2.48886	2.17624	1.99123	1.71678	2.35998	2.43821	2.32588
chr13_101150000_101200000	2.96182	2.9202	2.7214	2.8247	2.73682	2.86289	2.94188	2.8818	2.97263	2.44628	2.39171	2.92114	2.74911	3.00377	2.91937	2.57347	2.94503	3.05345	2.8167	0.885275	2.77232	2.95289	3.18231	3.12381	3.16549	2.67942	3.18576	2.98419	2.86923
chr13_101900000_101950000	1.94377	1.71003	1.45577	1.2657	1.56563	1.89002	1.84956	2.24478	2.25138	2.05949	2.75455	-0.0299945	1.88069	1.26988	1.6369	1.79393	1.74786	1.9443	1.79576	2.25577	1.59386	2.62921	2.71292	2.20697	1.70064	1.48766	1.95595	1.84572	2.05179
chr13_102550000_102600000	2.23474	2.24948	2.21927	2.06941	2.55327	2.38068	2.31562	2.55188	2.31327	2.4182	2.58823	1.83029	2.39585	2.15259	2.21566	2.58809	2.41668	2.59445	2.27694	2.67211	2.6795	2.71686	2.69018	2.47853	2.09831	2.28835	2.29058	2.18524	2.39161
chr13_102900000_102950000	2.75016	2.37867	2.44982	2.05249	2.47679	2.8009	2.49313	2.57494	2.5346	2.6109	3.01584	2.40398	2.68548	2.64686	2.50426	2.51284	2.57429	2.51937	2.47832	2.73281	2.66403	2.42327	2.47285	2.376	2.14404	2.43876	2.69937	2.36596	2.499
chr13_106600000_106650000	1.98723	1.66735	2.56851	1.56075	1.41297	2.38068	2.28797	1.81414	2.02659	1.04255	1.93819	1.21311	1.51185	2.40958	1.85019	1.85262	1.71936	1.558	1.87922	1.57023	0.327968	2.03826	1.99167	1.45403	1.44275	1.79015	1.78603	1.82208	2.1672
chr13_107150000_107200000	3.09133	2.84814	2.89492	2.67693	2.84803	2.90053	2.88881	2.87639	2.87448	2.85125	3.04658	2.91871	2.93487	2.68852	2.81708	2.96765	2.90201	2.93225	2.87648	1.85327	1.54745	2.84986	2.92097	2.89845	2.92416	2.75462	3.10341	2.82839	2.84523
chr13_108250000_108300000	2.6261	2.52093	2.73172	2.62618	2.8633	2.74943	2.71295	2.58929	2.49212	2.44628	2.41642	2.61845	2.75883	2.93159	2.66067	2.71824	2.50304	2.5931	2.6774	1.83836	2.84694	1.42297	1.81704	2.69869	2.92416	2.78836	2.8125	2.42376	2.51343
chr13_108900000_108950000	3.16292	2.8203	3.002	2.95606	3.14981	1.34536	3.02927	2.89614	2.77195	2.60069	2.07828	2.94985	2.9699	3.08259	2.74704	2.98303	2.81651	3.03864	2.8309	0.651065	2.69497	1.34491	2.2298	2.98553	3.16549	3.02536	2.95789	2.76629	2.73897
chr13_110550000_110600000	0.61272837022873206	0.608629	0.995832	0.327277	0.600586	1.29225	0.285642	0.0395791	0.580682	1.79086	1.00238	1.23155	0.783508	1.55538	0.50866	0.869624	0.547927	0.140271	0.817524	2.24086	1.19164	1.0258	1.01647	-0.0422471	1.08179	0.787908	0.283435	0.282843	0.522602
chr13_111350000_111400000	0.90435	1.00794	0.523675	0.386371	0.626002	1.3879	0.806601	1.11746	1.29556	2.01112	1.9079527781152399	1.51452	-0.0176451	0.00931707	0.693326	-0.0301763	1.33143	1.0842	0.757095	2.09139	0.792086	1.59569	1.46778	1.3416	1.44275	0.107379	1.02106	1.08124	0.82851
chr13_111400000_111450000	1.43032	1.50741	1.31839	0.821546	1.3602	1.33117	0.850973	1.57647	1.56791	1.98305	1.92307	1.68676	0.51182	0.812763	1.02364	0.394013	1.61702	1.75049	1.28265	1.67446	1.17885	1.77272	2.02342	1.47988	1.54947	0.889519	1.57444	1.37177	1.16139
chr13_111800000_111850000	1.12186	0.786089	0.743609	1.34766	1.18397	1.23532	1.1449	1.19689	1.00947	1.19704	1.27904	1.5461	1.39449	1.49211	1.29565	0.825609	1.37739	1.73786	0.998703	0.462766	1.03694	1.62892	1.17651	1.00841	1.36418	0.690001	1.37414	1.25323	0.850977
chr13_112450000_112500000	2.52867	1.83563	1.48085	1.62609	2.00262	2.50833	2.03889	1.92073	2.27027	1.90397	1.89284	1.87335	2.11619	2.08954	2.35927	1.52031	1.38855	1.38033	2.43318	1.92759	2.35462	1.82015	1.83291	2.55534	1.4275	1.77695	2.12782	1.95282	1.43638
chr13_112500000_112550000	2.29662	2.03542	1.67284	1.56041	1.92614	2.55895	1.3398	1.83467	2.39927	1.90397	1.83236	1.71547	2.02788	1.727	2.31619	1.71046	0.860201	1.23226	2.1349	2.30049	2.40103	2.0408	2.42484	1.94079	1.03112	1.85215	2.01389	2.02545	1.97189
chr13_113050000_113100000	1.02882	0.458109	1.01067	0.839528	1.01604	1.19263	0.734562	0.723184	0.292035	1.04151	0.495175	1.47461	0.749	1.1441	0.300322	1.10437	1.47713	-0.373509	1.21274	0.98864	1.43916	1.09935	0.200251	0.916218	1.85358	0.852431	0.452937	0.487323	0.508175
chr13_113600000_113650000	1.61596	1.58199	1.70237	1.47832	2.26265	1.92684	2.15541	1.71991	1.64244	1.94094	1.37885	1.91641	1.969	2.12485	1.46628	2.16072	1.30656	0.829117	2.03547	2.09139	1.65844	1.9645	1.91229	2.04834	2.09528	2.25826	1.34181	1.4989	2.02293
chr13_113700000_113750000	1.61811	1.12675	1.84152	1.98692	1.96257	2.07504	1.17421	1.84285	1.35922	1.67423	1.19744	1.71768	1.76125	2.12485	1.42362	1.82327	1.33143	0.38126	1.72466	2.03183	1.79498	1.84957	1.59262	1.96111	2.1288	1.39691	1.35798	0.86305	1.3449
chr14_19650000_19700000	2.5221	2.39434	2.54393	2.91483	2.09069	1.24818	2.71209	2.18566	2.37626	2.34197	2.45436	2.532	1.9427	2.34467	2.38507	2.11334	2.12182	2.41085	2.52533	2.38364	1.81333	2.74672	2.2404	1.91173	2.50933	2.63868	2.97961	2.37454	0.916811
chr14_20250000_20300000	2.17665	2.25402	2.14621	2.44404	2.31369	1.96132	2.01619	2.32493	2.4605	1.88592	2.16615	1.98351	2.47428	2.43637	2.39462	2.28686	2.12182	1.83216	1.94629	2.54517	2.65968	1.82097	2.71054	2.48599	1.84513	2.43423	2.54686	2.30351	2.06888
chr14_21000000_21050000	2.31183	0.864854	0.555307	1.37257	1.1838	1.70962	1.98778	1.90713	1.80065	2.19015	2.13733	2.12135	1.00885	0.93848	1.84787	0.727067	1.96695	1.85271	2.17847	2.00764	1.48667	2.13042	2.3314	2.54489	2.47981	0.813237	1.99046	2.31772	1.74597
chr14_21150000_21200000	0.890837	0.593331	1.19409	0.774504	1.24961	1.2529	1.26123	1.42995	0.666583	0.790538	0.863301	0.767757	1.03176	1.10487	0.751223	1.67352	0.948808	0.960847	0.857979	1.35549	1.05439	1.05473	0.757522	0.842032	0.989962	1.38655	0.600032	0.627595	0.729969
chr14_21600000_21650000	2.49096	1.14473	2.2758	2.63972	2.02004	2.64414	2.56938	2.1969	2.24236	2.56147	2.85777	2.64925	2.63228	2.49439	2.05655	2.21845	2.29664	2.30926	2.27466	2.60243	2.73592	2.72781	2.96756	2.84039	2.76865	2.4647	2.32145	2.34868	1.92694
chr14_22900000_22950000	1.06244	1.27076	1.3774	0.938931	1.23274	1.52484	1.32084	1.1667	1.18592	1.42999	1.84266	1.97099	1.07532	0.484009	1.07053	1.32936	0.923854	0.889958	1.44334	1.3714	1.8785	1.59218	0.856462	1.20943	1.21288	1.27383	1.43534	1.08176	1.24566
chr14_23100000_23150000	1.18273	2.05494	1.58026	0.955129	1.52983	1.22083	1.43434	1.24504	1.83387	0.913795	0.775681	1.23138	1.26746	0.446076	1.95795	1.6305	1.38974	1.50642	1.38556	1.02786	1.09499	1.10932	0.856462	1.25351	0.906928	1.41906	1.62189	1.75081	1.48695
chr14_23600000_23650000	2.02481	2.1137	1.8074	1.92701	1.67838	1.82884	1.47691	1.94631	2.07333	2.18891	1.88555	2.09816	1.72405	1.52521	1.91138	2.02657	1.4158	1.57811	1.92828	1.58611	2.07068	1.79092	2.28411	2.1498	1.5388505154657799	1.82088	1.94269	1.58345	2.03188
chr14_23950000_24000000	1.57829	1.16093	1.19155	1.18648	1.18831	1.56138	2.25175	1.74356	1.40546	1.74249	2.27324	1.96716	1.40454	1.31342	1.22718	1.08885	1.51334	1.48513	2.1065	1.78769	1.15411	1.67202	1.88841	2.64796	1.04328	1.04026	1.28288	1.56828	1.06439
chr14_24450000_24500000	2.70148	1.60684	2.18886	2.34816	2.09597	2.53359	2.32818	1.62851	2.53816	2.64426	2.6862	2.40903	2.44487	2.52465	2.25376	2.23279	2.43672	2.1659	2.34394	2.54517	2.67679	2.31615	2.43599	2.38564	2.33896	2.29042	1.9639	2.17519	2.4379
chr14_24700000_24750000	2.41696	2.36628	2.49974	1.92454	2.34343	2.10115	2.34284	2.40849	2.27799	2.15684	2.32466	1.85231	2.79036	2.69621	2.20129	2.50377	2.48786	2.16756	1.85016	2.00764	1.63515	1.7721	1.83588	2.11788	2.08129	2.19106	2.2223	2.10464	2.40357
chr14_25150000_25200000	1.36543	1.67664	1.74439	1.76503	1.64999	1.42447	1.68448	1.76684	1.96002	1.56394	1.26345	1.24812	1.87489	1.86411	1.76215	1.7709	1.6042	1.33302	1.68848	1.18531	1.5215	0.876614	1.13887	1.79181	1.58989	1.97807	1.85294	2.02726	1.73807
chr14_25400000_25450000	1.40829	1.8589	1.218	1.46998	1.05448	2.0223	1.95929	2.50598	1.43563	1.90032	0.684572	1.12317	0.931159	1.09133	1.66409	1.26017	2.1359	1.34872	1.40177	1.86302	0.551235	2.33107	1.0539	1.13597	1.34623	1.0761	0.877671	1.73529	1.27405
chr14_27000000_27050000	2.11503	2.15297	1.04412	1.2143	1.30701	1.80121	1.61878	2.16906	2.43956	2.67185	2.67191	2.59273	1.56548	1.10255	2.28193	1.8456	2.28263	2.15156	2.3578	2.02985	2.82462	2.25937	2.51193	1.53269	1.4944	1.27383	1.45088	2.44833	1.92694
chr14_28650000_28700000	2.70148	2.68509	2.73949	2.59015	2.61423	2.79614	2.79638	2.67023	2.62267	2.58906	2.94356	2.69164	2.71878	3.00877	2.69042	2.64865	2.7589	2.639	2.80117	2.91734	1.60546	2.91235	2.60306	2.69345	2.87237	2.66801	2.56232	2.5195	2.73597
chr14_28750000_28800000	2.88257	2.92756	2.94166	2.63885	2.5813	2.89819	2.86832	2.89592	2.92379	2.81122	3.01636	2.92848	2.37371	2.75735	2.92227	2.69175	2.93837	2.91174	2.88606	3.04887	0.996681	2.99038	2.78637	3.04552	2.92262	2.78472	2.88688	2.94276	2.87533
chr14_29550000_29600000	2.49096	2.87143	2.88274	2.03818	2.26909	2.85141	2.90989	2.83729	2.87622	2.76844	2.54323	2.79055	2.76162	2.83378	2.7102188376700602	2.67729	2.84295	2.91139	2.84273	2.94597	2.06575	2.86138	2.49674	2.75223	2.59085	2.39042	2.43867	2.84691	2.87533
chr14_30200000_30250000	0.776732	0.808645	1.76864	0.217023	0.772239	1.20701	0.597254	0.985724	0.537966	0.643473	0.613085	0.741656	1.29157	0.830238	0.591601	0.856129	0.447582	0.746593	0.639726	1.2712	1.53848	0.712069	0.704584	0.900875	1.25733	1.11408	1.06224	0.66894	0.720503
chr14_30250000_30300000	0.836881	0.906669	2.11641	0.598773	1.00992	1.31756	0.597254	1.04141	0.52388	0.49169	0.527301	0.628613	1.56548	0.573051	0.704289	1.04255	0.46159	0.904294	0.515027	1.42865	1.435	0.314599	0.537518	1.03311	1.25733	1.05599	1.23324	0.910937	0.805663
chr14_30550000_30600000	1.92132	1.97338	1.92525	2.24922	2.35829	2.0592	2.2998	2.1969	2.52407	2.14751	2.02205	2.20631	1.69847	1.73796	2.28193	1.90296	2.26862	2.39528	2.05298	2.05102	1.69455	2.48873	2.11907	2.33874	1.78609	2.22978	2.45413	2.04974	2.11766
chr14_30600000_30650000	1.84622	2.16983	1.74848	2.63885	2.4029	2.29691	2.32864	2.42242	2.30606	1.98313	1.80589	2.16383	1.9427	2.19182	2.28611	2.06996	2.34707	2.01013	2.10909	2.29687	1.75394	2.44574	2.14941	2.45654	2.22889	2.21518	2.68596	2.0052	2.11766
chr14_31450000_31500000	2.34059	2.54506	2.47028	2.91508	2.17989	2.38158	2.49906	2.40572	2.50999	2.50627	2.03646	2.60686	1.84214	2.32798	2.60591	2.48931	2.47874	2.39528	2.37165	2.55948	2.32199	2.42971	2.11705	2.03226	2.43553	2.55183	2.38364	2.61915	2.72177
chr14_31900000_31950000	0.712219	0.605482	1.95471	0.999182	1.06487	1.16238	0.2234	0.657357	1.05337	1.19258	0.536809	0.483218	0.260973	0.372948	0.975383	0.363623	0.46908	1.23877	1.05756	0.686461	0.877895	0.69715	1.40757	0.623835	0.598661	1.4704	0.531829	1.1693	0.754936
chr14_32550000_32600000	2.38693	2.61885	2.73949	2.57493	2.5251	2.78632	2.83991	2.5867	2.48858	2.59039	2.54323	2.70577	2.42791	2.88774	2.58299	2.60563	2.81166	2.49671	2.52533	2.81714	2.97245	2.82718	2.45118	2.51714	2.84274	2.52279	1.99499	2.2609	2.66089
chr14_33800000_33850000	1.64795	2.13914	2.225	2.36287	2.4029	2.32631	2.39912	2.57561	2.05336	1.92673	1.94274	2.15469	2.51695	2.24883	1.91856	2.51823	2.1359	1.99386	1.9837	2.78851	2.4815	2.44574	1.28733	2.04695	2.21413	2.24439	1.81594	2.33193	2.03188
chr14_34350000_34400000	2.52104	2.40503	2.56561	2.59112	2.24286	2.51977	2.51262	2.50317	2.31278	2.13371	2.1429	2.2536	2.22863	2.40362	2.29601	2.64865	2.60482	2.35227	2.14996	2.3734	2.38112	2.18839	2.08667	2.09103	2.57603	2.37756	2.39918	2.39139	2.33855
chr14_34550000_34600000	2.97268	2.57676	2.73543	2.86613	3.04217	2.36683	2.48486	2.40849	2.53069	2.6318	2.35348	2.63112	2.35935	2.57394	2.7809	2.79298	2.48786	2.58258	2.55308	2.51379	2.68937	2.01576	1.81576	2.64796	2.76025	2.87234	2.8096	2.54501	2.83244
chr14_35100000_35150000	1.07747	1.60855	1.05615	0.949674	1.23274	1.56629	1.03904	1.67038	1.89892	1.26441	1.70502	1.44817	0.414651	1.29923	1.08461	1.15895	1.27711	1.24829	1.37406	1.0712	1.50892	1.39345	0.806381	1.36693	1.45569	0.997895	1.43407	1.13965	1.87017
chr14_35850000_35900000	3.04778	2.60482	2.82381	2.51013	2.58452	2.71641	2.64108	2.55886	2.83396	2.10734	2.20009	2.22047	2.24441	2.29772	2.79504	2.66283	2.68496	2.43947	2.70418	2.57164	2.0806	2.33034	2.4208	2.26735	2.32415	2.56635	3.00547	2.66185	2.68949
chr14_36600000_36650000	0.0850254	1.8589	1.43536	-0.0014235	0.593982	2.49213	1.6043237793910201	0.414941	0.607305	1.04363	0.312841	1.30687	1.82497	1.46564	0.901494	1.17161	1.12225	1.40607	0.804901	1.91534	0.907592	0.768851	1.34247	1.01354	1.13879	0.925281	0.0828457	0.953985	1.50294
chr14_39000000_39050000	1.99474	1.76087	0.929879	0.841743	1.4407	1.77357	1.88836	2.16906	2.17193	2.34069	2.1572	2.0699	1.8538	1.31436	2.15515	1.94598	2.26862	2.09422	1.9837	1.74711	2.39591	2.13161	1.3941	1.22075	1.36617	1.54976	1.91726	2.06398	2.12565
chr14_39450000_39500000	2.49206	2.63289	2.07255	2.7531	2.13529	2.35285	2.37124	2.49205	2.4605	2.59039	2.06528	2.65944	1.95707	1.72072	2.61126	1.83859	2.57233	2.58258	2.42821	2.60056	2.39591	2.46007	2.26893	2.31143	2.46505	1.92311	1.97501	2.44557	2.67519
chr14_41600000_41650000	1.42333	2.26499	0.511116	1.29529	1.9012	2.40922	1.95938	1.4869	1.1014	2.64426	1.04201	2.8612	0.534741	2.28259	1.87343	1.40106	2.47874	2.52431	2.1084	1.48591	1.42728	2.86138	1.98258	1.64669	1.81561	1.30729	1.13997	1.6654	2.21081
chr14_42200000_42250000	0.884977	1.46823	0.20088	0.885542	0.514791	2.15708	1.4765	2.0464	1.81469	1.6933	0.508968	0.48731	0.189934	0.816203	1.25413	0.334702	1.47421	1.59511	2.23396	1.58825	0.267132	1.22746	1.28495	1.04299	0.752881	1.01769	1.01677	1.508	1.05977
chr14_44850000_44900000	2.76163	2.62908	2.34825	2.02744	2.31714	2.64414	2.76801	2.61454	2.76353	2.63046	2.62901	2.70577	2.32954	2.63055	2.73268	2.53393	2.7589	2.53865	2.59334	2.75988	2.70635	2.71362	2.40723	2.42898	2.57603	2.62445	2.66346	2.64762	2.665
chr14_45300000_45350000	1.84622	1.67664	1.88106	1.88486	1.99813	2.0592	1.81736	1.80964	2.08143	1.95437	2.13733	1.87949	2.16157	2.26824	1.91856	2.28686	2.14997	1.7096	1.98864	1.69027	2.39591	1.87851	2.12922	1.80734	1.51908	1.98152	1.81178	2.13305	1.87463
chr14_47900000_47950000	1.57587	1.805	1.10034	0.982948	1.15407	1.54523	1.90257	2.14388	1.89892	1.38967	0.508968	1.63991	0.764612	1.54987	1.93269	1.17341	1.82617	1.69529	1.54024	1.42918	1.91727	0.439162	1.20913	1.23441	1.68277	1.26595	1.26406	1.91996	2.20343
chr14_48400000_48450000	0.549351	0.309169	0.363068	0.818747	1.27263	1.71968	0.940747	1.22663	0.366058	1.07001	0.975737	0.977269	0.354508	1.29213	0.314551	0.744263	0.522422	0.404026	1.33786	1.25681	1.50443	0.00786918	1.32251	1.28282	1.28459	1.02221	0.380968	0.87665	0.70694
chr14_49550000_49600000	2.17518	2.32101	2.69602	2.49394	2.4029	1.87742	1.29246	2.32219	2.44646	1.89914	2.13733	1.85231	2.76203	2.32798	2.38053	2.56161	2.19858	2.29493	2.27466	1.70395	2.76361	2.4723	2.51339	2.10315	1.81561	2.53646	2.10381	2.22056	2.21081
chr14_49600000_49650000	2.46202	2.45047	2.75016	2.97977	2.7151	2.21302	2.03039	2.36396	2.48858	1.83015	1.97882	1.90895	2.44555	2.42109	2.54058	2.57607	2.38931	2.45378	2.40046	1.92087	2.55574	2.64639	2.66504	2.2504	2.12557	2.58027	2.54686	2.34613	2.33855
chr14_50250000_50300000	0.930036	1.42613	1.43914	0.955129	1.07974	1.24818	0.951023	1.60074	1.0706	1.26546	1.24389	1.1443	1.62663	1.29003	1.19758	1.76629	1.20672	1.3232	1.38763	1.22671	1.26395	1.24179	0.996804	0.925192	0.856201	1.60183	0.56987	1.02501	1.11695
chr14_50800000_50850000	1.18273	1.22875	1.56577	0.519486	1.47041	1.95321	1.80323	1.93239	1.31269	1.3196	2.21439	1.56121	1.78172	1.69257	1.25365	2.00335	1.42814	1.39173	1.51262	1.88671	0.740193	1.27988	1.58548	1.47391	1.47958	1.78212	1.51307	1.03905	1.06114
chr14_50850000_50900000	1.28799	1.27076	1.88456	0.938931	1.63382	1.93939	1.76066	1.79317	1.31269	1.37479	2.31447	1.57534	2.08446	1.66232	1.12687	2.21845	1.54021	1.44908	1.65117	1.8724	0.873242	1.25149	1.70698	1.40045	1.59812	2.18876	1.5908	1.22411	1.34501
chr14_51250000_51300000	2.89759	2.8153	3.03004	2.8986	2.86377	2.85624	2.79731	2.81236	2.88168	2.45238	2.54082	2.82936	2.64669	3.09361	2.894	2.83636	2.8539	2.81156	2.78894	2.84641	3.04573	2.71806	2.51339	2.88355	2.73073	2.94536	2.97961	2.87174	2.84674
chr14_51750000_51800000	1.43488	1.42488	1.76112	1.47338	1.32409	1.49629	1.62882	1.45168	1.52087	1.53207	1.65261	1.46676	1.96181	1.93849	1.46938	1.78746	1.6385	1.94357	1.56184	1.67003	1.89704	1.35196	1.62064	1.11316	1.06218	1.62591	0.84769	1.59989	1.44445
chr14_51800000_51850000	1.9797	1.91491	2.50765	2.20237	1.75266	1.91176	2.11536	2.0716	1.83387	1.69216	2.38596	1.80143	2.58903	2.53978	1.91569	2.37619	2.14255	2.33794	2.09454	2.28751	2.73592	1.98965	2.14742	1.66493	1.71665	2.20329	1.17106	2.19209	1.88436
chr14_52250000_52300000	1.12529	0.963078	1.30657	0.712159	1.07974	1.24818	1.56172	1.23865	1.15484	1.30686	0.840404	1.75319	1.641	1.03019	1.42377	1.37698	0.756205	0.936795	0.744731	1.55933	0.966984	1.60011	1.1333	1.14606	1.47613	1.4704	0.968961	1.03922	1.31709
chr14_53300000_53350000	1.18273	1.73287	1.98599	1.89461	2.25772	1.78739	1.8316	1.58435	1.34086	1.62317	2.01423	1.6036	1.56548	1.9195	1.30999	1.78824	1.62425	1.60678	1.31864	1.91534	1.37587	1.74833	1.79811	2.17919	2.04262	1.89831	2.04163	1.11023	1.30243
chr14_53500000_53550000	1.57587	2.1137	1.55699	1.97324	2.01635	1.94734	2.0872	1.75394	1.73045	1.48628	1.80589	1.75319	2.44555	1.67214	1.87615	1.92535	1.68538	1.55218	2.19234	1.06764	2.21423	1.09847	1.42145	2.04425	2.02225	2.12756	1.78954	1.83473	1.6316
chr14_53550000_53600000	1.32054	1.91725	1.23291	1.61609	1.77848	1.68166	1.68954	1.57289	1.39351	1.23786	1.60415	1.51247	1.8996	1.36645	1.42377	1.56384	1.41789	1.23733	1.8871	0.720559	1.66485	0.883475	1.17879	1.83811	1.77133	1.8939	1.57317	1.52221	1.37428
chr14_54350000_54400000	2.64133	2.64308	2.71051	2.59112	2.64394	2.63032	2.4275	2.68415	2.35504	2.2855	2.48604	2.5786	2.45929	2.43388	2.50731	2.59129	2.53478	2.36661	2.59334	1.5718	2.70635	1.87609	2.02808	2.32612	2.6353	2.58088	2.18154	2.56221	2.80693
chr14_54900000_54950000	1.21297	1.05094	1.04292	0.741107	1.03268	1.55247	1.3579	0.903063	1.19691	1.41619	0.837559	0.92535	1.30882	1.26897	1.25143	1.18948	1.22486	1.1389	1.31864	1.64337	0.983287	0.797241	0.892187	1.01155	0.946175	1.04026	0.86456	1.2453	1.33449
chr14_54950000_55000000	1.48697	1.31169	1.02798	1.19626	1.40985	1.38665	1.53053	1.20135	1.58593	1.18162	0.992429	0.784046	1.54565	1.46564	1.66456	1.42317	1.67085	1.51316	1.46585	1.6207	1.16383	0.683678	1.03605	1.14709	1.10916	1.30059	1.26056	1.67963	1.70668
chr14_55700000_55750000	2.53712	2.8153	2.95639	2.54144	2.96784	2.75836	2.65529	2.65917	2.7834	2.57659	2.3823	2.31959	2.54612	2.81849	2.894	2.3447	2.72719	2.81156	2.5947	2.86087	2.77846	2.15908	2.2404	2.44181	2.45029	2.74091	2.65505	2.70127	2.78956
chr14_56500000_56550000	3.04734	2.85313	2.92693	3.04471	2.83705	2.89819	2.92513	2.53102	2.87622	2.76844	2.9443	2.8152	2.57485	3.04776	2.88763	2.60499	2.88205	2.81104	2.85659	2.97656	2.94179	2.94738	2.86125	3.03079	2.42077	2.7842	3.05689	2.84691	2.96111
chr14_57350000_57400000	2.89696	2.67109	2.05844	2.18618	1.88635	2.63032	2.79638	2.54494	2.6931	2.57526	2.74339	2.62099	2.01454	2.23721	2.73268	2.40487	2.66085	2.72502	2.74575	2.78851	2.78027	2.7704	2.57268	2.82569	2.6353	2.17424	2.89665	2.66185	2.72177
chr14_57400000_57450000	3.04778	2.88546	2.9122	2.83366	2.52183	2.71641	2.7405	2.68702	2.83956	2.67185	2.72815	2.84707	2.43118	2.60451	2.8233134299602902	2.79298	2.81166	2.65414	2.77507	2.81714	2.82462	2.67103	2.69538	2.69345	2.52409	2.74091	2.80338	2.74389	2.88963
chr14_58100000_58150000	2.6263	2.47504	2.50765	1.87841	2.51025	2.69941	2.55519	2.48925	2.67902	2.35449	2.57183	2.59273	2.70436	2.25233	2.67634	2.59129	2.59081	2.4813	2.60719	2.34477	2.7507	2.1458	2.28411	2.01756	2.38341	2.53731	2.22818	2.53374	2.59403
chr14_58500000_58550000	2.53712	2.4645	2.63232	2.23299	2.43263	2.66047	2.7263	2.60346	2.79744	2.50759	2.6561	2.532	2.60358	2.81849	2.7102188376700602	2.60499	2.72719	2.66845	2.55308	2.61502	2.61513	2.70372	2.3314	2.36819	2.46505	2.58027	2.65505	2.65865	2.6466
chr14_59050000_59100000	2.29548	2.43303	2.33376	2.28336	2.07946	2.36777	2.47006	2.41964	2.5945	1.99573	2.35736	2.40903	2.43045	2.28259	2.47913	2.03203	2.19858	2.38094	2.31623	2.35908	2.38112	2.50069	2.2993	2.35551	2.2797	2.26138	2.41473	2.43409	2.25339
chr14_59100000_59150000	2.37067	2.43303	2.31927	2.47774	2.00519	2.3954	2.61194	2.47533	2.5945	2.35449	2.41455	2.60686	2.51695	2.16156	2.63408	2.29015	2.43672	2.56732	2.41322	2.43065	2.662	2.58586	2.66381	2.29674	2.39823	2.23233	2.49246	2.49103	2.29597
chr14_59500000_59550000	1.5666	1.52343	1.79458	1.9083	2.09597	1.54523	1.78895	1.75052	1.59999	1.75843	1.58974	1.85271	1.96181	1.88925	2.04579	2.01769	1.936	1.8384	1.57588	1.37415	1.9993	1.75336	1.53784	1.42934	1.46952	1.91099	1.64338	1.61749	1.76026
chr14_59950000_60000000	1.23333	1.47338	0.760741	0.993844	0.643387	1.54183	1.12738	1.86535	1.02526	1.787	1.22473	1.38518	1.01265	0.749594	1.29046	0.662504	1.94583	1.54627	1.61344	1.13113	2.17017	1.67979	1.86616	1.36966	0.727206	0.872595	0.512553	1.30312	1.13125
chr14_60600000_60650000	2.50708	2.68509	1.91052	0.625793	0.901332	2.87022	2.62688	2.64524	2.1015	2.78361	2.50034	2.77642	2.01454	2.34467	2.61126	1.79521	2.62864	2.53865	2.67647	2.65841	1.84303	2.84138	2.16457	2.42898	1.90927	1.22214	1.86682	1.92163	2.6323
chr14_61250000_61300000	2.3857	2.48905	2.68153	1.84602	2.48054	2.49213	2.45587	2.16906	1.97472	2.00953	2.21439	2.01338	2.66111	2.57004	2.28193	2.34751	2.49275	2.1659	2.24695	2.54517	1.7898	1.98965	1.96742	2.28204	2.32415	2.23233	2.01054	2.12092	2.50887
chr14_61300000_61350000	2.0565	2.307	2.52214	1.72973	2.25423	2.36777	2.39912	2.06032	2.09547	1.96933	2.06528	2.0699	2.6467	1.98002	2.0882	2.41921	2.16405	2.15325	1.92873	2.40203	2.24393	1.92976	2.27073	2.29457	2.09605	2.18597	2.11411	2.13305	2.27491
chr14_61850000_61900000	2.11503	2.08295	2.14539	1.94195	1.87744	1.7835	2.08699	2.12729	1.91838	2.18891	2.07142	1.89863	2.03105	1.96653	2.02838	2.08939	2.3947	1.93652	1.9837	1.60391	2.06457	1.87851	1.94088	2.20858	1.85001	2.02901	1.93281	1.85045	2.12565
chr14_61900000_61950000	1.88948	1.8589	2.04395	2.13758	1.7378	1.80121	1.7181	1.72357	1.67892	1.91294	2.05712	1.74491	2.17096	1.95595	1.73257	1.97466	1.94644	1.67846	1.63731	1.82945	2.05589	1.73414	1.91878	1.73839	1.90927	1.9564	1.80844	1.69387	1.68565
chr14_62150000_62200000	2.17665	2.77321	2.42609	2.60638	2.6705	2.92615	2.85412	2.77058	2.75532	2.85262	2.82902	2.75856	1.03758	1.38173	2.7809	2.48931	2.68496	2.75431	2.80282	3.04887	3.13482	2.84705	2.30106	2.7952	2.98166	2.14216	1.69681	2.55921	2.81815
chr14_63300000_63350000	1.69969	1.50723	1.6672	1.84337	1.48114	2.19903	2.08699	1.75394	1.61814	1.75843	2.55523	1.86906	0.836447	1.87084	1.60755	1.12652	1.64339	1.33641	1.9144229905483101	2.57164	2.40726	2.25941	2.14941	1.77921	2.33221	1.92311	1.43407	1.57903	1.70308
chr14_63800000_63850000	1.95136	2.12773	1.45387	0.86930788062864806	0.291786	1.1503	1.44818	0.82085	1.56198	1.6933	0.35359	1.55495	0.434172	1.13718	1.53686	1.0288	1.44605	1.69529	2.02585	0.876243	0.580931	1.70044	1.0878	0.615978	0.738121	0.959273	1.01677	1.96258	1.74597
chr14_65050000_65100000	2.19022	1.80288	1.8266	1.53826	1.97548	1.41429	1.53366	1.65396	1.74935	1.58177	1.31594	0.996001	1.49339	2.11618	1.78892	2.31883	2.4087	1.8505	2.06683	0.344558	1.90806	1.20891	0.400828	1.44453	1.74629	2.33399	2.29036	2.03551	2.15404
chr14_65150000_65200000	1.9814	1.27178	1.63064	0.695961	1.36221	1.56979	1.63273	1.39184	1.44967	1.6933	1.90676	1.52663	0.994484	1.85899	2.04579	1.49154	1.69946	1.78115	2.06747	1.18333	1.66485	1.12713	1.11206	1.57307	1.66801	1.56428	1.6659	1.86314	1.58871
chr14_66350000_66400000	2.32685	2.56273	1.76321	1.55445	2.4475	2.78632	2.71209	2.75666	2.64301	2.39717	2.512	2.39039	1.62663	2.35995	2.54058	1.4871	2.74127	2.41085	2.71957	3.00549	2.0509	2.15908	2.17974	2.75103	2.34697	1.33192	2.57777	2.40295	1.73167
chr14_66400000_66450000	2.43198	2.64692	1.39495	1.37628	1.95689	2.84225	2.7689	2.65917	2.44646	2.53519	2.512	2.43287	1.18125	2.17654	2.56885	0.985422	2.62864	2.42516	2.5947	2.55718	1.75394	2.14475	2.40723	2.26512	2.24365	0.944669	2.29957	2.24669	1.54582
chr14_67150000_67200000	1.19777	1.84489	1.29045	1.11282	1.52983	1.89794	1.61878	1.52866	1.35495	1.54038	1.0849	1.1797	1.42131	1.54129	1.45085	1.51578	1.34409	1.47775	1.18009	1.09943	1.08021	1.03856	1.09947	0.783329	1.06471	1.05599	1.49752	1.72234	2.04049
chr14_67350000_67400000	1.46492	1.81689	1.42725	1.6098	1.59182	1.52484	1.95929	1.63738	2.03107	2.17511	2.27158	2.08162	1.55699	1.72574	2.25376	1.44885	1.64704	2.03687	2.37165	1.98691	1.73794	2.11741	1.71329	1.3005	1.44995	1.54474	1.73008	1.76504	1.98372
chr14_67850000_67900000	2.56716	2.31015	2.79435	2.59112	2.72997	2.50666	2.51326	2.5199	2.48858	2.52139	2.62901	2.532	2.58922	2.5128	2.65367	2.60499	2.51601	2.63983	2.52533	2.68733	2.40726	2.4744	2.73975	2.53183	2.52409	2.78472	2.62414	2.33444	2.50364
chr14_68250000_68300000	1.89128	2.32418	2.26405	2.75249	1.57035	2.00327	1.63273	1.99069	2.10951	1.58289	1.64738	2.02223	2.20131	1.5193	1.90442	2.46039	2.16405	1.68098	1.87323	1.68948	2.55574	1.24179	1.63377	2.2504	2.09605	1.74786	1.44952	2.33193	1.77456
chr14_68850000_68900000	3.09245	2.88114	2.98583	3.04467	2.74793	2.87905	2.95245	2.86513	2.90439	2.80984	2.97215	2.88946	2.97827	3.03903	2.87354	2.9498	2.87097	2.78236	2.84273	3.00322	3.07593	2.94074	2.86125	2.811	2.99091	2.90038	2.95884	2.86114	2.77855
chr14_69800000_69850000	0.820068	1.46823	1.01195	0.934245	1.27301	1.33208	1.10802	2.26922	1.11272	2.49378	2.45436	2.532	1.02095	0.81511	1.21172	1.37585	1.5446	0.925546	1.20726	0.918781	1.70939	2.37407	0.874466	1.49945	1.09236	1.00308	1.26406	0.914408	1.15984
chr14_71050000_71100000	2.6723	2.60107	2.70597	2.57391	2.72997	2.6165	2.62688	2.64524	2.56633	2.36829	2.61287	2.59273	2.23004	2.19182	2.59712	2.61945	2.61456	2.49564	2.46983	2.57164	2.49635	2.4314	2.61955	2.75103	2.58313	2.7263	2.60868	2.5166	2.60371
chr14_71100000_71150000	2.61222	2.68901	2.82381	2.67132	2.7597	2.8003	2.7689	2.7288	2.74128	2.6594009475508402	2.91548	2.75856	2.58922	2.77264	2.68195	2.7496	2.72719	2.63983	2.69182	2.71625	2.8824	2.74672	2.84703	2.95717	2.74549	2.7117	2.87142	2.72968	2.66089
chr14_71750000_71800000	2.13007	2.57307	2.01497	1.65164	2.21315	2.32631	2.56938	2.55886	2.03107	2.2579	2.61472	2.40903	2.31512	2.16156	2.19741	2.30449	2.64684	2.26625	2.41322	2.41634	2.91332	2.68523	2.93719	2.69345	2.13153	2.15972	1.43534	1.9501	2.225
chr14_71800000_71850000	2.02481	2.293	2.15988	1.78123	2.0349	2.03124	2.38493	2.37788	2.04515	2.64426	2.64331	2.60686	2.67553	2.14643	2.00338	2.49091	2.32466	2.09422	2.28852	2.23902	2.78027	2.65684	2.86125	2.61999	1.88941	2.10163	1.3887	1.9501	2.11146
chr14_72450000_72500000	2.89696	2.78312	2.9122	3.15835	2.87864	2.72705	2.59775	2.72592	2.57281	2.21776	2.48318	2.31959	2.7041535907289602	2.95605	2.73268	2.80744	2.66085	2.55298	2.52406	2.73125	2.54089	1.90109	2.8167	2.69213	2.70938	2.82853	2.90234	2.69032	2.77855
chr14_73000000_73050000	2.49096	2.307	2.5801	2.29956	2.39141	2.34013	2.24305	2.21082	2.31278	1.88534	2.32877	1.82969	2.35837	2.50952	2.25376	2.40487	2.25462	2.29493	2.3578	2.23025	2.72114	2.24517	2.45118	2.35551	2.33896	2.53731	2.41473	2.30597	2.09726
chr14_74100000_74150000	1.2740461481768799	1.77488	1.72517	1.55445	1.78236	2.0914	2.01605	1.77925	1.77752	1.77495	2.1429	2.02751	1.91147	1.55642	1.63397	1.8456	2.03049	1.75014	1.78972	1.9726	1.96719	2.18839	2.61825	1.9294	1.87964	1.62237	1.1866037746662501	1.65116	1.67146
chr14_75100000_75150000	1.19674	1.12751	1.42556	0.840448	1.70415	1.32666	1.37661	1.12825	1.6041	1.40783	1.50782	1.47664	1.03176	1.29577	1.551	1.4042908831402099	1.79801	1.50166	1.25652	1.31632	1.5369	1.45687	0.586297	1.38165	1.28188	1.48283	1.3877	1.24022	1.60301
chr14_75550000_75600000	1.31477	1.63661	1.42648	1.37986	1.35449	1.82149	1.5308	1.8071	1.2281	1.6795	1.89985	1.7546	1.72876	1.57163	1.40432	1.58875	1.13003	1.69529	1.722	1.73287	1.98198	1.51588	1.50954	1.57677	1.43513	1.39114	1.34206	1.109	1.10387
chr14_76000000_76050000	1.5158	1.5075	1.82214	1.56738	1.88255	1.41606	1.47276	1.80964	1.38894	1.6243	1.38241	2.06471	1.62663	1.31342	1.55816	1.99765	1.69946	1.60942	1.42559	1.60271	1.65752	1.7721	1.00394	1.4111	1.30621	1.54341	0.87208	1.48627	1.83174
chr14_76050000_76100000	1.16205	1.17083	1.45387	1.12906	1.68928	1.18501	1.28306	1.32221	1.07609	1.51388	1.28105	1.80983	1.35366	1.00476	1.11289	1.59276	1.41789	1.24981	1.12742	1.39732	1.14178	1.30765	0.836441	1.32987	1.37521	1.32436	0.978117	1.14763	1.41716
chr14_76700000_76750000	2.3857	2.02694	2.23233	2.12138	2.45083	1.91176	1.95929	1.96023	2.12967	2.2579	1.89985	2.3949	2.43045	2.22208	2.23967	2.43355	2.33866	2.33794	1.84515	1.85808	2.11503	2.33034	2.34656	2.13511	2.23524	2.11615	1.97944	2.09245	2.04049
chr14_77650000_77700000	1.58874	1.99893	1.18872	1.12906	1.16894	1.78739	1.53366	1.75141	1.72118	1.84394	1.0706	1.82969	0.38334	0.890753	1.56354	1.60182	1.62425	1.40607	1.9837	1.94397	1.62718	1.52121	0.947589	1.23882	1.47958	1.61643	1.83953	1.96433	2.0263
chr14_78900000_78950000	2.89759	2.74111	2.76489	2.97988	2.95589	2.82378	2.79731	2.6731	2.84805	2.76844	2.90066	2.79055	2.63228	2.96338	2.73849	2.72036	2.84295	2.76863	2.78731	2.94597	2.64483	2.88396	2.96836	2.98732	2.94646	2.90155	2.97961	2.75809	2.76096
chr14_80050000_80100000	0.839919	1.55242	1.29382	1.52206	1.68928	1.55247	0.965226	1.19455	1.38312	1.38859	-0.0142255	1.74491	2.08637	1.611	1.36722	2.28686	1.21802	1.17669	1.02768	1.45728	0.459313	1.32247	2.01073	2.01756	1.95372	1.41198	0.893126	1.15293	1.47435
chr14_80850000_80900000	2.13007	2.40503	1.78313	1.76503	1.11176	2.00848	2.2998	1.84886	2.31278	1.2782	1.5996	1.90034	2.07005	0.848538	2.14107	2.44789	1.96045	2.26625	2.17768	1.29983	2.26286	1.80511	1.76773	1.19947	1.61293	1.78212	0.984507	1.9928	2.52306
chr14_81550000_81600000	2.53607	2.62908	2.82381	2.8017	2.76278	2.60454	2.69707	2.43634	2.86213	2.32817	2.64331	2.27711	2.71878	2.7115	2.73849	2.47485	2.84295	2.58258	2.67795	2.54272	2.48461	2.82718	2.8005	2.75223	2.68645	2.79872	2.75674	2.50527	2.58942
chr14_82000000_82050000	0.930036	0.921545	1.10034	1.50245	0.779625	2.15708	1.78895	2.39456	1.19696	1.52769	2.22379	2.26295	0.96575	0.597794	1.36722	0.782976	1.78393	1.25164	1.48475	2.12333	1.17486	0.754481	1.26979	0.881019	1.65325	0.886255	0.383096	0.897163	1.24561
chr14_83300000_83350000	0.310582	-0.00314851	1.07088	1.32387	2.19476	1.34963	1.02203	2.08553	0.226577	0.933242	1.22787	1.36339	1.84214	1.74857	0.305837	2.08442	1.02385	0.893861	0.639726	0.712941	0.799326	1.46442	1.14846	1.04781	1.42032	1.76247	0.191667	0.45651	0.608605
chr14_85550000_85600000	1.694	2.60482	2.76847	2.23477	2.49539	2.80996	1.68972	2.40572	2.09547	2.75465	2.1429	1.98512	2.7332	1.98002	2.13061	2.08939	2.67486	2.75369	1.70659	2.14437	1.33819	2.69942	1.81329	1.88532	1.76365	2.47922	1.37225	2.14725	2.77855
chr14_86050000_86100000	1.42568	1.84709	2.1904	1.45374	1.73388	2.68844	2.47066	1.82102	1.98316	2.02454	2.2382	1.63991	2.31625	2.16125	2.05992	1.82413	2.07958	2.03876	2.27559	2.55718	1.97666	0.614351	2.43756	2.05898	2.34697	1.86469	0.865641	2.21828	2.18913
chr14_86650000_86700000	0.791769	0.850655	1.26147	0.181007	0.905932	1.23465	1.42015	0.916117	1.21409	1.88534	2.04282	0.261225	1.3204	1.8136	1.30999	0.332656	1.10596	0.846948	0.944545	0.512541	0.267132	-0.139654	1.03872	1.38575	0.605386	0.258397	0.160575	1.15293	0.777276
chr14_87950000_88000000	2.73237	2.75917	2.86801	3.23952	3.01244	2.85624	2.82571	2.77058	2.72724	2.03834	2.31025	2.00807	2.76162	2.39052	2.85159	2.7496	2.76943	2.8688	2.5947	2.87533	2.0806	2.31674	2.95319	2.83938	2.92262	2.97456	2.90234	2.74389	2.76096
chr14_88550000_88600000	1.66392	2.02694	2.07294	2.15378	2.24286	1.78739	2.00186	1.91847	1.58032	1.07123	1.59102	1.08078	1.66639	1.20846	1.7044	1.989	1.68029	1.75014	1.31864	1.71494	1.18369	0.59627	1.66141	1.57677	1.56848	2.07258	2.1349	1.63693	1.96952
chr14_88600000_88650000	1.42333	1.95692	2.20335	1.86222	1.97548	1.55247	2.00186	1.90455	1.4958	0.839222	1.22632	0.587098	1.69522	1.18766	1.53537	1.87428	1.38612	1.36306	1.04987	1.5718	0.877458	0.394906	1.4336	1.62085	1.43513	1.85474	1.85508	1.67963	1.65727
chr14_89050000_89100000	2.41696	2.35225	1.64537	1.77843	2.07582	2.32488	2.20082	2.1021	2.34818	2.12115	2.25261	2.26295	2.02891	2.45166	2.34266	2.09888	2.36115	1.40906	2.26171	2.35472	2.40726	2.33107	2.34656	2.08843	2.00749	1.79168	2.31503	2.33193	2.36068
chr14_89950000_90000000	3.10748	2.79712	2.95685	2.93128	3.00046	2.74087	2.85313	2.7816	2.94665	2.74085	2.77199	2.7199	2.79086	2.43388	2.90172	2.89244	2.88498	2.81104	2.8843	2.8744	3.06115	2.7704	3.08907	2.82569	2.91682	2.87133	3.14539	2.81844	2.84951
chr14_90250000_90300000	2.85253	2.56273	2.75016	2.9473	2.8935	2.59056	2.7689	2.6731	2.81148	2.76981	2.9443	2.84352	2.83346	2.95605	2.6254	2.80744	2.74127	2.72569	2.80282	2.75964	2.9121	2.81839	3.13518	2.86882	2.86357	2.93075	3.01052	2.71548	2.57512
chr14_90300000_90350000	2.62724	2.52063	2.66178	2.75249	2.61103	2.40878	2.42805	2.38064	2.57281	2.16255	2.28143	2.23463	2.7041535907289602	2.5128	2.55471	2.60499	2.44562	2.46809	2.40046	2.52825	2.33302	2.4744	2.8622	2.26512	2.40601	2.66789	2.76324	2.61604	2.56082
chr14_90800000_90850000	2.35563	2.19498	2.44969	2.28336	2.43598	2.45068	2.44168	2.30827	2.36913	2.42348	2.30018	2.28186	2.45929	2.58517	2.26784	2.44789	2.4087	2.28059	2.42707	2.51654	2.70635	2.27356	2.45118	2.66407	2.59085	2.55183	2.508	2.39139	2.28178
chr14_91300000_91350000	1.3307	1.70486	1.17453	0.971327	1.18687	1.84733	1.51415	1.78926	1.84795	1.88534	1.78547	1.99925	1.2339	1.0825	1.66456	1.72122	1.62425	1.86483	1.8035797806810001	1.65768	1.3508	1.8477	1.58548	1.69002	1.87964	1.15637	1.88884	1.5177	1.47723
chr14_91450000_91500000	1.89128	1.805	2.08743	1.82713	2.13888	1.73759	1.54752	2.06032	1.73526	1.99693	1.24389	1.75319	2.35837	1.9195	1.9751	1.93981	1.67131	1.8384	1.83161	1.63164	1.70939	1.67177	1.37285	1.01354	1.74181	2.04353	1.9441	1.93417	1.94611
chr14_92000000_92050000	2.47593	2.09695	2.04395	2.02194	2.3617	2.4645	2.20082	2.40572	2.21418	2.29929	2.43995	2.30543	1.26266	2.19182	2.39462	2.17543	2.14255	2.09422	2.33009	2.53085	2.28847	1.80511	2.13424	1.95879	2.4575	1.99997	2.30591	2.32021	2.16823
chr14_92050000_92100000	2.74739	2.47853	2.64705	2.72002	2.56643	2.54861	2.51326	2.63132	2.57281	2.20395	2.43995	2.12135	1.07532	1.79847	2.52644	2.46223	2.44562	2.46809	2.55308	2.54272	2.57059	1.96126	2.48305	2.36819	2.71597	2.50725	2.87142	2.60183	2.59403
chr14_92700000_92750000	1.81429	2.06895	2.4352	1.81362	2.1983	2.40922	2.52681	2.54494	2.18601	1.87154	2.52893	2.18295	2.44555	2.20695	2.23967	2.18977	2.56279	2.19457	2.3578	2.21594	2.24807	2.18839	2.32968	2.41428	2.22043	2.13067	2.21263	2.30597	2.21081
chr14_92800000_92850000	2.03985	2.20898	2.10192	1.92701	2.12402	1.8703	2.27143	2.16906	2.53816	1.98313	1.6282	1.99391	1.20683	1.59572	2.64817	1.94598	2.29664	2.42395	2.34394	2.08711	2.02633	1.57144	1.96517	1.9441	2.10189	1.7227	2.60128	2.43409	2.21081
chr14_93200000_93250000	1.60727	1.79249	1.57305	1.28008	1.5113	1.32666	1.54968	1.72748	1.7121	1.41852	1.59704	1.33706	1.63756	1.13491	1.76872	1.24765	1.60892	1.84869	1.6886	1.66878	1.33585	1.58927	1.00394	1.26062	1.3262	1.3693	1.81379	1.86557	1.83329
chr14_93650000_93700000	1.61881	1.61891	1.45994	1.5856	1.61569	1.70448	1.59606	1.50295	1.87612	2.2717	1.55383	2.01338	1.37968	2.08483	1.72962	1.17479	2.08652	1.44949	1.68983	1.8849	1.57271	2.10322	1.53991	1.70901	2.01299	1.53524	1.34869	1.56702	1.70668
chr14_94200000_94250000	1.0474	0.921856	0.913703	1.45727	1.45556	2.42304	0.795885	1.59827	1.05914	1.69216	1.97134	1.80143	2.60345	2.82722	1.02137	1.21463	0.825798	0.631902	1.30479	1.92965	1.42022	1.90448	1.84367	1.48861	1.77592	1.73856	1.0156	1.29528	0.853751
chr14_94650000_94700000	2.50708	2.35225	1.8516	1.08035	1.73388	2.28293	2.20082	1.72748	2.15163	2.23156	2.16615	2.16383	0.448168	0.75305	2.17302	1.88197	1.79801	1.91479	2.46983	1.55933	1.88757	2.18775	0.754151	2.60378	2.68645	1.51421	2.36139	2.2609	2.57512
chr14_95400000_95450000	1.42333	1.38278	1.26147	1.50586	1.29216	1.56629	1.6046	1.44755	1.07323	1.01919	1.91415	1.43404	0.750147	1.05717	1.1973	1.31502	0.769766	0.904294	1.52647	2.01554	1.68631	1.47862	1.37595	1.59146	2.07226	0.751008	1.29542	1.1387	1.25985
chr14_95550000_95600000	2.19167	2.40837	2.27878	2.24922	2.38803	1.36453	2.02216	2.12996	2.51665	2.50627	2.39671	2.35251	1.82864	1.18988	2.42748	2.06996	1.96045	2.21049	2.28946	1.238	1.84893	2.4581	1.57891	2.14732	1.87465	2.12756	2.33048	2.5166	2.38927
chr14_95950000_96000000	0.497925	0.944207	1.20707	0.898391	0.971946	1.60982	0.938648	1.01571	0.819269	0.87902	0.679456	0.560346	1.1557	0.693925	0.930544	0.887781	0.743368	0.948197	0.791728	0.852554	0.600499	-0.0477613	1.32803	0.404566	1.01553	1.13427	0.802006	0.825107	0.957258
chr14_96000000_96050000	1.15188	1.67664	1.79316	1.37172	1.55563	1.57279	1.70369	1.67259	1.46392	0.690684	0.97307	0.884603	1.07458	0.983285	1.57566	1.34233	1.0352	1.58537	1.29451	1.18635	0.96366	0.187097	1.45061	0.832498	1.5297	1.47756	1.1382	1.65006	1.64198
chr14_96500000_96550000	2.65637	2.50305	2.44969	2.55873	2.43598	2.34013	2.32818	2.18298	2.22827	1.18162	1.84266	1.33513	1.3204	1.63206	2.52139	1.94598	2.2626	2.15156	2.55177	2.14437	2.04111	1.75777	2.66381	2.51714	2.50195	2.36304	2.60128	2.40562	2.52306
chr14_96550000_96600000	2.38693	2.22298	1.89579	2.20237	2.43598	2.45073	2.0872	2.14388	1.927	1.23681	1.58974	1.4623	0.88791	1.05717	2.22558	1.45842	2.17813	2.05307	2.44208	2.3981	1.93212	2.05875	2.36005	2.36819	2.59789	2.07258	2.16599	2.17566	2.42371
chr14_97250000_97300000	0.1151	0.390017	0.0544684	0.560856	0.455323	1.75975	0.0724583	0.138442	0.00143949	1.51278	-0.0378255	-0.0309888	0.620943	0.755064	0.132679	0.297179	0.0413492	0.607638	0.825897	2.15868	0.625476	0.896609	1.06909	0.0566011	0.753555	0.141474	-0.00307036	0.355768	0.200628
chr14_98200000_98250000	-0.0762695	-0.115575	0.231235	0.560856	0.708061	1.42996	-0.0422213	0.178275	0.0334953	0.658198	0.249583	1.11598	0.333603	-0.00916831	0.0563304	0.325037	0.125397	0.453689	-0.0668994	0.387943	-0.0723888	0.224172	0.189066	0.365661	0.546119	0.0246455	0.0672998	0.0876621	-0.102363
chr14_98250000_98300000	-0.0692989	-0.101571	0.0250073	0.495919	0.455323	1.73759	-0.0837665	0.0548823	0.0449604	1.07224	0.422506	0.804459	0.0893648	0.204817	0.0281583	0.209939	0.181429	0.345174	-0.0668994	0.691636	-0.0872369	0.281503	0.189066	0.527631	0.293362	-0.00456161	0.182175	0.0283615	-0.141076
chr14_98800000_98850000	-0.110457	-0.143581	-0.0824078	0.268932	-0.0966599	1.19319	-0.104085	-0.128249	-0.0747812	0.926789	-0.130378	0.628613	-0.00247424	0.117019	-0.124609	-0.0186239	-0.0567069	-0.0275731	-0.122321	0.051013	-0.0714679	0.0164956	0.18975	-0.07516	0.107098	-0.134881	-0.0415214	-0.000173553	-0.141076
chr14_98850000_98900000	-0.0352714	-0.129578	-0.07462	0.0528854	0.0294998	1.26229	-0.0735926	-0.141921	-0.0599366	1.00223	-0.116081	0.628613	-0.0347322	0.0974824	-0.0845302	0.0243967	-0.0707149	0.0575895	-0.0946102	-0.0170866	-0.0596929	0.00230026	0.182553	-0.105786	0.0822575	-0.134881	-0.0415214	-0.0161117	-0.131101
chr14_99300000_99350000	2.13007	2.20898	2.02946	2.07279	1.93091	2.57504	2.72544	2.3918	2.21418	1.55417	2.48604	2.08403	2.17096	2.16156	2.1129	1.53012	2.01648	1.67846	2.24695	2.78851	2.64722	1.66316	2.22336	2.29674	2.5464	1.54976	1.99499	2.2775	2.15404
chr14_99450000_99500000	2.26677	2.28209	2.70597	2.60638	2.8043	2.52064	2.45645	2.45027	2.37626	2.43858	2.3823	2.61696	2.51738	2.83378	2.3568	2.59053	1.99511	2.1961787837610798	2.22009	2.52825	2.46665	2.5604	2.13424	2.63323	2.25841	2.7263	2.39231	2.31772	2.46075
chr14_99950000_100000000	1.45225	1.18233	1.62726	1.15542	1.08395	1.46438	0.627903	0.856896	1.76484	1.20704	1.58658	0.999398	1.49571	1.5891	1.69709	1.28408	1.34735	1.11586	0.975586	1.28326	1.41908	1.09047	0.673011	1.05134	1.26749	1.22344	1.34869	1.68208	1.41167
chr14_100250000_100300000	1.30552	1.74887	1.58645	1.53491	1.34734	1.24818	1.68972	1.72357	1.63218	1.71976	0.727464	2.09816	0.798322	1.0723	1.50859	1.33247	0.967383	1.3232	1.70659	1.24257	1.01418	1.60638	1.08428	1.60615	1.3728	1.73326	1.63499	1.82052	1.60301
chr14_100350000_100400000	1.8312	2.00145	2.7207	2.15182	1.60008	1.76556	1.81736	1.6843	2.12355	1.292	0.295514	1.3567	1.29619	1.5193	1.9751	1.86751	1.10817	1.90996	1.69286	1.24118	0.670021	1.2373	1.73993	1.60252	1.60897	1.96692	2.00592	1.90576	1.74597
chr14_100400000_100450000	1.63595	1.62258	2.51447	1.86356	1.30274	1.55581	1.56172	1.50326	1.61814	1.3472	0.563008	1.54079	1.16689	1.0825	1.40963	1.72291	0.798441	1.50924	1.346	1.13994	0.773958	1.67735	1.16363	1.10189	1.06284	1.64564	1.31042	1.52221	1.40287
chr14_100900000_100950000	0.445916	2.31015	1.50781	1.37628	1.61495	1.51386	0.512126	0.611949	1.63666	0.451177	0.00460809	0.0398119	1.03176	0.527665	0.830021	0.727067	0.209445	1.05128	1.17951	0.226256	0.254271	0.0378475	0.780523	0.460762	0.560936	0.881713	0.954948	1.7495	1.47435
chr14_101650000_101700000	2.89696	2.78312	2.86991	3.01227	2.70336	2.85141	2.66869	2.79552	2.76353	2.50759	2.81488	2.67751	2.71852	2.68093	2.83129	2.66299	2.6568	2.56732	2.6349	2.86008	2.78027	2.89005	2.84703	2.811	2.8131	3.03108	2.9122	2.7615	2.86371
chr14_101700000_101750000	2.80747	2.43303	2.80908	2.73691	2.49539	2.78632	2.62688	2.61454	2.65085	2.52139	2.6561	2.6028	2.61795	2.9102	2.55471	2.63431	2.83982	2.50997	2.56563	2.93318	2.63244	2.6034	2.77121	2.45654	2.76025	2.78472	2.78783	2.61915	2.54653
chr14_102400000_102450000	1.34814	1.32677	1.8266	1.21153	1.51088	1.26229	1.47691	1.44514	1.42578	1.92793	1.73384	1.88063	1.55106	0.819411	1.5072	1.75956	1.86239	1.63545	1.58187	1.4716	1.47029	1.71477	0.884072	1.56207	1.36105	1.69499	1.34133	1.28105	1.47275
chr14_102550000_102600000	1.56085	1.59452	1.38022	1.2427	1.0054	1.2342	1.40549	1.6843	1.49178	1.19645	1.27271	1.08766	1.5548	0.846772	1.64996	1.52046	1.67131	2.12462	1.59574	1.13994	1.42728	1.75777	1.26979	1.82339	1.28424	1.63104	1.63499	1.4938	1.6173
chr14_103350000_103400000	1.48348	0.800105	1.55128	1.57065	1.29216	1.41598	1.03708	1.23631	0.86486	0.948027	0.655978	0.882959	1.84214	1.16775	1.07053	1.67352	1.13632	1.01899	0.639726	1.0821	1.42022	0.953391	1.02714	0.871489	0.916541	1.68047	1.2177	0.760415	1.33082
chr14_103450000_103500000	1.45572	1.56645	2.3377	2.57391	2.03122	1.77954	0.881012	1.4197	1.71641	1.43108	0.898045	1.69655	2.31625	1.88613	1.08448	2.04103	1.06593	1.49493	1.29051	1.41471	1.81333	1.82943	1.05747	0.409835	1.25472	2.39042	1.69681	1.32333	1.81744
chr14_104100000_104150000	2.47704	2.57676	2.70597	2.62261	2.55156	2.60454	2.55587	2.50598	2.55877	2.74221	2.67051	2.57448	2.76162	2.69621	2.49817	2.63391	2.52077	2.53965	2.63632	2.62949	2.73392	2.67506	2.72571	2.66268	2.65012	2.68249	2.82506	2.57342	2.50364
chr14_104650000_104700000	2.97215	2.61508	2.49316	2.55873	2.39141	2.63032	2.68288	2.54494	2.55224	2.60286	2.7005	2.62099	2.50253	2.66081	2.47913	2.53393	1.93243	2.56732	2.59334	2.63105	2.61765	2.48649	2.61825	2.60529	2.60567	2.60992	2.47691	2.49103	2.57984
chr14_104750000_104800000	2.11657	1.94532	2.4207	1.63232	2.07946	2.07758	1.84576	2.25258	1.97472	2.13371	1.96441	2.04164	2.67553	1.76822	1.77719	2.18977	2.03735	1.69529	2.23396	2.06548	2.14459	1.98709	2.21007	2.12042	2.16116	2.14519	2.37685	2.10668	1.6316
chr14_105050000_105100000	0.530443	0.488366	0.633311	0.513859	0.461984	1.19002	0.316635	0.297899	0.568147	0.308208	0.694066	1.06787	1.10593	0.370216	0.671385	0.926147	0.386044	0.684431	0.360232	0.969446	0.475784	0.419688	0.607922	0.44311	0.804667	0.848203	0.441954	0.535636	0.495231
chr14_105550000_105600000	2.92704	2.60107	2.66178	2.91508	2.50696	2.67446	2.66869	2.74273	2.77762	2.76844	2.80058	2.68776	2.06813	2.72678	2.69608	2.64837	2.71688	2.59599	2.66261	2.70263	2.70422	2.7704	2.98275	2.79631	2.84274	2.52279	2.94329	2.61604	2.55145
chr14_106100000_106150000	0.410444	0.962682	1.84109	1.47346	1.42168	1.45574	1.90254	1.02749	0.833769	1.26441	0.909701	1.97099	2.04121	2.20695	0.957839	1.74522	0.46159	0.302164	1.22165	1.64337	2.08546	1.45023	2.25374	1.60615	0.205599	1.25931	0.359378	1.19564	0.763083
chr14_106150000_106200000	0.340656	0.962682	1.29184	1.50245	1.48114	1.24847	1.43434	0.67945	0.706996	1.2782	1.15639	1.73078	1.60872	1.72283	1.08461	1.15895	0.39155	0.900654	1.3325	1.48591	1.59762	1.16632	1.66141	0.773835	0.326487	0.997895	0.298833	1.01058	0.592762
chr15_22550000_22600000	1.02601	1.65555	1.02258	2.19357	1.76848	2.33941	2.3349	2.32619	1.47075	2.56823	2.45108	2.70382	1.83069	1.67184	2.38301	2.0986	2.23158	2.15658	2.48028	1.88636	1.86804	1.87797	2.42051	1.76704	2.17426	1.99164	2.38313	2.02668	1.78729
chr15_23050000_23100000	1.04833	0.729716	0.768388	0.899994	1.00781	2.12627	1.30758	0.997307	0.89191	1.38638	1.88416	1.29517	1.40869	0.801813	1.44494	1.20573	1.0386	1.40354	1.72284	1.83604	1.43118	0.580149	1.10097	1.73908	1.1883	1.08264	1.17441	1.46883	1.44309
chr15_24900000_24950000	0.939985	1.01758	1.49159	0.089613	-0.0544093	1.50552	1.00765	1.16283	1.59309	1.47661	0.470218	0.899287	0.356898	0.709024	0.766243	0.605778	1.52382	1.66296	0.430339	1.11994	0.0939049	1.18185	1.3796	1.04929	1.21177	0.848253	1.05523	1.30032	1.16177
chr15_24950000_25000000	1.04035	1.30263	1.80885	0.0160811	0.366258	2.04352	1.29499	1.63629	1.97373	1.75617	0.512364	1.61302	0.239278	0.869494	1.29611	0.555225	1.67354	1.64925	0.443737	1.80425	0.151408	1.29323	1.29164	1.10558	1.22572	0.544113	1.42409	1.5333	1.46093
chr15_25500000_25550000	2.01535	2.10082	2.6131	2.26866	1.17955	1.96288	2.19807	1.77156	2.17764	2.08899	2.07176	2.01541	2.09635	2.27514	1.91526	1.65628	2.35954	1.80008	1.66299	2.05658	1.86804	1.83621	2.03933	2.06259	2.42535	2.20171	1.51833	1.82111	2.44749
chr15_26900000_26950000	2.66057	2.66003	2.78824	2.85579	2.76731	2.7851032347027598	2.76927	2.79349	2.67862	2.75957	2.54942	2.75017	2.66961	2.60549	2.72267	2.74825	2.76786	2.89308	2.597	2.84977	2.84695	2.84125	3.07582	2.88615	2.81172	2.7382	2.72532	2.54944	2.57017
chr15_28150000_28200000	2.43174	2.41085	2.30714	2.97678	2.5691	2.54248	2.47981	2.64466	2.82845	2.45038	2.07092	2.60049	2.79804	2.67398	2.64751	2.68744	2.52287	2.57753	2.36802	2.46685	2.49474	1.74153	2.31683	2.48963	2.67047	2.7382	2.27908	2.35717	2.0113
chr15_28200000_28250000	1.88573	1.87166	1.84821	2.59869	1.86122	2.08419	2.25927	1.99524	2.29723	2.19496	1.73343	2.04262	2.51427	2.18651	1.9017	2.29913	2.08733	2.31686	1.5868	2.05658	1.63148	1.44921	1.88525	2.19224	2.0066	2.32877	1.81796	1.86277	1.23433
chr15_28600000_28650000	1.44182	0.827541	0.958648	1.36754	0.576591	1.42482	1.62339	1.21896	1.67466	1.4633	1.88913	1.86889	1.77477	1.17585	1.56784	1.71157	1.53743	1.11449	1.34869	1.7495	1.8113	1.04263	1.65815	1.61223	0.988589	1.76854	1.46835	1.71147	1.89607
chr15_29150000_29200000	1.57761	1.98133	1.83644	2.11847	2.24524	1.78765	1.67526	1.29706	1.82419	1.54161	0.394932	1.81502	1.81827	1.85158	2.13846	2.04331	1.77649	2.11545	1.19397	1.78307	2.09571	0.254233	1.44171	1.307	1.12101	1.78248	1.10944	2.02668	2.00486
chr15_29650000_29700000	2.57543	1.88514	1.19888	0.935106	1.16625	1.53054	1.52969	1.81446	2.18827	2.0194	2.05775	2.32836	1.1282	1.18542	1.82034	0.874048	2.26427	1.76808	1.99088	1.56967	1.35183	1.95082	1.31973	2.03818	1.841	1.39698	1.93165	2.17864	2.06582
chr15_30100000_30150000	2.50359	2.34345	1.76477	1.11659	2.25763	1.59894	1.80441	2.33348	2.28361	2.18152	2.30998	1.86573	1.67716	2.12742	1.73898	2.09111	1.20263	2.63241	2.1121	1.59161	1.7322	1.56057	2.06383	1.48418	2.21848	2.2723	2.10058	2.63184	1.31611
chr15_30600000_30650000	2.81829	1.12617	1.51918	2.86941	2.51166	2.01662	2.14334	1.46043	1.66106	2.19549	1.38338	2.13822	1.94255	2.08031	1.82598	1.83597	1.238	2.77362	2.64106	2.40644	1.20125	2.35133	2.78703	2.41443	2.3277	2.14502	2.36838	2.19115	2.14084
chr15_30750000_30800000	0.954323	0.366026	0.84326	1.95327	1.47401	1.46517	0.87082	0.838172	1.1173	1.29024	1.2148	1.70729	1.15956	1.52596	0.222791	1.15868	0.693566	1.23789	0.760785	1.44841	1.04519	1.78052	1.57019	1.10558	1.30942	0.764591	0.819154	1.19068	0.169095
chr15_31500000_31550000	2.70475	2.30301	1.84821	2.41721	2.28595	2.50204	2.68657	2.65819	2.37896	2.58481	2.61934	2.62771	2.51427	2.39331	2.30851	2.54876	2.55009	2.4129	2.34108	2.67199	2.46597	2.59068	2.49542	2.71621	2.6846	2.52642	2.41295	2.31597	2.40659
chr15_32050000_32100000	1.36845	1.00896	0.945031	1.40393	1.42233	1.3698	0.634388	1.27818	1.15308	0.850662	0.988144	1.17179	1.06707	1.65473	1.02029	0.926189	0.99847	1.61716	1.16925	0.935183	0.94088	1.9225	1.81084	1.31424	0.650615	1.07226	1.23784	1.06623	0.83903
chr15_32300000_32350000	1.23914	1.60207	1.08333	1.88789	1.34608	1.38328	1.25512	0.791111	1.27567	1.20018	0.678779	1.43032	1.81905	0.827508	0.57281	1.69768	0.780699	0.656797	0.738226	1.3181	0.538027	0.808868	1.76619	1.01686	0.992581	1.87084	1.57545	1.7529	1.80683
chr15_32550000_32600000	2.08704	1.3705	1.64332	1.47267	1.71239	1.65347	1.84231	2.35324	0.600729	1.60974	2.12796	1.41102	2.45988	1.90525	1.48632	1.51806	1.45577	1.64925	1.22084	0.928331	1.79711	1.8919	0.690549	1.80926	1.42101	2.15896	1.76344	1.56071	1.92327
chr15_33700000_33750000	0.982169	1.56929	1.74659	1.44692	1.57522	1.81461	1.246	1.49192	1.11718	1.95303	1.85169	1.67985	1.66602	1.62129	1.41873	1.86747	1.44404	1.34632	1.50803	1.00356	1.53628	1.65801	1.29095	1.03856	1.23576	1.63502	0.930624	1.59105	1.4352
chr15_34000000_34050000	1.84262	1.75057	1.17432	0.85691	1.47401	2.13767	2.06124	1.84642	1.91585	1.41005	1.27241	1.07655	1.57902	1.42384	2.03731	1.28308	2.13631	1.80924	1.50221	1.58527	1.33372	1.02871	2.2739	1.26039	1.5605	1.0735	1.71918	2.0001	2.05219
chr15_34050000_34100000	1.94366	2.15779	1.49159	1.29245	1.60021	2.07042	2.32122	1.62995	1.78341	1.86267	1.17265	1.19555	1.32734	1.39467	1.93467	1.39366	2.34047	1.73152	1.67638	1.33892	1.27219	1.18185	2.08331	1.23224	1.49076	1.05741	1.82246	2.23226	2.10005
chr15_34600000_34650000	1.75641	1.96602	1.431	1.37369	1.90369	2.01679	1.70792	1.35802	1.57533	1.77823	1.27241	1.50202	1.46434	1.1017	1.53558	1.53639	1.73345	1.47997	1.55986	1.59161	1.15005	1.90858	2.12336	1.42753	1.7806	1.59463	1.81796	1.72543	1.76594
chr15_35000000_35050000	2.28778	2.18494	2.4158	2.10346	2.13306	2.13767	2.43846	2.54263	2.2592	2.38186	2.54942	2.51528	2.30608	2.24559	2.45095	2.19536	2.46296	2.45824	2.3731	2.06428	2.40715	2.05896	1.62306	2.05443	2.3277	2.04741	1.81796	2.32971	2.4808
chr15_35500000_35550000	1.23509	1.18204	2.4158	2.32874	1.82457	2.03007	1.58234	1.4448	1.65202	0.988323	0.528712	1.38537	2.57174	2.24078	1.48632	1.73922	1.45192	1.05964	0.960907	1.59895	0.854444	0.766136	1.58485	1.79057	1.22092	2.47967	0.950764	1.31025	1.71067
chr15_37150000_37200000	2.73226	2.37497	2.34887	1.71297	1.34781	2.42011	2.37595	2.58321	2.47671	2.55792	2.14123	2.48835	1.10363	2.02196	2.58681	1.86362	2.6399	2.6365	2.54727	2.29695	1.92479	2.7438	1.67282	1.99222	2.21611	1.89403	2.22083	2.616	2.67117
chr15_37900000_37950000	2.71912	2.7074	2.6365	2.65914	2.77808	2.75815	2.92089	2.73937	2.59689	2.26218	2.81621	2.24595	2.76748	2.68875	2.59327	2.74825	2.79508	2.64613	2.61047	2.74036	2.59158	2.08954	2.37653	2.52702	2.64222	2.67488	2.53068	2.74171	2.72011
chr15_38400000_38450000	1.74093	1.73356	1.63361	1.38549	1.54225	1.81691	1.82457	1.78503	1.79956	1.68	1.86152	1.84566	2.04764	1.60129	1.82266	1.7874	1.7389	1.79215	1.72689	1.81675	2.10122	1.35043	1.13945	1.44122	1.5145	1.70782	1.45428	1.73981	1.77363
chr15_38700000_38750000	2.34513	2.60573	2.48477	2.25364	2.42752	2.58151	2.4991	2.54263	2.62624	1.2503	0.975969	0.711496	2.16626	2.37207	2.66833	2.5271	2.55824	2.70506	2.09173	2.66648	2.10922	2.21211	2.25924	1.99222	2.16031	2.31235	2.56019	2.71194	2.4944
chr15_39650000_39700000	2.43174	2.18169	2.18198	2.11474	2.03111	2.17854	2.24549	2.42819	2.20189	2.16808	2.19748	2.27393	2.44333	1.69904	2.21359	2.03564	2.22343	1.79552	2.16598	2.17966	2.40841	2.34011	2.03407	2.1356	1.85123	2.41348	1.83283	2.08251	1.84772
chr15_39750000_39800000	1.13855	0.806762	1.50054	1.23238	0.730835	1.30377	1.59765	1.75171	0.907906	1.47661	1.1586	1.43795	1.48115	1.26337	1.26438	1.38384	1.10736	1.35649	1.30394	1.36629	2.27947	1.76659	2.40585	1.20095	1.03044	1.00167	0.746975	0.889164	0.757244
chr15_41350000_41400000	1.6702	1.76382	1.63961	1.82739	1.81875	1.31588	1.7217	1.87348	1.71544	1.42871	1.06026	1.53917	1.10363	1.74336	1.80678	1.75304	1.67901	1.52584	1.68978	1.50956	1.30057	1.36284	1.52621	1.26039	1.16993	1.7546	1.69896	1.84904	2.10671
chr15_41450000_41500000	2.10138	2.00848	1.9468	1.59282	1.92272	1.8018	1.70548	1.96095	1.6833	2.26205	1.88913	2.42102	1.54797	1.83231	1.66294	1.91189	1.66648	1.62182	1.93095	1.67185	1.5843	1.73153	2.05399	1.37298	1.62185	1.96375	1.74869	1.90334	2.23603
chr15_41950000_42000000	2.07252	2.12778	1.2662	1.31319	1.59222	1.86168	1.99738	1.9276	1.83412	2.04709	2.00061	2.0018	1.91836	0.981677	1.71186	2.24366	1.85595	1.91899	2.1121	2.07026	1.6969907412852001	2.04778	2.21265	2.07895	2.1196	1.98994	1.90721	2.02757	2.09308
chr15_42150000_42200000	0.81094	1.01758	0.860816	0.476595	0.697773	1.43827	0.884503	1.18989	1.10371	1.54317	1.74864	1.18209	0.427737	0.605932	1.13307	0.613154	1.40133	1.8275	1.5156	1.68107	0.718891	1.69698	0.977437	0.852257	1.25362	0.701562	1.01096	1.03992	0.672231
chr15_43300000_43350000	0.980497	1.26191	0.930351	0.798995	1.29491	1.42906	1.56865	0.709934	1.08681	0.953091	1.00221	1.05553	1.31336	1.13771	1.01058	0.954245	1.25785	1.26949	1.33321	1.13454	1.15525	1.18493	1.70214	1.04518	1.00374	0.747547	0.79159968355880606	1.2997	1.37934
chr15_43850000_43900000	2.80395	2.40212	2.34683	2.34375	2.73601	2.56806	2.54015	2.51557	2.61265	2.34192	2.54942	2.36715	2.55684	2.48878	2.62757	2.73443	2.55824	2.62279	2.49368	2.43381	2.54902	2.44879	2.52518	2.37221	2.43929	2.70277	2.64871	2.6023	2.58958
chr15_45100000_45150000	1.09771	1.02244	0.999886	0.871929	1.76848	2.00317	0.940088	1.01736	1.06293	2.23542	1.08836	1.43795	1.34936	1.78855	0.666277	0.907461	1.26522	1.06175	1.30123	1.95479	0.988445	1.2097	1.16195	1.75297	1.78369	1.64305	0.811214	0.893773	0.746015
chr15_45650000_45700000	2.89154	2.7074	2.54356	2.84067	2.79562	2.74467	2.75549	2.67172	2.71948	2.66547	2.57716	2.64131	2.78385	3.0285	2.70175	2.79839	2.74064	2.68729	2.70475	2.80874	2.86882	2.70204	2.927	2.70205	2.65635	2.85114	2.74019	2.65931	2.74737
chr15_47200000_47250000	2.02942	2.52429	2.58133	2.89944	2.75004	2.56806	2.30754	2.54263	2.35436	2.48836	2.59156	2.52875	2.55775	2.35749	2.61398	2.41652	2.62629	2.5268	2.58747	2.66648	2.64833	2.74116	2.58178	2.35813	2.62063	2.57728	1.2913	2.43784	2.02493
chr15_48000000_48050000	0.736228	1.19767	2.11245	1.47955	1.81875	2.23246	1.5563	1.427	1.52084	1.6438	1.28345	1.66163	2.71291	2.30468	1.68474	1.55025	1.51568	1.56229	0.684349	2.07026	1.04159	1.1012	0.85838	1.30008	1.34273	1.89111	1.25272	1.7529	1.616
chr15_48350000_48400000	2.60322	2.64645	2.47097	2.7042	2.59579	2.58151	2.48542	2.63114	2.57187	2.56823	2.71778	2.50182	2.47171	2.37207	2.50529	2.33358	2.51741	2.69134	2.83945	2.4942	2.76183	2.7438	2.27218	2.40466	2.53694	2.4417159651741702	2.02902	2.42413	2.56239
chr15_48800000_48850000	1.39073	1.56929	1.57712	1.34454	1.19182	1.65265	1.60061	1.71175	1.54137	1.27955	1.20177	1.23768	0.999223	1.36128	1.58397	0.773244	1.70204	1.58781	1.7816	1.39086	0.815482	1.40698	1.68748	1.34535	1.42701	1.16376	1.53484	1.59105	1.76742
chr15_48850000_48900000	1.49119	1.92916	1.68372	1.41898	1.13355	1.83055	1.58936	1.69476	1.67723	1.57265	0.926151	1.65247	0.75336	1.37399	1.75809	0.922668	1.71909	1.89619	1.75394	1.47284	1.18198	1.54143	1.3796	1.30001	1.61236	1.15354	1.31781	1.72256	1.74215
chr15_50150000_50200000	1.51214	1.79078	1.72305	1.57029	2.11606	2.08419	1.61143	1.72465	1.39826	1.46904	1.15689	1.23983	2.85479	1.69904	1.75254	2.42395	1.84233	1.76808	1.6272	1.61896	1.17108	1.01767	1.06673	1.39921	1.70998	1.79228	1.22297	1.43703	2.10671
chr15_50400000_50450000	1.82895	1.61483	2.11233	1.5778	1.34781	1.80142	1.856	1.9338942469726501	2.21842	1.66299	1.53792	1.73422	1.15956	1.32173	2.32867	2.08478	2.0002	1.63554	2.06493	1.79056	1.59849	1.69698	1.43824	1.57001	1.6163	1.76854	1.97001	1.91704	2.04565
chr15_50900000_50950000	0.796163	1.01758	1.40882	1.23758	1.67032	1.43827	0.98028431591199106	1.66335	1.23965	0.982794	1.16971	1.09015	1.06169	1.02996	1.09231	1.21396	1.40133	1.22418	0.834965	0.900958	0.803391	1.44638	1.46855	0.923511	1.14499	1.4478340787080901	0.951944	1.31402	1.37934
chr15_51500000_51550000	1.15292	1.62903	2.26542	1.73665	2.14437	1.82809	1.44603	2.13054	1.88861	1.29428	1.17265	1.37589	1.66298	1.74336	1.64406	1.93856	1.95122	1.89156	1.33088	1.24972	1.45883	1.39352	1.45291	1.34257	1.06024	2.35701	1.71384	1.82157	1.616
chr15_51600000_51650000	1.11204	1.30263	1.82265	2.02836	1.9087	1.64002	1.34973	1.46043	1.28043	1.01068	1.36933	1.34369	2.12431	1.46761	1.18742	1.24161	1.65993	1.60811	1.22084	1.47578	1.71199	1.51599	2.30323	1.78112	1.60235	1.58727	1.55688	1.14956	1.31135
chr15_52200000_52250000	1.87197	1.9949	1.97438	1.56279	2.0349	1.92247	1.95178	1.86626	1.3484	1.79611	1.81889	1.80155	1.85866	2.10949	1.7988	1.90509	1.71437	1.5944	2.07833	1.81793	1.99573	1.62737	1.83408	1.49964	1.83948	1.83826	1.80771	1.83481	1.97766
chr15_52250000_52300000	1.64383	1.69343	1.70727	1.5189	1.8465	1.89498	1.7005	1.60947	1.3385	2.05987	1.90358	1.78638	1.97512	1.90897	1.43415	1.87997	1.54075	1.77615	1.90564	1.97212	2.07263	1.60292	1.6769	1.32618	2.08896	1.73558	1.58648	1.53452	1.72065
chr15_52750000_52800000	2.64728	2.78828	2.74686	2.88604	2.90889	2.82554	2.89332	2.86114	2.70781	2.81334	2.98496	2.75017	2.8406	2.91032	2.73626	2.82612	2.83592	2.74619	2.82598	2.86345	3.01269	2.88301	3.17999	2.99944	2.99534	2.90761	2.93357	2.82411	2.82915
chr15_53200000_53250000	0.582679	0.544587	0.994996	0.826873	0.744858	1.34029	0.574125	0.851699	0.274698	0.784364	0.28119	0.611284	1.31336	0.402673	0.243653	0.771647	0.799104	0.552302	0.504967	0.993975	0.0167651	0.433134	0.311836	0.528563	0.533313	0.429941	0.160391	0.419547	0.457011
chr15_53750000_53800000	2.76223	2.62652	2.90515	2.82554	2.80978	2.71771	2.81062	2.63114	2.74672	2.65203	2.26779	2.70935	3.01086	2.98418	2.59327	2.79839	2.64537	2.75589	2.71822	2.64464	2.12066	2.36795	2.8377	2.54628	2.5151	2.92173	2.57657	2.52198	2.67921
chr15_53800000_53850000	2.34513	2.17136	2.6131	2.35671	2.39921	2.44813	2.46603	2.53643	2.25637	2.42349	2.22561	2.2059	2.67034	2.64443	2.26783	2.38234	2.40037	2.34855	2.43537	2.53523	2.29331	2.27051	2.6111	2.61708	2.2326	2.32629	2.17495	2.35561	2.27028
chr15_55200000_55250000	2.51796	2.23561	2.51575	2.29622	2.201	2.66379	2.64522	2.44794	2.36534	2.28867	2.71778	2.31328	2.5994	2.42286	2.53903	2.43782	2.44121	2.52265	2.57006	2.67199	2.32209	2.56284	2.421	2.59739	2.3456	2.2723	2.2642	2.49451	2.46112
chr15_55900000_55950000	2.08689	1.00349	1.35365	0.617513	1.17955	1.66634	1.63707	1.49465	1.00653	1.22707	1.7475	1.48475	1.42522	1.30714	1.29611	1.21396	0.884117	0.799114	1.50598	2.07026	1.67465	0.666725	0.807835	2.05063	2.1196	0.987691	1.28247	1.30032	0.889802
chr15_56450000_56500000	2.33079	2.70075	2.53995	2.36866	2.55372	2.69075	2.81381	2.71849	2.39514	2.40849	2.47917	2.43448	2.47386	2.72219	2.56615	2.78452	2.73518	2.4034	2.70805	2.61173	2.80439	2.81077	2.6844034034593802	2.61146	2.77407	2.5215	2.6192	2.62971	2.75276
chr15_58200000_58250000	2.76094	2.75504	2.89859	3.00457	2.77808	2.76981	2.73171	2.74554	2.40874	2.70136	2.54942	2.67688	2.96323	2.8389	2.62757	2.91412	2.85768	2.58165	2.64106	2.68016	2.96045	2.89431	3.10956	2.83664	2.77407	2.93585	2.30936	2.62971	2.69284
chr15_58900000_58950000	1.35409	1.88514	1.87603	1.22245	1.32323	1.74721	1.94224	1.87348	1.47998	0.823776	0.495972	1.3895	1.53528	2.03879	1.61694	1.60573	1.63817	1.21047	1.85618	1.98821	1.6171	1.28216	1.5876	1.65412	1.24386	1.11462	1.08909	1.9177	1.69778
chr15_58950000_59000000	1.69991	2.0492	1.84821	1.60784	1.37586	1.85522	1.86968	1.9338942469726501	1.5795	0.783447	0.624753	1.44393	1.39725	1.78767	1.74446	1.83597	1.68715	1.71781	1.95775	1.9335	1.502	1.32108	2.0043	1.83741	1.42101	1.54544	1.85197	2.05409	1.89607
chr15_59700000_59750000	2.96168	2.85006	2.8848	2.79431	2.90428	2.55461	2.78644	2.74554	2.83015	2.62148	2.95683	2.70382	2.76748	2.62007	2.81778	2.87266	2.87129	2.73248	2.82864	2.4475	2.94626	2.68547	2.77237	2.82256	2.60668	2.80038	3.06184	2.79417	2.80716
chr15_60350000_60400000	2.46048	2.54565	2.6131	2.62894	2.63989	2.47508	2.68657	2.67172	2.58327	2.53104	2.88652	2.73656	2.7271	2.60012	2.64751	2.65971	2.59092	2.4815	2.81251	2.35745	2.72494	2.79948	2.65912	2.6454	2.69872	2.62525	2.60632	2.59064	2.57017
chr15_60550000_60600000	2.31645	2.42927	2.30544	1.98331	2.25926	2.32596	2.44437	2.46146	2.31358	1.95586	2.15606	2.07089	2.36201	2.43043	2.21998	2.48563	2.28602	2.23885	2.15872	2.2422	1.98154	1.98935	2.44983	2.30184	2.25796	2.10319	2.36838	2.39672	2.35841
chr15_60600000_60650000	1.78594	1.83201	1.53297	1.30747	1.62826	1.68037	1.86968	1.9338942469726501	1.60669	1.26361	1.45362	1.30329	1.76078	1.75937	1.59501	1.76686	1.76882	1.58069	1.59599	1.57158	1.42824	1.48815	2.08331	1.62631	1.67209	1.47572	1.57163	1.61553	1.89607
chr15_61100000_61150000	0.908653	0.955039	1.86403	1.31319	0.8985	1.54587	0.660353	0.8317	1.04411	1.63636	0.706903	1.22622	0.854243	1.22635	0.766243	1.0094	0.80792	0.86259	1.06149	1.35913	1.08775	1.07336	0.590501	1.01686	1.51223	0.620485	0.865974	0.998805	0.998588
chr15_61850000_61900000	2.92028	2.86364	2.77998	2.71922	2.73899	2.83902	2.89332	2.86114	2.89655	2.69235	2.9709	2.72295	2.82642	2.52626	2.88571	2.82612	2.86314	2.65985	2.85292	2.72669	2.68178	2.75772	2.79306	2.7587	2.85409	2.85114	2.99306	2.86531	2.88368
chr15_62300000_62350000	1.00162	1.01207	1.01211	1.32813	1.60363	1.47591	1.21071	1.23458	0.758941	1.35247	1.27785	1.55313	1.15068	1.38295	1.01887	1.16173	0.943527	1.26949	0.910325	1.51408	1.6467	1.53861	1.26232	1.27439	1.13864	1.24055	0.792924	1.24334	1.08453
chr15_62350000_62400000	1.29209	1.5556	0.963003	1.20465	1.38445	1.28459	1.49386	1.26497	1.11102	1.91415	1.31788	1.68389	1.34316	1.07809	1.49191	1.62726	1.4362	1.59519	1.15203	1.47445	1.56224	1.55495	1.17879	1.18606	0.97219	1.28396	0.817366	1.38954	1.63197
chr15_62750000_62800000	0.942957	1.45978	1.57712	1.61074	1.55605	2.29906	1.19001	1.52856	1.42095	1.82561	1.65684	1.75354	1.66291	1.80314	1.58397	1.4667	1.10748	1.4392	1.21101	1.77972	1.41939	1.57661	1.25685	1.34735	1.64498	1.38942	1.19941	1.55386	1.2305
chr15_63600000_63650000	1.57087	2.10349	1.72609	1.83312	2.07697	1.41137	1.65075	1.77156	2.16404	1.31686	1.01812	1.37062	1.593	1.89067	2.08412	1.49041	1.67354	1.81379	1.67638	1.24311	1.83967	1.27931	1.51949	1.86556	1.20307	1.86615	2.48641	2.09521	1.96406
chr15_64100000_64150000	2.35947	2.18494	2.47403	2.43233	2.15853	2.52771	2.51278	2.47499	2.24275	2.14224	2.47917	2.41	2.40077	2.64443	2.35584	2.38234	2.51741	2.26628	2.46688	2.51593	2.3077	2.6437	2.46565	2.45665	2.45324	2.45583	2.54682	2.30224	2.25665
chr15_64150000_64200000	2.70359	2.51071	2.47403	2.71968	2.49764	2.63531	2.37595	2.5291	2.44706	2.39517	2.46513	2.39408	2.50008	2.77738	2.51888	2.55474	2.46296	2.38968	2.50708	2.52961	2.52352	2.62978	2.48053	2.51294	2.52299	2.56878	2.87003	2.45331	2.44
chr15_64700000_64750000	1.61272	1.73686	1.2224	0.929269	1.13918	2.21898	1.69414	1.80583	1.34377	1.81856	1.84593	1.68885	1.28965	1.46269	1.73898	1.34223	1.84233	1.7818	1.57333	1.64632	1.30057	2.35403	1.4239	1.58331	2.1196	1.08638	1.53534	1.39583	1.50695
chr15_65900000_65950000	1.55275	1.62636	1.27554	1.64215	1.80214	1.71993	1.42725	1.46748	1.71607	1.82112	1.77242	1.69445	1.34936	1.57387	1.75471	1.42196	1.75187	1.61591	1.58569	1.56967	1.19597	1.5597	1.82628	1.66246	1.70879	1.69367	1.21246	1.66306	1.424
chr15_66300000_66350000	1.56583	1.78831	1.79613	1.63122	1.58004	1.74391	1.92846	2.0223	1.87333	1.58899	1.76632	1.60615	1.83323	1.81747	1.8043	1.80341	1.79419	1.755	1.78505	1.77972	1.91924	1.7274	2.09862	1.74152	1.52264	1.52849	1.59526	1.96295	1.78587
chr15_66350000_66400000	1.68457	1.7773	1.86212	1.69128	1.57807	1.89548	2.0663	2.14407	2.0112	1.58818	1.98655	1.71532	1.80486	1.75813	1.94238	1.91083	1.88317	1.89156	2.01782	1.91983	1.89046	1.56057	2.3912404577324202	1.9515	1.75235	1.77817	1.80308	2.09624	1.87499
chr15_66550000_66600000	1.03032	1.04783	1.27803	1.10172	1.52144	1.32936	1.26684	1.22667	1.10633	2.06053	2.09905	1.7977	1.19476	1.22242	1.05466	1.16195	1.23417	1.19186	1.46557	2.11129	1.11937	1.31185	1.11138	1.4417	2.09135	1.76405	0.984972	1.11109	0.90773
chr15_66900000_66950000	2.5602	2.63288	2.20888	1.63788	2.38546	2.51426	2.69066	2.54263	2.35436	2.40849	2.70395	2.40755	2.25015	2.76596	2.24715	2.5271	2.13631	2.37597	2.52048	2.43381	2.74764	1.93366	2.2739	2.7521956609897398	2.76012	2.63305	2.63396	2.53377	2.65757
chr15_67850000_67900000	2.57543	2.41085	2.32105	1.81227	2.14437	2.17854	2.31441	2.45525	2.51517	1.93955	2.09905	2.27393	1.8838	2.17174	2.55259	2.10498	2.35954	2.11107	2.35455	2.08394	1.60924	2.13131	1.92989	2.17808	2.09135	2.37113	1.81796	2.56318	2.44749
chr15_68250000_68300000	2.27344	2.26638	2.37442	2.55401	2.14708	1.97627	2.04756	2.06917	2.15045	1.7164	1.84248	1.69827	1.98449	1.99278	2.43736	2.29211	1.82326	1.78636	2.11853	1.83777	2.04587	1.6897	1.98577	2.09074	1.82864	2.49361	2.5897	2.20485	2.23603
chr15_68500000_68550000	1.39744	1.10397	0.731945	0.672845	0.795875	1.40306	1.4	1.28329	1.16388	1.75243	1.90358	1.60328	1.20747	1.10641	0.742933	1.07992	1.43857	1.31885	1.40014	1.81408	1.52382	1.70576	1.83386	1.84317	1.63324	0.531922	0.952746	1.09488	1.09873
chr15_68550000_68600000	1.12859	1.12111	0.73903	0.714738	0.794843	1.26283	1.22796	1.18288	1.01583	1.40052	1.47703	1.34947	1.2037	0.936438	0.666277	0.832329	1.2562	1.26147	1.10866	1.4523	1.24189	1.53717	1.54157	1.38976	1.31413	0.591013	0.869703	1.01985	1.04989
chr15_68950000_69000000	1.98631	1.94421	2.19589	2.024	2.01695	1.92604	2.05251	2.04683	1.94309	1.68	1.72824	1.98853	2.37239	2.349	2.09155	2.39621	2.10654	1.85531	1.93659	1.8773	2.06311	1.7651	1.84472	1.88223	1.97621	2.21583	2.01133	1.97264	2.02493
chr15_69450000_69500000	2.86131	2.70075	2.78824	2.98955	2.89026	2.7851032347027598	2.85486	2.79965	2.80296	2.62148	2.84444	2.55568	2.71155	3.05772	2.7906	2.74825	2.80323	2.74619	2.7721	2.72122	2.87533	2.79685	2.77818	2.91447	2.83997	2.82826	3.07659	2.72564	2.69837
chr15_70100000_70150000	0.861723	1.69642	0.833002	0.888682	0.714451	1.31848	1.39089	2.1576	1.86137	1.56314	0.8392	1.23601	0.738411	0.771177	1.07983	1.45318	1.61095	2.0013118205908502	1.32	1.24972	1.35812	1.39352	0.355263	0.820236	0.670467	1.05094	1.23784	1.47823	1.7932
chr15_70500000_70550000	2.04379	1.68294	2.47403	1.72153	1.64886	2.01679	0.963596	1.60289	1.67067	1.41527	2.40841	1.48475	2.01768	1.83199	1.65762	1.73054	1.77428	1.38393	1.97741	1.52323	2.3077	1.7833	1.8406	1.62579	2.24672	2.08876	1.89233	1.72543	1.75231
chr15_70900000_70950000	2.01535	1.94061	2.01577	1.86316	1.72641	1.65347	2.02019	1.92037	1.93295	1.83605	1.84699	1.99009	1.85866	1.17585	2.16563	1.91891	2.08186	1.8275	1.89076	1.3526	2.20853	1.83621	1.23299	1.99222	1.01649	2.01953	2.13231	2.13633	2.12724
chr15_71750000_71800000	0.700532	1.14073	0.893557	0.821374	0.917673	1.26196	1.15915	0.935277	1.05344	1.33444	1.50612	1.47564	0.620591	0.790372	1.03727	0.930195	1.12528	1.00366	0.96475	1.29171	1.082	1.12138	1.09938	0.964975	1.34993	0.866	0.651323	0.890759	0.859374
chr15_72150000_72200000	2.13006	1.85916	1.31226	1.50271	1.64228	2.25871	2.03388	2.13681	1.62051	1.76949	1.87508	1.72075	1.41124	1.24879	1.92108	1.57335	1.38771	1.5944	2.03814	2.25589	1.99573	1.79444	1.90739	1.73889	1.96503	1.35023	1.87611	1.88963	2.10005
chr15_72200000_72250000	2.1444	1.95989	1.7232	1.6529	2.1611	2.15112	2.18439	2.21797	1.5136	2.30199	2.1701	2.03049	1.53528	1.52596	1.94825	2.16771	1.5879	1.84121	2.17212	2.42013	2.30784	2.10073	1.62883	1.76704	2.36955	1.79643	1.77183	1.84852	2.26323
chr15_72700000_72750000	2.05837	1.94061	1.89162	1.99833	2.14708	2.16506	1.96981	1.92037	2.39514	1.82274	2.2263	2.16515	2.48784	2.60549	2.0026	1.9742	2.08186	1.75894	2.01782	2.11903	1.93898	1.75546	1.85548	1.93734	2.02082	1.93586	2.39789	2.01298	1.85528
chr15_73250000_73300000	1.59835	1.96775	2.32105	2.37184	2.25763	1.98984	1.85954	1.98172	1.83412	2.04709	2.0428	2.24672	2.28726	2.54103	1.84746	2.09111	1.96483	1.74064	1.70802	2.11129	1.8473	1.74153	1.90013	1.92318	2.1196	2.11713	1.93696	1.65677	1.83409
chr15_74350000_74400000	1.78594	1.84559	2.02956	2.02836	1.53886	2.04352	1.92441	2.15033	2.09607	2.12892	2.1982	2.05742	1.70486	1.7302	1.82598	1.80833	1.85048	1.73152	2.11853	2.20115	2.19435	2.23996	2.17128	1.65445	1.65407	1.7546	1.36507	1.7937	1.59691
chr15_75000000_75050000	1.54088	1.50771	1.70914	1.87276	1.46481	1.49111	1.66657	2.13054	1.76602	1.67069	1.57875	1.77049	1.6346	1.46269	1.6305	1.32836	1.74706	1.54857	1.937	1.40015	1.91924	1.69977	1.69178	1.55499	1.79473	1.72169	1.25287	1.45076	1.30248
chr15_75300000_75350000	1.29844	2.0492	1.83644	1.80308	2.32937	2.27216	1.95178	2.10975	2.32717	2.51498	2.2263	2.50182	2.12431	2.13866	1.94825	1.57335	2.09547	1.85492	2.54727	2.31064	1.99573	2.35133	1.77544	1.48557	2.17426	1.6291	1.37983	2.02668	1.81448
chr15_75850000_75900000	1.79952	1.88514	2.07073	2.4777	1.91785	2.00332	2.28684	2.2929	2.16103	1.65724	2.07092	1.75688	2.40077	2.02402	2.07799	2.59036	2.15538	2.33058	2.16598	2.09761	2.20699	2.43755	2.3912404577324202	2.3905	2.19023	2.04641	2.02621	1.90397	1.64326
chr15_76150000_76200000	1.82895	1.50624	1.96059	0.977059	1.50206	2.79671	2.5812	2.54263	0.994957	2.46174	2.94278	2.58262	2.08237	2.29913	1.4999	1.73922	1.76882	1.74523	1.63619	2.87177	1.92479	1.78052	0.250728	2.02037	2.89962	1.41995	1.24703	1.30032	1.97766
chr15_76900000_76950000	2.79096	2.69392	2.66873	2.43233	2.49831	2.67727	2.46603	2.36054	2.71948	2.47727	1.94436	2.49164	1.91836	2.70352	2.74243	2.71518	2.61815	2.71473	2.63741	2.53523	2.50913	2.13131	2.28707	2.40466	2.7411	2.45583	2.66582	2.76918	2.761
chr15_77550000_77600000	1.61272	1.7153	1.51445	0.923113	1.43649	1.37919	1.19145	1.49167	1.34694	2.14119	2.12717	1.83852	1.45015	1.78335	1.11612	1.59186	1.29475	1.80114	1.52065	1.65999	1.86169	1.8529	0.96445	1.20095	1.54048	1.42521	0.974292	1.3821	1.5644
chr15_77900000_77950000	2.86131	2.57858	2.70548	2.539	2.58177	2.75636	2.73171	2.62379	2.47671	2.44842	2.718	2.39408	2.27812	2.2116	2.53246	2.55474	2.40852	2.56794	2.70805	2.40644	2.59158	2.46271	2.59644	2.78034	2.76012	2.75855	2.76675	2.39672	2.4536
chr15_78450000_78500000	0.764966	1.03592	0.819095	0.375537	0.148145	1.41023	1.48738	1.29171	1.08498	1.07919	1.53656	0.722773	0.698172	0.428671	1.44066	-0.0298569	0.903195	1.01351	1.4521	1.24972	0.840167	1.08728	1.03697	1.22928	0.933112	0.57813	1.04447	1.06623	0.798137
chr15_79300000_79350000	2.28778	2.32068	2.53995	2.04338	2.11904	2.51426	2.14334	2.2315	2.19123	2.23542	2.39488	1.94969	2.08237	1.32173	2.26074	2.43034	2.54463	2.34855	2.3061	2.26958	2.5774	2.3095672781712002	1.77544	1.97815	2.36955	2.11713	1.57163	2.13633	2.27682
chr15_79850000_79900000	1.98894	1.75795	1.95947	1.85764	1.57807	1.84157	1.51495	1.54877	2.10654	0.971649	1.28338	0.913267	1.60622	0.960454	1.9017	2.09111	1.59734	1.82296	1.73839	1.19502	2.04872	1.20387	1.64713	1.03838	0.918988	1.74993	0.970097	1.80784	1.98403
chr15_80400000_80450000	2.35947	2.14422	2.59512	2.49394	2.38546	2.24526	2.22544	2.15033	2.47671	2.2088	1.91723	2.38062	2.62766	2.73678	2.51888	2.40269	2.3813	2.01947	2.48028	2.47487	2.26528	2.23996	2.39119	2.47072	2.46719	2.59122	2.69298	2.45154	2.31762
chr15_81000000_81050000	2.84844	2.46477	2.58528	1.93326	2.2293185372363298	2.5964	2.64522	2.5229	2.81483	2.38317	2.47872	2.27393	1.60622	2.27514	2.78311	2.21593	2.71342	2.57753	2.85292	2.50788	2.56668	2.25659	1.78107	2.68789	2.65635	2.32877	3.06744	2.76918	2.61106
chr15_81450000_81500000	2.77528	2.68717	2.51236	2.7042	2.35741	2.68911	2.73171	2.69143	2.7214	2.70136	2.7742	2.62302	2.45988	2.9556	2.74984	2.30594	2.69435	2.69134	2.74825	2.80334	2.59158	2.8247	2.40585	2.35813	2.62063	2.35418	2.29461	2.72564	2.73916
chr15_82200000_82250000	1.95757	2.20865	2.43231	2.40208	2.27179	2.529	2.42468	2.50937	2.52879	2.18152	2.50685	2.34197	2.2447	1.93539	2.48479	2.43782	2.12816	2.37174	2.15251	2.39847	2.653	2.32619	2.3912404577324202	1.56915	1.56873	2.31465	2.42782	2.34344	2.25665
chr15_82500000_82550000	2.37381	2.42927	2.69168	2.59907	2.6659	2.66221	2.63593	2.70496	2.32717	2.78123	2.61966	2.64995	2.61368	2.60549	2.85853	2.62385	2.46296	2.62279	2.57407	2.70754	2.77602	2.69939	2.78703	2.80849	2.80197	2.56333	2.57494	2.78046	2.61678
chr15_83050000_83100000	1.9001	2.00646	1.4171	1.55517	1.87538	1.46415	2.08008	1.77877	1.71154	1.69757	1.38188	1.57999	1.46434	1.50701	2.06443	1.84149	2.01927	1.89156	2.16598	1.96085	1.90485	1.71369	2.0043	2.14976	1.85123	1.76405	1.95183	2.02757	2.06582
chr15_83200000_83250000	1.74293	1.49267	0.985327	1.40393	1.12502	1.43719	1.5563	1.38641	1.68825	1.57658	1.76156	1.10376	1.79067	0.945682	1.71728	1.30063	1.63271	1.73152	1.47541	1.52323	1.25741	1.97818	1.90013	1.55499	1.35686	1.11462	1.64541	1.43737	1.18896
chr15_83250000_83300000	1.37013	0.963281	0.492962	0.69313	0.62614	1.32936	1.29499	0.966996	1.21246	1.77823	1.57875	1.13097	1.25152	0.470642	1.26894	0.585757	1.04745	1.16933	0.885882	1.46853	1.01282	2.17307	1.60249	1.1478	1.07228	0.756837	1.04047	0.930279	0.617838
chr15_84100000_84150000	2.43174	2.22213	2.69654	2.84067	2.66821	2.2055	2.25927	1.96819	2.13378	2.5176	2.08499	2.65492	2.5994	2.4524	1.9695	2.67357	1.93761	2.24826	1.38476	2.61728	2.43719	2.45147	2.64424	2.23473	2.5151	2.49819	2.17495	2.12371	2.22939
chr15_84150000_84200000	2.02942	1.88514	2.25152	2.78017	2.65405	2.35377	2.35576	2.27937	2.0793	2.59825	2.32404	2.38279	2.15957	2.4524	1.86102	2.54876	1.89678	2.44034	1.78884	2.37112	2.29331	2.17307	2.73353	2.51795	2.7411	2.37113	2.51707	2.23357	2.16124
chr15_84500000_84550000	2.61756	2.57858	2.78824	2.98955	2.7921	2.48736	2.85486	2.48852	2.62624	2.79455	2.73205	2.73075	2.65563	2.92642	2.70909	2.81737	2.6399	2.67763	2.80184	2.36538	2.96045	2.67155	2.9483	2.72405	2.84382	2.80038	3.03233	2.25967	2.53519
chr15_85050000_85100000	1.04322	1.2443	1.33365	1.45391	1.46051	1.23501	1.26684	0.960497	1.72516	1.15985	0.622531	1.16541	1.30827	1.3002	1.46778	1.6612	0.685424	1.52113	1.25006	1.03091	1.19986	1.05921	1.41124	1.25095	1.24386	1.74993	1.90179	1.50055	1.49031
chr15_85850000_85900000	2.57543	2.7074	2.59512	2.08449	2.51166	2.76981	2.47173	2.73201	2.59905	2.77301	2.92873	2.83181	2.68359	2.2116	2.72267	2.64584	2.61815	2.60497	2.85292	2.43381	2.91198	2.93869	2.43517	2.4848	2.96709	2.61911	2.57657	2.41043	2.20883
chr15_86900000_86950000	1.15506	1.28906	1.431	0.889735	0.604635	1.31722	1.11522	0.865227	0.723076	0.770004	0.287586	1.11475	-0.0289007	0.458215	1.02438	0.40859	1.82326	1.45728	1.34143	0.805155	1.18706	0.778104	0.947673	1.33076	1.03199	0.600019	0.821349	1.06733	0.988971
chr15_86950000_87000000	1.18373	1.50624	1.35365	0.889735	0.534991	1.37102	1.14448	0.932864	0.777452	0.810989	0.371878	1.37062	0.013045	0.50479	1.11949	0.40859	1.89131	1.49842	1.31463	0.8599	1.20125	0.778104	0.962555	1.20939	0.862488	0.583639	0.568478	1.06733	1.12097
chr15_87600000_87650000	1.21241	0.813967	0.930351	0.63163	0.431298	1.38328	0.432964	0.0941625	0.655105	0.770004	0.947872	1.34868	0.1249	0.825729	0.73907	0.0739503	0.41321	0.346624	0.122177	0.887272	0.874949	0.597113	1.27698	0.950772	0.486421	0.225178	1.11424	1.46478	1.37064
chr15_87650000_87700000	1.41315	0.976855	0.981202	0.811854	0.247249	1.62657	0.452319	0.1618	0.845422	0.997364	1.2148	1.32147	0.334629	1.21961	1.13307	0.135705	0.380519	0.524878	0.189169	1.22943	1.15869	0.666725	1.62883	0.880404	0.381612	0.253415	1.18802	1.84852	1.88247
chr15_88450000_88500000	2.69038	2.60573	2.57138	2.91628	2.63989	2.63683	2.70434	2.44794	2.58327	1.97987	2.56347	1.69382	2.68453	2.66384	2.52547	2.70131	2.61268	2.30314	2.57006	2.63096	2.84695	1.83898	2.27218	2.23147	2.64222	2.72408	2.59145	2.46704	2.4808
chr15_89200000_89250000	1.0236	1.18419	1.94556	1.40393	1.67717	1.38328	1.28062	1.64348	1.33015	0.541335	1.50844	0.763594	0.613042	1.13771	1.46778	1.45318	1.14819	1.75436	1.11537	0.948859	1.15669	0.726041	0.185487	1.65412	1.27211	1.4111	1.38659	1.05249	1.7932
chr15_89600000_89650000	1.6569	1.83201	1.56056	1.60784	1.37586	1.76107	1.86968	1.9338942469726501	1.28043	1.86267	2.26844	2.29982	1.03869	1.6134901788126501	1.39121	1.8498	1.60549	1.07335	1.75677	2.10534	2.20853	2.36526	1.64349	1.54186	2.09057	1.94981	1.42409	1.69776	1.86888
chr15_89650000_89700000	1.5852	2.18494	1.77098	1.74301	2.02088	1.72414	2.02019	2.06917	1.52512	1.98249	2.29654	2.09782	0.999045	2.12408	1.78522	2.12625	1.56465	1.0185	1.78357	1.94051	2.15179	2.2678	2.02467	1.99222	2.17426	2.04741	1.88148	1.87593	2.14084
chr15_90150000_90200000	0.884892	0.948564	0.842742	0.709739	0.806596	1.2858	1.00046	0.866761	0.481899	1.35534	1.1586	1.2911	1.03372	1.22047	0.739387	0.826587	0.693566	0.751878	1.04666	1.22019	1.13214	1.41283	0.49996	1.03521	1.31878	0.917972	0.509309	0.755216	0.970901
chr15_90300000_90350000	1.12638	1.737	1.36744	0.932003	1.48804	1.94937	1.32236	1.74451	1.45715	1.95586	1.84699	1.34369	1.57902	2.06572	1.7988	1.46277	1.18355	1.69038	1.75677	2.25589	1.49918	1.62737	0.822495	1.1478	1.43496	1.6291	1.48311	1.5196	1.36574
chr15_90950000_91000000	2.27369	2.22213	1.65352	1.20733	1.79043	2.19202	2.38332	2.3876	2.13378	2.26218	2.40841	2.27393	2.01768	1.9797	2.22715	2.32687	2.06011	2.13851	2.36802	2.3848	2.20699	2.31227	1.49831	2.03647	1.73823	1.90523	2.5617	2.15117	2.05219
chr15_91050000_91100000	1.56962	1.31899	1.47272	1.55517	1.60638	1.70677	1.69414	1.657	1.22119	1.33461	1.76156	1.67524	1.64879	1.46269	1.38642	1.68894	1.61095	1.69948	1.46557	1.64632	1.67465	1.88074	1.5876	1.6966	1.48398	1.2558	1.19322	1.17609	1.41153
chr15_91300000_91350000	2.67491	2.22566	2.74686	2.91446	2.73601	2.67566	2.78644	2.78612	2.55827	2.62148	2.83039	2.81155	2.5997	2.82431	2.3966	2.69297	2.72157	2.62279	2.66786	2.76228	2.67671	2.71332	2.62576	2.24555	2.56484	2.647	2.19132	2.42413	2.4808
chr15_92100000_92150000	2.24495	2.44284	2.09853	2.28368	2.1611	2.56806	2.51278	2.58321	2.28361	2.32861	2.67586	2.50182	2.51581	1.81772	2.50529	2.223	2.46296	2.36226	2.23911	2.61173	2.32203	2.67155	2.03933	2.28777	2.14636	1.86615	1.75846	2.27338	2.4944
chr15_92750000_92800000	2.5898	2.57261	2.51575	2.4777	2.32842	1.90896	2.50738	2.3876	2.50155	1.96643	2.67559	2.35557	2.78385	2.67398	2.68819	2.72905	2.31871	2.57753	2.19292	2.16599	2.58107	2.56284	2.04895	2.00815	2.1761	2.32877	2.3237	2.52198	2.5838
chr15_93000000_93050000	1.94366	2.17136	2.38821	1.92323	2.42752	2.12422	2.17071	2.39383	2.19123	2.04709	2.33869	2.12475	2.45988	2.50337	2.16563	2.223	2.31325	1.92348	2.01134	2.1464	2.19435	1.82506	1.48223	2.1611	2.13241	2.40995	2.11755	2.05409	2.16804
chr15_93050000_93100000	2.28778	2.59216	2.53995	1.98331	2.48361	2.40666	2.21176	2.36677	2.39514	2.50167	2.61966	2.58262	2.4459	2.57631	2.43736	2.33358	2.3813	2.32113	2.48028	2.4475	2.52065	2.32349	1.96603	2.47072	2.48114	2.54939	2.53068	2.27338	2.38561
chr15_94150000_94200000	2.83407	2.61305	2.8217	2.68943	2.8381	2.82554	2.86576	2.80702	2.85569	2.34284	2.70372	2.80459	2.86898	3.08758	2.78311	2.79839	2.79508	2.76961	2.83945	2.80874	2.72494	2.35403	2.77818	2.84366	2.98122	2.80879	2.35345	2.75545	2.70648
chr15_95250000_95300000	2.70359	2.57858	1.89162	1.73665	2.32842	2.83706	2.67698	2.85376	2.68062	2.79455	2.94278	2.82502	2.96323	1.38008	2.68819	2.27829	2.83046	2.80104	2.71822	2.89914	0.811392	2.90823	1.76078	2.47072	2.89962	2.36812	2.01133	2.58859	2.76636
chr15_96350000_96400000	2.57543	2.7748	2.23647	2.25085	2.32937	2.82554	2.63143	2.86114	2.31086	2.7999	2.16936	2.83181	1.22314	2.30468	2.47123	2.11242	2.63176	2.75589	2.52965	2.74036	2.52352	2.91085	2.56983	2.97111	2.4586	2.28446	2.17495	2.60438	2.69284
chr15_97750000_97800000	1.32527	1.70985	2.02956	1.54777	1.41792	1.86867	0.911869	1.59571	1.74263	1.42336	1.58006	1.3975526438636099	1.16961	0.236639	1.71112	1.58717	1.59188	1.27835	1.30123	1.08561	1.71199	1.44638	1.18901	1.4152	1.40706	1.54544	1.64541	1.77999	1.61623
chr15_98300000_98350000	1.32535	1.72338	1.52835	1.2527	1.06839	1.73373	1.26684	1.62995	1.46636	1.5497	1.48032	1.1854	1.37921	0.207095	1.50846	1.60573	1.67901	1.69948	1.3443475829982099	0.565941	1.86169	1.29608	1.21555	1.59747	1.62523	1.50992	1.52046	1.68423	1.62963
chr15_98500000_98550000	2.17307	2.21209	2.4158	2.52398	2.25926	2.56806	2.63593	2.25855	2.47671	2.19549	2.56347	2.24595	2.57174	2.37207	2.34226	2.25065	2.40852	2.21143	2.3731	2.78965	2.52065	2.25388	2.64042	2.45665	2.46719	2.21474	2.27985	2.13633	1.99126
chr15_99100000_99150000	1.77078	2.34345	2.36277	2.16011	2.24348	1.81461	2.41089	2.11701	1.83412	1.69757	2.30998	1.94737	2.42914	1.95016	1.94238	2.09111	2.07372	2.02875	2.09863	2.02923	2.3077	1.68585	2.61447	2.20641	1.97835	2.28642	2.13033	2.06877	1.73868
chr15_99250000_99300000	2.81829	2.70075	2.60892	2.58405	2.49764	2.46046	2.67698	2.66438	2.59905	2.34192	2.46513	2.46142	2.40395	2.75137	2.65474	2.56856	2.59907	2.58165	2.68126	2.5433	2.7902	2.21211	2.64042	2.31591	2.10452	2.61911	2.6192	2.56118	2.71197
chr15_99800000_99850000	2.66164	2.66696	2.76608	2.87091	2.59742	2.75815	2.61765	2.69878	2.67862	2.77301	2.81621	2.84541	2.78385	2.91032	2.64751	2.74291	2.40037	2.57753	2.69128	2.72669	3.01269	2.79948	3.07582	2.51294	2.81172	2.69584	2.85919	2.72798	2.69284
chr15_100600000_100650000	1.84329	1.67372	2.11233	2.20859	2.10501	1.84177	1.54822	2.03121	2.31358	1.8031	2.01557	1.97662	1.98449	1.71874	2.14579	2.18154	1.8777	1.89606	1.96394	1.79205	1.83117	1.96968	1.89341	2.10481	2.01098	2.34023	2.19132	1.97763	1.92478
chr15_101300000_101350000	1.56947	1.56046	1.68449	1.37479	1.62818	1.64002	1.74653	2.01506	1.52183	1.42207	1.47703	1.58504	1.80273	2.43043	1.5018	1.60092	1.80965	1.75894	1.52064	1.58519	1.67812	1.53717	1.2993	1.43532	1.35928	1.56995	1.45459	1.61447	1.57805
chr16_650000_700000	1.72927	1.72275	2.07318	1.91589	2.29968	1.77184	1.86421	1.53017	1.77949	1.6444	1.75849	1.84163	1.61661	1.76567	2.12629	2.07965	1.89988	2.03736	1.57938	1.5328	2.04215	1.85983	1.48363	2.04753	1.71301	1.95474	2.13779	1.67598	1.5202
chr16_700000_750000	2.3106	1.96488	2.24412	2.2275	2.41668	1.96754	2.08471	2.26448	2.2459405581520002	1.70206	2.02057	2.302	1.99323	2.26623	2.37307	2.34397	2.28126	2.13339	2.1561	2.08694	2.38544	1.9833	1.60306	2.18037	1.88067	2.39957	2.71212	2.25783	2.0673
chr16_1300000_1350000	2.23539	2.13098	1.44131	1.58314	2.19731	1.84077	2.15719	2.38449	2.15508	2.27935	2.10771	1.88195	2.31376	2.01943	2.21064	1.76947	2.55065	2.11898	2.21236	2.06984	2.12982	1.95444	2.52021	2.24049	2.18147	2.22671	2.06314	2.15925	1.90466
chr16_1850000_1900000	1.72927	1.99738	1.72853	1.69406	1.83169	1.33065	1.93608	1.94826	2.09944	1.58814	0.686862	1.87034	1.50183	1.81045	1.83106	2.00818	2.16938	1.70637	2.12303	1.63172	1.82297	1.77387	2.4092	1.57299	2.05588	2.1268	1.77944	2.03771	1.89042
chr16_2550000_2600000	2.04046	1.98365	1.49875	1.47223	1.64157	1.52367	1.82109	1.28688	1.48737	1.7569	1.70028	1.79857	1.02836	1.95972	0.973472	1.63652	1.77222	1.83589	2.02534	1.78719	1.91064	2.0031	1.61799	2.15134	2.24967	1.63932	1.8093	1.95423	1.96162
chr16_3000000_3050000	1.93457	1.68803	2.27303	2.16367	2.22522	2.13406	1.95426	1.33246	1.15016	1.82879	1.72754	1.80953	1.90582	2.05453	1.22848	1.88437	1.3455	1.81642	1.74817	2.11527	2.00165	2.11315	2.24882	2.10523	1.94083	1.86659	1.20068	1.03263	1.42008
chr16_3650000_3700000	0.538624	1.0236	1.18887	1.12364	1.26712	1.50988	1.63892	1.45482	0.699284	1.2333	1.36126	1.2012	1.18618	1.15367	0.673152	0.706658	1.11864	1.29775	1.0635	1.34907	0.990091	0.692344	0.727552	1.39891	1.48962	0.766553	0.671671	0.596062	0.722786
chr16_4400000_4450000	2.26274	2.07977	2.31732	2.13175	2.24118	2.23119	2.22966	2.1312	2.3081	2.27724	2.25499	2.25854	1.97866	2.0045	1.95759	2.4656	2.33959	2.31079	2.0717	2.19704	2.01292	1.9833	1.88697	2.38861	2.35402	2.18349	2.43642	2.00988	2.21793
chr16_4450000_4500000	2.55126	2.35246	2.57659	2.38707	2.22522	2.50873	2.47607	2.22212	2.47072	2.43424	2.28429	2.51926	2.02237	2.12392	2.2035	2.45887	2.55065	2.32069	2.36709	2.31359	2.35592	2.24301	2.11313	2.21043	2.36195	2.67326	2.3796	2.45498	2.62823
chr16_5100000_5150000	2.67766	2.57411	2.48964	2.56553	2.31366	2.64042	2.55417	2.65186	2.73933	2.74133	2.89347	2.91817	2.37704	2.28811	2.66053	2.75149	2.70838	2.46909	2.69516	2.56449	2.93347	2.87701	2.88692	2.95213	2.87576	2.87235	3.03369	2.63595	2.73055
chr16_5500000_5550000	0.666189	1.3835	0.473909	0.500861	0.707284	1.8704	1.0266	1.8832	1.12207	1.6035	1.15614	1.49088	0.319684	0.0198755	0.597547	0.616803	1.10447	1.31215	1.12925	0.878176	0.406741	1.36287	0.786356	1.06829	1.20386	0.485868	0.509244	1.18754	0.661247
chr16_6100000_6150000	1.13737	1.35581	0.957583	0.467173	0.721734	1.37085	1.21503	1.31834	1.54352	1.3923	1.22453	1.41846	0.68198	0.436586	1.52523	0.692296	1.20371	1.55708	1.59344	0.897007	0.569809	1.34844	1.44974	1.24863	1.39938	0.786212	1.26113	1.68043	1.11804
chr16_6650000_6700000	3.01849	2.78008	2.93483	2.75567	2.73842	2.79207	2.88478	2.87701	2.80888	2.83977	2.95167	2.93253	2.70704	1.98957	2.81517	2.78008	2.87859	2.84325	2.8068	2.87541	2.88964	2.84836	2.90185	2.98179	2.93539	2.815	3.00382	2.8029	2.88719
chr16_7250000_7300000	0.355223	0.649853	0.235011	0.200885	0.500633	1.30147	0.345352	0.584024	0.193685	0.744608	-0.0159761	-0.139192	0.769397	0.996064	0.467355	0.606122	0.863435	1.12485	0.932325	1.49197	1.27835	0.324008	0.499894	1.08332	1.17378	1.08872	0.293811	0.849551	0.657793
chr16_7300000_7350000	0.20481	0.51143	0.162534	0.137054	0.485893	1.59287	0.403331	0.654631	0.0543887	1.13885	-0.0452789	-0.0813673	0.434299	1.13215	0.366514	0.491223	1.00522	1.22571	0.932325	1.63363	1.32263	0.771295	0.439586	0.933039	1.1437	0.887047	0.127552	0.680559	0.585879
chr16_8200000_8250000	0.869789	0.802738	0.479143	0.759207	0.588597	1.57882	1.76359	0.935081	0.235417	2.15067	2.6461	1.1383	0.397061	1.13875	0.29865	0.121296	1.13393	0.785347	1.89975	1.03815	1.1216	1.97444	1.00591	1.05395	0.490635	0.291588	-0.0870027	1.00817	0.680067
chr16_8550000_8600000	2.59638	2.49088	2.66332	3.00942	2.69691	2.703	2.78046	2.54691	2.56905	2.65952	2.84105	2.77997	2.60515	2.84083	2.28094	2.71739	2.62154	2.49358	2.60622	2.68191	2.84304	2.83458	2.98759	2.60116	2.76803	2.63005	2.0622	2.35641	2.36934
chr16_9150000_9200000	2.45538	2.58778	2.02728	2.53384	2.5483	2.57148	2.16607	2.61752	2.52691	2.70176	2.47149	2.76028	2.60515	2.79562	2.24589	2.41578	2.3254	2.19102	2.29676	2.23943	2.80197	2.7913	2.7227	1.67679	2.77142	2.32754	2.06314	2.48315	2.47002
chr16_10200000_10250000	1.78854	2.29948	2.17371	2.13772	2.46055	2.36468	1.54798	2.55336	2.25246	2.78352	1.72939	2.43014	2.67834	2.8404	2.07006	2.19401	2.15519	1.60563	2.12303	1.58933	1.83758	2.56183	2.00613	2.15134	1.90681	2.16981	1.71971	2.32987	2.23217
chr16_10500000_10550000	1.02066	1.21203	0.966175	1.10399	1.02099	1.69643	0.923493	1.37611	1.58545	0.845801	0.837509	0.904738	1.12528	1.08159	1.28954	0.978802	0.736601	1.42872	1.498	1.3941	0.951925	0.788205	1.57266	0.691541	1.20056	1.36282	0.987356	1.4863	1.46542
chr16_10950000_11000000	2.70167	2.01067	2.20243	2.53069	2.68217	2.60586	2.63551	2.6034	2.44262	2.09442	2.41616	2.47581	1.83546	2.48216	2.44372	2.40142	2.36633	2.24865	2.56402	2.56858	2.62162	2.27187	2.4599	2.61619	2.5574721331629102	2.28433	2.84815	2.07647	2.29743
chr16_12050000_12100000	0.445471	1.2866	0.60839	1.21871	0.839655	1.49574	1.95426	2.13739	1.3047	1.44862	1.84475	1.82402	0.987939	0.78437	1.85023	1.28115	1.81338	1.48505	1.64971	1.19449	0.938841	1.95444	1.6759	1.27869	1.45954	0.858237	0.94373	1.27203	0.830386
chr16_12100000_12150000	0.742734	1.30044	0.812416	1.23455	0.807967	1.35697	1.93977	2.05266	1.16421	1.51902	2.18173	1.60675	0.809734	0.670386	1.73719	1.3386	1.9268	1.7732	1.67784	1.12366	1.27835	2.37287	1.91656	1.14676	1.39938	0.930262	0.762358	1.06827	0.887917
chr16_13900000_13950000	2.66284	2.76635	2.77686	2.85074	2.69455	2.70935	2.8704	2.79258	2.8367	2.33349	2.92257	2.55933	2.40574	2.63143	2.82923	2.85156	2.85022	2.78569	2.76493	2.70581	2.88964	2.45944	2.52863	2.52602	2.90558	2.61427	2.66677	2.6916	2.84447
chr16_14700000_14750000	2.33683	2.25828	2.31732	2.04265	2.56292	1.86835	2.28106	2.31413	2.50285	2.72726	2.16592	2.45885	2.40574	2.21348	2.25282	1.76517	2.04172	2.62739	2.3463	2.12637	2.2321	2.44722	2.15542	2.62588	2.80123	2.68596	2.77985	2.59421	2.03282
chr16_15350000_15400000	1.6939	2.03409	1.99837	1.68737	0.908648	1.5837	2.1137	1.78435	1.97902	1.56126	1.29641	1.29089	1.80383	1.23952	1.48846	1.66894	1.50138	1.9605	1.9413	1.27901	1.27171	1.61214	2.27898	1.47832	1.94083	2.11147	1.40301	1.90576	1.87747
chr16_15700000_15750000	1.46605	1.53576	1.95501	1.78068	1.9933	1.88428	1.77401	1.67498	1.7402	1.88885	1.41995	1.72407	1.54738	1.55554	1.97741	1.95618	1.67159	1.68373	1.95917	1.76112	2.03117	1.47511	1.15154	1.78882	1.49436	1.6763	1.59499	1.51144	1.76526
chr16_16150000_16200000	1.87746	1.44812	1.1541	1.45638	1.45145	1.63397	1.5911	1.63868	1.48737	1.81315	1.80214	1.43973	1.32966	1.28801	1.38118	1.6937	1.1623	1.54807	1.71226	1.61759	1.31155	1.58763	1.7822	1.91407	1.77264	1.62498	1.76451	1.52294	1.07877
chr16_16250000_16300000	2.97403	2.51918	2.60453	2.85074	2.87004	2.24059	2.58292	2.55336	2.61413	2.46006	2.73341	1.81293	2.64965	2.67621	2.87141	2.85156	2.21193	2.56983	2.52771	2.62102	2.49512	2.2753	2.84213	2.90764	2.7416	2.65728	2.57081	2.60813	1.9901
chr16_16450000_16500000	1.73903	1.45271	1.24669	1.76473	1.48822	1.91203	1.80932	1.44544	1.33279	1.20926	1.81545	1.11429	1.73098	0.890217	1.6524	1.1088	0.962683	0.620586	1.57938	1.98778	0.997886	1.63701	1.96236	2.03009	1.33922	1.18955	1.33671	1.77901	0.80162
chr16_17500000_17550000	1.91952	2.26941	2.0562	1.90835	2.16626	2.25895	1.51942	2.05266	2.00712	2.29343	1.12182	1.80953	2.36269	2.37767	2.2035	2.29407	2.22455	2.17661	2.67655	2.29943	2.01641	2.40173	1.16328	1.69947	2.06115	2.06825	2.10754	2.117	2.19675
chr16_18550000_18600000	1.3792	1.92335	1.32456	1.90835	1.97464	2.21732	1.69336	1.61489	1.10802	1.77246	1.59568	1.51985	1.54158	2.00917	1.94915	0.764108	1.85591	1.12485	1.35431	1.23699	1.04217	1.79572	1.82667	1.62433	1.54978	2.34195	1.72968	1.65227	1.17557
chr16_19000000_19050000	1.96465	1.82645	2.08511	2.08388	2.15152	1.93979	2.02674	1.98205	1.97902	1.92735	1.90336	2.09922	2.03694	1.93357	1.94915	2.18598	2.09694	2.09017	1.93104	2.1861	2.03117	1.89672	1.10297	2.13529	1.5949	1.86659	2.21334	2.06067	1.99539
chr16_19050000_19100000	1.67446	1.63618	1.84201	1.53648	1.66991	1.61987	1.7238	1.60975	1.85197	1.69375	1.67372	1.89132	1.34228	1.67443	1.76585	1.69687	1.80399	1.80019	1.87633	1.71026	1.57945	1.77501	1.27341	1.51117	1.2686	1.46007	1.83933	1.86507	1.74461
chr16_19550000_19600000	2.57393	2.36813	2.27423	2.56553	2.53367	2.41982	2.56855	2.44078	2.46111	2.43194	2.23867	2.58803	1.80313	2.1687	2.44964	2.42272	2.68001	2.59861	2.44398	2.47969	2.5974	2.38991	2.28978	2.58139	1.92171	2.27017	2.73506	2.49683	2.63088
chr16_19900000_19950000	2.45604	2.50473	2.48986	2.27353	2.4758	2.50873	2.54854	2.6034	2.6112	2.39286	2.62128	2.45997	2.27005	2.47792	2.64155	2.63121	2.40973	2.55121	2.62029	2.26641	2.63639	2.39145	2.20359	2.13588	2.11957	2.44278	2.5912	2.55356	2.42687
chr16_20400000_20450000	2.27756	1.94724	2.17371	2.26448	2.16806	2.12886	2.08706	2.25101	2.16969	2.58663	2.29688	2.51626	1.75162	1.69129	2.18106	2.2354	2.39633	2.20187	1.98619	2.25357	1.88142	2.34693	1.57222	2.04753	2.16023	1.97511	2.12286	1.95478	2.24641
chr16_20750000_20800000	1.82928	2.06177	1.24669	0.995961	1.3703	1.28759	1.20054	1.43131	1.78234	2.16671	2.19639	1.70814	-0.00278517	0.505393	1.4687	1.6833	1.6007	1.75879	1.74817	0.887077	1.6031	1.8823	1.96236	1.9249	1.45954	1.66492	2.2738	1.59594	1.86594
chr16_21400000_21450000	2.91476	2.18962	2.21679	2.32785	2.63605	1.96485	2.75541	2.25784	2.41938	2.27724	2.79161	2.74593	1.84618	2.06421	2.40747	1.6794	2.42469	2.28201	2.3463	2.02744	2.17365	2.66212	2.43906	2.47759	2.44346	2.1268	2.64547	2.60813	2.44576
chr16_22450000_22500000	1.96637	2.21709	1.82905	1.15533	2.27043	2.11651	1.50486	0.999847	1.86296	1.65846	2.39873	1.75551	1.71705	1.48206	1.7467	1.47928	1.4318	1.38977	2.12303	1.61759	1.25311	2.71942	2.28978	1.75094	1.53413	1.20919	1.30163	1.43947	1.67683
chr16_22500000_22550000	2.55126	2.38015	2.09956	1.57324	1.93042	2.41159	2.72248	2.208	2.04926	2.05407	2.885	2.51926	2.25548	1.87308	2.30241	1.66894	2.16783	1.85964	1.88884	1.80362	1.57357	2.60373	2.2639	1.87981	1.17378	1.93861	1.9564	2.4409	2.70014
chr16_23050000_23100000	1.30862	1.6777	1.08361	1.14721	0.761537	1.26172	1.05799	1.48731	1.65731	0.859811	0.870877	0.918316	1.96409	1.77919	1.48846	1.33202	1.21136	1.43748	1.38906	1.24065	1.15179	1.35406	1.91713	0.854327	0.996912	1.2653	1.33526	1.48328	1.39204
chr16_23100000_23150000	1.50699	1.90126	1.03551	1.18053	0.837085	1.4961	1.31799	1.35724	1.59866	1.25062	0.929081	1.38231	1.54738	1.24539	1.25465	1.12122	1.31833	1.62027	1.24498	0.910002	1.0627	1.5733	1.82667	1.01623	0.894693	1.30207	1.1497	1.74554	1.59139
chr16_23700000_23750000	1.40812	1.20355	1.62253	1.46153	1.76828	1.75939	1.75134	1.62902	1.90878	2.39199	2.18173	2.46132	2.10979	1.43457	1.68066	1.38169	1.64324	1.90287	1.69191	1.70446	2.5183	2.24301	1.69097	1.75959	1.76034	1.57849	2.15288	1.76493	1.29063
chr16_24050000_24100000	1.62236	1.93988	1.82532	1.60095	1.46007	2.21273	1.75727	2.24569	1.60865	1.55108	1.62385	0.159492	1.0661	1.22491	1.83111	1.62054	2.11505	1.70037	1.72655	2.20098	0.451327	0.596251	1.22562	1.78882	1.66803	1.7262	1.35573	1.83255	1.97712
chr16_24500000_24550000	2.26274	2.02652	2.12794	2.30728	2.41668	2.20846	2.43259	2.15352	2.19681	2.40607	2.21585	2.82343	2.13266	2.28135	2.13236	2.11986	2.3254	2.21005	2.33234	2.16292	2.04215	2.6903	2.88205	2.20559	2.21476	2.2415	2.22738	2.12118	2.36033
chr16_24550000_24600000	2.44056	2.25828	2.30295	2.53384	2.12418	2.51633	2.36731	2.5815	2.19681	1.85534	2.26777	1.70814	1.96096	1.76567	2.23876	2.06536	2.43888	2.41153	2.30443	2.38076	0.931643	1.82458	2.32421	2.59622	2.21985	2.49957	2.25725	2.31596	2.43152
chr16_25250000_25300000	2.89721	2.7262	2.90907	2.73814	2.84431	2.77238	2.51105	2.84347	2.72542	2.26318	2.18047	1.97082	2.31376	2.16038	2.85351	2.65994	2.75093	2.86818	2.75098	2.8094	2.04215	2.47587	2.46892	2.50725	2.85828	2.7741	2.73506	2.80705	2.85835
chr16_25800000_25850000	1.32917	1.59917	1.87213	1.78913	1.89019	1.79941	2.34562	1.73718	0.944858	2.36383	2.24034	1.30258	2.01835	1.45221	1.19841	1.26486	1.04883	1.62002	0.978758	1.71652	-0.0206412	2.45944	0.0785998	1.3897	1.2658	1.52462	0.360943	1.81511	1.40628
chr16_25850000_25900000	1.26989	1.36573	1.63699	1.48807	1.5977	1.77184	2.1137	1.38538	0.76402	1.94143	2.02057	1.2881	1.58792	1.10889	1.08594	1.06474	1.11975	1.38977	0.763528	1.50453	0.0113288	2.6903	-0.0322965	1.06829	1.08692	1.38124	0.495327	1.74554	1.46324
chr16_27100000_27150000	2.45538	2.38187	2.20243	1.63068	1.72932	1.66154	1.67735	2.15934	2.23854	1.78503	1.86035	2.22919	2.37704	1.69104	2.14035	2.50849	2.12683	2.42592	2.31839	1.99918	1.77913	2.03175	1.51714	1.66196	1.35524	2.15547	1.79437	2.21857	2.37457
chr16_27150000_27200000	2.42575	2.3544	2.05882	1.72575	1.91944	1.92349	1.92171	2.38449	2.39156	2.1788	1.97675	1.89905	1.84618	1.34772	2.35123	2.06536	2.12683	2.31079	2.0393	2.25357	1.29694	2.0031	1.11819	1.81026	1.74283	2.1268	1.79437	2.39944	2.38881
chr16_27500000_27550000	2.65655	2.42167	2.40313	2.24345	2.72639	2.63361	2.6645	2.63164	2.6112	2.39199	2.75314	2.43235	2.43032	2.41744	2.57089	2.45887	2.56482	2.73851	2.64842	2.66774	2.54782	2.54601	2.39959	2.85664	2.75299	2.44278	2.72723	2.5254	2.55631
chr16_28150000_28200000	2.14419	2.0935	2.61889	2.37539	2.51905	2.39225	2.43918	2.53928	2.09944	2.20692	2.52969	2.17177	2.73573	2.40752	2.35123	2.66573	2.45306	2.56983	2.51375	2.21117	2.08598	1.94579	2.14049	2.53691	2.50309	2.41355	2.00341	2.30205	2.26065
chr16_30050000_30100000	1.39308	1.10665	1.54756	1.51005	1.67559	1.85822	1.30696	1.38895	1.10956	1.11963	1.1619	1.46191	1.58594	1.86365	1.28276	1.3386	1.77222	1.1716	1.55113	1.70599	1.15705	1.1753	0.917171	1.12824	1.69836	2.00822	1.63607	1.4407	1.70894
chr16_30950000_31000000	1.96465	2.39399	2.67778	2.37112	2.19574	1.48231	1.37448	1.54429	2.09141	1.47678	1.48202	1.89644	0.856814	1.61603	1.42631	2.47323	1.27577	1.75879	1.67784	2.00194	2.41497	2.17501	1.23867	1.40986	1.3693	2.38516	2.21334	2.31416	2.68576
chr16_32000000_32050000	2.04046	2.05231	1.58492	1.77328	1.46608	1.93728	1.54798	1.61053	1.62648	2.03817	1.56933	1.75551	1.86052	2.01943	0.832884	1.87953	1.99917	1.28903	1.31367	1.70239	1.16543	2.14636	1.90163	1.61748	1.90681	1.43859	1.71971	1.77337	1.14997
chr16_34250000_34300000	0.0257614	0.493993	0.444497	0.24549	0.65385	1.34444	0.398046	0.663187	0.300229	0.0348582	0.754469	0.782319	0.535513	0.742082	0.475109	0.222581	0.390979	-0.13547	0.456169	0.488988	0.747651	-0.00200033	0.329306	0.16099	-0.0455936	0.443386	0.2577	0.404191	0.982353
chr16_34550000_34600000	1.8149356520992601	1.43694	2.00353	1.38488	1.85924	2.01584	1.80666	1.54819	1.41425	1.13165	1.84207	1.63037	2.07218	1.81866	1.71046	1.6011	1.79246	1.64331	1.82178	1.45164	2.01123	1.65122	1.0992	1.95313	1.93368	1.65539	1.71229	1.61977	2.03018
chr16_35050000_35100000	1.93457	1.72956	1.2756	2.41899	1.50296	1.84265	1.72235	1.67138	1.684	1.64574	2.10848	1.85298	2.05151	1.94869	2.06219	1.1496	1.64324	1.29775	1.32618	1.26532	1.44072	1.60815	2.09805	1.51914	1.24898	1.50646	1.12524	1.75085	1.07593
chr16_36350000_36400000	2.44056	2.69769	2.87738	1.15533	1.77319	2.62663	2.35293	1.79347	1.6075	1.71471	2.71885	2.41579	2.67834	2.57172	2.16847	2.59425	2.5098	1.68674	2.17884	2.52209	2.74352	1.67359	1.18506	0.964976	1.19127	1.08015	1.27177	1.73163	2.71631
chr16_46350000_46400000	3.10779	2.79542	2.95243	3.00942	3.00645	2.81401	2.9544	2.85759	2.85002	2.85664	3.00221	2.95378	2.96939	3.09788	2.86764	2.93282	2.87674	2.94022	2.85941	2.88023	3.02018	2.95001	3.09313	3.08206	3.08388	2.93255	3.10509	2.8493	2.91588
chr16_48150000_48200000	2.64802	2.6565	2.34604	2.14771	2.29968	2.6542	2.81291	2.8348	2.66977	2.72726	2.5879	2.80334	2.46313	1.87308	2.75894	2.42272	2.83604	2.74252	2.70911	2.74821	2.75813	2.40424	2.6182	2.62588	2.84595	2.34186	2.46629	2.64986	2.70207
chr16_48650000_48700000	2.86713	2.7262	2.82233	2.53069	2.80009	2.7585	2.80945	2.84347	2.83597	2.84256	2.98756	2.92482	2.89654	2.58377	2.81112	2.9041	2.84839	2.86818	2.84535	2.8519	3.00542	2.92115	2.86698	2.69133	2.57251	2.80291	2.71212	2.83522	2.77206
chr16_49350000_49400000	2.83705	2.71142	2.79342	2.92996	2.56425	2.70935	2.79495	2.70225	2.6392960219018202	2.69914	2.83526	2.6641	2.73573	2.84083	2.81517	2.85156	2.70838	2.63766	2.75098	2.69168	2.8578	2.69077	2.68605	2.84161	2.88836	2.75969	2.84815	2.6916	2.75903
chr16_49400000_49450000	3.07771	2.76773	2.92352	3.26474	2.93275	2.81401	2.9399	2.84347	2.85002	2.75808	2.9143	2.89585	2.95482	3.08276	2.83938	2.93282	2.84839	2.86818	2.85941	2.86606	2.96113	2.92115	3.01775	2.85664	2.9034	2.91815	3.02952	2.8493	2.82959
chr16_49950000_50000000	2.82585	2.51918	2.71942	2.32785	2.47518	2.64042	2.61167	2.69408	2.68368	2.69914	2.79161	2.74593	2.69269	2.87026	2.66053	2.57996	2.66583	2.52665	2.76493	2.73408	2.81658	2.7624	2.55849	2.70003	2.75651	2.52825	2.73506	2.60813	2.38881
chr16_50000000_50050000	2.42575	2.3544	2.56145	1.72575	2.32893	2.39225	2.55417	2.483	2.29419	2.24911	2.57334	2.58803	2.6066	2.34782	2.49182	2.53708	2.45306	2.26762	2.41607	2.46556	2.49512	2.41856	2.45399	2.2848	2.3242	2.52825	2.46629	2.37161	2.30337
chr16_50200000_50250000	1.57357	1.49424	1.81045	1.52536	1.6651	1.38473	1.5774	1.69962	1.51542	1.58942	1.37591	1.33155	1.87668	1.8126	1.52523	1.65457	1.38803	1.47064	1.24178	1.57697	1.57357	1.52158	1.43467	1.50411	1.60994	1.6073	1.45762	1.59594	1.44884
chr16_50800000_50850000	2.45538	2.31321	2.54709	2.45461	2.46055	2.34221	2.56855	2.5815	2.48894	2.5585	2.42783	2.50191	2.47747	2.69113	2.40747	2.32266	2.2403	2.38274	2.30443	2.56449	2.69968	2.69077	2.58835	2.22549	2.42855	2.4709	2.46629	2.34379	2.40305
chr16_51750000_51800000	1.44772	1.28334	1.24026	1.36131	1.37833	1.66154	0.929891	1.14616	1.33436	1.16625	0.943632	1.7268	0.970968	0.690943	1.01565	0.907497	0.878615	0.98682	1.16017	0.557636	0.639406	1.37273	0.961128	1.45435	0.967661	0.893765	1.51067	1.43947	0.922139
chr16_51800000_51850000	1.55145	1.28334	1.45567	1.44054	1.56845	1.96485	1.07363	1.35724	1.47346	2.03817	1.33651	2.15742	1.17184	0.929771	1.15624	1.2791550290948701	0.949536	1.05877	1.32762	0.953353	0.843972	1.83118	1.00591	1.70645	1.37015	0.951116	1.74957	1.55077	0.936378
[truncated: 12,642 more rows]
