# Supplementary material for: 3D genome topology distinguishes molecular subgroups of medulloblastoma
Source: Am J Hum Genet. 2024 Oct 30;111(12):2720–34. doi: 10.1016/j.ajhg.2024.10.003 (PMC11639096; doi:10.1016/j.ajhg.2024.10.003)
Supplement: Table S6. Excel file containing differential boundaries between SHH and G3 subgroups [file mmc7.xlsx]

## Sheet: S06_diff_RobusTAD_boundary.SHH.
pos	estimate	estimate1	estimate2	.y.	group1	group2	n1	n2	statistic	p	df	conf.low	conf.high	method	alternative	padj
chr1_184000000_184050000	-2.16256	-1.53507	0.6274830437708246	boundary_score	SHH	G3	7	8	-13.5051	7.46e-9	12.570527573640447	-2.5097	-1.81542	T-test	two.sided	1.035821e-4
chr10_44400000_44450000	-2.38326	-1.26154	1.1217240830279347	boundary_score	SHH	G3	7	8	-11.8062	3.71e-8	12.534846727103092	-2.82101	-1.94551	T-test	two.sided	1.5021045454545454e-4
chr4_162150000_162200000	-2.14927	-1.16915	0.980115	boundary_score	SHH	G3	7	8	-13.1729	5.9e-8	10.710874477219388	-2.50956	-1.78897	T-test	two.sided	1.5021045454545454e-4
chr18_46650000_46700000	-2.38901	-1.17452	1.2144860774523536	boundary_score	SHH	G3	7	8	-11.7768	6.23e-8	11.948222389495356	-2.83121	-1.94681	T-test	two.sided	1.5021045454545454e-4
chr6_104900000_104950000	2.3415932446314187	1.4656610657271623	-0.875932	boundary_score	SHH	G3	7	8	10.943940639399475	6.28e-8	12.995200179386904	1.8793379420218725	2.8038485472409653	T-test	two.sided	1.5021045454545454e-4
chr4_162200000_162250000	-2.21206	-1.18434	1.0277250792158856	boundary_score	SHH	G3	7	8	-11.8264	8.06e-8	11.590856449250559	-2.6212	-1.80293	T-test	two.sided	1.5021045454545454e-4
chr10_1050000_1100000	1.83303	1.2416451724991324	-0.591383	boundary_score	SHH	G3	7	8	10.612318258068596	9.63e-8	12.904860383824518	1.4596	2.20646	T-test	two.sided	1.5021045454545454e-4
chr7_100900000_100950000	1.6779524397531889	1.4967202586118475	-0.181232	boundary_score	SHH	G3	7	8	10.867783827354272	1.08e-7	12.380054342920362	1.3426922500817247	2.0132126294246526	T-test	two.sided	1.5021045454545454e-4
chr19_50850000_50900000	-1.99438	-1.62104	0.37333476254517745	boundary_score	SHH	G3	7	8	-12.2982	1.11e-7	10.777157162295902	-2.35221	-1.63655	T-test	two.sided	1.5021045454545454e-4
chr5_108400000_108450000	-2.38154	-1.06198	1.3195540968071913	boundary_score	SHH	G3	7	8	-10.7707	1.11e-7	12.477148500533762	-2.86127	-1.90181	T-test	two.sided	1.5021045454545454e-4
chr1_218250000_218300000	1.7027722219488717	1.1973707549016792	-0.505401	boundary_score	SHH	G3	7	8	11.474202000841665	1.19e-7	11.512836445529201	1.3779122875702146	2.0276321563275284	T-test	two.sided	1.5021045454545454e-4
chr20_23400000_23450000	2.1860635138735813	1.1443530278079175	-1.04171	boundary_score	SHH	G3	7	8	12.735167588878133	1.35e-7	10.212854611959365	1.8046686502159812	2.5674583775311817	T-test	two.sided	1.5059884615384615e-4
chr6_128550000_128600000	2.2975321660159223	1.5624160882486642	-0.735116	boundary_score	SHH	G3	7	8	12.03936734592179	1.41e-7	10.747666716939536	1.8763009722707176	2.718763359761127	T-test	two.sided	1.5059884615384615e-4
chr2_240050000_240100000	2.2384806481978288	1.211956894249315	-1.02652	boundary_score	SHH	G3	7	8	11.374151456183997	1.88e-7	11.080706088013653	1.8057021603008954	2.6712591360947626	T-test	two.sided	1.864557142857143e-4
chrX_118700000_118750000	2.160016999489173	1.13905	-1.02097	boundary_score	SHH	G3	7	8	9.72347	2.49e-7	12.998460948498487	1.6800970319559096	2.6399369670224364	T-test	two.sided	2.230278125e-4
chr4_143100000_143150000	2.250867236508891	1.2082215336073343	-1.04265	boundary_score	SHH	G3	7	8	9.744132180217937	2.57e-7	12.913312104773125	1.7514873689520891	2.7502471040656933	T-test	two.sided	2.230278125e-4
chr6_10850000_10900000	2.207751415275682	1.0959825139665962	-1.11177	boundary_score	SHH	G3	7	8	10.38028067761924	2.92e-7	11.727771044259336	1.7431502770690936	2.6723525534822703	T-test	two.sided	2.3849529411764707e-4
chr5_163950000_164000000	-2.25976	-1.15719	1.1025766074082965	boundary_score	SHH	G3	7	8	-9.46197	3.45e-7	12.9807	-2.7758	-1.74373	T-test	two.sided	2.5617825e-4
chr8_36200000_36250000	-1.95785	-1.38195	0.5759002476574071	boundary_score	SHH	G3	7	8	-10.0077	3.59e-7	11.986043321476819	-2.38416	-1.53154	T-test	two.sided	2.5617825e-4
chr3_67100000_67150000	2.1085168578631643	1.5727500984070137	-0.535767	boundary_score	SHH	G3	7	8	9.480894744858555	3.69e-7	12.835038528621226	1.6274301777374172	2.589603537988911	T-test	two.sided	2.5617825e-4
chr9_122050000_122100000	2.0960856261779393	1.198452230975871	-0.897633	boundary_score	SHH	G3	7	8	10.467780529612153	4.08e-7	11.175670776888607	1.6562004965067434	2.535970755849135	T-test	two.sided	2.697657142857143e-4
chr17_21050000_21100000	1.660582170590196	0.9953731339426882	-0.665209	boundary_score	SHH	G3	7	8	9.814938333287907	4.45e-7	11.97670762947211	1.2918709080401145	2.0292934331402774	T-test	two.sided	2.808556818181818e-4
chr20_22750000_22800000	1.7212913423180476	0.5005960115203508	-1.2207	boundary_score	SHH	G3	7	8	9.580461905674259	5.15e-7	12.146750903650098	1.330354814795722	2.1122278698403734	T-test	two.sided	2.97139e-4
chr2_146900000_146950000	2.3457624400365416	1.39284	-0.952922	boundary_score	SHH	G3	7	8	9.182425313054322	5.3e-7	12.834254322092496	1.7931445516864555	2.8983803283866276	T-test	two.sided	2.97139e-4
chr5_122000000_122050000	-1.83446	-1.11766	0.7168025281689329	boundary_score	SHH	G3	7	8	-10.1548	5.35e-7	11.225301783370085	-2.2311	-1.43783	T-test	two.sided	2.97139e-4
chr2_207550000_207600000	1.8302306121242384	0.9834242921929973	-0.846806	boundary_score	SHH	G3	7	8	9.038052065320771	5.81e-7	12.979323224423842	1.3926791112811066	2.2677821129673705	T-test	two.sided	3.013559259259259e-4
chr3_132050000_132100000	-2.22991	-1.46241	0.7675024057900797	boundary_score	SHH	G3	7	8	-9.02228	5.86e-7	12.999999975357687	-2.76386	-1.69596	T-test	two.sided	3.013559259259259e-4
chr13_27400000_27450000	1.8049430162973943	0.7479278395040888	-1.05702	boundary_score	SHH	G3	7	8	9.57995	6.62e-7	11.773245357783226	1.3935577711540115	2.216328261440777	T-test	two.sided	3.2031258620689656e-4
chr7_18650000_18700000	-2.0348	-1.10283	0.9319721253229756	boundary_score	SHH	G3	7	8	-9.52703	6.69e-7	11.844606164903805	-2.50084	-1.56877	T-test	two.sided	3.2031258620689656e-4
chr20_23450000_23500000	2.1316052634236327	1.0793424005450498	-1.05226	boundary_score	SHH	G3	7	8	11.424516926223058	7.09e-7	9.532824347119488	1.7130971872837206	2.550113339563545	T-test	two.sided	3.2814883333333333e-4
chr13_111350000_111400000	-2.41666	-1.33145	1.0852072760245255	boundary_score	SHH	G3	7	8	-8.81937	7.77e-7	12.955181095397934	-3.00884	-1.82447	T-test	two.sided	3.480208064516129e-4
chr12_75350000_75400000	-2.01935	-1.12587	0.8934821311038225	boundary_score	SHH	G3	7	8	-8.7796	8.42e-7	12.903047816781227	-2.51663	-1.52208	T-test	two.sided	3.653490625e-4
chr19_50800000_50850000	-1.61022	-1.50836	0.1018585246174188	boundary_score	SHH	G3	7	8	-10.2556	9.23e-7	10.390486610424434	-1.95829	-1.26216	T-test	two.sided	3.883592424242424e-4
chr6_128600000_128650000	2.15634	1.533141860326872	-0.623195	boundary_score	SHH	G3	7	8	8.85786	9.8e-7	12.476531693424858	1.6281700830157502	2.6845040564522895	T-test	two.sided	4.002147058823529e-4
chr6_750000_800000	-2.15158	-1.24734	0.904238	boundary_score	SHH	G3	7	8	-8.63118	1.11e-6	12.745666585846214	-2.69121	-1.61195	T-test	two.sided	4.2367051282051285e-4
chr8_56400000_56450000	2.1163163219106824	1.2546082800139648	-0.861708	boundary_score	SHH	G3	7	8	8.531374054077771	1.12e-6	12.966799618520252	1.5802697620587456	2.6523628817626195	T-test	two.sided	4.2367051282051285e-4
chr1_186450000_186500000	2.042541634608674	1.3394438799023838	-0.703098	boundary_score	SHH	G3	7	8	9.179474002685676	1.15e-6	11.616168735832003	1.5559472955829503	2.529135973634398	T-test	two.sided	4.2367051282051285e-4
chr1_65150000_65200000	-2.11027	-1.34721	0.7630613126236542	boundary_score	SHH	G3	7	8	-8.85146	1.17e-6	12.187277531915642	-2.62884	-1.59171	T-test	two.sided	4.2367051282051285e-4
chr8_36150000_36200000	-1.95952	-1.39825	0.5612620468944901	boundary_score	SHH	G3	7	8	-9.10476	1.19e-6	11.686942497626854	-2.42983	-1.4892	T-test	two.sided	4.2367051282051285e-4
chr1_178500000_178550000	-1.84717	-0.421719	1.4254504003678323	boundary_score	SHH	G3	7	8	-8.59416	1.24e-6	12.64210545529112	-2.31284	-1.38149	T-test	two.sided	4.30435e-4
chr18_46700000_46750000	-2.37955	-1.32327	1.056277343074716	boundary_score	SHH	G3	7	8	-8.4835	1.28e-6	12.839042365423818	-2.98628	-1.77281	T-test	two.sided	4.3348292682926834e-4
chr4_161600000_161650000	-1.94628	-1.122	0.8242866819161481	boundary_score	SHH	G3	7	8	-8.74501	1.45e-6	12.048831166525755	-2.43098	-1.46159	T-test	two.sided	4.701965909090909e-4
chr19_51100000_51150000	1.7900239161051963	1.561766438362088	-0.228257	boundary_score	SHH	G3	7	8	9.297603433178628	1.48e-6	11.037796903631321	1.3664555500909477	2.213592282119445	T-test	two.sided	4.701965909090909e-4
chrX_35850000_35900000	-2.07733	-1.28135	0.7959762090430744	boundary_score	SHH	G3	7	8	-8.41623	1.49e-6	12.717556587504165	-2.61176	-1.54289	T-test	two.sided	4.701965909090909e-4
chr1_15450000_15500000	-2.23107	-1.05628	1.1747952380400997	boundary_score	SHH	G3	7	8	-8.25798	1.6e-6	12.97697975762905	-2.81485	-1.6473	T-test	two.sided	4.904063829787234e-4
chr4_143150000_143200000	2.112453822160672	1.3677810972046798	-0.744673	boundary_score	SHH	G3	7	8	9.118231374493469	1.65e-6	11.168415063911953	1.6034801526263966	2.6214274916949467	T-test	two.sided	4.904063829787234e-4
chrX_118750000_118800000	2.245797776404654	1.2338532963991826	-1.01194	boundary_score	SHH	G3	7	8	8.236020153605011	1.66e-6	12.952929072199666	1.6564908156756866	2.835104737133621	T-test	two.sided	4.904063829787234e-4
chr17_62250000_62300000	-1.87568	-1.17727	0.69841	boundary_score	SHH	G3	7	8	-8.16305	1.83e-6	12.962710606252312	-2.37223	-1.37914	T-test	two.sided	5.29365625e-4
chr14_21000000_21050000	-2.00436	-1.40152	0.6028366943979409	boundary_score	SHH	G3	7	8	-8.70116	2.03e-6	11.582191758717915	-2.50827	-1.50044	T-test	two.sided	5.690127450980392e-4
chr5_164000000_164050000	-2.29356	-1.05503	1.2385258786588516	boundary_score	SHH	G3	7	8	-8.44233	2.05e-6	12.087455806905684	-2.88501	-1.70211	T-test	two.sided	5.690127450980392e-4
chr1_43150000_43200000	2.0120969734834113	1.131931294795244	-0.880166	boundary_score	SHH	G3	7	8	8.319595442455464	2.09e-6	12.33073557301412	1.4867136612564813	2.5374802857103407	T-test	two.sided	5.690127450980392e-4
chr11_59150000_59200000	2.0665322984513828	1.107061174629003	-0.959471	boundary_score	SHH	G3	7	8	8.211956307171286	2.26e-6	12.4402	1.5203797500809115	2.6126848468218538	T-test	two.sided	5.856945454545455e-4
chr1_240850000_240900000	-2.35437	-1.31347	1.040904559027182	boundary_score	SHH	G3	7	8	-8.28091	2.27e-6	12.266716332049786	-2.97235	-1.7364	T-test	two.sided	5.856945454545455e-4
chr17_62450000_62500000	-2.34451	-1.28443	1.060086002773139	boundary_score	SHH	G3	7	8	-9.2441	2.3e-6	10.483308914799174	-2.90611	-1.78292	T-test	two.sided	5.856945454545455e-4
chr22_26400000_26450000	2.0494248237496255	1.4659812589580656	-0.583444	boundary_score	SHH	G3	7	8	8.012059532911973	2.32e-6	12.897649984123307	1.496372597349219	2.602477050150032	T-test	two.sided	5.856945454545455e-4
chr15_42150000_42200000	-2.09952	-1.11312	0.9863998692491973	boundary_score	SHH	G3	7	8	-8.4117	2.45e-6	11.843042899016586	-2.64414	-1.5549	T-test	two.sided	6.04119298245614e-4
chr6_700000_750000	-2.03886	-1.33276	0.7061000924007232	boundary_score	SHH	G3	7	8	-8.946	2.48e-6	10.834517504989627	-2.54142	-1.53631	T-test	two.sided	6.04119298245614e-4
chr7_129150000_129200000	-2.05951	-1.2376	0.8219170986925242	boundary_score	SHH	G3	7	8	-7.99957	2.67e-6	12.651807782853306	-2.61727	-1.50176	T-test	two.sided	6.340816666666666e-4
chrX_119300000_119350000	2.215987627281492	0.9185714499249367	-1.29742	boundary_score	SHH	G3	7	8	7.858710157643082	2.72e-6	12.999838926441322	1.6068092574412152	2.8251659971217684	T-test	two.sided	6.340816666666666e-4
chr11_58550000_58600000	1.9704287566080638	1.0130171125553165	-0.957412	boundary_score	SHH	G3	7	8	9.14004	2.74e-6	10.38863734937365	1.4925064866932034	2.448351026522924	T-test	two.sided	6.340816666666666e-4
chr3_80700000_80750000	-2.16602	-1.1284	1.0376228552317264	boundary_score	SHH	G3	7	8	-8.22537	3.08e-6	11.848549450556428	-2.74059	-1.59145	T-test	two.sided	6.795234848484848e-4
chr3_146750000_146800000	1.9934700047155243	1.332755943951163	-0.660714	boundary_score	SHH	G3	7	8	7.816904448055531	3.11e-6	12.84486448953226	1.441854785040378	2.5450852243906708	T-test	two.sided	6.795234848484848e-4
chr5_108350000_108400000	-2.28579	-1.12515	1.160642071386725	boundary_score	SHH	G3	7	8	-9.65492	3.13e-6	9.534460589594051	-2.81681	-1.75477	T-test	two.sided	6.795234848484848e-4
chr8_56950000_57000000	1.9714300232941613	0.9193915389656404	-1.05204	boundary_score	SHH	G3	7	8	8.285174055352963	3.17e-6	11.664105383212913	1.4513279552268725	2.4915320913614507	T-test	two.sided	6.795234848484848e-4
chr5_121950000_122000000	-2.08918	-1.33355	0.7556296022732248	boundary_score	SHH	G3	7	8	-9.24257	3.23e-6	10.009727012648689	-2.59276	-1.5856	T-test	two.sided	6.795234848484848e-4
chrX_11150000_11200000	-1.91468	-1.46614	0.4485376406375373	boundary_score	SHH	G3	7	8	-8.06527	3.23e-6	12.129163131847186	-2.43131	-1.39804	T-test	two.sided	6.795234848484848e-4
chr15_42100000_42150000	-1.7747	-1.22736	0.5473327203499075	boundary_score	SHH	G3	7	8	-8.01544	3.38e-6	12.16249671710011	-2.25639	-1.293	T-test	two.sided	6.9425e-4
chr2_240000000_240050000	2.091998712936086	1.127337812326364	-0.964661	boundary_score	SHH	G3	7	8	7.745092289757433	3.4e-6	12.862085650803559	1.5078327177883035	2.676164708083869	T-test	two.sided	6.9425e-4
chr2_210600000_210650000	-2.10322	-1.5593	0.5439207085938179	boundary_score	SHH	G3	7	8	-8.18525	3.53e-6	11.6888	-2.66473	-1.54171	T-test	two.sided	7.019638888888889e-4
chr14_20950000_21000000	-1.97953	-1.35364	0.6258824775251635	boundary_score	SHH	G3	7	8	-8.55497	3.56e-6	10.94250573140994	-2.48914	-1.46991	T-test	two.sided	7.019638888888889e-4
chr1_117800000_117850000	-2.41995	-1.11721	1.3027491462731697	boundary_score	SHH	G3	7	8	-9.03164	3.61e-6	10.149671231355514	-3.01578	-1.82413	T-test	two.sided	7.019638888888889e-4
chr1_88050000_88100000	-2.19266	-0.932358	1.2603020847733482	boundary_score	SHH	G3	7	8	-8.28925	3.64e-6	11.417588291665632	-2.77227	-1.61305	T-test	two.sided	7.019638888888889e-4
chr10_121950000_122000000	2.0980236659082054	1.5062616814393355	-0.591762	boundary_score	SHH	G3	7	8	9.116135192895529	3.71e-6	9.99077	1.5851666893868295	2.610880642429581	T-test	two.sided	7.056623287671232e-4
chr7_18600000_18650000	-2.00125	-1.23614	0.7651092151058122	boundary_score	SHH	G3	7	8	-7.57664	4.04e-6	12.999364899595191	-2.57188	-1.43062	T-test	two.sided	7.411344155844155e-4
chr2_160000000_160050000	-1.89795	-0.872081	1.0258677725181153	boundary_score	SHH	G3	7	8	-7.57388	4.07e-6	12.991861941046409	-2.43935	-1.35654	T-test	two.sided	7.411344155844155e-4
chr10_104650000_104700000	1.8905262805138512	1.0111471913057355	-0.879379	boundary_score	SHH	G3	7	8	7.672639875514812	4.09e-6	12.690190267690662	1.356890820851773	2.4241617401759297	T-test	two.sided	7.411344155844155e-4
chr9_101600000_101650000	-1.70289	-1.01737	0.6855228579550278	boundary_score	SHH	G3	7	8	-7.95223	4.11e-6	11.948223444743316	-2.16969	-1.2361	T-test	two.sided	7.411344155844155e-4
chrX_15700000_15750000	-2.02134	-1.2085	0.812834	boundary_score	SHH	G3	7	8	-7.5296	4.31e-6	12.999638300367772	-2.6013	-1.44138	T-test	two.sided	7.602884146341465e-4
chr12_12800000_12850000	1.8669731365070508	0.9527807838641522	-0.914192	boundary_score	SHH	G3	7	8	7.693397967046168	4.36e-6	12.499537339575362	1.3405701345951886	2.3933761384189127	T-test	two.sided	7.602884146341465e-4
chr11_44050000_44100000	2.166932374953106	1.3491368896910467	-0.817795	boundary_score	SHH	G3	7	8	8.293357425220892	4.4e-6	11.086640563084808	1.5923951555391433	2.7414695943670693	T-test	two.sided	7.602884146341465e-4
chr1_88000000_88050000	-2.13965	-1.03629	1.1033560212926843	boundary_score	SHH	G3	7	8	-7.53105	4.44e-6	12.932750189057266	-2.75376	-1.52554	T-test	two.sided	7.602884146341465e-4
chr6_48800000_48850000	-1.79689	-1.22208	0.574803	boundary_score	SHH	G3	7	8	-7.51968	4.49e-6	12.943473383321079	-2.31335	-1.28042	T-test	two.sided	7.602884146341465e-4
chr6_24350000_24400000	-2.13915	-1.26588	0.8732705386911432	boundary_score	SHH	G3	7	8	-7.68512	4.61e-6	12.407637470698601	-2.74342	-1.53488	T-test	two.sided	7.712030120481927e-4
chr7_91900000_91950000	-2.17812	-0.878693	1.2994322572507502	boundary_score	SHH	G3	7	8	-7.63295	4.68e-6	12.5218	-2.79701	-1.55924	T-test	two.sided	7.735928571428572e-4
chr3_63950000_64000000	1.788077061202119	1.4020807393622514	-0.385996	boundary_score	SHH	G3	7	8	7.566472738572394	4.84e-6	12.645017830290017	1.276087084733363	2.3000670376708747	T-test	two.sided	7.87893023255814e-4
chr1_41200000_41250000	2.2537172914460464	1.5619062785637778	-0.691811	boundary_score	SHH	G3	7	8	9.965023393038793	4.88e-6	8.666010629333888	1.739080042006392	2.7683545408857007	T-test	two.sided	7.87893023255814e-4
chr10_104550000_104600000	2.1739875138494904	0.979197	-1.19479	boundary_score	SHH	G3	7	8	7.458359958762391	5.01e-6	12.89626203773668	1.5437607849314146	2.804214242767566	T-test	two.sided	7.995844827586207e-4
chr13_111500000_111550000	2.0702160128587663	1.1752749524848798	-0.894941	boundary_score	SHH	G3	7	8	8.167622819531287	5.16e-6	11.064674709496689	1.5127383385171367	2.6276936872003955	T-test	two.sided	8.14165909090909e-4
chr3_80750000_80800000	-2.10935	-1.19494	0.9144092802075755	boundary_score	SHH	G3	7	8	-8.00664	5.47e-6	11.301526213887326	-2.68731	-1.53138	T-test	two.sided	8.533814606741573e-4
chr1_41250000_41300000	2.2794673936736283	1.6618288616396162	-0.617639	boundary_score	SHH	G3	7	8	10.896853499105452	5.58e-6	7.769632149553694	1.7945830644770355	2.764351722870221	T-test	two.sided	8.608699999999999e-4
chr2_240850000_240900000	2.068819744989089	1.0532601247209474	-1.01556	boundary_score	SHH	G3	7	8	7.676812606879587	5.69e-6	12.010558344210956	1.4817099913978469	2.6559294985803312	T-test	two.sided	8.652547368421053e-4
chr1_117450000_117500000	2.413920077849995	1.1426923032745968	-1.27123	boundary_score	SHH	G3	7	8	8.25365	5.8e-6	10.700251598517582	1.7679979706026958	3.0598421850972937	T-test	two.sided	8.652547368421053e-4
chr1_117500000_117550000	2.3436722004899657	1.3123469673978752	-1.03133	boundary_score	SHH	G3	7	8	7.90033	5.82e-6	11.423053315888362	1.6936771010268679	2.9936672999530636	T-test	two.sided	8.652547368421053e-4
chr13_79000000_79050000	2.2372481522800296	1.3669894245151901	-0.870259	boundary_score	SHH	G3	7	8	7.386297135256312	5.89e-6	12.765856845798545	1.5816682842113983	2.8928280203486607	T-test	two.sided	8.652547368421053e-4
chr6_168350000_168400000	1.9602001454880016	0.7628264964463491	-1.19737	boundary_score	SHH	G3	7	8	7.344066225003491	5.92e-6	12.886855301026381	1.383062433927805	2.537337857048198	T-test	two.sided	8.652547368421053e-4
chr17_39800000_39850000	2.1146837060356747	1.186181395274652	-0.928502	boundary_score	SHH	G3	7	8	7.2677885500212325	6.31e-6	12.993243549126085	1.4860553599209685	2.7433120521503813	T-test	two.sided	9.126494791666666e-4
chr2_67300000_67350000	2.2102307036963023	1.3472394450367686	-0.862991	boundary_score	SHH	G3	7	8	7.913724814540211	6.52e-6	11.188870643853127	1.596779383255877	2.8236820241367275	T-test	two.sided	9.33301030927835e-4
chr8_77250000_77300000	2.1867367656600614	1.4952882686696207	-0.691448	boundary_score	SHH	G3	7	8	7.637689650495275	6.8e-6	11.76116479205417	1.5615158814678052	2.8119576498523178	T-test	two.sided	9.551196969696971e-4
chr2_239500000_239550000	-1.99527	-1.22778	0.7674926551498491	boundary_score	SHH	G3	7	8	-7.88709	6.81e-6	11.168748344315379	-2.55105	-1.43949	T-test	two.sided	9.551196969696971e-4
chr10_124950000_125000000	2.115343666862524	0.7340955309361938	-1.38125	boundary_score	SHH	G3	7	8	8.328804262740135	7.3e-6	10.19415793290596	1.5509001426768647	2.679787191048183	T-test	two.sided	9.881266990291262e-4
chr1_5550000_5600000	-1.85202	-0.857041	0.9949797893425207	boundary_score	SHH	G3	7	8	-9.43794	7.31e-6	8.704728945631473	-2.29823	-1.40581	T-test	two.sided	9.881266990291262e-4
chr5_76650000_76700000	-2.28866	-1.36607	0.9225844859166354	boundary_score	SHH	G3	7	8	-8.34723	7.31e-6	10.160632198882501	-2.89826	-1.67905	T-test	two.sided	9.881266990291262e-4
chr2_127000000_127050000	-2.31626	-1.36731	0.948943	boundary_score	SHH	G3	7	8	-7.97956	7.33e-6	10.84183640540835	-2.95628	-1.67623	T-test	two.sided	9.881266990291262e-4
chr3_179750000_179800000	-2.37075	-1.53947	0.8312806684256874	boundary_score	SHH	G3	7	8	-10.7932	7.63e-6	7.521956051349681	-2.88293	-1.85858	T-test	two.sided	0.00101868
chr6_5500000_5550000	-2.01954	-1.51307	0.5064685544260903	boundary_score	SHH	G3	7	8	-7.14081	7.81e-6	12.930770167391199	-2.63086	-1.40822	T-test	two.sided	0.00103278
chr1_216750000_216800000	-2.00611	-1.60161	0.404497	boundary_score	SHH	G3	7	8	-8.69917	7.91e-6	9.498517260571209	-2.52364	-1.48858	T-test	two.sided	0.00103614
chr10_113150000_113200000	-2.16488	-0.758382	1.4065031778436727	boundary_score	SHH	G3	7	8	-8.38803	8.32e-6	9.891921854185531	-2.7408	-1.58897	T-test	two.sided	0.00107223
chr5_52550000_52600000	-2.36753	-1.24141	1.1261279992071618	boundary_score	SHH	G3	7	8	-7.09148	8.34e-6	12.945717594431557	-3.08909	-1.64597	T-test	two.sided	0.00107223
chr8_120450000_120500000	2.1408670187869494	1.0296790689744881	-1.11119	boundary_score	SHH	G3	7	8	7.642351097084538	9.51e-6	11.105680346889317	1.525015742827013	2.756718294746886	T-test	two.sided	0.00120295
chr19_50900000_50950000	-2.05557	-1.5628	0.49277031805738175	boundary_score	SHH	G3	7	8	-8.91317	9.53e-6	8.959337016157237	-2.57764	-1.53351	T-test	two.sided	0.00120295
chrX_15750000_15800000	-1.97296	-1.374	0.5989578111193826	boundary_score	SHH	G3	7	8	-7.42327	9.72e-6	11.606380607542505	-2.55424	-1.39169	T-test	two.sided	0.00121588
chr3_146700000_146750000	1.9634590419337719	1.2929965648205752	-0.670462	boundary_score	SHH	G3	7	8	7.332364169845309	1.01e-5	11.770686213920088	1.3787538241373205	2.548164259730223	T-test	two.sided	0.00125213
chr1_84800000_84850000	-1.98024	-1.33333	0.6469053603324488	boundary_score	SHH	G3	7	8	-7.05933	1.06e-5	12.498482468823012	-2.58873	-1.37174	T-test	two.sided	0.00127083
chr20_22700000_22750000	1.808152735622147	0.627435	-1.18072	boundary_score	SHH	G3	7	8	8.736205086732372	1.07e-5	9.029065820994127	1.3401784455328134	2.2761270257114803	T-test	two.sided	0.00127083
chr3_24150000_24200000	2.150189633575219	1.374885072290421	-0.775305	boundary_score	SHH	G3	7	8	6.976691825430052	1.07e-5	12.754212020761992	1.4830656387096792	2.817313628440759	T-test	two.sided	0.00127083
chr3_56600000_56650000	2.010676937391485	1.385824624815201	-0.624852	boundary_score	SHH	G3	7	8	7.278690327904265	1.07e-5	11.807704353284125	1.4077093050791454	2.613644569703825	T-test	two.sided	0.00127083
chr1_199650000_199700000	-2.13996	-1.05369	1.086272369372911	boundary_score	SHH	G3	7	8	-7.47586	1.08e-5	11.27084893193949	-2.76815	-1.51178	T-test	two.sided	0.00127083
chr6_116000000_116050000	-2.22023	-1.43882	0.7814006039972348	boundary_score	SHH	G3	7	8	-7.61704	1.08e-5	10.924070679044798	-2.86232	-1.57813	T-test	two.sided	0.00127083
chr6_104850000_104900000	2.366976032125655	1.3758966016341676	-0.991079	boundary_score	SHH	G3	7	8	8.394765721968035	1.1e-5	9.459267044137217	1.7338310511366835	3.0001210131146268	T-test	two.sided	0.00128349
chr1_90600000_90650000	2.2000639608617902	1.5098402472915993	-0.690224	boundary_score	SHH	G3	7	8	7.522372426257117	1.11e-5	11.094601225264826	1.5570121325690314	2.8431157891545493	T-test	two.sided	0.00128436
chr4_107950000_108000000	2.0800371701015905	1.179591934860817	-0.900445	boundary_score	SHH	G3	7	8	9.420620670550418	1.17e-5	8.149834461802609	1.5725050245688017	2.5875693156343798	T-test	two.sided	0.0013426
chr17_55550000_55600000	-2.2933	-1.41883	0.8744717764378973	boundary_score	SHH	G3	7	8	-9.81047	1.18e-5	7.784038727037678	-2.83497	-1.75164	T-test	two.sided	0.00134298
chr11_36800000_36850000	-2.25513	-1.2632	0.9919330992921455	boundary_score	SHH	G3	7	8	-6.83	1.24e-5	12.939235516905896	-2.96878	-1.54148	T-test	two.sided	0.00139979
chr8_25450000_25500000	1.966145672058571	0.8876752594755815	-1.07847	boundary_score	SHH	G3	7	8	6.936469196863432	1.28e-5	12.465799240336363	1.351109833315546	2.581181510801596	T-test	two.sided	0.00143329
chr4_91050000_91100000	-2.18171	-1.012	1.1697040730981776	boundary_score	SHH	G3	7	8	-6.88269	1.31e-5	12.609646699299311	-2.86867	-1.49474	T-test	two.sided	0.00144274
chr6_32250000_32300000	1.692105702684477	1.126322366829279	-0.565783	boundary_score	SHH	G3	7	8	7.202261875865258	1.31e-5	11.60177922490424	1.178258001517569	2.205953403851385	T-test	two.sided	0.00144274
chr14_64450000_64500000	2.2101129188909026	1.3273802554277256	-0.882733	boundary_score	SHH	G3	7	8	8.677561857892949	1.32e-5	8.813441797029268	1.632093240229769	2.788132597552036	T-test	two.sided	0.00144274
chr8_127750000_127800000	-1.4871	-0.453615	1.0334859178664535	boundary_score	SHH	G3	7	8	-6.9579	1.33e-5	12.301384837641546	-1.95151	-1.02269	T-test	two.sided	0.00144274
chr19_48250000_48300000	2.109345503448858	1.1435201749678507	-0.965825	boundary_score	SHH	G3	7	8	7.137755213894264	1.38e-5	11.663780922297178	1.4633993674501564	2.755291639447559	T-test	two.sided	0.00148463
chr6_160000000_160050000	1.6336353370842254	0.5397235166743476	-1.09391	boundary_score	SHH	G3	7	8	6.785644674698417	1.39e-5	12.817519645410503	1.1127756191043918	2.154495055064059	T-test	two.sided	0.00148463
chr11_20650000_20700000	-2.09867	-1.54227	0.5564039644580776	boundary_score	SHH	G3	7	8	-7.18687	1.41e-5	11.48029301268071	-2.73813	-1.45922	T-test	two.sided	0.00149449
chr18_56650000_56700000	1.9167935949657515	1.037002319697818	-0.879791	boundary_score	SHH	G3	7	8	6.767313161642816	1.43e-5	12.814170132950819	1.3039811723527182	2.529606017578785	T-test	two.sided	0.00150421
chr1_101300000_101350000	-1.5501	-0.538356	1.0117458945603175	boundary_score	SHH	G3	7	8	-6.71092	1.49e-5	12.915976969970089	-2.04944	-1.05077	T-test	two.sided	0.00153039
chr1_90550000_90600000	2.207508631094972	1.4735312532859626	-0.733977	boundary_score	SHH	G3	7	8	8.061891441660785	1.49e-5	9.518113571107728	1.59319	2.8218310013788943	T-test	two.sided	0.00153039
chr2_211200000_211250000	-1.79324	-1.31924	0.4739980775918638	boundary_score	SHH	G3	7	8	-6.74771	1.49e-5	12.781934367203197	-2.36836	-1.21811	T-test	two.sided	0.00153039
chr2_28750000_28800000	-2.11893	-0.960226	1.1586993230880722	boundary_score	SHH	G3	7	8	-8.18153	1.5e-5	9.318630678648345	-2.70176	-1.53609	T-test	two.sided	0.00153039
chr5_164050000_164100000	-2.03927	-1.05701	0.9822559843354349	boundary_score	SHH	G3	7	8	-7.17296	1.51e-5	11.377620152571987	-2.66248	-1.41605	T-test	two.sided	0.00153039
chr3_81850000_81900000	1.2800138990389025	0.2783994754818899	-1.00161	boundary_score	SHH	G3	7	8	7.236908229498347	1.54e-5	11.167358643732552	0.8914295993976574	1.6685981986801475	T-test	two.sided	0.00153727
chr8_77300000_77350000	1.9372883055047054	1.5322188149508043	-0.405069	boundary_score	SHH	G3	7	8	7.169825065244788	1.54e-5	11.351245489711916	1.3448191282827935	2.5297574827266174	T-test	two.sided	0.00153727
chr2_239150000_239200000	2.0233779207084113	1.229409192493461	-0.793969	boundary_score	SHH	G3	7	8	7.419429252278692	1.55e-5	10.701645356806704	1.4210917232116658	2.6256641182051568	T-test	two.sided	0.00153727
chr16_6100000_6150000	-1.73159	-1.34381	0.3877810466635646	boundary_score	SHH	G3	7	8	-6.76752	1.58e-5	12.557766621922134	-2.28634	-1.17684	T-test	two.sided	0.00155591
chr8_37050000_37100000	-1.11441	-1.31772	-0.203315	boundary_score	SHH	G3	7	8	-6.70519	1.61e-5	12.745594506124934	-1.47419	-0.754623	T-test	two.sided	0.00157429
chr10_118250000_118300000	-2.07923	-0.782517	1.2967117475843206	boundary_score	SHH	G3	7	8	-7.0551	1.65e-5	11.522389429929692	-2.72432	-1.43414	T-test	two.sided	0.00159773
chr12_81650000_81700000	-1.74353	-0.858639	0.884895	boundary_score	SHH	G3	7	8	-7.90156	1.66e-5	9.61411	-2.23788	-1.24919	T-test	two.sided	0.00159773
chr1_117400000_117450000	2.2528348541070544	0.9068820395071755	-1.34595	boundary_score	SHH	G3	7	8	7.461737921662734	1.67e-5	10.470737482072181	1.584196096920921	2.921473611293188	T-test	two.sided	0.00159773
chr1_93900000_93950000	1.9195003458038387	0.9434404385403546	-0.97606	boundary_score	SHH	G3	7	8	6.618595998010849	1.68e-5	12.98581008888549	1.2928887417739738	2.5461119498337035	T-test	two.sided	0.00159773
chrX_32400000_32450000	-1.93837	-1.21135	0.7270191468271174	boundary_score	SHH	G3	7	8	-9.1849	1.7e-5	7.925675949007316	-2.42582	-1.45092	T-test	two.sided	0.0016014
chr10_70050000_70100000	1.810087173387102	1.3919287858095009	-0.418158	boundary_score	SHH	G3	7	8	6.6056339057599995	1.71e-5	12.987875903953816	1.218043055335705	2.4021312914384993	T-test	two.sided	0.0016014
chr2_31200000_31250000	-2.16878	-1.24658	0.9221964682150385	boundary_score	SHH	G3	7	8	-8.13902	1.72e-5	9.17069	-2.76986	-1.56769	T-test	two.sided	0.0016014
chr6_168400000_168450000	1.8160545810873359	0.6283334147791304	-1.18772	boundary_score	SHH	G3	7	8	6.658746608049498	1.73e-5	12.744547314146017	1.2256497164875897	2.4064594456870823	T-test	two.sided	0.0016014
chr14_103400000_103450000	1.910530553029922	1.457229086534114	-0.453301	boundary_score	SHH	G3	7	8	6.734611274292273	1.76e-5	12.41117430564459	1.2946903155171852	2.5263707905426585	T-test	two.sided	0.00161838
chr4_41200000_41250000	1.852194519233243	0.9781057062894054	-0.874089	boundary_score	SHH	G3	7	8	7.1148366641739536	1.78e-5	11.191609111253515	1.2804100197121109	2.423979018754375	T-test	two.sided	0.00162292
chr7_34050000_34100000	-1.75183	-1.38097	0.3708547765694153	boundary_score	SHH	G3	7	8	-6.93351	1.79e-5	11.70749233776159	-2.30386	-1.1998	T-test	two.sided	0.00162292
chr2_159950000_160000000	-1.84435	-1.07578	0.7685672353747918	boundary_score	SHH	G3	7	8	-6.79134	1.8e-5	12.16398507831021	-2.43517	-1.25353	T-test	two.sided	0.00162292
chr5_76750000_76800000	-2.23653	-1.30308	0.933444	boundary_score	SHH	G3	7	8	-6.60612	1.82e-5	12.81906023467033	-2.96898	-1.50407	T-test	two.sided	0.00163037
chr9_12550000_12600000	1.7078865248722972	1.1570419986079565	-0.550845	boundary_score	SHH	G3	7	8	6.562763828344759	1.88e-5	12.913340957279683	1.1452907663499157	2.2704822833946787	T-test	two.sided	0.00166093
chr2_100450000_100500000	2.037660009064097	0.7943733098258898	-1.24329	boundary_score	SHH	G3	7	8	6.605868634926268	1.89e-5	12.72629084764664	1.36981	2.7055116900959937	T-test	two.sided	0.00166093
chr2_67350000_67400000	2.12584	1.261890458672704	-0.863949	boundary_score	SHH	G3	7	8	7.350572636707091	1.89e-5	10.485168248796406	1.4854640137911568	2.766214092689823	T-test	two.sided	0.00166093
chrX_119350000_119400000	2.192155043377395	0.7870162941410561	-1.40514	boundary_score	SHH	G3	7	8	9.244424759973636	1.92e-5	7.722370289008243	1.6418852163342006	2.74242	T-test	two.sided	0.00167488
chr21_38200000_38250000	2.254884201064776	1.133767140868501	-1.12112	boundary_score	SHH	G3	7	8	6.526548366890623	1.93e-5	12.99416639421002	1.5084554306805316	3.0013129714490203	T-test	two.sided	0.00167488
chr15_29650000_29700000	-1.71633	-1.33789	0.37843613750207394	boundary_score	SHH	G3	7	8	-6.6987	1.99e-5	12.244434763258646	-2.27334	-1.15931	T-test	two.sided	0.00170563
chr16_82650000_82700000	1.768608278761167	0.5689281563193606	-1.19968	boundary_score	SHH	G3	7	8	6.514616489067366	1.99e-5	12.953438173520164	1.1818903201978992	2.355326237324435	T-test	two.sided	0.00170563
chr17_21650000_21700000	-1.6154	-0.638996	0.9764015483828423	boundary_score	SHH	G3	7	8	-6.50597	2.02e-5	12.952753814516232	-2.152	-1.07879	T-test	two.sided	0.00172072
chr10_58900000_58950000	-2.0968	-1.13921	0.9575943564933926	boundary_score	SHH	G3	7	8	-6.55447	2.04e-5	12.73130135030484	-2.7894	-1.40421	T-test	two.sided	0.00172511
chr4_25950000_26000000	2.141099461092523	1.259371001358421	-0.881728	boundary_score	SHH	G3	7	8	6.84636	2.05e-5	11.681219749942453	1.4576398508934074	2.8245590712916386	T-test	two.sided	0.00172511
chr10_124400000_124450000	-2.12579	-1.01335	1.1124465616186703	boundary_score	SHH	G3	7	8	-6.95621	2.09e-5	11.302443084068253	-2.79622	-1.45537	T-test	two.sided	0.00174817
chr4_161550000_161600000	-2.01728	-1.09778	0.9195033019555663	boundary_score	SHH	G3	7	8	-8.05264	2.11e-5	8.990597806526068	-2.58407	-1.45049	T-test	two.sided	0.00175
chr1_219900000_219950000	1.9299378944486802	1.047266841176484	-0.882671	boundary_score	SHH	G3	7	8	6.5511314352901655	2.12e-5	12.643053769613939	1.2916703122598154	2.568205476637545	T-test	two.sided	0.00175
chr5_120800000_120850000	-1.96153	-1.26536	0.6961631171128634	boundary_score	SHH	G3	7	8	-6.68004	2.13e-5	12.143349996848569	-2.60048	-1.32258	T-test	two.sided	0.00175
chr8_110150000_110200000	-1.86394	-0.898209	0.965734	boundary_score	SHH	G3	7	8	-6.91564	2.17e-5	11.333397493091232	-2.45504	-1.27284	T-test	two.sided	0.00177013
chr2_100950000_101000000	-2.11995	-0.681154	1.43879	boundary_score	SHH	G3	7	8	-7.7158	2.18e-5	9.489611646228333	-2.73663	-1.50326	T-test	two.sided	0.00177013
chrX_32450000_32500000	-1.93585	-1.187	0.7488527416303437	boundary_score	SHH	G3	7	8	-8.89131	2.2e-5	7.894176051883855	-2.43909	-1.4326	T-test	two.sided	0.00177599
chr2_239350000_239400000	2.0923727153668246	1.1875239436391019	-0.904849	boundary_score	SHH	G3	7	8	7.66361	2.28e-5	9.510737466520322	1.4797618642928172	2.7049835664408315	T-test	two.sided	0.00182993
chr12_20450000_20500000	-1.8322	-1.04136	0.7908393718092426	boundary_score	SHH	G3	7	8	-6.45556	2.32e-5	12.794637683066362	-2.44635	-1.21805	T-test	two.sided	0.00183313
chr8_111850000_111900000	-2.23417	-1.48489	0.7492802573349326	boundary_score	SHH	G3	7	8	-7.52588	2.32e-5	9.739691418803321	-2.89803	-1.57031	T-test	two.sided	0.00183313
chr2_131850000_131900000	2.3558032587351176	1.2356185997374083	-1.12018	boundary_score	SHH	G3	7	8	6.775571354510353	2.33e-5	11.604495201989678	1.5953767727762798	3.1162297446939555	T-test	two.sided	0.00183313
chr4_162250000_162300000	-2.16146	-1.24648	0.91498677406607265	boundary_score	SHH	G3	7	8	-6.9254	2.35e-5	11.135516196948396	-2.84739	-1.47554	T-test	two.sided	0.00183313
chrX_41350000_41400000	2.0709682467751325	1.0609436161025985	-1.01002	boundary_score	SHH	G3	7	8	6.575140441739991	2.35e-5	12.284185752819132	1.3864654885429712	2.7554710050072937	T-test	two.sided	0.00183313
chr2_240800000_240850000	2.122210539899554	1.0125578249259841	-1.10965	boundary_score	SHH	G3	7	8	8.28527	2.38e-5	8.492060499205131	1.5374491148502416	2.7069719649488664	T-test	two.sided	0.00183428
chr2_54650000_54700000	-2.08101	-1.20049	0.8805154106056664	boundary_score	SHH	G3	7	8	-6.91703	2.41e-5	11.102879930894543	-2.74243	-1.41958	T-test	two.sided	0.00183428
chr6_100100000_100150000	-1.97003	-0.906925	1.0631031216863123	boundary_score	SHH	G3	7	8	-6.38751	2.41e-5	12.971081682199836	-2.63648	-1.30358	T-test	two.sided	0.00183428
chr3_179800000_179850000	-2.2235	-1.40145	0.8220462354740169	boundary_score	SHH	G3	7	8	-8.63178	2.44e-5	8.037684799699983	-2.81702	-1.62997	T-test	two.sided	0.00183428
chr3_138950000_139000000	-2.03798	-0.97967	1.0583154141042712	boundary_score	SHH	G3	7	8	-6.6212	2.45e-5	12.007523347516958	-2.70857	-1.3674	T-test	two.sided	0.00183428
chr3_123250000_123300000	-2.04101	-1.12176	0.9192512141418839	boundary_score	SHH	G3	7	8	-6.53578	2.47e-5	12.309364258988824	-2.71953	-1.3625	T-test	two.sided	0.00183428
chrX_105200000_105250000	-1.97793	-1.03839	0.9395432206447559	boundary_score	SHH	G3	7	8	-7.04613	2.48e-5	10.696876757209168	-2.59792	-1.35795	T-test	two.sided	0.00183428
chrX_10700000_10750000	1.8580198926748985	1.4322101179029003	-0.42581	boundary_score	SHH	G3	7	8	7.316533403628524	2.48e-5	10.054084309705555	1.2926005343367166	2.4234392510130807	T-test	two.sided	0.00183428
chr4_48200000_48250000	-1.74748	-1.06369	0.6837934370904004	boundary_score	SHH	G3	7	8	-6.36314	2.49e-5	12.995667296910964	-2.34079	-1.15417	T-test	two.sided	0.00183428
chrX_35900000_35950000	-2.04436	-1.14898	0.8953864638446419	boundary_score	SHH	G3	7	8	-6.43049	2.49e-5	12.699254251502236	-2.73284	-1.35589	T-test	two.sided	0.00183428
chr9_126500000_126550000	1.5455704800118595	1.1803597625364302	-0.365211	boundary_score	SHH	G3	7	8	6.486755906822195	2.5e-5	12.464712757563587	1.0285729364029275	2.0625680236207917	T-test	two.sided	0.00183428
chr2_29300000_29350000	2.116513073101746	1.127008055788448	-0.989505	boundary_score	SHH	G3	7	8	8.346318120693114	2.51e-5	8.338609106401826	1.5358493473793333	2.697176798824158	T-test	two.sided	0.00183428
chr1_205250000_205300000	-2.01215	-1.25747	0.7546764573425987	boundary_score	SHH	G3	7	8	-6.35243	2.56e-5	12.962561915918203	-2.69665	-1.32765	T-test	two.sided	0.00185613
chr1_110500000_110550000	-2.23039	-1.00858	1.221812081374069	boundary_score	SHH	G3	7	8	-7.28965	2.57e-5	10.04514500145762	-2.91171	-1.54907	T-test	two.sided	0.00185613
chr2_147000000_147050000	2.0215263989144425	1.217941335247457	-0.803585	boundary_score	SHH	G3	7	8	6.371795906459288	2.58e-5	12.851387915632463	1.3353177368770646	2.7077350609518205	T-test	two.sided	0.00185613
chr6_33500000_33550000	1.8415917839806175	1.2099084865672753	-0.631683	boundary_score	SHH	G3	7	8	6.3808911711211485	2.61e-5	12.786676661243265	1.2170277874236841	2.4661557805375516	T-test	two.sided	0.00186803
chr10_70000000_70050000	1.705334824456553	1.3847137777825873	-0.320621	boundary_score	SHH	G3	7	8	6.607077651745333	2.63e-5	11.888072314364344	1.142379577509229	2.268290071403877	T-test	two.sided	0.00187269
chr4_15450000_15500000	2.0330976065062085	0.8300565258998905	-1.20304	boundary_score	SHH	G3	7	8	7.955348512736293	2.67e-5	8.784251238388714	1.452800822796775	2.613394390215642	T-test	two.sided	0.00188142
chr18_55800000_55850000	2.0512079490482527	1.3677304689149272	-0.683477	boundary_score	SHH	G3	7	8	6.970960438661746	2.68e-5	10.729760410529092	1.4015714972253708	2.7008444008711345	T-test	two.sided	0.00188142
chr8_81000000_81050000	1.1169531097219916	1.1918263435055305	0.0748732	boundary_score	SHH	G3	7	8	6.364835043582451	2.69e-5	12.768905444268752	0.7371353537363275	1.496770865707656	T-test	two.sided	0.00188142
chr18_30900000_30950000	-2.13248	-1.48863	0.6438461938357222	boundary_score	SHH	G3	7	8	-6.48886	2.7e-5	12.258346646979502	-2.84685	-1.41811	T-test	two.sided	0.00188142
chr5_38300000_38350000	1.3984558529947804	1.3417390093289898	-0.0567168	boundary_score	SHH	G3	7	8	6.309485924580555	2.71e-5	12.994227035466029	0.9196027934578415	1.877308912531719	T-test	two.sided	0.00188142
chr14_91250000_91300000	-2.13279	-1.45609	0.6766924611421476	boundary_score	SHH	G3	7	8	-6.64311	2.75e-5	11.659549757007161	-2.83457	-1.431	T-test	two.sided	0.00189028
chr3_35700000_35750000	-1.38093	-0.649622	0.7313046446368878	boundary_score	SHH	G3	7	8	-6.76125	2.75e-5	11.276033700439262	-1.82912	-0.932734	T-test	two.sided	0.00189028
chr16_5500000_5550000	-2.11309	-1.07959	1.0335038571233532	boundary_score	SHH	G3	7	8	-6.54258	2.79e-5	11.974353962767651	-2.81696	-1.40922	T-test	two.sided	0.00189898
chr9_27550000_27600000	-1.75883	-1.28246	0.4763654097585425	boundary_score	SHH	G3	7	8	-6.47356	2.79e-5	12.226714832770803	-2.34959	-1.16807	T-test	two.sided	0.00189898
chr12_53500000_53550000	1.9031006117228375	1.340289173078015	-0.562811	boundary_score	SHH	G3	7	8	6.517001153972595	2.83e-5	12.032196254983965	1.2670304798991088	2.5391707435465665	T-test	two.sided	0.00191681
chr5_161850000_161900000	-1.6336	-1.00879	0.6248097682832465	boundary_score	SHH	G3	7	8	-6.58916	2.85e-5	11.756768853393353	-2.17502	-1.09218	T-test	two.sided	0.00192098
chr10_43500000_43550000	2.1349006494914127	1.03165	-1.10325	boundary_score	SHH	G3	7	8	6.653908701487637	2.93e-5	11.472464710009705	1.432248610269464	2.837552688713361	T-test	two.sided	0.00195051
chr4_2200000_2250000	-2.03054	-0.966158	1.0643811383521586	boundary_score	SHH	G3	7	8	-6.47065	2.94e-5	12.103706090150558	-2.71362	-1.34746	T-test	two.sided	0.00195051
chr9_107350000_107400000	-1.75127	-0.774135	0.9771310567409339	boundary_score	SHH	G3	7	8	-6.34482	2.94e-5	12.609600095857454	-2.34944	-1.15309	T-test	two.sided	0.00195051
chr18_13800000_13850000	-2.30665	-1.12428	1.1823744090242918	boundary_score	SHH	G3	7	8	-6.55943	2.95e-5	11.77141569488765	-3.0745	-1.53881	T-test	two.sided	0.00195051
chr15_64700000_64750000	-2.21779	-1.15104	1.066743782396765	boundary_score	SHH	G3	7	8	-6.4043	2.98e-5	12.330856387680797	-2.97006	-1.46551	T-test	two.sided	0.00196101
chr1_65200000_65250000	-1.6711	-1.15347	0.5176293889011953	boundary_score	SHH	G3	7	8	-6.36397	3.1e-5	12.385287332888247	-2.24126	-1.10094	T-test	two.sided	0.00203035
chr1_88900000_88950000	2.1263195351730397	1.251196031449962	-0.875124	boundary_score	SHH	G3	7	8	6.496735424728216	3.14e-5	11.840315924676315	1.4121467733457214	2.8404922970003583	T-test	two.sided	0.0020469
chr6_88150000_88200000	2.134551711202472	1.5499662973109496	-0.584585	boundary_score	SHH	G3	7	8	8.023249344947754	3.2e-5	8.414880788775312	1.5262743683641438	2.742829054040801	T-test	two.sided	0.00207306
chr20_38050000_38100000	-2.20253	-1.0986	1.1039358217004345	boundary_score	SHH	G3	7	8	-6.28292	3.21e-5	12.635170195713137	-2.9621	-1.44297	T-test	two.sided	0.00207306
chr14_71850000_71900000	-2.08118	-1.09671	0.9844742439586831	boundary_score	SHH	G3	7	8	-6.25243	3.31e-5	12.679544132565336	-2.80214	-1.36023	T-test	two.sided	0.00212775
chr6_130250000_130300000	1.9889051116056993	1.4570295273593072	-0.531876	boundary_score	SHH	G3	7	8	6.697946842900887	3.45e-5	10.95628950559933	1.3350208027589792	2.6427894204524196	T-test	two.sided	0.00220752
chr18_48000000_48050000	2.2075750836658625	1.275636193343614	-0.931939	boundary_score	SHH	G3	7	8	6.222723057437172	3.53e-5	12.632964989041962	1.4388923653234602	2.976257802008265	T-test	two.sided	0.00224835
chr20_23350000_23400000	2.0998138300983107	0.902963	-1.19685	boundary_score	SHH	G3	7	8	7.417071129394253	3.58e-5	9.197759076146676	1.4614774981241037	2.7381501620725177	T-test	two.sided	0.00225553
chr9_16200000_16250000	-2.09404	-1.28718	0.8068646719178466	boundary_score	SHH	G3	7	8	-6.60345	3.58e-5	11.163401675980815	-2.79076	-1.39732	T-test	two.sided	0.00225553
chr10_1000000_1050000	1.8207914568295265	1.250692509648389	-0.570099	boundary_score	SHH	G3	7	8	6.710140685274608	3.59e-5	10.830774430541679	1.2224153669332674	2.419167546725786	T-test	two.sided	0.00225553
chr3_15600000_15650000	2.2045492779406493	1.1685186183386091	-1.03603	boundary_score	SHH	G3	7	8	6.136905742709877	3.61e-5	12.961133867706481	1.4282474193318744	2.9808511365494246	T-test	two.sided	0.00225788
chr6_154100000_154150000	-1.73928	-0.761929	0.977355	boundary_score	SHH	G3	7	8	-6.32055	3.64e-5	12.137108392596527	-2.3381	-1.14047	T-test	two.sided	0.00225863
chr3_125950000_126000000	1.9544372719635046	0.8589039076559446	-1.09553	boundary_score	SHH	G3	7	8	6.652902486604468	3.66e-5	10.962552773454728	1.3075796174578058	2.601294926469204	T-test	two.sided	0.00225863
chr7_35650000_35700000	1.9326830304686538	1.0989724844759492	-0.833711	boundary_score	SHH	G3	7	8	6.520046989587082	3.66e-5	11.386031280596237	1.282952001286779	2.582414059650529	T-test	two.sided	0.00225863
chr12_45150000_45200000	-1.95329	-1.42704	0.5262514364607074	boundary_score	SHH	G3	7	8	-6.40457	3.72e-5	11.755796401907908	-2.61932	-1.28725	T-test	two.sided	0.00227763
chr21_38150000_38200000	2.097169724268077	1.068840304180422	-1.02833	boundary_score	SHH	G3	7	8	6.128890814141977	3.73e-5	12.899543215868714	1.3573541323389293	2.8369853161972247	T-test	two.sided	0.00227763
chr16_5600000_5650000	-1.92684	-0.897658	1.029183726111414	boundary_score	SHH	G3	7	8	-6.1099	3.74e-5	12.984127582257672	-2.60823	-1.24546	T-test	two.sided	0.00227763
chr3_8400000_8450000	-1.89001	-0.951487	0.9385233336012405	boundary_score	SHH	G3	7	8	-6.90159	3.8e-5	10.193131070803128	-2.49863	-1.28139	T-test	two.sided	0.00230008
chr19_51150000_51200000	1.5606120705087894	1.4443354417643042	-0.116277	boundary_score	SHH	G3	7	8	6.09575	3.81e-5	12.99727455175589	1.0075108203433063	2.113713320674272	T-test	two.sided	0.00230008
chr2_232850000_232900000	2.083100404039352	1.1431388068337902	-0.939962	boundary_score	SHH	G3	7	8	6.872455374559144	3.86e-5	10.238145871737851	1.4098556857486348	2.7563451223300697	T-test	two.sided	0.00230061
chr14_54500000_54550000	2.219030702892595	1.0072217540502613	-1.21181	boundary_score	SHH	G3	7	8	6.099841924234459	3.91e-5	12.895995670147347	1.4324763060105878	3.0055850997746023	T-test	two.sided	0.00230061
chr5_95850000_95900000	-1.91232	-0.8684	1.0439227118668537	boundary_score	SHH	G3	7	8	-7.52267	3.91e-5	8.866824325350814	-2.4887	-1.33595	T-test	two.sided	0.00230061
chr9_112350000_112400000	-1.67686	-0.766214	0.9106497374894983	boundary_score	SHH	G3	7	8	-6.18724	3.92e-5	12.487854509694193	-2.26482	-1.08891	T-test	two.sided	0.00230061
chrX_10750000_10800000	1.9337346160165911	1.458192470302134	-0.475542	boundary_score	SHH	G3	7	8	6.236418963625461	3.92e-5	12.277196959225185	1.2598351493629762	2.6076340826702062	T-test	two.sided	0.00230061
chrX_66800000_66850000	1.4891982112645739	0.42583260163494935	-1.06337	boundary_score	SHH	G3	7	8	6.171079453025038	3.93e-5	12.556266956731124	0.9659813384626585	2.012415084066489	T-test	two.sided	0.00230061
chr10_50150000_50200000	-1.9754	-1.17078	0.8046156508905575	boundary_score	SHH	G3	7	8	-6.07579	3.94e-5	12.993208582650329	-2.67783	-1.27297	T-test	two.sided	0.00230061
chr1_240800000_240850000	-2.20502	-1.56017	0.6448486326496684	boundary_score	SHH	G3	7	8	-8.0098	3.96e-5	8.124844924287428	-2.83815	-1.57189	T-test	two.sided	0.00230061
chr1_88100000_88150000	-1.83884	-0.603882	1.2349574355807313	boundary_score	SHH	G3	7	8	-6.20842	3.96e-5	12.369962435936568	-2.48204	-1.19564	T-test	two.sided	0.00230061
chr2_29250000_29300000	1.9024000341341767	1.1527399904948423	-0.74966	boundary_score	SHH	G3	7	8	6.290703981655175	4.01e-5	11.993922647458623	1.2434584331831549	2.5613416350851983	T-test	two.sided	0.00231799
chr10_128250000_128300000	-1.84331	-0.90456	0.9387533384947208	boundary_score	SHH	G3	7	8	-6.08619	4.03e-5	12.875328595999513	-2.49827	-1.18836	T-test	two.sided	0.00231799
chr10_21450000_21500000	-2.14723	-1.22173	0.9254991682810492	boundary_score	SHH	G3	7	8	-6.11938	4.04e-5	12.71188451457049	-2.90703	-1.38743	T-test	two.sided	0.00231799
chr5_76800000_76850000	-2.10286	-1.27681	0.8260420054484646	boundary_score	SHH	G3	7	8	-6.05241	4.08e-5	12.999417904724101	-2.85346	-1.35225	T-test	two.sided	0.00233131
chr1_197350000_197400000	-2.06279	-1.09531	0.9674796543521121	boundary_score	SHH	G3	7	8	-6.0815	4.17e-5	12.796306969965098	-2.79675	-1.32882	T-test	two.sided	0.00236829
chr14_57350000_57400000	-1.90835	-1.58399	0.32435597949728273	boundary_score	SHH	G3	7	8	-7.3751	4.18e-5	9.01279	-2.49357	-1.32313	T-test	two.sided	0.00236829
chr2_183250000_183300000	-1.68404	-1.2249	0.45914351931010605	boundary_score	SHH	G3	7	8	-6.0365	4.21e-5	12.981923275458925	-2.28682	-1.08127	T-test	two.sided	0.00236829
chr1_110550000_110600000	-2.22146	-1.14485	1.0766098736203933	boundary_score	SHH	G3	7	8	-6.17452	4.23e-5	12.334065953053447	-3.003	-1.43992	T-test	two.sided	0.00236829
chr2_211150000_211200000	-1.93882	-1.38002	0.5588048369828092	boundary_score	SHH	G3	7	8	-6.41841	4.23e-5	11.38295764958546	-2.60096	-1.27669	T-test	two.sided	0.00236829
chr20_16750000_16800000	-2.09138	-0.947772	1.1436055243629613	boundary_score	SHH	G3	7	8	-6.202	4.27e-5	12.184984775989054	-2.82486	-1.3579	T-test	two.sided	0.00237711
chrX_119400000_119450000	2.2137844382560377	0.8284197264487181	-1.38536	boundary_score	SHH	G3	7	8	8.424121480544125	4.28e-5	7.536213409546073	1.601233730302498	2.826335146209577	T-test	two.sided	0.00237711
chr1_39600000_39650000	-2.02933	-1.16267	0.8666644130770824	boundary_score	SHH	G3	7	8	-6.37002	4.47e-5	11.41706313018164	-2.7274	-1.33126	T-test	two.sided	0.00246966
chr6_6650000_6700000	-1.67208	-1.12104	0.5510416436299764	boundary_score	SHH	G3	7	8	-6.188	4.49e-5	12.107769223297389	-2.26024	-1.08392	T-test	two.sided	0.00246966
chr6_42550000_42600000	-2.02316	-1.15258	0.8705744484341204	boundary_score	SHH	G3	7	8	-6.37213	4.5e-5	11.390679832942839	-2.71906	-1.32725	T-test	two.sided	0.00246966
chr2_226850000_226900000	-1.95008	-1.16298	0.7871057829877255	boundary_score	SHH	G3	7	8	-6.13237	4.53e-5	12.32310828428669	-2.64093	-1.25923	T-test	two.sided	0.00247024
chr12_14800000_14850000	1.993146187475352	1.3850486434669143	-0.608098	boundary_score	SHH	G3	7	8	6.287733562198873	4.56e-5	11.669709769265939	1.3003108784881698	2.685981496462534	T-test	two.sided	0.00247024
chr15_64750000_64800000	-2.13882	-1.11851	1.0203121422319785	boundary_score	SHH	G3	7	8	-6.00048	4.59e-5	12.899800216812642	-2.90948	-1.36817	T-test	two.sided	0.00247024
chr5_118700000_118750000	2.099693536431931	1.520105000644969	-0.579589	boundary_score	SHH	G3	7	8	6.735298910353735	4.59e-5	10.231625232031409	1.4072086971930593	2.792178375670803	T-test	two.sided	0.00247024
chr9_87750000_87800000	-1.80882	-1.32669	0.4821278037590976	boundary_score	SHH	G3	7	8	-6.1098	4.59e-5	12.38470715885322	-2.45164	-1.16599	T-test	two.sided	0.00247024
chr2_204100000_204150000	-2.17983	-1.08789	1.0919339375196955	boundary_score	SHH	G3	7	8	-7.57961	4.63e-5	8.503262353884862	-2.83624	-1.52341	T-test	two.sided	0.00248214
chr15_68500000_68550000	-1.98802	-1.09352	0.8945003756329043	boundary_score	SHH	G3	7	8	-6.28567	4.67e-5	11.612860887035096	-2.67969	-1.29635	T-test	two.sided	0.00249082
chr6_69100000_69150000	2.0752617919580842	1.2306733046559055	-0.844588	boundary_score	SHH	G3	7	8	6.657735806575766	4.69e-5	10.399155268942813	1.384332260938358	2.766191322977811	T-test	two.sided	0.00249082
chr16_5650000_5700000	1.7571793571416934	1.3494235251049929	-0.407756	boundary_score	SHH	G3	7	8	6.9879878476522626	4.7e-5	9.576346591079092	1.1935199274204908	2.320838786862896	T-test	two.sided	0.00249082
chrX_12050000_12100000	-2.02588	-0.811197	1.2146843635541968	boundary_score	SHH	G3	7	8	-6.02905	4.78e-5	12.637726195864575	-2.75393	-1.29783	T-test	two.sided	0.00252359
chr13_79250000_79300000	-2.03817	-1.23241	0.8057589586438735	boundary_score	SHH	G3	7	8	-7.72625	4.85e-5	8.216093880112592	-2.64372	-1.43263	T-test	two.sided	0.00253778
chr3_8150000_8200000	2.02094	1.2653051109661797	-0.755632	boundary_score	SHH	G3	7	8	6.209301286640111	4.86e-5	11.807941927134898	1.3105189935205772	2.7313552118397233	T-test	two.sided	0.00253778
chr5_132100000_132150000	-2.01067	-1.23942	0.7712439733523438	boundary_score	SHH	G3	7	8	-7.04188	4.87e-5	9.391369674999904	-2.6525	-1.36883	T-test	two.sided	0.00253778
chr17_10650000_10700000	2.1057388236180614	1.1013163401416939	-1.00442	boundary_score	SHH	G3	7	8	7.237950440090435	4.88e-5	8.997955015416968	1.4475860445777269	2.763891602658396	T-test	two.sided	0.00253778
chr3_179700000_179750000	-2.27806	-1.56632	0.7117359979520765	boundary_score	SHH	G3	7	8	-8.98007	4.99e-5	6.835242341174543	-2.88086	-1.67526	T-test	two.sided	0.0025853
chr16_82700000_82750000	1.9257235802670802	0.7650147083040414	-1.16071	boundary_score	SHH	G3	7	8	6.253727619521623	5.18e-5	11.46941723556808	1.25134	2.6001085921270506	T-test	two.sided	0.00264985
chr4_132650000_132700000	-1.55498	-0.787343	0.7676359083017775	boundary_score	SHH	G3	7	8	-6.60474	5.18e-5	10.331397871879364	-2.07729	-1.03267	T-test	two.sided	0.00264985
chr20_38550000_38600000	1.34922	1.3086634428686026	-0.040558	boundary_score	SHH	G3	7	8	6.473726735989547	5.19e-5	10.711904675287203	0.8889935219136706	1.8094493805041894	T-test	two.sided	0.00264985
chr19_44950000_45000000	-1.64808	-1.43683	0.2112485496117741	boundary_score	SHH	G3	7	8	-5.90403	5.2e-5	12.999377562857582	-2.25113	-1.04502	T-test	two.sided	0.00264985
chr17_39250000_39300000	-1.36418	-0.181275	1.1829059933543031	boundary_score	SHH	G3	7	8	-6.58806	5.21e-5	10.3669	-1.82336	-0.905007	T-test	two.sided	0.00264985
chr1_44200000_44250000	1.380052355112138	0.9662401983005138	-0.413812	boundary_score	SHH	G3	7	8	5.909611638634905	5.29e-5	12.920001418036707	0.8752307717679626	1.8848739384563131	T-test	two.sided	0.00268072
chr9_78600000_78650000	2.0889161373555973	1.3727590378849357	-0.716157	boundary_score	SHH	G3	7	8	6.325543644633776	5.44e-5	11.087354213493857	1.3627717915675504	2.8150604831436445	T-test	two.sided	0.00274178
chr2_195550000_195600000	-1.17063	-1.21942	-0.0487863	boundary_score	SHH	G3	7	8	-5.87778	5.45e-5	12.986115786383394	-1.60094	-0.740322	T-test	two.sided	0.00274178
chr3_125900000_125950000	2.0386899193440273	1.1718144428446937	-0.866875	boundary_score	SHH	G3	7	8	6.048204073351536	5.59e-5	12.092495865252381	1.3048921961491713	2.7724876425388834	T-test	two.sided	0.00279684
chr18_10650000_10700000	-2.00028	-1.46511	0.5351663311988868	boundary_score	SHH	G3	7	8	-6.95473	5.61e-5	9.313463015250992	-2.64758	-1.35297	T-test	two.sided	0.00279684
chr3_118000000_118050000	-1.67411	-0.840267	0.8338423957854272	boundary_score	SHH	G3	7	8	-5.91871	5.62e-5	12.681050392827986	-2.28674	-1.06148	T-test	two.sided	0.00279684
chr18_14950000_15000000	-1.68461	-1.04886	0.6357512165911291	boundary_score	SHH	G3	7	8	-6.05306	5.64e-5	12.046703892184084	-2.29073	-1.07849	T-test	two.sided	0.00279684
chr8_78800000_78850000	-1.61015	-0.847485	0.7626605155653933	boundary_score	SHH	G3	7	8	-5.92201	5.69e-5	12.628170223444103	-2.19929	-1.021	T-test	two.sided	0.00281147
chr10_21400000_21450000	-2.13615	-1.18299	0.9531593985937168	boundary_score	SHH	G3	7	8	-5.86618	5.71e-5	12.901302123488016	-2.92346	-1.34885	T-test	two.sided	0.00281147
chr5_138150000_138200000	-1.95203	-0.956593	0.9954394246670512	boundary_score	SHH	G3	7	8	-6.02879	5.76e-5	12.093439703691304	-2.65689	-1.24717	T-test	two.sided	0.002821
chr1_114750000_114800000	-2.24649	-1.26597	0.9805168447275787	boundary_score	SHH	G3	7	8	-5.84743	5.77e-5	12.964214641709646	-3.0767	-1.41628	T-test	two.sided	0.002821
chrX_32350000_32400000	-1.66525	-1.02251	0.6427381399815607	boundary_score	SHH	G3	7	8	-6.57097	5.82e-5	10.170265947450273	-2.22864	-1.10186	T-test	two.sided	0.00283546
chr19_48100000_48150000	1.853087593631703	1.4018198637424637	-0.451268	boundary_score	SHH	G3	7	8	6.219634518685176	5.87e-5	11.273647863426756	1.1992594660188294	2.506915721244577	T-test	two.sided	0.00284982
chr11_66900000_66950000	-1.6048	-1.14174	0.4630560264905627	boundary_score	SHH	G3	7	8	-5.8265	5.92e-5	12.992221365387955	-2.19987	-1.00973	T-test	two.sided	0.00285896
chr17_35850000_35900000	-1.71669	-1.27789	0.43879415013371026	boundary_score	SHH	G3	7	8	-6.02732	5.93e-5	12.015225250150174	-2.33716	-1.09621	T-test	two.sided	0.00285896
chr2_171500000_171550000	-2.12852	-1.11609	1.0124389824630724	boundary_score	SHH	G3	7	8	-5.83726	5.99e-5	12.899011439392265	-2.91692	-1.34013	T-test	two.sided	0.00286735
chr1_1650000_1700000	2.0576314029322322	1.3181784985914313	-0.739453	boundary_score	SHH	G3	7	8	5.971598438113094	6.01e-5	12.224673480297371	1.3084061528768032	2.806856652987661	T-test	two.sided	0.00286735
chr12_20700000_20750000	1.978630355499066	1.2396707677459922	-0.73896	boundary_score	SHH	G3	7	8	6.053200156854471	6.01e-5	11.865953238819845	1.2655409668509072	2.691719744147225	T-test	two.sided	0.00286735
chr8_92850000_92900000	1.505330718867084	0.36324750798862926	-1.14208	boundary_score	SHH	G3	7	8	7.796706964050085	6.03e-5	7.799450577867608	1.0581038241666845	1.9525576135674834	T-test	two.sided	0.00286735
chr21_24850000_24900000	2.1444234381962977	1.5186012292884064	-0.625822	boundary_score	SHH	G3	7	8	7.333639689312461	6.09e-5	8.459306363754122	1.4764466023275902	2.812400274065005	T-test	two.sided	0.0028802
chr9_17500000_17550000	1.5589029950676303	1.2938748148408008	-0.265028	boundary_score	SHH	G3	7	8	5.942296038068964	6.12e-5	12.306549174217153	0.9888879902114598	2.1289179999238006	T-test	two.sided	0.0028802
chr10_125000000_125050000	2.1692707646282416	0.9646163683955047	-1.20465	boundary_score	SHH	G3	7	8	6.2849995460413695	6.13e-5	10.929689953247125	1.4090029660040213	2.929538563252462	T-test	two.sided	0.0028802
chr11_14250000_14300000	1.8417566211709302	1.0129862779874093	-0.82877	boundary_score	SHH	G3	7	8	6.111577814583563	6.14e-5	11.564937061986328	1.1824097195286782	2.501103522813182	T-test	two.sided	0.0028802
chr2_241100000_241150000	-2.0661	-0.990481	1.0756201995497223	boundary_score	SHH	G3	7	8	-7.3862	6.18e-5	8.352415655623732	-2.70644	-1.42576	T-test	two.sided	0.0028892
chr2_31250000_31300000	-2.18917	-1.25007	0.9391010245343953	boundary_score	SHH	G3	7	8	-7.09914	6.24e-5	8.83193	-2.88879	-1.48956	T-test	two.sided	0.00290703
chr13_35850000_35900000	-2.10474	-1.0912	1.01354	boundary_score	SHH	G3	7	8	-6.02021	6.26e-5	11.891830266141287	-2.86724	-1.34223	T-test	two.sided	0.00290703
chr2_162000000_162050000	-2.26262	-1.18478	1.0778451805600282	boundary_score	SHH	G3	7	8	-6.03731	6.29e-5	11.805998928534123	-3.08067	-1.44457	T-test	two.sided	0.00291078
chr17_64400000_64450000	-2.12773	-1.36573	0.7619999979158938	boundary_score	SHH	G3	7	8	-5.91081	6.31e-5	12.363812198231427	-2.90949	-1.34597	T-test	two.sided	0.00291078
chr1_159900000_159950000	2.0711409521243715	1.08499	-0.986153	boundary_score	SHH	G3	7	8	6.669708560605899	6.34e-5	9.73292	1.3766559509759566	2.7656259532727865	T-test	two.sided	0.00291493
chr4_15500000_15550000	1.8501085432790667	0.7758085113910898	-1.0743	boundary_score	SHH	G3	7	8	6.252415967154681	6.39e-5	10.941344981833174	1.1984042391038405	2.501812847454293	T-test	two.sided	0.00292822
chr2_183200000_183250000	-1.78046	-1.21054	0.5699207653739005	boundary_score	SHH	G3	7	8	-6.18448	6.44e-5	11.164083960149016	-2.41296	-1.14795	T-test	two.sided	0.00294143
chr17_76750000_76800000	1.9810490740618185	0.9010782028710274	-1.07997	boundary_score	SHH	G3	7	8	6.341858885827433	6.51e-5	10.598732801233735	1.2903233406615706	2.6717748074620666	T-test	two.sided	0.00295001
chrX_35800000_35850000	-1.92773	-1.16923	0.7584935152740949	boundary_score	SHH	G3	7	8	-5.97223	6.52e-5	11.985918425352592	-2.6311	-1.22435	T-test	two.sided	0.00295001
chr2_208200000_208250000	2.1078437757942887	1.1931818377983132	-0.914662	boundary_score	SHH	G3	7	8	5.868395303508178	6.55e-5	12.456006309080719	1.3284111467144906	2.887276404874086	T-test	two.sided	0.00295001
chr4_16300000_16350000	2.013948920911808	1.2522334273066513	-0.761715	boundary_score	SHH	G3	7	8	5.872855656109514	6.55e-5	12.43479766101478	1.2696668908601771	2.758230950963439	T-test	two.sided	0.00295001
chr12_62400000_62450000	1.8861090009120351	1.081486746543988	-0.804622	boundary_score	SHH	G3	7	8	5.883338262851808	6.58e-5	12.372127400374195	1.1899376781365265	2.582280323687544	T-test	two.sided	0.00295001
chr20_50800000_50850000	1.8223870581824961	0.6135743221844202	-1.20881	boundary_score	SHH	G3	7	8	5.823325856880571	6.63e-5	12.646513573363245	1.1443821347889456	2.5003919815760467	T-test	two.sided	0.00295001
chr4_6700000_6750000	1.8196856295324204	1.3179736948194745	-0.501712	boundary_score	SHH	G3	7	8	5.758097296624339	6.64e-5	12.987864048955705	1.1368966743920348	2.502474584672806	T-test	two.sided	0.00295001
chr2_196050000_196100000	-1.58416	-1.0507	0.5334574764721375	boundary_score	SHH	G3	7	8	-6.59031	6.65e-5	9.83456	-2.12097	-1.04734	T-test	two.sided	0.00295001
chr5_132150000_132200000	-1.86751	-1.46651	0.4009970447139427	boundary_score	SHH	G3	7	8	-6.31168	6.65e-5	10.643396924671407	-2.52141	-1.21361	T-test	two.sided	0.00295001
chr12_75300000_75350000	-1.80819	-1.04273	0.7654535968281482	boundary_score	SHH	G3	7	8	-6.01169	6.72e-5	11.729186629908973	-2.46521	-1.15117	T-test	two.sided	0.00296155
chr7_10000000_10050000	1.4089810673407204	0.5381060220826487	-0.870875	boundary_score	SHH	G3	7	8	9.199902574286595	6.73e-5	6.341501710552284	1.0390702381401118	1.7788918965413287	T-test	two.sided	0.00296155
chr1_154050000_154100000	1.9341459529732477	1.2993725164555658	-0.634773	boundary_score	SHH	G3	7	8	5.775120965484046	6.74e-5	12.848048571730036	1.209746002474665	2.6585459034718304	T-test	two.sided	0.00296155
chr11_31050000_31100000	-1.88412	-0.791032	1.0930875032327125	boundary_score	SHH	G3	7	8	-6.01049	6.77e-5	11.710879148277103	-2.56899	-1.19925	T-test	two.sided	0.00296535
chr14_54450000_54500000	2.215398225424113	0.9815413384004013	-1.23386	boundary_score	SHH	G3	7	8	6.656707379065757	6.82e-5	9.616325332290085	1.4698282223798291	2.960968228468397	T-test	two.sided	0.00297785
chr9_1700000_1750000	2.2629065647979627	1.1452002984614833	-1.11771	boundary_score	SHH	G3	7	8	7.136492743770997	6.88e-5	8.594340050824611	1.5404059870788818	2.9854071425170434	T-test	two.sided	0.00299463
chr12_45100000_45150000	-2.07661	-1.3881	0.6885107478473071	boundary_score	SHH	G3	7	8	-6.27339	6.93e-5	10.672705032707716	-2.80792	-1.34531	T-test	two.sided	0.00299692
chr19_40150000_40200000	1.7245852589849227	0.8297964613038871	-0.894789	boundary_score	SHH	G3	7	8	6.065682582126153	6.95e-5	11.416552116863283	1.1015791293455375	2.3475913886243074	T-test	two.sided	0.00299692
chr7_103450000_103500000	1.9380869195644022	1.0784792124313023	-0.859608	boundary_score	SHH	G3	7	8	5.750517602036318	6.95e-5	12.881298181105908	1.2092990063565665	2.6668748327722374	T-test	two.sided	0.00299692
chr11_69650000_69700000	1.7104651229631869	1.0448212429156702	-0.665644	boundary_score	SHH	G3	7	8	7.4227528107876015	6.99e-5	8.100009261831618	1.1802199545468848	2.240710291379489	T-test	two.sided	0.00300483
chr9_20600000_20650000	-1.89558	-0.972963	0.9226126519937293	boundary_score	SHH	G3	7	8	-5.92209	7.03e-5	11.989659383520209	-2.59305	-1.1981	T-test	two.sided	0.0030127
chr1_179000000_179050000	-2.10425	-1.00481	1.0994409514775576	boundary_score	SHH	G3	7	8	-6.71803	7.14e-5	9.378343510866689	-2.80848	-1.40002	T-test	two.sided	0.00304533
chr6_24300000_24350000	-2.17808	-1.19009	0.9879811631524739	boundary_score	SHH	G3	7	8	-5.75972	7.15e-5	12.737549257943419	-2.99675	-1.3594	T-test	two.sided	0.00304533
chr9_127250000_127300000	2.1793149278930546	1.3040851718103408	-0.87523	boundary_score	SHH	G3	7	8	6.298581637744303	7.19e-5	10.502891844164711	1.4133512742760685	2.945278581510041	T-test	two.sided	0.0030471
chr2_60700000_60750000	-2.11339	-1.33519	0.7781926715575886	boundary_score	SHH	G3	7	8	-6.88743	7.21e-5	8.988558795531144	-2.80766	-1.41912	T-test	two.sided	0.0030471
chr7_10450000_10500000	1.6375447902888676	1.470612888010422	-0.166932	boundary_score	SHH	G3	7	8	5.732232268186964	7.22e-5	12.852039845711644	1.0196624598060562	2.2554271207716794	T-test	two.sided	0.0030471
chr9_35600000_35650000	-1.90226	-1.20976	0.6925035436710502	boundary_score	SHH	G3	7	8	-5.73507	7.25e-5	12.825212597508747	-2.61983	-1.1847	T-test	two.sided	0.00305049
chr18_30950000_31000000	-2.16922	-1.57101	0.59821	boundary_score	SHH	G3	7	8	-8.93589	7.28e-5	6.4450553223566045	-2.75341	-1.58502	T-test	two.sided	0.00305056
chr8_78400000_78450000	2.048710877207774	1.314139365514221	-0.734572	boundary_score	SHH	G3	7	8	5.790348267921654	7.3e-5	12.510296709179656	1.2812878053592087	2.816133949056339	T-test	two.sided	0.00305056
chr5_6600000_6650000	1.982695299803734	1.2697631345318512	-0.712932	boundary_score	SHH	G3	7	8	5.698773812067424	7.32e-5	12.993030932889024	1.2310272256169312	2.7343633739905364	T-test	two.sided	0.00305056
chr4_23850000_23900000	2.0770636629094037	0.9316599019526162	-1.1454	boundary_score	SHH	G3	7	8	5.849316614747631	7.35e-5	12.197480334602586	1.3047648928872932	2.8493624329315144	T-test	two.sided	0.00305056
chr9_20950000_21000000	-1.71792	-0.815235	0.9026882922470983	boundary_score	SHH	G3	7	8	-6.99532	7.36e-5	8.737292385888132	-2.27603	-1.15982	T-test	two.sided	0.00305056
chr1_219850000_219900000	1.9977466978691165	1.3251843071850664	-0.672562	boundary_score	SHH	G3	7	8	5.9806318897783965	7.41e-5	11.586328906763065	1.2670522013695682	2.728441194368665	T-test	two.sided	0.00306214
chrX_12100000_12150000	-1.9687	-0.813099	1.1556016786475947	boundary_score	SHH	G3	7	8	-5.78949	7.48e-5	12.439146482094724	-2.70671	-1.23069	T-test	two.sided	0.00308189
chr6_73700000_73750000	-1.29327	-1.18486	0.10841137762977258	boundary_score	SHH	G3	7	8	-5.8715	7.56e-5	12.009573707210798	-1.77313	-0.8134	T-test	two.sided	0.00309868
chr5_52600000_52650000	-2.29268	-1.2765	1.0161746875409003	boundary_score	SHH	G3	7	8	-6.23719	7.58e-5	10.572301592935458	-3.10573	-1.47962	T-test	two.sided	0.00309868
chr5_75750000_75800000	1.965266128760268	1.1061778072024053	-0.859088	boundary_score	SHH	G3	7	8	5.750390689053513	7.59e-5	12.593927137480733	1.2245064857076657	2.7060257718128704	T-test	two.sided	0.00309868
chr1_5500000_5550000	-1.61775	-0.632673	0.9850798428078864	boundary_score	SHH	G3	7	8	-6.51603	7.61e-5	9.74451	-2.17291	-1.06259	T-test	two.sided	0.00309868
chr17_55500000_55550000	-1.66329	-1.24787	0.4154163730744838	boundary_score	SHH	G3	7	8	-5.6709	7.69e-5	12.983895214344265	-2.29701	-1.02957	T-test	two.sided	0.0031221
chr19_16650000_16700000	1.7377523058962179	0.8941582007469255	-0.843594	boundary_score	SHH	G3	7	8	5.805908651496828	7.74e-5	12.24926881538471	1.0870859841869454	2.3884186276054904	T-test	two.sided	0.00313323
chr15_71700000_71750000	-1.9541	-0.924239	1.0298562147148056	boundary_score	SHH	G3	7	8	-6.04806	7.77e-5	11.186197149673175	-2.66378	-1.24441	T-test	two.sided	0.00313623
chr21_44850000_44900000	-1.97058	-1.0458	0.9247747882995853	boundary_score	SHH	G3	7	8	-6.05359	7.84e-5	11.139766499800135	-2.68595	-1.2552	T-test	two.sided	0.00315532
chr21_30050000_30100000	-1.55466	-1.37892	0.1757389904064728	boundary_score	SHH	G3	7	8	-5.88257	7.91e-5	11.823416117966765	-2.13143	-0.97788	T-test	two.sided	0.00316514
chr6_57450000_57500000	1.505023907533576	1.0349852678344922	-0.470039	boundary_score	SHH	G3	7	8	5.652594307207157	7.91e-5	12.99179775138662	0.9297809340601699	2.080266881006982	T-test	two.sided	0.00316514
chr18_55850000_55900000	1.9867994890253893	1.3098049863928838	-0.676995	boundary_score	SHH	G3	7	8	5.792038116399596	7.96e-5	12.229801035276536	1.2409722161198848	2.7326267619308937	T-test	two.sided	0.00317599
chr4_60200000_60250000	-2.04168	-1.22637	0.815302	boundary_score	SHH	G3	7	8	-5.68135	8e-5	12.794296064362428	-2.81931	-1.26405	T-test	two.sided	0.00318281
chr12_90950000_91000000	-1.76175	-0.841263	0.9204899731155052	boundary_score	SHH	G3	7	8	-5.64073	8.07e-5	12.994819966486064	-2.43652	-1.08698	T-test	two.sided	0.00319394
chr13_45000000_45050000	1.8741667737980077	1.031126663459681	-0.84304	boundary_score	SHH	G3	7	8	6.098906906242881	8.1e-5	10.8851	1.1969420180478103	2.551391529548205	T-test	two.sided	0.00319394
chr4_35950000_36000000	-1.75489	-0.925551	0.8293415332805096	boundary_score	SHH	G3	7	8	-5.99804	8.11e-5	11.265040906276917	-2.39701	-1.11278	T-test	two.sided	0.00319394
chr11_117850000_117900000	-1.89971	-0.977762	0.9219473159768701	boundary_score	SHH	G3	7	8	-6.40344	8.12e-5	9.910245348407633	-2.56154	-1.23787	T-test	two.sided	0.00319394
chr6_33550000_33600000	2.0043453718387747	1.4858070393482543	-0.518538	boundary_score	SHH	G3	7	8	6.409946438090294	8.15e-5	9.883131244896619	1.3065035791328774	2.7021871645446716	T-test	two.sided	0.00319669
chr9_87800000_87850000	-1.87095	-1.43007	0.4408758815245603	boundary_score	SHH	G3	7	8	-5.95796	8.18e-5	11.40535443862972	-2.55912	-1.18277	T-test	two.sided	0.00319942
chrX_119250000_119300000	1.9496412325801231	0.76358	-1.18606	boundary_score	SHH	G3	7	8	6.164789123880711	8.25e-5	10.607933762402485	1.2504184423980493	2.648864022762197	T-test	two.sided	0.0032165
chr18_56700000_56750000	1.9753524277569905	1.205745688571084	-0.769607	boundary_score	SHH	G3	7	8	6.396941648750323	8.27e-5	9.889047697985452	1.2862633942538546	2.6644414612601266	T-test	two.sided	0.0032165
chr18_14150000_14200000	2.0578831184429145	1.2446095283285847	-0.813274	boundary_score	SHH	G3	7	8	5.818779998708931	8.36e-5	11.95205810966757	1.2869762154844402	2.828790021401389	T-test	two.sided	0.00322441
chr5_165600000_165650000	-2.09848	-1.08068	1.0178041839071132	boundary_score	SHH	G3	7	8	-5.78903	8.36e-5	12.092621736138646	-2.88762	-1.30935	T-test	two.sided	0.00322441
chr8_70150000_70200000	-2.06588	-1.17731	0.8885679336835203	boundary_score	SHH	G3	7	8	-5.62486	8.36e-5	12.962030383193957	-2.85957	-1.27219	T-test	two.sided	0.00322441
chr2_164700000_164750000	-1.7171	-0.626843	1.0902574851774849	boundary_score	SHH	G3	7	8	-5.7329	8.41e-5	12.353279657996913	-2.36763	-1.06657	T-test	two.sided	0.00322577
chr3_97750000_97800000	-1.29022	-0.727874	0.5623512827333058	boundary_score	SHH	G3	7	8	-5.87758	8.41e-5	11.668128206318926	-1.77002	-0.810427	T-test	two.sided	0.00322577
chr3_100350000_100400000	1.8784071129646107	1.2749302051926494	-0.603477	boundary_score	SHH	G3	7	8	5.680970654992588	8.5e-5	12.593783186119575	1.1617341886046602	2.595080037324561	T-test	two.sided	0.0032373
chr10_85500000_85550000	1.9938011377882199	1.341034373210899	-0.652767	boundary_score	SHH	G3	7	8	5.731865780985747	8.51e-5	12.322979159686774	1.2381091207659791	2.749493154810461	T-test	two.sided	0.0032373
chr22_35000000_35050000	-1.67336	-1.10931	0.5640432930863869	boundary_score	SHH	G3	7	8	-5.6208	8.51e-5	12.925627018221324	-2.31689	-1.02982	T-test	two.sided	0.0032373
chr13_44950000_45000000	1.8690769012040152	0.8448532398948695	-1.02422	boundary_score	SHH	G3	7	8	6.025670988484461	8.6700000000000007e-005	10.978801164703999	1.1862019366350727	2.5519518657729576	T-test	two.sided	0.00328397
chr6_125950000_126000000	-1.71367	-0.635078	1.078587949439146	boundary_score	SHH	G3	7	8	-5.89812	8.68e-5	11.487051541185657	-2.34986	-1.07747	T-test	two.sided	0.00328397
chr10_85550000_85600000	1.9684253540212813	1.4074666709594699	-0.560959	boundary_score	SHH	G3	7	8	5.643416487393205	8.82e-5	12.675856594313862	1.2129246509437215	2.7239260570988413	T-test	two.sided	0.00332787
chr8_32200000_32250000	-1.9994	-1.1409	0.8585036787380927	boundary_score	SHH	G3	7	8	-5.74637	8.85e-5	12.126161413579414	-2.75663	-1.24218	T-test	two.sided	0.00333014
chr3_123300000_123350000	-2.07031	-1.06994	1.0003681731503697	boundary_score	SHH	G3	7	8	-6.26693	8.89e-5	10.103850774050617	-2.80536	-1.33526	T-test	two.sided	0.00333615
chr11_36150000_36200000	-1.7792	-1.33863	0.4405658345821848	boundary_score	SHH	G3	7	8	-5.57801	8.97e-5	12.9934	-2.46832	-1.09008	T-test	two.sided	0.0033571
chr20_4600000_4650000	-2.28132	-1.22478	1.0565367243365396	boundary_score	SHH	G3	7	8	-7.00179	9.04e-5	8.367077589724923	-3.02696	-1.53568	T-test	two.sided	0.00336516
chr4_8950000_9000000	1.931488432141491	1.15924	-0.77225	boundary_score	SHH	G3	7	8	5.650316202609117	9.04e-5	12.555838641684282	1.1903295872227448	2.672647277060237	T-test	two.sided	0.00336516
chr6_4050000_4100000	1.606939897329053	0.6888568069392385	-0.918083	boundary_score	SHH	G3	7	8	5.570152508269743	9.07e-5	12.999003760305142	0.9836877282079841	2.230192066450122	T-test	two.sided	0.0033673
chr2_28800000_28850000	-2.05367	-0.873653	1.180018609859729	boundary_score	SHH	G3	7	8	-6.42154	9.1e-5	9.613998673270244	-2.77015	-1.33719	T-test	two.sided	0.00336785
chr1_65700000_65750000	-1.87878	-0.99941	0.8793714586498713	boundary_score	SHH	G3	7	8	-5.93675	9.12e-5	11.189299226167156	-2.57388	-1.18368	T-test	two.sided	0.00336785
chr13_23400000_23450000	1.619381350118691	0.8537682350619475	-0.765613	boundary_score	SHH	G3	7	8	5.558584855291498	9.26e-5	12.997512563370625	0.989989	2.2487733380997423	T-test	two.sided	0.00341048
chr20_50750000_50800000	2.020686826118651	0.7899900618784926	-1.2307	boundary_score	SHH	G3	7	8	6.600551156536308	9.29e-5	9.129128534197237	1.329642392952297	2.7117312592850045	T-test	two.sided	0.0034108
chr10_50100000_50150000	-1.82701	-0.976844	0.8501656159893743	boundary_score	SHH	G3	7	8	-5.7576	9.31e-5	11.915321566250388	-2.51894	-1.13508	T-test	two.sided	0.0034108
chr6_24250000_24300000	-2.05986	-1.06605	0.9938151143298647	boundary_score	SHH	G3	7	8	-5.55611	9.37e-5	12.970725467757308	-2.86097	-1.25875	T-test	two.sided	0.00342375
chr8_100150000_100200000	1.9915145634524367	0.9305821661597029	-1.06093	boundary_score	SHH	G3	7	8	5.688219644316303	9.5e-5	12.194043995320474	1.2300299579348577	2.7529991689700157	T-test	two.sided	0.00346214
chr15_72150000_72200000	-1.88854	-1.2491	0.6394418311701483	boundary_score	SHH	G3	7	8	-5.68598	9.63e-5	12.16248483740337	-2.61114	-1.16594	T-test	two.sided	0.00348387
chr5_30000000_30050000	-1.91145	-0.945795	0.9656556675809413	boundary_score	SHH	G3	7	8	-5.80013	9.63e-5	11.615803845274076	-2.63213	-1.19077	T-test	two.sided	0.00348387
chr3_129350000_129400000	1.8576279666849285	0.9867840581523162	-0.870844	boundary_score	SHH	G3	7	8	5.67176	9.65e-5	12.229481502286896	1.1454998672989951	2.569756066070862	T-test	two.sided	0.00348387
chr4_77050000_77100000	1.509602141332877	0.890943	-0.618659	boundary_score	SHH	G3	7	8	6.387762206050672	9.66e-5	9.575032324964061	0.979847	2.03936	T-test	two.sided	0.00348387
chr15_71750000_71800000	-1.9772	-0.856289	1.120912717313042	boundary_score	SHH	G3	7	8	-5.84138	9.78e-5	11.3909	-2.71909	-1.23532	T-test	two.sided	0.00350159
chr2_179800000_179850000	1.8122517768498203	0.7858201926879017	-1.02643	boundary_score	SHH	G3	7	8	6.060779879587923	9.79e-5	10.538184313732703	1.1505927280597776	2.4739108256398628	T-test	two.sided	0.00350159
chr6_146450000_146500000	0.8941841462796687	0.17101247186637628	-0.723172	boundary_score	SHH	G3	7	8	5.541878951884971	9.8e-5	12.896510049979192	0.545323	1.2430449574724634	T-test	two.sided	0.00350159
chr1_247600000_247650000	-1.91725	-0.883275	1.0339779176568717	boundary_score	SHH	G3	7	8	-5.54833	9.81e-5	12.85213101452042	-2.66465	-1.16985	T-test	two.sided	0.00350159
chr4_108000000_108050000	2.0447217826078568	1.1103404908320187	-0.934381	boundary_score	SHH	G3	7	8	6.705921655395747	9.84e-5	8.787487174221814	1.3524098091669225	2.737033756048791	T-test	two.sided	0.00350329
chr16_56900000_56950000	-1.9152	-0.703724	1.2114714773640214	boundary_score	SHH	G3	7	8	-5.59832	9.87e-5	12.547976913515969	-2.65698	-1.17341	T-test	two.sided	0.00350499
chr15_68550000_68600000	-2.01084	-1.10183	0.909009	boundary_score	SHH	G3	7	8	-6.37045	9.91e-5	9.566387791170808	-2.7185	-1.30318	T-test	two.sided	0.00351021
chr12_103800000_103850000	-1.87001	-0.692843	1.1771656008530633	boundary_score	SHH	G3	7	8	-5.56732	9.95e-5	12.694097389135507	-2.59744	-1.14258	T-test	two.sided	0.00351541
chr16_750000_800000	1.848004876144819	1.005387327928663	-0.842618	boundary_score	SHH	G3	7	8	5.544145932563871	1.01e-4	12.780525580047096	1.1266399755296872	2.5693697767599506	T-test	two.sided	0.00354138
chr3_24700000_24750000	2.05815	1.2906501052870158	-0.767497	boundary_score	SHH	G3	7	8	5.910294666769426	1.01e-4	11.016029539918152	1.2918321173614826	2.8244619671855373	T-test	two.sided	0.00354138
chr6_119300000_119350000	-2.17959	-1.13937	1.0402184456890247	boundary_score	SHH	G3	7	8	-6.02292	1.01e-4	10.58833463683375	-2.97988	-1.3793	T-test	two.sided	0.00354138
chr1_43200000_43250000	1.6854385140778985	0.9886823850085161	-0.696756	boundary_score	SHH	G3	7	8	5.497031170640114	1.03e-4	12.998911447634931	1.023044683432797	2.34783	T-test	two.sided	0.00358435
chr15_92050000_92100000	-2.19623	-1.09049	1.1057366467382383	boundary_score	SHH	G3	7	8	-5.62345	1.03e-4	12.26302517263061	-3.04514	-1.34732	T-test	two.sided	0.00358435
chr5_108500000_108550000	-1.97893	-1.01152	0.9674031033380076	boundary_score	SHH	G3	7	8	-6.76395	1.03e-4	8.589018604256715	-2.64562	-1.31223	T-test	two.sided	0.00358435
chr1_176350000_176400000	1.8637213681639566	0.9068251736205559	-0.956896	boundary_score	SHH	G3	7	8	5.651089512808383	1.04e-4	12.094687216731423	1.1457753939123807	2.5816673424155323	T-test	two.sided	0.00359214
chr10_29900000_29950000	-1.65084	-0.51366	1.1371748000061606	boundary_score	SHH	G3	7	8	-5.54866	1.04e-4	12.637673845494303	-2.29547	-1.00621	T-test	two.sided	0.00359214
chr2_227000000_227050000	-2.14181	-1.09462	1.047188197086303	boundary_score	SHH	G3	7	8	-5.54295	1.04e-4	12.680352390327418	-2.97872	-1.30489	T-test	two.sided	0.00359214
chr19_40100000_40150000	1.7837422415598065	0.6767609158016534	-1.10698	boundary_score	SHH	G3	7	8	5.565524649514043	1.05e-4	12.512235277161933	1.0885935344500581	2.4788909486695547	T-test	two.sided	0.00360873
chr8_77200000_77250000	2.093341237002841	1.0513194060513966	-1.04202	boundary_score	SHH	G3	7	8	5.820906404792159	1.05e-4	11.286118495353477	1.304254136073969	2.8824283379317133	T-test	two.sided	0.00360873
chr19_44900000_44950000	-1.64265	-1.37954	0.26311273962884824	boundary_score	SHH	G3	7	8	-5.4996	1.07e-4	12.836953203653213	-2.28876	-0.996546	T-test	two.sided	0.00365935
chr6_142450000_142500000	2.0615101128674453	1.118204528827726	-0.943306	boundary_score	SHH	G3	7	8	5.498350435238253	1.07e-4	12.833475123139499	1.250448051382456	2.8725721743524346	T-test	two.sided	0.00365935
chr20_38500000_38550000	1.5387515348257508	1.3001760530725148	-0.238575	boundary_score	SHH	G3	7	8	5.660105647172185	1.08e-4	11.928525585103916	0.9460274453029863	2.131475624348515	T-test	two.sided	0.00368447
chr6_24400000_24450000	-1.95611	-1.28487	0.671242	boundary_score	SHH	G3	7	8	-5.47253	1.09e-4	12.92875490980835	-2.72874	-1.18347	T-test	two.sided	0.00369818
chr6_33600000_33650000	1.6789400825083225	1.479541759586338	-0.199398	boundary_score	SHH	G3	7	8	6.2707849383337795	1.09e-4	9.6240373712092655	1.079204088860706	2.2786760761559393	T-test	two.sided	0.00369818
chr10_30650000_30700000	1.8530035258897501	1.3375490685748508	-0.515454	boundary_score	SHH	G3	7	8	6.442507127980546	1.1e-4	9.168807621509709	1.2041799693954187	2.501827082384082	T-test	two.sided	0.00369818
chr17_27800000_27850000	-1.9647	-1.19247	0.7722330292840662	boundary_score	SHH	G3	7	8	-5.48809	1.1e-4	12.801276131702219	-2.73932	-1.19008	T-test	two.sided	0.00369818
chr19_16700000_16750000	1.7443184203976285	1.11481	-0.629513	boundary_score	SHH	G3	7	8	5.4603167621433455	1.1e-4	12.95993877424439	1.0539637271050601	2.4346731136901973	T-test	two.sided	0.00369818
chr3_75000000_75050000	-1.9404	-0.976427	0.9639687999300526	boundary_score	SHH	G3	7	8	-5.99133	1.1e-4	10.491684856011926	-2.65746	-1.22333	T-test	two.sided	0.00369818
chr15_50100000_50150000	1.903976776988713	1.307497329992441	-0.596479	boundary_score	SHH	G3	7	8	5.50739	1.12e-4	12.623425125394139	1.1548373484184173	2.6531162055590083	T-test	two.sided	0.00375633
chr10_104600000_104650000	1.897041002996363	0.9172422819382724	-0.979799	boundary_score	SHH	G3	7	8	7.3573991330285455	1.14e-4	7.450041694073238	1.294730697339442	2.499351308653284	T-test	two.sided	0.00381419
chr7_13950000_14000000	-1.7499	-0.963985	0.7859165473328292	boundary_score	SHH	G3	7	8	-5.43716	1.15e-4	12.971275491594739	-2.44535	-1.05445	T-test	two.sided	0.0038384
chr11_19900000_19950000	-1.67036	-0.682169	0.9881875865608782	boundary_score	SHH	G3	7	8	-5.51352	1.16e-4	12.47982468428116	-2.32764	-1.01307	T-test	two.sided	0.00385325
chr5_16000000_16050000	1.6886850444818264	1.4215905877652684	-0.267094	boundary_score	SHH	G3	7	8	5.963871906712385	1.16e-4	10.456797327007894	1.0614979413939551	2.315872147569698	T-test	two.sided	0.00385325
chr1_70150000_70200000	1.5641036047288956	0.6185319351525239	-0.945572	boundary_score	SHH	G3	7	8	5.45025	1.17e-4	12.80569503144389	0.9431670254503022	2.185040184007489	T-test	two.sided	0.00385878
chr10_45750000_45800000	1.6326464801669136	0.8379777320612045	-0.794669	boundary_score	SHH	G3	7	8	5.431959735128833	1.17e-4	12.942538606396013	0.9830262790472288	2.2822666812865986	T-test	two.sided	0.00385878
chr22_48050000_48100000	2.022076052280902	1.4165860076437753	-0.60549	boundary_score	SHH	G3	7	8	5.503191804978617	1.17e-4	12.490793666483608	1.2249746472783196	2.8191774572834847	T-test	two.sided	0.00385878
chr18_47950000_48000000	2.1449740745724277	1.326995215217641	-0.817979	boundary_score	SHH	G3	7	8	5.603938169871164	1.18e-4	11.933254400713489	1.310489876759993	2.979458272384863	T-test	two.sided	0.00387336
chr5_165550000_165600000	-2.17811	-1.10039	1.0777187236576067	boundary_score	SHH	G3	7	8	-5.83683	1.18e-4	10.875439941747265	-3.0006	-1.35563	T-test	two.sided	0.00387336
chr11_14300000_14350000	1.8072884304028771	1.0193112549461634	-0.787977	boundary_score	SHH	G3	7	8	5.888255611788124	1.19e-4	10.650694130918733	1.1290247662948534	2.485552094510901	T-test	two.sided	0.0038878
chr9_21000000_21050000	-1.59817	-0.718883	0.8792917604117624	boundary_score	SHH	G3	7	8	-5.42011	1.19e-4	12.94454478661282	-2.23546	-0.96089	T-test	two.sided	0.0038878
chr9_72600000_72650000	-1.77157	-0.900043	0.8715313281217315	boundary_score	SHH	G3	7	8	-5.49408	1.2e-4	12.465463855881303	-2.47124	-1.07191	T-test	two.sided	0.00390717
chr19_600000_650000	2.0298124587244244	0.9450035667092915	-1.08481	boundary_score	SHH	G3	7	8	5.505630671013133	1.21e-4	12.382839265102648	1.2292749243624188	2.8303499930864295	T-test	two.sided	0.00390717
chr8_106700000_106750000	-1.72922	-1.12584	0.6033817057141082	boundary_score	SHH	G3	7	8	-5.49238	1.21e-4	12.45727587315215	-2.41241	-1.04603	T-test	two.sided	0.00390717
chr8_60550000_60600000	1.8226372324508682	0.6715815498653227	-1.15106	boundary_score	SHH	G3	7	8	5.425281081146928	1.21e-4	12.832404061182173	1.0958910413298946	2.5493834235718418	T-test	two.sided	0.00390717
chrX_145800000_145850000	1.831604392552178	0.6610527810068476	-1.17055	boundary_score	SHH	G3	7	8	5.4623	1.21e-4	12.629763602250568	1.105030334144399	2.558178450959957	T-test	two.sided	0.00390717
chr6_115950000_116000000	-2.04678	-1.33474	0.7120410926073416	boundary_score	SHH	G3	7	8	-6.26557	1.22e-4	9.3916	-2.78109	-1.31247	T-test	two.sided	0.00392123
chr8_70100000_70150000	-2.22293	-1.21323	1.0096998526976868	boundary_score	SHH	G3	7	8	-6.44632	1.22e-4	8.94362	-3.00375	-1.4421	T-test	two.sided	0.00392123
chrX_118800000_118850000	2.139861483165107	1.3821297198162144	-0.757732	boundary_score	SHH	G3	7	8	6.594477209212855	1.23e-4	8.600421926219552	1.4005756322534257	2.8791473340767877	T-test	two.sided	0.00394424
chr6_48750000_48800000	-1.70952	-1.14913	0.5603881107628575	boundary_score	SHH	G3	7	8	-5.66467	1.24e-4	11.469273664500658	-2.37045	-1.0486	T-test	two.sided	0.00394894
chr8_78850000_78900000	-1.47727	-0.845026	0.6322446239978872	boundary_score	SHH	G3	7	8	-5.62863	1.24e-4	11.6418	-2.05107	-0.903469	T-test	two.sided	0.00394894
chrX_94400000_94450000	1.905459568843254	1.1848455343246642	-0.720614	boundary_score	SHH	G3	7	8	7.018506997704659	1.24e-4	7.807666174038426	1.27671	2.5342129559486786	T-test	two.sided	0.00394894
chr1_5750000_5800000	-1.98795	-1.21191	0.776037	boundary_score	SHH	G3	7	8	-6.58745	1.25e-4	8.585213004378799	-2.67568	-1.30022	T-test	two.sided	0.00397168
chr17_63850000_63900000	-1.85559	-1.43556	0.4200305358598454	boundary_score	SHH	G3	7	8	-5.61744	1.26e-4	11.650717281999377	-2.57772	-1.13347	T-test	two.sided	0.00397616
chr18_28950000_29000000	-2.02571	-0.873595	1.1521188964796372	boundary_score	SHH	G3	7	8	-6.8333	1.26e-4	8.094782513536325	-2.70793	-1.3435	T-test	two.sided	0.00397616
chr4_185550000_185600000	-1.94863	-1.48358	0.46504757491710647	boundary_score	SHH	G3	7	8	-6.32463	1.26e-4	9.175811470321758	-2.64357	-1.25368	T-test	two.sided	0.00397616
chr20_22300000_22350000	1.6755663605502114	0.6820740244493915	-0.993492	boundary_score	SHH	G3	7	8	5.54663	1.27e-4	11.975816134618752	1.0172276858137168	2.3339050352867057	T-test	two.sided	0.00399863
chr12_51400000_51450000	-2.00248	-1.34024	0.6622348614846142	boundary_score	SHH	G3	7	8	-5.68074	1.29e-4	11.288609563528002	-2.77592	-1.22904	T-test	two.sided	0.00404326
chr8_104500000_104550000	-2.04387	-1.07096	0.9729093208731839	boundary_score	SHH	G3	7	8	-5.46389	1.29e-4	12.395841170410032	-2.85602	-1.23172	T-test	two.sided	0.00404326
chr6_128000000_128050000	2.2243459118371733	1.5887969975992984	-0.635549	boundary_score	SHH	G3	7	8	7.916034789984161	1.3e-4	6.630020772015066	1.552313539973018	2.896378283701329	T-test	two.sided	0.00405108
chrX_85650000_85700000	-1.94967	-1.29805	0.651623	boundary_score	SHH	G3	7	8	-5.59722	1.3e-4	11.647705683294559	-2.71117	-1.18817	T-test	two.sided	0.00405108
chr15_77000000_77050000	-1.9472	-0.978801	0.9683956809820431	boundary_score	SHH	G3	7	8	-5.54862	1.31e-4	11.882064539719332	-2.71266	-1.18174	T-test	two.sided	0.00405108
chr3_27300000_27350000	1.711520687960448	1.3598603618811131	-0.35166	boundary_score	SHH	G3	7	8	5.3696447733652874	1.31e-4	12.910498925461651	1.0224391670751594	2.400602208845737	T-test	two.sided	0.00405108
chr6_97500000_97550000	-1.95528	-1.38098	0.5743038172552105	boundary_score	SHH	G3	7	8	-5.46105	1.31e-4	12.345367068954399	-2.73297	-1.17759	T-test	two.sided	0.00405108
chrX_44300000_44350000	1.9700735508586655	1.456065713886919	-0.514008	boundary_score	SHH	G3	7	8	5.761195905157199	1.31e-4	10.904604599224928	1.216630120956385	2.7235169807609463	T-test	two.sided	0.00405108
chr11_64350000_64400000	-2.03691	-0.962701	1.0742065620694252	boundary_score	SHH	G3	7	8	-5.49608	1.32e-4	12.139126660324171	-2.84337	-1.23044	T-test	two.sided	0.0040639
chr3_53900000_53950000	2.0962525931626907	0.8528417234026812	-1.24341	boundary_score	SHH	G3	7	8	5.869196353513197	1.32e-4	10.463569840145105	1.305199778776916	2.887305407548466	T-test	two.sided	0.0040639
chr11_18250000_18300000	1.8043453616482052	1.293039458920177	-0.511306	boundary_score	SHH	G3	7	8	5.366718940656486	1.33e-4	12.858244500539637	1.077192672162758	2.5314980511336524	T-test	two.sided	0.00406763
chr2_239950000_240000000	1.8259316430244712	0.8302311928699976	-0.9957	boundary_score	SHH	G3	7	8	5.414182120029761	1.33e-4	12.576628008651987	1.0948467486950693	2.5570165373538734	T-test	two.sided	0.00406763
chr4_132600000_132650000	-1.40305	-0.814823	0.588224	boundary_score	SHH	G3	7	8	-5.78718	1.33e-4	10.739267627067449	-1.93824	-0.867854	T-test	two.sided	0.00406763
chr12_20400000_20450000	-1.72642	-1.06502	0.6613923555958078	boundary_score	SHH	G3	7	8	-5.67099	1.34e-4	11.223534452290872	-2.39484	-1.058	T-test	two.sided	0.00408024
chr14_59600000_59650000	1.7133024565131278	1.4795863274967533	-0.233716	boundary_score	SHH	G3	7	8	5.419265659600841	1.34e-4	12.514377931160123	1.027597245903598	2.3990076671226577	T-test	two.sided	0.00408024
chr11_13750000_13800000	1.9534098901437948	1.1745300938823002	-0.77888	boundary_score	SHH	G3	7	8	5.341847465014553	1.35e-4	12.979687506610716	1.1632793289746688	2.743540451312921	T-test	two.sided	0.00409274
chr11_36850000_36900000	-1.99536	-1.34856	0.6467976895910618	boundary_score	SHH	G3	7	8	-5.45415	1.35e-4	12.286258024386603	-2.79041	-1.20031	T-test	two.sided	0.00409274
chr6_118900000_118950000	1.9847554319428569	1.128272997632363	-0.856482	boundary_score	SHH	G3	7	8	5.4153820905309376	1.36e-4	12.485043889374372	1.189640576259325	2.779870287626389	T-test	two.sided	0.00411407
chr14_103450000_103500000	1.5208491502378845	1.2809571911669895	-0.239892	boundary_score	SHH	G3	7	8	5.344069216817043	1.37e-4	12.909423105159123	0.9055989292806103	2.136099371195159	T-test	two.sided	0.00412634
chr18_6550000_6600000	1.7574086979474561	1.392956113580689	-0.364453	boundary_score	SHH	G3	7	8	6.589034406823843	1.37e-4	8.402282698142063	1.147445961546416	2.367371434348496	T-test	two.sided	0.00412634
chr6_8250000_8300000	-1.84112	-0.575166	1.2659520621958131	boundary_score	SHH	G3	7	8	-5.32403	1.38e-4	12.992646926990439	-2.58824	-1.09399	T-test	two.sided	0.00414747
chr17_48150000_48200000	1.902531032091561	1.090750582940743	-0.81178	boundary_score	SHH	G3	7	8	6.494036731825328	1.39e-4	8.577993017579612	1.2347927233101355	2.5702693408729864	T-test	two.sided	0.0041685
chr4_36000000_36050000	-1.92044	-1.13309	0.7873525625968876	boundary_score	SHH	G3	7	8	-5.43656	1.4e-4	12.269992056965874	-2.68823	-1.15266	T-test	two.sided	0.00418043
chr6_159700000_159750000	1.9178414737679121	0.8521520289843009	-1.06569	boundary_score	SHH	G3	7	8	5.7109117197618495	1.4e-4	10.913516109870477	1.1779901914098603	2.6576927561259636	T-test	two.sided	0.00418043
chr16_76700000_76750000	-1.93382	-0.69397	1.2398497686703767	boundary_score	SHH	G3	7	8	-6.53764	1.41e-4	8.455893029372245	-2.60958	-1.25806	T-test	two.sided	0.00419226
chr3_125400000_125450000	2.087717659110002	1.1121642499463338	-0.975553	boundary_score	SHH	G3	7	8	5.382165333524004	1.41e-4	12.550232394114053	1.2466573324206158	2.928777985799388	T-test	two.sided	0.00419226
chr2_179850000_179900000	1.6927798511703058	0.6518860739091317	-1.04089	boundary_score	SHH	G3	7	8	5.777766158276205	1.42e-4	10.600223288317169	1.044951820971509	2.340607881369102	T-test	two.sided	0.00421297
chr16_73900000_73950000	-1.71776	-1.28187	0.4358886158570628	boundary_score	SHH	G3	7	8	-5.66209	1.44e-4	11.04905524265436	-2.38513	-1.05039	T-test	two.sided	0.0042632
chr5_93050000_93100000	2.0337043448010483	1.088778821829518	-0.944926	boundary_score	SHH	G3	7	8	5.432203893698034	1.45e-4	12.150201921201923	1.2191190447757303	2.848289644826366	T-test	two.sided	0.00428367
chr3_137800000_137850000	-1.62612	-0.964515	0.6616068433514167	boundary_score	SHH	G3	7	8	-5.559	1.47e-4	11.46193744530526	-2.2668	-0.98544	T-test	two.sided	0.00432435
chrX_33400000_33450000	-1.97275	-1.12939	0.8433539702583203	boundary_score	SHH	G3	7	8	-6.23769	1.47e-4	9.065523663126633	-2.68739	-1.2581	T-test	two.sided	0.00432435
chr5_15450000_15500000	1.8335037493661444	1.4432244158977794	-0.390279	boundary_score	SHH	G3	7	8	5.589871953963893	1.48e-4	11.293560595867012	1.113853417192985	2.5531540815393035	T-test	two.sided	0.00434457
chr10_131900000_131950000	1.7193779295192293	0.5673568859622785	-1.15202	boundary_score	SHH	G3	7	8	5.661039448470255	1.5e-4	10.936897237779132	1.0504211083925663	2.388334750645892	T-test	two.sided	0.00437553
chr11_117350000_117400000	1.9890862214406382	1.1548168354632447	-0.834269	boundary_score	SHH	G3	7	8	5.275718559628629	1.5e-4	12.989199115084729	1.1745009218190001	2.803671521062276	T-test	two.sided	0.00437553
chr21_38650000_38700000	-2.3518	-1.1843	1.167498336234034	boundary_score	SHH	G3	7	8	-6.67794	1.5e-4	8.076422255280372	-3.16258	-1.54102	T-test	two.sided	0.00437553
chr9_78550000_78600000	2.0423603475479086	1.470226293874468	-0.572134	boundary_score	SHH	G3	7	8	6.44703	1.51e-4	8.525995151884663	1.319609746917979	2.765110948177838	T-test	two.sided	0.00439546
chr15_42500000_42550000	1.969122839985713	1.0421204246391385	-0.927002	boundary_score	SHH	G3	7	8	5.293024875123594	1.52e-4	12.824077608326325	1.1642955080207602	2.773950171950666	T-test	two.sided	0.0044061
chrX_119500000_119550000	1.619037520043078	0.6775306493331427	-0.941507	boundary_score	SHH	G3	7	8	5.275403322294467	1.52e-4	12.940105776323119	0.9557016351830222	2.282373404903134	T-test	two.sided	0.0044061
chr1_168650000_168700000	-1.57494	-0.342497	1.2324376379725752	boundary_score	SHH	G3	7	8	-6.96978	1.53e-4	7.549228458450732	-2.10148	-1.04839	T-test	two.sided	0.00441664
chr7_28200000_28250000	1.9720107674796805	0.8549909679970986	-1.11702	boundary_score	SHH	G3	7	8	5.593293087688952	1.53e-4	11.175303558947643	1.197498527166251	2.7465230077931104	T-test	two.sided	0.00441664
chr4_37450000_37500000	-1.79609	-0.849282	0.9468122874129699	boundary_score	SHH	G3	7	8	-5.45505	1.54e-4	11.839845099123073	-2.51455	-1.07763	T-test	two.sided	0.0044271
chr7_142500000_142550000	-1.89017	-1.22625	0.6639128573110056	boundary_score	SHH	G3	7	8	-5.42065	1.54e-4	12.027928538975058	-2.64972	-1.13062	T-test	two.sided	0.0044271
chr2_144450000_144500000	-1.46666	-1.32148	0.1451751765746079	boundary_score	SHH	G3	7	8	-5.26142	1.55e-4	12.965810184920834	-2.06904	-0.864279	T-test	two.sided	0.00442834
chr6_800000_850000	-1.85354	-1.10876	0.7447819438863054	boundary_score	SHH	G3	7	8	-5.50741	1.55e-4	11.548790956282627	-2.59001	-1.11706	T-test	two.sided	0.00442834
chr8_78450000_78500000	2.1232477036532513	1.357464851424501	-0.765783	boundary_score	SHH	G3	7	8	5.813185012553486	1.55e-4	10.238092257435506	1.3119850224116374	2.9345103848948653	T-test	two.sided	0.00442834
chr16_74200000_74250000	1.7690417562359961	1.1168470903464287	-0.652195	boundary_score	SHH	G3	7	8	5.303984992363859	1.59e-4	12.587747758402328	1.0460863206188158	2.4919971918531765	T-test	two.sided	0.0045333
chr14_90300000_90350000	1.6997405460774564	0.7999533483163526	-0.899787	boundary_score	SHH	G3	7	8	5.419879361889778	1.6e-4	11.89803094599402	1.0157881007259737	2.383692991428939	T-test	two.sided	0.00454315
chr17_21000000_21050000	1.2739465329868702	1.0071665060531325	-0.26678	boundary_score	SHH	G3	7	8	5.313653433842985	1.6e-4	12.499551728814978	0.753883	1.7940100747043697	T-test	two.sided	0.00454315
chr2_164600000_164650000	-2.08091	-0.915129	1.1657817717320271	boundary_score	SHH	G3	7	8	-5.23532	1.61e-4	12.988056531569912	-2.93969	-1.22214	T-test	two.sided	0.00454367
chr5_15400000_15450000	1.7975891920361478	1.428516400865453	-0.369073	boundary_score	SHH	G3	7	8	5.292528464530012	1.61e-4	12.611260664734358	1.0615215285521316	2.5336568555201637	T-test	two.sided	0.00454367
chr6_168000000_168050000	-1.65562	-0.468116	1.1875089826249776	boundary_score	SHH	G3	7	8	-5.42612	1.61e-4	11.829812582878994	-2.32149	-0.98976	T-test	two.sided	0.00454367
chr13_43150000_43200000	-1.66398	-1.12618	0.5378033734904875	boundary_score	SHH	G3	7	8	-5.25814	1.62e-4	12.82977899363935	-2.34857	-0.979391	T-test	two.sided	0.00456262
chr1_213050000_213100000	1.7155212540639826	0.9986496453681422	-0.716872	boundary_score	SHH	G3	7	8	5.2569896626647346	1.64e-4	12.773761472322166	1.0092535592226202	2.421788948905345	T-test	two.sided	0.00460028
chr15_42550000_42600000	1.9734305402987993	0.834184	-1.13925	boundary_score	SHH	G3	7	8	5.534507468805297	1.64e-4	11.238626958215134	1.1906570259518139	2.7562040546457847	T-test	two.sided	0.00460028
chr3_157150000_157200000	1.5309918704839844	1.311548259194706	-0.219444	boundary_score	SHH	G3	7	8	5.262912681051301	1.65e-4	12.723499620059615	0.9011451594460171	2.1608385815219515	T-test	two.sided	0.004619
chr13_24250000_24300000	1.5853905025404882	0.5779403932356962	-1.00745	boundary_score	SHH	G3	7	8	5.233518990468395	1.66e-4	12.894324436242362	0.9304041480838968	2.2403768569970794	T-test	two.sided	0.00462833
chr14_32250000_32300000	-1.31263	-1.2766	0.0360284	boundary_score	SHH	G3	7	8	-5.41605	1.66e-4	11.78860568903815	-1.84173	-0.78352	T-test	two.sided	0.00462833
chr7_91850000_91900000	-1.73491	-1.15123	0.5836789674134613	boundary_score	SHH	G3	7	8	-5.34631	1.68e-4	12.138193060487067	-2.44106	-1.02876	T-test	two.sided	0.00466536
chr8_137350000_137400000	-2.11932	-1.05681	1.062503135262738	boundary_score	SHH	G3	7	8	-5.56915	1.68e-4	10.996717763085051	-2.95692	-1.28171	T-test	two.sided	0.00466536
chr11_69700000_69750000	1.7122681207193917	1.0866136654330651	-0.625654	boundary_score	SHH	G3	7	8	6.0714352860807494	1.7e-4	9.19251	1.07632	2.3482116260646038	T-test	two.sided	0.00471148
chr1_172550000_172600000	1.919530080450159	0.8932516239467415	-1.02628	boundary_score	SHH	G3	7	8	5.299755837985791	1.72e-4	12.324295514351187	1.1326780501856817	2.706382110714636	T-test	two.sided	0.00474795
chr11_62900000_62950000	1.236076153821002	0.9703487670738092	-0.265727	boundary_score	SHH	G3	7	8	5.315974670732003	1.72e-4	12.239582042141532	0.7305539272566374	1.741598380385367	T-test	two.sided	0.00474795
chr20_51000000_51050000	-1.77643	-1.10859	0.6678416972421941	boundary_score	SHH	G3	7	8	-5.24599	1.73e-4	12.647345178869731	-2.51007	-1.04279	T-test	two.sided	0.00475664
chr3_190800000_190850000	-1.49021	-1.21833	0.2718834136724583	boundary_score	SHH	G3	7	8	-5.82236	1.73e-4	9.919624248572282	-2.06113	-0.919302	T-test	two.sided	0.00475664
chr10_44350000_44400000	-1.88569	-0.787811	1.0978813859937953	boundary_score	SHH	G3	7	8	-5.56952	1.74e-4	10.896408633632051	-2.63175	-1.13963	T-test	two.sided	0.00477468
chr1_23650000_23700000	-1.47354	-0.196483	1.2770618845303556	boundary_score	SHH	G3	7	8	-5.21097	1.76e-4	12.820766004601003	-2.08532	-0.861771	T-test	two.sided	0.00481055
chr9_78350000_78400000	-1.55224	-1.38802	0.16421611723829663	boundary_score	SHH	G3	7	8	-5.18357	1.76e-4	12.993883279774531	-2.1992	-0.905277	T-test	two.sided	0.00481055
chr17_39900000_39950000	2.131186195884758	1.2214561218462743	-0.90973	boundary_score	SHH	G3	7	8	5.651159769965595	1.77e-4	10.489612393224428	1.2961883972468549	2.9661839945226616	T-test	two.sided	0.00482838
chr1_46250000_46300000	1.720435700153823	0.8842396053369079	-0.836196	boundary_score	SHH	G3	7	8	5.239590088404619	1.78e-4	12.572238424793133	1.0086106474848677	2.4322607528227786	T-test	two.sided	0.0048436
chr11_31950000_32000000	-2.07133	-1.06074	1.0105919927130254	boundary_score	SHH	G3	7	8	-5.28826	1.79e-4	12.248397119137536	-2.92282	-1.21984	T-test	two.sided	0.0048436
chr20_58750000_58800000	-1.96297	-0.999532	0.9634419955715168	boundary_score	SHH	G3	7	8	-5.22661	1.79e-4	12.642244326117963	-2.77669	-1.14926	T-test	two.sided	0.0048436
chr4_25900000_25950000	2.026804613843539	1.1289558323963538	-0.897849	boundary_score	SHH	G3	7	8	5.380962936244694	1.79e-4	11.7296	1.2040255474883808	2.849583680198697	T-test	two.sided	0.0048436
chr11_41450000_41500000	-1.92551	-1.12833	0.7971789810862772	boundary_score	SHH	G3	7	8	-5.24056	1.8e-4	12.532347092993657	-2.7223	-1.12872	T-test	two.sided	0.0048436
chr2_147050000_147100000	1.8368336475100553	1.1017539683079758	-0.73508	boundary_score	SHH	G3	7	8	5.229865160125486	1.8e-4	12.604045353326683	1.0756386093979047	2.5980286856222055	T-test	two.sided	0.0048436
chr2_233350000_233400000	1.982556975807986	0.733286	-1.24927	boundary_score	SHH	G3	7	8	6.4085896791759085	1.8e-4	8.263015867115971	1.2731063543541208	2.6920075972618513	T-test	two.sided	0.0048436
chr11_36900000_36950000	-1.89684	-1.31682	0.5800186888956769	boundary_score	SHH	G3	7	8	-5.16708	1.82e-4	12.985958082544352	-2.68999	-1.10368	T-test	two.sided	0.00484915
chr2_127050000_127100000	-2.21065	-1.29042	0.9202347783934972	boundary_score	SHH	G3	7	8	-5.48983	1.82e-4	11.126744280206236	-3.09572	-1.32559	T-test	two.sided	0.00484915
chr2_74650000_74700000	1.9839042105193712	0.998767	-0.985137	boundary_score	SHH	G3	7	8	5.164835330089767	1.82e-4	12.999964998308288	1.154068335228386	2.8137400858103563	T-test	two.sided	0.00484915
chr8_78750000_78800000	-1.70626	-0.949466	0.756795	boundary_score	SHH	G3	7	8	-5.29952	1.82e-4	12.125819212877888	-2.40696	-1.00557	T-test	two.sided	0.00484915
chr2_73400000_73450000	1.679026071553626	0.42223226442907164	-1.25679	boundary_score	SHH	G3	7	8	5.17445	1.83e-4	12.912350997744591	0.9775364435068844	2.380515699600368	T-test	two.sided	0.00484915
chr4_10150000_10200000	1.846591354336128	0.890589	-0.956003	boundary_score	SHH	G3	7	8	5.974155917545946	1.83e-4	9.299509807275822	1.150784075479943	2.542398633192313	T-test	two.sided	0.00484915
chr6_103200000_103250000	-1.71129	-0.624889	1.0863961463524328	boundary_score	SHH	G3	7	8	-5.1611	1.83e-4	12.999996281694958	-2.42761	-0.994964	T-test	two.sided	0.00484915
chr8_92800000_92850000	1.41586	0.40401077531189405	-1.01185	boundary_score	SHH	G3	7	8	6.972029669097001	1.83e-4	7.265728171214375	0.9391973245334513	1.8925261202681287	T-test	two.sided	0.00484915
chr10_70100000_70150000	1.8410709759980064	1.2572565987032633	-0.583814	boundary_score	SHH	G3	7	8	5.1623865394049675	1.84e-4	12.961522896902284	1.070382348639241	2.6117596033567714	T-test	two.sided	0.00485711
chr7_27550000_27600000	-2.05439	-1.08101	0.9733812121907072	boundary_score	SHH	G3	7	8	-5.93956	1.84e-4	9.39187	-2.83188	-1.2769	T-test	two.sided	0.00485711
chr19_52250000_52300000	-1.58003	-0.841103	0.7389224417627274	boundary_score	SHH	G3	7	8	-5.17058	1.85e-4	12.890028365049556	-2.24076	-0.919287	T-test	two.sided	0.00486367
chr20_38400000_38450000	1.3617964670979312	1.1337897432282087	-0.228007	boundary_score	SHH	G3	7	8	5.181794835255913	1.85e-4	12.815730779414883	0.793212	1.9303809637199112	T-test	two.sided	0.00486367
chr10_130000000_130050000	-2.14723	-1.21758	0.9296429795452648	boundary_score	SHH	G3	7	8	-5.18146	1.86e-4	12.787413635328146	-3.04401	-1.25044	T-test	two.sided	0.00486367
chr2_124850000_124900000	-1.82398	-1.07652	0.7474666328223817	boundary_score	SHH	G3	7	8	-5.48549	1.86e-4	11.0752	-2.55523	-1.09274	T-test	two.sided	0.00486367
chr4_23800000_23850000	1.7753538944474718	0.6352337262506711	-1.14012	boundary_score	SHH	G3	7	8	5.267737482689653	1.86e-4	12.247329651814598	1.0426830258376352	2.5080247630573087	T-test	two.sided	0.00486367
chr10_14450000_14500000	-1.42137	-0.39993	1.0214400448406882	boundary_score	SHH	G3	7	8	-5.27729	1.87e-4	12.156783782912612	-2.00737	-0.835374	T-test	two.sided	0.00487147
chr8_70850000_70900000	1.7065787679786315	1.317076435196247	-0.389502	boundary_score	SHH	G3	7	8	5.198920744553581	1.87e-4	12.660929751401973	0.9954886139632185	2.4176689219940446	T-test	two.sided	0.00487147
chr19_35600000_35650000	-1.697	-1.16719	0.5298109546177171	boundary_score	SHH	G3	7	8	-5.99747	1.88e-4	9.168827117223973	-2.33529	-1.05871	T-test	two.sided	0.00488835
chr10_7450000_7500000	1.8024008562618192	0.5596629634965284	-1.24274	boundary_score	SHH	G3	7	8	5.158471666753568	1.89e-4	12.899983535662395	1.0469597702761908	2.5578419422474474	T-test	two.sided	0.00489602
chr5_108450000_108500000	-2.05932	-1.05809	1.0012274445432168	boundary_score	SHH	G3	7	8	-7.20282	1.89e-4	6.904911938207746	-2.73727	-1.38137	T-test	two.sided	0.00489602
chr17_62400000_62450000	-2.01676	-1.03636	0.9804005408924205	boundary_score	SHH	G3	7	8	-5.60862	1.9e-4	10.468092143018612	-2.81313	-1.22039	T-test	two.sided	0.00490362
chrX_134900000_134950000	1.9568085922540472	0.9990801245781805	-0.957728	boundary_score	SHH	G3	7	8	5.141904744257761	1.9e-4	12.986094650162238	1.1345669607375337	2.7790502237705605	T-test	two.sided	0.00490362
chr10_122950000_123000000	1.602850075192505	0.31593054180643404	-1.28692	boundary_score	SHH	G3	7	8	5.931288026622532	1.91e-4	9.336034860722947	0.9948705172579346	2.2108296331270756	T-test	two.sided	0.00491118
chr5_73550000_73600000	1.7836184221745712	1.1297038263774921	-0.653915	boundary_score	SHH	G3	7	8	5.46338	1.91e-4	11.090060350646525	1.065779134824964	2.5014577095241783	T-test	two.sided	0.00491118
chr1_168600000_168650000	-1.53783	-0.271377	1.2664576087892787	boundary_score	SHH	G3	7	8	-6.22674	1.94e-4	8.517009811099886	-2.10139	-0.974277	T-test	two.sided	0.00496076
chr2_80600000_80650000	2.1628775549207298	1.5406380041559855	-0.62224	boundary_score	SHH	G3	7	8	6.726002354995479	1.94e-4	7.548710266458656	1.4135489127152472	2.9122061971262125	T-test	two.sided	0.00496076
chr8_70800000_70850000	1.7412086337313948	1.2938093067090093	-0.447399	boundary_score	SHH	G3	7	8	5.546570059619283	1.94e-4	10.67121330668721	1.0476575006424005	2.4347597668203886	T-test	two.sided	0.00496076
chr1_170650000_170700000	-1.59307	-1.28579	0.30727647792179724	boundary_score	SHH	G3	7	8	-6.39159	1.95e-4	8.148528517696628	-2.16601	-1.02013	T-test	two.sided	0.00497716
chr9_87300000_87350000	-2.1567	-1.19175	0.9649521400015839	boundary_score	SHH	G3	7	8	-5.80427	1.98e-4	9.641164001789445	-2.98881	-1.32459	T-test	two.sided	0.00504446
chr1_57450000_57500000	-1.7876	-1.03423	0.7533757137144738	boundary_score	SHH	G3	7	8	-5.51868	1.99e-4	10.71247257377563	-2.50288	-1.07232	T-test	two.sided	0.00506065
chr11_69050000_69100000	1.7119965441954852	0.9551466930119925	-0.75685	boundary_score	SHH	G3	7	8	5.208513383353637	2e-4	12.339898966486617	0.9980199870935629	2.4259731012974073	T-test	two.sided	0.00507678
chr2_189700000_189750000	-1.57068	-1.21166	0.35901269247227796	boundary_score	SHH	G3	7	8	-5.44799	2.01e-4	11.008253922679758	-2.20517	-0.936181	T-test	two.sided	0.00508358
chr22_43150000_43200000	2.0085336023076534	1.311743834625134	-0.69679	boundary_score	SHH	G3	7	8	5.109665827421762	2.01e-4	12.98800644904733	1.1592451089500881	2.857822095665219	T-test	two.sided	0.00508358
chr10_21500000_21550000	-1.91375	-1.2585	0.6552505697241053	boundary_score	SHH	G3	7	8	-5.10647	2.02e-4	12.99360578235383	-2.72343	-1.10407	T-test	two.sided	0.00509033
chr16_82600000_82650000	1.7094768975525656	0.5135514445441736	-1.19593	boundary_score	SHH	G3	7	8	5.45142	2.02e-4	10.983023780050543	1.0191537806401485	2.3998000144649825	T-test	two.sided	0.00509033
chr17_2800000_2850000	-1.7391	-1.14989	0.5892080977105802	boundary_score	SHH	G3	7	8	-5.50092	2.03e-4	10.733254773340892	-2.43705	-1.04115	T-test	two.sided	0.00509703
chr4_100400000_100450000	1.98092	1.0200438756578645	-0.960878	boundary_score	SHH	G3	7	8	6.2666403319206205	2.03e-4	8.336526054639574	1.2570708281181182	2.704773292739422	T-test	two.sided	0.00509703
chr1_41050000_41100000	1.9249921714970641	1.2258242453371875	-0.699168	boundary_score	SHH	G3	7	8	6.03555	2.08e-4	8.84769	1.2015964949846722	2.648387848009456	T-test	two.sided	0.00521314
chr18_13100000_13150000	-1.27904	-0.548614	0.7304279457634798	boundary_score	SHH	G3	7	8	-5.16592	2.1e-4	12.43144173298844	-1.81643	-0.741654	T-test	two.sided	0.00525378
chr10_58850000_58900000	-1.88496	-1.09788	0.7870815016096903	boundary_score	SHH	G3	7	8	-5.07642	2.12e-4	12.999050933415733	-2.68715	-1.08277	T-test	two.sided	0.00526587
chr22_34950000_35000000	-1.60948	-1.07886	0.530612	boundary_score	SHH	G3	7	8	-5.20158	2.12e-4	12.159741810571052	-2.28266	-0.936288	T-test	two.sided	0.00526587
chr5_15500000_15550000	1.7594857459284226	1.3730510941894227	-0.386435	boundary_score	SHH	G3	7	8	5.338500048943741	2.12e-4	11.384465811366175	1.0370533425248365	2.4819181493320084	T-test	two.sided	0.00526587
chr6_160550000_160600000	1.878622905765727	1.015610009617298	-0.863013	boundary_score	SHH	G3	7	8	5.63575	2.12e-4	10.061592918205147	1.1365096753948667	2.6207361361365873	T-test	two.sided	0.00526587
chr10_7400000_7450000	1.7558604770624724	0.48212527292647733	-1.27374	boundary_score	SHH	G3	7	8	5.696786147539653	2.14e-4	9.81033	1.067300634955125	2.44442	T-test	two.sided	0.00530605
chr2_34100000_34150000	-1.78072	-1.16156	0.6191603853987051	boundary_score	SHH	G3	7	8	-5.12305	2.15e-4	12.618986953604699	-2.53395	-1.02749	T-test	two.sided	0.00532135
chr5_79550000_79600000	-2.03097	-1.4163	0.6146771998012102	boundary_score	SHH	G3	7	8	-5.77325	2.17e-4	9.515879835835742	-2.82025	-1.2417	T-test	two.sided	0.0053574
chr14_79250000_79300000	1.0555652337952206	0.39749019353226267	-0.658075	boundary_score	SHH	G3	7	8	5.110927758861232	2.18e-4	12.65095624176889	0.6081274259577945	1.5030030416326468	T-test	two.sided	0.0053574
chr8_103550000_103600000	1.3735949783857957	0.9805019739537332	-0.393093	boundary_score	SHH	G3	7	8	5.154639612886222	2.18e-4	12.348766047611166	0.7948040803113422	1.9523858764602495	T-test	two.sided	0.0053574
chr9_78650000_78700000	2.035281806643824	1.2582830652237087	-0.776999	boundary_score	SHH	G3	7	8	5.962110876743689	2.18e-4	8.937183284228821	1.26222	2.808341064075748	T-test	two.sided	0.0053574
chr3_64000000_64050000	1.498971054142689	0.953551	-0.54542	boundary_score	SHH	G3	7	8	5.058874306078284	2.2e-4	12.98446980287644	0.8587646254938768	2.139177482791501	T-test	two.sided	0.00538748
chr4_146300000_146350000	-2.05614	-0.950355	1.1057877233710565	boundary_score	SHH	G3	7	8	-5.79838	2.2e-4	9.401726647513293	-2.85312	-1.25916	T-test	two.sided	0.00538748
chr15_33200000_33250000	1.9729249318652409	0.8980166328671636	-1.07491	boundary_score	SHH	G3	7	8	5.506956108340708	2.22e-4	10.447024320934423	1.1792765569517951	2.7665733067786866	T-test	two.sided	0.00541735
chr8_48050000_48100000	1.719700948040008	1.1220362213907944	-0.597665	boundary_score	SHH	G3	7	8	5.052910640198265	2.22e-4	12.981464538331643	0.9843371940136262	2.45506	T-test	two.sided	0.00541735
chr1_179050000_179100000	-1.96021	-0.745208	1.2149984307806136	boundary_score	SHH	G3	7	8	-6.02246	2.24e-4	8.72249	-2.70009	-1.22033	T-test	two.sided	0.00543748
chr12_40550000_40600000	-1.79548	-0.896704	0.8987769777690569	boundary_score	SHH	G3	7	8	-5.04871	2.24e-4	12.982749531073706	-2.56388	-1.02708	T-test	two.sided	0.00543748
chrX_149300000_149350000	-1.70502	-0.445435	1.259584933743135	boundary_score	SHH	G3	7	8	-5.30203	2.24e-4	11.382291437783975	-2.40992	-1.00012	T-test	two.sided	0.00543748
chr19_54250000_54300000	1.7503038914748754	1.2824374375351406	-0.467866	boundary_score	SHH	G3	7	8	5.038921311775431	2.27e-4	12.988069902193033	0.9998149409671587	2.5007928419825927	T-test	two.sided	0.00550069
chr11_67350000_67400000	-1.88201	-1.19346	0.6885454302042924	boundary_score	SHH	G3	7	8	-5.16852	2.29e-4	12.069296599541024	-2.67487	-1.08914	T-test	two.sided	0.00552025
chr15_33150000_33200000	1.767455265524363	0.7162443782915513	-1.05121	boundary_score	SHH	G3	7	8	5.249595621539239	2.29e-4	11.601080971994758	1.031076214257989	2.503834316790737	T-test	two.sided	0.00552025
chr20_18000000_18050000	1.9721846894991142	1.0988389731358374	-0.873346	boundary_score	SHH	G3	7	8	5.1468700598126835	2.29e-4	12.209693075517318	1.138891720662981	2.805477658335247	T-test	two.sided	0.00552025
chr13_30900000_30950000	-1.75554	-0.522437	1.2331069833522021	boundary_score	SHH	G3	7	8	-5.1097	2.3e-4	12.44199962545705	-2.50118	-1.00991	T-test	two.sided	0.00553475
chr16_12050000_12100000	-1.64388	-0.886105	0.7577722390116695	boundary_score	SHH	G3	7	8	-5.05867	2.31e-4	12.785612419381568	-2.34711	-0.940641	T-test	two.sided	0.00553491
chr20_24000000_24050000	-1.50138	-0.384198	1.1171774530973728	boundary_score	SHH	G3	7	8	-5.07288	2.31e-4	12.66915815048319	-2.14246	-0.860289	T-test	two.sided	0.00553491
chr1_241550000_241600000	-2.04856	-1.44886	0.5996971180608912	boundary_score	SHH	G3	7	8	-6.97619	2.32e-4	6.8939773267235545	-2.7451	-1.35201	T-test	two.sided	0.00553491
chr11_13700000_13750000	1.8936462914079337	1.0265402480422545	-0.867106	boundary_score	SHH	G3	7	8	5.034060937323542	2.32e-4	12.937006532726116	1.0805850288542738	2.7067075539615937	T-test	two.sided	0.00553491
chr14_91300000_91350000	-2.14991	-1.28982	0.8600882957942801	boundary_score	SHH	G3	7	8	-6.41541	2.32e-4	7.782773502359653	-2.92646	-1.37336	T-test	two.sided	0.00553491
chr12_63750000_63800000	1.9667263021045145	1.1848744239333555	-0.781852	boundary_score	SHH	G3	7	8	5.942945083548489	2.33e-4	8.839999962250648	1.2160295996653845	2.7174230045436447	T-test	two.sided	0.00554924
chr10_119650000_119700000	1.7403092631181227	0.5488796404556208	-1.19143	boundary_score	SHH	G3	7	8	5.224363097627884	2.34e-4	11.671392136374388	1.0122429949177572	2.4683755313184883	T-test	two.sided	0.005554
chr2_224350000_224400000	1.7550974857336326	1.0140128629501293	-0.741085	boundary_score	SHH	G3	7	8	5.105699693608756	2.34e-4	12.40358543495906	1.008818879431637	2.5013760920356276	T-test	two.sided	0.005554
chr19_52300000_52350000	-1.42523	-0.742713	0.6825149749377031	boundary_score	SHH	G3	7	8	-5.01978	2.35e-4	12.999744236183531	-2.03861	-0.81185	T-test	two.sided	0.00556822
chr13_46100000_46150000	-1.5871	-0.669745	0.9173540028217764	boundary_score	SHH	G3	7	8	-5.27998	2.36e-4	11.331227296500886	-2.24634	-0.927861	T-test	two.sided	0.00557289
chr3_146800000_146850000	1.6160974447021932	1.188585220738084	-0.427512	boundary_score	SHH	G3	7	8	5.081915651477731	2.36e-4	12.522269934728904	0.9264058292427895	2.3057890601615973	T-test	two.sided	0.00557289
chr2_224300000_224350000	1.8325970487700443	0.8925285303049945	-0.940069	boundary_score	SHH	G3	7	8	5.018364201694747	2.37e-4	12.963984665345233	1.04345	2.621739369471948	T-test	two.sided	0.005587
chr3_8200000_8250000	1.9184280439396975	1.139666337264586	-0.778762	boundary_score	SHH	G3	7	8	5.226666718608035	2.38e-4	11.588075099093572	1.1155387785851083	2.7213173092942866	T-test	two.sided	0.00560107
chr2_206800000_206850000	-1.5187	-0.934095	0.5846001935737214	boundary_score	SHH	G3	7	8	-5.30267	2.39e-4	11.159460589633106	-2.14796	-0.889426	T-test	two.sided	0.0056056
chrX_111650000_111700000	-1.4108	-0.986947	0.4238579456448366	boundary_score	SHH	G3	7	8	-5.09465	2.39e-4	12.38554031089631	-2.01208	-0.809527	T-test	two.sided	0.0056056
chr7_135200000_135250000	-1.78006	-1.20293	0.5771236574566047	boundary_score	SHH	G3	7	8	-5.00157	2.43e-4	12.995372686328421	-2.54896	-1.01115	T-test	two.sided	0.00568981
chr8_59950000_60000000	-1.62304	-0.895903	0.7271333271313946	boundary_score	SHH	G3	7	8	-5.00119	2.44e-4	12.970784207191466	-2.3243	-0.921771	T-test	two.sided	0.0057036
chr15_33800000_33850000	1.7194543043028432	1.2853745944640098	-0.43408	boundary_score	SHH	G3	7	8	5.113394998535699	2.45e-4	12.175759115516987	0.9879676958092277	2.4509409127964585	T-test	two.sided	0.00571735
chr7_83800000_83850000	1.7704319055960385	0.7931991413988381	-0.977233	boundary_score	SHH	G3	7	8	5.322223492736991	2.48e-4	10.948927487932204	1.037859671743045	2.503004139449032	T-test	two.sided	0.00577765
chr11_102250000_102300000	-2.0139	-1.21945	0.7944487838948942	boundary_score	SHH	G3	7	8	-5.12711	2.49e-4	12.01283203768108	-2.86962	-1.15818	T-test	two.sided	0.00578155
chr5_16050000_16100000	1.70697	1.3998951590857196	-0.307074	boundary_score	SHH	G3	7	8	5.07047	2.49e-4	12.38667293539369	0.9760060431175621	2.4379325918857977	T-test	two.sided	0.00578155
chrX_41300000_41350000	2.3224613867343624	1.2708282255988967	-1.05163	boundary_score	SHH	G3	7	8	6.380509234988429	2.5e-4	7.708905910111831	1.4775426564633503	3.167380117005375	T-test	two.sided	0.00579508
chr9_83100000_83150000	1.9470337199793435	1.2013513539799585	-0.745682	boundary_score	SHH	G3	7	8	5.696444975700028	2.51e-4	9.403181604647651	1.1788570957523354	2.7152103442063513	T-test	two.sided	0.00580856
chr2_240750000_240800000	1.9521327294995896	0.9282813823634646	-1.02385	boundary_score	SHH	G3	7	8	5.867617527588258	2.53e-4	8.862731840446392	1.1977415126701456	2.7065239463290336	T-test	two.sided	0.00581979
chr6_108000000_108050000	1.932985759658785	1.1135935314662253	-0.819392	boundary_score	SHH	G3	7	8	5.530753314224664	2.53e-4	9.9732	1.1539724963443936	2.7119990229731763	T-test	two.sided	0.00581979
chr11_69100000_69150000	1.8105411731044534	0.8027153398895712	-1.00783	boundary_score	SHH	G3	7	8	5.475972492114054	2.54e-4	10.180132505859541	1.0756064556019607	2.545475890606946	T-test	two.sided	0.00581979
chr2_201750000_201800000	1.7292051704123068	1.2117508147178757	-0.517454	boundary_score	SHH	G3	7	8	4.978097522716535	2.54e-4	12.983022005813531	0.9786740100894457	2.4797363307351676	T-test	two.sided	0.00581979
chr3_183800000_183850000	-1.62024	-0.637617	0.9826251033994654	boundary_score	SHH	G3	7	8	-5.4155	2.54e-4	10.436015234173544	-2.28311	-0.957371	T-test	two.sided	0.00581979
chr6_118850000_118900000	1.6824640866524776	1.149636607664649	-0.532827	boundary_score	SHH	G3	7	8	5.137964300985208	2.54e-4	11.878328488331759	0.9681844622375957	2.3967437110673595	T-test	two.sided	0.00581979
chr12_123250000_123300000	-1.49584	-1.27728	0.21856116560869543	boundary_score	SHH	G3	7	8	-5.06757	2.56e-4	12.302321680627127	-2.13724	-0.854451	T-test	two.sided	0.00582715
chr3_72450000_72500000	-1.41553	-1.24075	0.1747813866866457	boundary_score	SHH	G3	7	8	-5.13551	2.56e-4	11.857373018578558	-2.0169	-0.814171	T-test	two.sided	0.00582715
chr5_176400000_176450000	1.7714883090566993	0.9536634073176499	-0.817825	boundary_score	SHH	G3	7	8	5.240858307106906	2.56e-4	11.255958412950468	1.0295813429439333	2.513395275169465	T-test	two.sided	0.00582715
chrX_146350000_146400000	1.7410281200733693	0.7004804385935444	-1.04055	boundary_score	SHH	G3	7	8	5.301624170365333	2.56e-4	10.949282326427321	1.0178263905209763	2.464229849625762	T-test	two.sided	0.00582715
chr4_16250000_16300000	2.0432041128150047	1.0188121402276205	-1.02439	boundary_score	SHH	G3	7	8	5.445000818860542	2.57e-4	10.279219382855755	1.2101765637697597	2.87623	T-test	two.sided	0.00583079
chr5_64900000_64950000	1.8560607123543482	1.205348709460283	-0.650712	boundary_score	SHH	G3	7	8	6.31958	2.57e-4	7.775936682091005	1.175374836282386	2.5367465884263103	T-test	two.sided	0.00583079
chr15_65150000_65200000	1.751705418740864	1.2156759860814044	-0.536029	boundary_score	SHH	G3	7	8	5.203465631776693	2.58e-4	11.434996633051034	1.0141856415174753	2.4892251959642526	T-test	two.sided	0.00584393
chr12_93500000_93550000	1.991525183365103	0.9696392348193259	-1.02189	boundary_score	SHH	G3	7	8	5.669666331270764	2.59e-4	9.411295383311042	1.2021826979800379	2.7808676687501688	T-test	two.sided	0.00585703
chr12_26800000_26850000	-1.95592	-1.22803	0.7278834268502068	boundary_score	SHH	G3	7	8	-5.39916	2.6e-4	10.442708912896332	-2.75848	-1.15336	T-test	two.sided	0.00586405
chr10_49500000_49550000	1.804039509627041	0.5698627797074992	-1.23418	boundary_score	SHH	G3	7	8	5.053887442226109	2.61e-4	12.318372790317936	1.0285123991317875	2.5795666201222947	T-test	two.sided	0.00586405
chr17_70650000_70700000	-1.93633	-1.30017	0.6361625865330596	boundary_score	SHH	G3	7	8	-5.58551	2.61e-4	9.687552077637214	-2.71215	-1.16051	T-test	two.sided	0.00586405
chr8_110100000_110150000	-1.84338	-0.822483	1.0208981720715553	boundary_score	SHH	G3	7	8	-5.03607	2.61e-4	12.44066626410009	-2.63778	-1.04898	T-test	two.sided	0.00586405
chr10_123950000_124000000	2.146424347909594	0.8596325931596934	-1.28679	boundary_score	SHH	G3	7	8	6.045040539244526	2.62e-4	8.33203	1.3332717918908488	2.9595769039283395	T-test	two.sided	0.00586753
chr13_78100000_78150000	-1.82305	-0.846913	0.9761327043296151	boundary_score	SHH	G3	7	8	-5.44688	2.62e-4	10.209124908053102	-2.56673	-1.07936	T-test	two.sided	0.00586753
chr13_92200000_92250000	1.7969820198070658	1.1345698543010474	-0.662412	boundary_score	SHH	G3	7	8	5.118210195617317	2.63e-4	11.865664539763765	1.0310483848846943	2.5629156547294376	T-test	two.sided	0.00588044
chr3_8100000_8150000	1.8101026575581005	1.235309343940988	-0.574793	boundary_score	SHH	G3	7	8	5.070371164765727	2.65e-4	12.143592762464365	1.0332938683729354	2.5869114467432657	T-test	two.sided	0.00590614
chr8_41500000_41550000	-1.49297	-1.18469	0.3082825832571834	boundary_score	SHH	G3	7	8	-5.08002	2.65e-4	12.085243483788153	-2.1328	-0.853137	T-test	two.sided	0.00590614
chr14_64500000_64550000	1.7354092835287975	0.7702369325295612	-0.965172	boundary_score	SHH	G3	7	8	4.99114	2.67e-4	12.659516599012697	0.9821950222821759	2.488623544775419	T-test	two.sided	0.00594118
chr21_16550000_16600000	-2.04435	-1.25424	0.7901075331921353	boundary_score	SHH	G3	7	8	-5.34717	2.68e-4	10.580409517320707	-2.88993	-1.19877	T-test	two.sided	0.00595389
chr1_84850000_84900000	-1.94085	-1.30856	0.6322971352664244	boundary_score	SHH	G3	7	8	-5.41584	2.7e-4	10.256722615456404	-2.73664	-1.14506	T-test	two.sided	0.00597919
chr15_50050000_50100000	2.0843559748514395	1.2939075958776305	-0.790448	boundary_score	SHH	G3	7	8	5.52384	2.7e-4	9.82458	1.2415546461254325	2.9271573035774465	T-test	two.sided	0.00597919
chr16_58100000_58150000	1.728193039296114	0.8739510041352095	-0.854242	boundary_score	SHH	G3	7	8	5.220861375660609	2.75e-4	11.11698744593578	1.0005642018571925	2.455821876735036	T-test	two.sided	0.00608021
chr15_34550000_34600000	-1.92265	-0.86058	1.0620703362134034	boundary_score	SHH	G3	7	8	-4.98271	2.76e-4	12.584552136158512	-2.75907	-1.08623	T-test	two.sided	0.00609262
chr13_23450000_23500000	1.742908799827878	0.813157	-0.929751	boundary_score	SHH	G3	7	8	5.110934749121909	2.78e-4	11.704881114514313	0.9978164274434917	2.488001172212264	T-test	two.sided	0.00612703
chr12_40900000_40950000	1.3320318485935414	0.7050563888776207	-0.626975	boundary_score	SHH	G3	7	8	5.223420117795083	2.8e-4	11.044818381731403	0.7710332234774746	1.8930304737096078	T-test	two.sided	0.00614186
chr4_62750000_62800000	-1.73488	-0.751086	0.9837954057941002	boundary_score	SHH	G3	7	8	-6.23388	2.8e-4	7.784446598117178	-2.37975	-1.09002	T-test	two.sided	0.00614186
chrX_27900000_27950000	-1.65399	-1.28156	0.3724375238020931	boundary_score	SHH	G3	7	8	-5.21717	2.8e-4	11.076658146874117	-2.35118	-0.956808	T-test	two.sided	0.00614186
chr7_111500000_111550000	-1.7045	-1.33061	0.37389	boundary_score	SHH	G3	7	8	-5.32549	2.81e-4	10.531158766643744	-2.41281	-0.9962	T-test	two.sided	0.00615408
chr10_8000000_8050000	1.9203443772707773	1.0590189763063824	-0.861325	boundary_score	SHH	G3	7	8	5.240849213124422	2.82e-4	10.935608147248953	1.1132828232766867	2.727405931264868	T-test	two.sided	0.00616625
chr2_67400000_67450000	1.7334802678643486	0.9851042914656675	-0.748376	boundary_score	SHH	G3	7	8	4.948523079162848	2.86e-4	12.679757387886651	0.9747500717678859	2.4922104639608116	T-test	two.sided	0.00624388
chr6_128050000_128100000	2.174559107045546	1.6058097063028582	-0.568749	boundary_score	SHH	G3	7	8	7.361367594744852	2.87e-4	6.148182539941803	1.4559396968824132	2.8931785172086792	T-test	two.sided	0.00625588
chr12_40850000_40900000	1.30827	0.6485336239853765	-0.659741	boundary_score	SHH	G3	7	8	5.386422922064849	2.88e-4	10.192804370311114	0.7684804440463977	1.848069392006502	T-test	two.sided	0.00626784
chr4_21500000_21550000	-1.23536	-1.32016	-0.0847949	boundary_score	SHH	G3	7	8	-4.90759	2.89e-4	12.961161768390156	-1.77934	-0.691377	T-test	two.sided	0.00627976
chr4_77750000_77800000	1.7887168981135573	1.025835759021531	-0.762881	boundary_score	SHH	G3	7	8	4.915242465354895	2.9e-4	12.888081591447653	1.0018377380208465	2.5755960582062682	T-test	two.sided	0.00629164
chr5_144150000_144200000	1.9782513192321187	1.2764485462426984	-0.701803	boundary_score	SHH	G3	7	8	5.049815375868269	2.92e-4	11.903843857679915	1.1239420568701737	2.832560581594064	T-test	two.sided	0.00632515
chr21_38700000_38750000	-2.36188	-1.29205	1.0698285928511913	boundary_score	SHH	G3	7	8	-6.94386	2.93e-4	6.586135245204605	-3.17653	-1.54722	T-test	two.sided	0.00633692
chr17_35900000_35950000	-1.79289	-1.14715	0.6457334275476273	boundary_score	SHH	G3	7	8	-5.47435	2.95e-4	9.768790085332869	-2.52496	-1.06081	T-test	two.sided	0.00637026
chr2_195500000_195550000	-1.23814	-1.23794	1.9809377529158428e-4	boundary_score	SHH	G3	7	8	-4.88793	2.97e-4	12.990525546770034	-1.78542	-0.690868	T-test	two.sided	0.00640349
chr1_36550000_36600000	1.774093408255872	1.4034422258066923	-0.370651	boundary_score	SHH	G3	7	8	4.955940545872083	3e-4	12.42858341311454	0.9971095966059481	2.5510772199057956	T-test	two.sided	0.00642982
chr10_95350000_95400000	1.5282213234941917	0.4273549127262043	-1.10087	boundary_score	SHH	G3	7	8	5.569119272960695	3e-4	9.381164130955744	0.9112865843769261	2.145156062611457	T-test	two.sided	0.00642982
chr1_90050000_90100000	1.52538	0.9641006735398935	-0.561277	boundary_score	SHH	G3	7	8	4.880292019775345	3.01e-4	12.986996127323206	0.8500667992816505	2.20069	T-test	two.sided	0.00642982
chr2_156350000_156400000	-1.84657	-0.926627	0.9199413957703215	boundary_score	SHH	G3	7	8	-6.03253	3.01e-4	8.072677135752299	-2.55134	-1.1418	T-test	two.sided	0.00642982
chr4_90400000_90450000	-2.1249	-1.20153	0.9233756482662854	boundary_score	SHH	G3	7	8	-5.93062	3.01e-4	8.31075	-2.94578	-1.30402	T-test	two.sided	0.00642982
chr5_73500000_73550000	1.5960829296202124	1.0232262114710244	-0.572857	boundary_score	SHH	G3	7	8	5.2939944712641385	3.01e-4	10.46142747390021	0.9283174852471902	2.263848373993235	T-test	two.sided	0.00642982
chr15_78450000_78500000	-1.87746	-1.32748	0.549984	boundary_score	SHH	G3	7	8	-4.99903	3.02e-4	12.099536489086775	-2.695	-1.05992	T-test	two.sided	0.00644127
chr6_160500000_160550000	1.9138002689741458	1.059579485333226	-0.854221	boundary_score	SHH	G3	7	8	5.273760226815573	3.03e-4	10.544658801442234	1.1108542365164298	2.716746301431862	T-test	two.sided	0.00645269
chr7_34100000_34150000	-1.60676	-1.29696	0.3097994450926648	boundary_score	SHH	G3	7	8	-4.96088	3.05e-4	12.325124850523142	-2.31039	-0.903134	T-test	two.sided	0.00648534
chr4_43100000_43150000	-1.90388	-0.978725	0.9251502443635424	boundary_score	SHH	G3	7	8	-4.87782	3.06e-4	12.940244183052538	-2.74749	-1.06026	T-test	two.sided	0.00648673
chr4_85750000_85800000	-1.8144	-1.31993	0.49447534852041497	boundary_score	SHH	G3	7	8	-4.88645	3.06e-4	12.86718234461255	-2.61742	-1.01139	T-test	two.sided	0.00648673
chr4_151800000_151850000	-1.55066	-0.706927	0.8437294319648673	boundary_score	SHH	G3	7	8	-5.71434	3.09e-4	8.838556907264797	-2.16623	-0.935079	T-test	two.sided	0.00654034
chr1_47400000_47450000	1.5254426229428086	0.7918962192490537	-0.733546	boundary_score	SHH	G3	7	8	4.904207231119355	3.11e-4	12.656289584889926	0.851605	2.1992802295718965	T-test	two.sided	0.00656267
chr6_160050000_160100000	1.7207635511551858	0.7232245290431367	-0.997539	boundary_score	SHH	G3	7	8	4.885042574505441	3.11e-4	12.804863193710146	0.9585899107216548	2.4829371915887166	T-test	two.sided	0.00656267
chr15_80450000_80500000	1.9548626401377085	1.0577938936613034	-0.897069	boundary_score	SHH	G3	7	8	5.001351294440698	3.12e-4	11.959042207552681	1.1029132400691577	2.806812040206259	T-test	two.sided	0.00657378
chr5_164500000_164550000	-1.91951	-0.892329	1.0271812903488657	boundary_score	SHH	G3	7	8	-4.86162	3.13e-4	12.972256149479186	-2.77267	-1.06635	T-test	two.sided	0.00658486
chr2_119550000_119600000	-1.99098	-1.16885	0.822132	boundary_score	SHH	G3	7	8	-5.00325	3.14e-4	11.91363566243713	-2.85871	-1.12325	T-test	two.sided	0.0065959
chr4_108050000_108100000	1.9847419415810617	1.0704381165671912	-0.914304	boundary_score	SHH	G3	7	8	5.084564559538773	3.15e-4	11.406921398979927	1.1293196575140358	2.8401642256480875	T-test	two.sided	0.00660691
chr1_24650000_24700000	1.6340315869204591	0.3775322005167752	-1.2565	boundary_score	SHH	G3	7	8	5.07331	3.16e-4	11.462389141551371	0.928603	2.3394596802984147	T-test	two.sided	0.00661789
chr11_66350000_66400000	-1.80501	-0.847803	0.9572045538820415	boundary_score	SHH	G3	7	8	-5.20956	3.19e-4	10.6879	-2.57033	-1.03968	T-test	two.sided	0.00667066
chr18_12200000_12250000	-1.66132	-1.12406	0.5372574153645252	boundary_score	SHH	G3	7	8	-4.8514	3.21e-4	12.928619148519367	-2.40154	-0.921106	T-test	two.sided	0.00670238
chr21_25750000_25800000	1.9508047827176478	1.2016768297147036	-0.749128	boundary_score	SHH	G3	7	8	4.87349	3.22e-4	12.739764431059772	1.0842332260401808	2.8173763393951146	T-test	two.sided	0.00670382
chr18_74000000_74050000	-2.0129	-0.932941	1.079955403686841	boundary_score	SHH	G3	7	8	-4.84117	3.23e-4	12.985370378214911	-2.91125	-1.11454	T-test	two.sided	0.00670382
chr2_183150000_183200000	-1.81851	-1.2804	0.5381065967695612	boundary_score	SHH	G3	7	8	-4.85887	3.23e-4	12.850950976030632	-2.62802	-1.009	T-test	two.sided	0.00670382
chr2_22900000_22950000	1.8489810077569837	1.3828599750194928	-0.466121	boundary_score	SHH	G3	7	8	5.652316279355983	3.23e-4	8.920968090268477	1.1079855065427753	2.5899765089711924	T-test	two.sided	0.00670382
chr5_123400000_123450000	1.6093998607981979	0.8512181831985322	-0.758182	boundary_score	SHH	G3	7	8	4.959886094584565	3.26e-4	12.054332047232894	0.9027648958437899	2.3160348257526056	T-test	two.sided	0.00675599
chr21_42300000_42350000	-1.89031	-0.801303	1.089	boundary_score	SHH	G3	7	8	-4.88083	3.31e-4	12.561122387333398	-2.72998	-1.05063	T-test	two.sided	0.00684938
chr1_170600000_170650000	-1.33091	-1.21476	0.11614372823911122	boundary_score	SHH	G3	7	8	-5.12623	3.32e-4	10.976450440632327	-1.90249	-0.759322	T-test	two.sided	0.00685985
chr3_125450000_125500000	1.9970063314269275	1.0327421086075228	-0.964264	boundary_score	SHH	G3	7	8	4.831524587998839	3.33e-4	12.932054191983871	1.1035874625751343	2.8904252002787207	T-test	two.sided	0.0068601
chrX_118650000_118700000	1.745264046400711	0.9603151567848051	-0.784949	boundary_score	SHH	G3	7	8	5.42146	3.33e-4	9.629084290287986	1.0242237538144339	2.466304338986988	T-test	two.sided	0.0068601
chr1_166800000_166850000	2.168947357643655	1.1751956090294098	-0.993752	boundary_score	SHH	G3	7	8	6.312051857549683	3.36e-4	7.303497823999089	1.3632100403965028	2.974684674890807	T-test	two.sided	0.00690142
chr14_59650000_59700000	1.7342958082440554	1.4528989200555944	-0.281397	boundary_score	SHH	G3	7	8	4.955512723023377	3.36e-4	11.963350993237366	0.9715109188529012	2.4970806976352096	T-test	two.sided	0.00690142
chr12_124950000_125000000	1.7976888338974972	1.1445828102055995	-0.653106	boundary_score	SHH	G3	7	8	4.869731473534312	3.37e-4	12.565148870856692	0.9973618241477346	2.5980158436472602	T-test	two.sided	0.00691174
chr5_92900000_92950000	1.7460297697042981	0.6521880659764989	-1.09384	boundary_score	SHH	G3	7	8	4.974411683623117	3.38e-4	11.819643326929079	0.9799652520106594	2.5120942873979364	T-test	two.sided	0.00691183
chr8_65700000_65750000	1.868487833658757	1.3048168013913481	-0.563671	boundary_score	SHH	G3	7	8	4.814779243783612	3.38e-4	12.995608919510895	1.0300773897534579	2.706898277564056	T-test	two.sided	0.00691183
chr13_43100000_43150000	-1.73805	-1.19609	0.5419635851359558	boundary_score	SHH	G3	7	8	-5.25808	3.39e-4	10.2635	-2.472	-1.0041	T-test	two.sided	0.00691201
chr10_19800000_19850000	-1.75989	-1.27335	0.48654216116763815	boundary_score	SHH	G3	7	8	-4.83279	3.4e-4	12.823755137086343	-2.54771	-0.97208	T-test	two.sided	0.00691201
chr18_79300000_79350000	1.8743030094531201	1.086935135936024	-0.787368	boundary_score	SHH	G3	7	8	5.35927	3.4e-4	9.813965696387408	1.0930473123290827	2.6555587065771573	T-test	two.sided	0.00691201
chrX_26800000_26850000	-1.48859	-0.923042	0.5655470769647688	boundary_score	SHH	G3	7	8	-4.82157	3.4e-4	12.919848202865053	-2.15599	-0.821186	T-test	two.sided	0.00691201
chr8_105300000_105350000	-1.53062	-0.655628	0.874991	boundary_score	SHH	G3	7	8	-5.05699	3.41e-4	11.2742	-2.19483	-0.866409	T-test	two.sided	0.0069222
chr3_183450000_183500000	1.9343838559217321	1.2156704205373559	-0.718713	boundary_score	SHH	G3	7	8	4.808768206554496	3.42e-4	12.989179154836927	1.0652764272327913	2.803491284610673	T-test	two.sided	0.00693236
chr1_197000000_197050000	1.6342216019763316	1.033859689832482	-0.600362	boundary_score	SHH	G3	7	8	5.201466755446092	3.44e-4	10.483684622697837	0.9385276732875923	2.329915530665071	T-test	two.sided	0.00695261
chrX_85700000_85750000	-1.93991	-1.22221	0.7177024185136476	boundary_score	SHH	G3	7	8	-5.19216	3.44e-4	10.528993565682956	-2.76677	-1.11306	T-test	two.sided	0.00695261
chr9_1650000_1700000	1.7716346437233705	0.5539177095416186	-1.21772	boundary_score	SHH	G3	7	8	5.595835234672885	3.46e-4	8.925273566091768	1.0545233365426203	2.4887459509041214	T-test	two.sided	0.00698286
chr6_35800000_35850000	-1.68215	-0.570712	1.1114385607280282	boundary_score	SHH	G3	7	8	-4.99311	3.49e-4	11.578714027464857	-2.41915	-0.945148	T-test	two.sided	0.00703319
chr13_51400000_51450000	1.7657692290850993	1.0142060319240662	-0.751563	boundary_score	SHH	G3	7	8	4.786808673859275	3.56e-4	12.986992110157193	0.9687662163313234	2.5627722418388754	T-test	two.sided	0.00714315
chr6_152300000_152350000	1.7718905772093891	0.9812255810318452	-0.790665	boundary_score	SHH	G3	7	8	4.850686393959726	3.56e-4	12.474502465127511	0.9793442507809608	2.5644369036378176	T-test	two.sided	0.00714315
chr8_136200000_136250000	2.0636223930616597	1.3614939326672921	-0.702128	boundary_score	SHH	G3	7	8	5.965487663545963	3.56e-4	7.879901296017883	1.2637924068321404	2.8634523792911786	T-test	two.sided	0.00714315
chrX_33450000_33500000	-1.93753	-1.01357	0.9239596311667913	boundary_score	SHH	G3	7	8	-5.78168	3.57e-4	8.320990864932272	-2.70515	-1.16991	T-test	two.sided	0.00715288
chr13_31850000_31900000	1.619060729965108	1.1672314774502917	-0.451829	boundary_score	SHH	G3	7	8	5.23769	3.59e-4	10.172515378599638	0.9318847252195788	2.3062367347106374	T-test	two.sided	0.0071819
chr11_92950000_93000000	-1.93143	-1.28666	0.64477	boundary_score	SHH	G3	7	8	-5.54775	3.6e-4	8.980662799815189	-2.71925	-1.14361	T-test	two.sided	0.0071819
chr3_68950000_69000000	1.8307323747039175	1.2913349899037008	-0.539397	boundary_score	SHH	G3	7	8	5.123749014705319	3.6e-4	10.713331779839985	1.041738116067232	2.6197266333406026	T-test	two.sided	0.0071819
chr2_83250000_83300000	-1.7527	-0.663128	1.0895678365924297	boundary_score	SHH	G3	7	8	-4.78009	3.63e-4	12.952730897645568	-2.54512	-0.960269	T-test	two.sided	0.0072202
chr8_123150000_123200000	1.7002881591047407	0.5896960345280851	-1.11059	boundary_score	SHH	G3	7	8	5.130378479895384	3.63e-4	10.653985765474237	0.9679462287378725	2.4326300894716093	T-test	two.sided	0.0072202
chr13_98450000_98500000	-1.98184	-1.02112	0.9607153527455948	boundary_score	SHH	G3	7	8	-4.82481	3.64e-4	12.57596777629521	-2.87228	-1.0914	T-test	two.sided	0.0072202
chr3_69000000_69050000	1.7263201225517424	1.2044220274466024	-0.521898	boundary_score	SHH	G3	7	8	4.773182766318918	3.64e-4	12.994349340494791	0.9449436421936694	2.5076966029098156	T-test	two.sided	0.0072202
chr4_82300000_82350000	1.5594208543135033	0.3429771035600811	-1.21644	boundary_score	SHH	G3	7	8	5.717884843116271	3.68e-4	8.422546553265708	0.9359614141891425	2.1828802944378642	T-test	two.sided	0.00727875
chr6_166700000_166750000	-1.63053	-0.753254	0.8772796965130403	boundary_score	SHH	G3	7	8	-5.55754	3.68e-4	8.898285459731518	-2.29539	-0.965678	T-test	two.sided	0.00727875
chr2_146700000_146750000	-2.00406	-1.15468	0.8493790888393322	boundary_score	SHH	G3	7	8	-5.1727	3.72e-4	10.36316906066287	-2.86323	-1.1449	T-test	two.sided	0.0073474
chr20_22250000_22300000	1.6060068775513077	0.5630401575209678	-1.04297	boundary_score	SHH	G3	7	8	5.282466579856067	3.73e-4	9.860264904714263	0.9272913455255366	2.2847224095770784	T-test	two.sided	0.00735668
chr5_96350000_96400000	-1.62844	-0.864503	0.763934	boundary_score	SHH	G3	7	8	-4.81203	3.74e-4	12.56281493840175	-2.36212	-0.894753	T-test	two.sided	0.00736594
chr5_164550000_164600000	-1.76413	-0.765172	0.998956	boundary_score	SHH	G3	7	8	-4.77592	3.75e-4	12.83909770186283	-2.56314	-0.965114	T-test	two.sided	0.00737518
chr2_239450000_239500000	-1.61564	-1.16572	0.449921	boundary_score	SHH	G3	7	8	-4.80763	3.76e-4	12.567225238423477	-2.3442	-0.887081	T-test	two.sided	0.00738438
chr12_62200000_62250000	-1.58753	-1.18462	0.4029078786805372	boundary_score	SHH	G3	7	8	-4.88614	3.77e-4	11.97551978048827	-2.29559	-0.87946	T-test	two.sided	0.00739357
chr10_29400000_29450000	1.9415722338835173	1.0558425549392074	-0.88573	boundary_score	SHH	G3	7	8	4.898787608534875	3.78e-4	11.877808006764816	1.0770411403900506	2.806103327376984	T-test	two.sided	0.00740272
chr1_172500000_172550000	1.834540951164791	0.7676487354565616	-1.06689	boundary_score	SHH	G3	7	8	4.7538	3.8e-4	12.963953295979806	1.0005967077383553	2.6684851945912262	T-test	two.sided	0.00743004
chr10_120400000_120450000	-2.0973	-1.38923	0.7080691972122306	boundary_score	SHH	G3	7	8	-5.3811	3.81e-4	9.414788594038207	-2.97309	-1.2215	T-test	two.sided	0.00743004
chr13_20100000_20150000	-1.69864	-0.666928	1.031711594235007	boundary_score	SHH	G3	7	8	-5.13463	3.81e-4	10.477115186746504	-2.43123	-0.966052	T-test	two.sided	0.00743004
chr2_164650000_164700000	-1.6895	-0.565062	1.1244428684303214	boundary_score	SHH	G3	7	8	-4.84158	3.82e-4	12.238105480403753	-2.44818	-0.930829	T-test	two.sided	0.00743909
chr1_46300000_46350000	1.6518756096135476	0.8109359927059164	-0.84094	boundary_score	SHH	G3	7	8	4.788050135183659	3.84e-4	12.632846741977737	0.9043412065166277	2.3994100127104674	T-test	two.sided	0.00745712
chr3_52700000_52750000	1.6884761819984528	0.9503119768133488	-0.738164	boundary_score	SHH	G3	7	8	4.9236404442307995	3.84e-4	11.646588307677519	0.9387680964561126	2.438184267540793	T-test	two.sided	0.00745712
chr1_110800000_110850000	1.7986036482280365	1.0225	-0.776102	boundary_score	SHH	G3	7	8	4.768625286671728	3.85e-4	12.775531630023064	0.9823100328882761	2.614897263567797	T-test	two.sided	0.0074661
chr18_21450000_21500000	-1.57857	-0.420534	1.1580355854900355	boundary_score	SHH	G3	7	8	-4.76106	3.86e-4	12.819124388771742	-2.29589	-0.861253	T-test	two.sided	0.00747505
chr15_73200000_73250000	1.7961147976087712	1.0657546414279162	-0.73036	boundary_score	SHH	G3	7	8	4.755810263024874	3.87e-4	12.856605768673775	0.9792878358674627	2.61294	T-test	two.sided	0.00748247
chr17_50350000_50400000	-1.71609	-0.631235	1.0848558776060258	boundary_score	SHH	G3	7	8	-4.85012	3.88e-4	12.104345828743615	-2.48627	-0.94591	T-test	two.sided	0.00748247
chr4_142200000_142250000	1.2672991228600596	1.1840756844250893	-0.0832234	boundary_score	SHH	G3	7	8	4.899733281830337	3.88e-4	11.761767547228704	0.7024881205272389	1.8321101251928804	T-test	two.sided	0.00748247
chr4_108600000_108650000	1.6774330039093623	0.7915130782464433	-0.88592	boundary_score	SHH	G3	7	8	4.988376354811965	3.9e-4	11.17957930124701	0.9387593038649173	2.4161067039538073	T-test	two.sided	0.00750021
chr5_62200000_62250000	-1.93363	-0.84042	1.093210890355651	boundary_score	SHH	G3	7	8	-5.02683	3.9e-4	10.95742088095971	-2.78067	-1.08659	T-test	two.sided	0.00750021
chr1_203800000_203850000	1.9044959550400256	1.0334588543411771	-0.871037	boundary_score	SHH	G3	7	8	4.898046850497097	3.95e-4	11.699716933111853	1.0548954560131298	2.754096454066922	T-test	two.sided	0.00758586
chr5_109500000_109550000	-2.0886	-1.13654	0.9520598355939927	boundary_score	SHH	G3	7	8	-5.72214	3.97e-4	8.242137225284827	-2.92602	-1.25119	T-test	two.sided	0.00761374
chr9_123500000_123550000	-1.7927	-0.98318	0.809524	boundary_score	SHH	G3	7	8	-4.98598	3.98e-4	11.123878179477899	-2.58299	-1.00242	T-test	two.sided	0.00762239
chr18_46950000_47000000	1.9959596142156284	1.1510047242507826	-0.844955	boundary_score	SHH	G3	7	8	5.449942927860062	4e-4	9.038806806967578	1.168020473444557	2.8239	T-test	two.sided	0.00765014
chr11_76650000_76700000	-1.55958	-0.686196	0.8733886000157912	boundary_score	SHH	G3	7	8	-4.86279	4.01e-4	11.876371439141947	-2.25918	-0.859992	T-test	two.sided	0.00765675
chr13_30850000_30900000	-1.71916	-0.521286	1.1978692115338387	boundary_score	SHH	G3	7	8	-5.12508	4.02e-4	10.342439874473913	-2.46322	-0.97509	T-test	two.sided	0.00765675
chr8_51500000_51550000	-1.82764	-0.732374	1.095269752793721	boundary_score	SHH	G3	7	8	-5.10061	4.02e-4	10.468355762851521	-2.62121	-1.03408	T-test	two.sided	0.00765675
chr17_12250000_12300000	-1.99258	-1.09857	0.8940073376904265	boundary_score	SHH	G3	7	8	-4.80347	4.04e-4	12.275948961666908	-2.89415	-1.09101	T-test	two.sided	0.0076843
chr1_216200000_216250000	-1.73898	-1.06511	0.6738631999906849	boundary_score	SHH	G3	7	8	-4.72231	4.07e-4	12.899554930873192	-2.53516	-0.942798	T-test	two.sided	0.00773077
chr15_77050000_77100000	-1.82624	-1.16685	0.6593887225406619	boundary_score	SHH	G3	7	8	-4.99088	4.11e-4	10.978098841736017	-2.63181	-1.02067	T-test	two.sided	0.00779609
chr8_71700000_71750000	1.7212044118424292	1.4548247063104949	-0.26638	boundary_score	SHH	G3	7	8	4.747726723602415	4.12e-4	12.636136111010261	0.9357021951557989	2.5067066285290593	T-test	two.sided	0.00780439
chr4_25000000_25050000	-1.89458	-0.701805	1.1927796270611333	boundary_score	SHH	G3	7	8	-4.83161	4.13e-4	11.975013226197412	-2.74914	-1.04002	T-test	two.sided	0.00781268
chr10_120450000_120500000	-2.061	-1.07878	0.9822253694514228	boundary_score	SHH	G3	7	8	-4.86571	4.15e-4	11.723283770210717	-2.98632	-1.13569	T-test	two.sided	0.00783983
chr7_45300000_45350000	1.9253163453922393	1.4395924963655364	-0.485724	boundary_score	SHH	G3	7	8	5.544805658409866	4.16e-4	8.63557	1.1347480921437836	2.7158845986406948	T-test	two.sided	0.00784804
chr2_84900000_84950000	1.4111391703965566	0.90291	-0.508229	boundary_score	SHH	G3	7	8	4.83408	4.19e-4	11.897254340088478	0.7745021175842453	2.047776223208868	T-test	two.sided	0.00789391
chr15_33250000_33300000	1.8778916805804389	0.8925766654677119	-0.985315	boundary_score	SHH	G3	7	8	5.25786	4.22e-4	9.604335709622873	1.0776257463764178	2.67816	T-test	two.sided	0.00792892
chr6_159650000_159700000	1.6679725045367242	0.7949305826238224	-0.873042	boundary_score	SHH	G3	7	8	4.769541615174637	4.22e-4	12.34430267112762	0.9083629292221959	2.427582079851253	T-test	two.sided	0.00792892
chr8_106650000_106700000	-1.62457	-1.26883	0.35574250951406805	boundary_score	SHH	G3	7	8	-5.10462	4.26e-4	10.257537595378471	-2.33128	-0.91786	T-test	two.sided	0.00799326
chr11_36250000_36300000	-1.84242	-1.26052	0.5819005312093849	boundary_score	SHH	G3	7	8	-4.75186	4.28e-4	12.420995729361314	-2.68404	-1.0008	T-test	two.sided	0.00800914
chrX_119450000_119500000	1.8833728656778772	0.7237581041069461	-1.15961	boundary_score	SHH	G3	7	8	5.425357169545517	4.28e-4	8.94488	1.0973433674975055	2.669402363858249	T-test	two.sided	0.00800914
chr2_171450000_171500000	-2.00371	-1.16108	0.8426234908615294	boundary_score	SHH	G3	7	8	-4.68144	4.29e-4	12.999768592455002	-2.92837	-1.07904	T-test	two.sided	0.00801705
chr2_6850000_6900000	1.5662420727865476	0.7990840421353773	-0.767158	boundary_score	SHH	G3	7	8	4.7724297148801735	4.31e-4	12.227494334139719	0.8526600879136702	2.279824057659425	T-test	two.sided	0.0080436
chr14_77350000_77400000	1.7934097331207952	0.984362	-0.809048	boundary_score	SHH	G3	7	8	4.689928065319578	4.33e-4	12.886168018285854	0.9665509605684381	2.620268505673152	T-test	two.sided	0.00805926
chr8_123200000_123250000	1.7310264483333362	0.6778405039605472	-1.05319	boundary_score	SHH	G3	7	8	4.6796069741213975	4.33e-4	12.973897818984863	0.931724	2.5303286686693394	T-test	two.sided	0.00805926
chr16_76650000_76700000	-1.92633	-1.09724	0.829097	boundary_score	SHH	G3	7	8	-6.48609	4.34e-4	6.595957117680932	-2.63743	-1.21524	T-test	two.sided	0.00806705
chr1_19700000_19750000	-1.51491	-0.454189	1.060725172538129	boundary_score	SHH	G3	7	8	-4.78889	4.36e-4	12.057298358301084	-2.20379	-0.826034	T-test	two.sided	0.0080934
chr12_20650000_20700000	1.6111600605230856	0.9532046954518276	-0.657955	boundary_score	SHH	G3	7	8	4.688114888065212	4.37e-4	12.855692833844133	0.8678601032398953	2.3544600178062756	T-test	two.sided	0.00810113
chr10_129950000_130000000	-1.89432	-1.30485	0.5894702577804712	boundary_score	SHH	G3	7	8	-4.66948	4.39e-4	12.99799828824751	-2.77076	-1.01789	T-test	two.sided	0.00812735
chr3_101700000_101750000	-1.50247	-0.512714	0.9897518931783607	boundary_score	SHH	G3	7	8	-4.71749	4.42e-4	12.551007694447524	-2.19303	-0.811903	T-test	two.sided	0.00816113
chr5_75200000_75250000	1.544858214032088	1.3874095963430002	-0.157449	boundary_score	SHH	G3	7	8	5.203474184046206	4.42e-4	9.692122930894408	0.880487	2.209229254492636	T-test	two.sided	0.00816113
chr11_63050000_63100000	-1.21525	-0.766843	0.44840813857259415	boundary_score	SHH	G3	7	8	-4.70655	4.45e-4	12.608198686013965	-1.77483	-0.655667	T-test	two.sided	0.00820561
chr6_127950000_128000000	2.149798291955406	1.489241199845668	-0.660557	boundary_score	SHH	G3	7	8	6.0618429163076195	4.46e-4	7.245696677146784	1.3169279583433542	2.9826686255674577	T-test	two.sided	0.00821314
chr6_5450000_5500000	-1.84255	-1.27704	0.5655138091817206	boundary_score	SHH	G3	7	8	-4.89427	4.48e-4	11.23229731932909	-2.66907	-1.01603	T-test	two.sided	0.00823905
chr10_124000000_124050000	2.164230884158923	0.8888834127440433	-1.27535	boundary_score	SHH	G3	7	8	5.958345809008601	4.5e-4	7.4323035402223665	1.315360363027088	3.0131014052907577	T-test	two.sided	0.00823965
chr19_41650000_41700000	-1.85859	-0.940016	0.9185739066747787	boundary_score	SHH	G3	7	8	-4.78424	4.5e-4	11.955314540113429	-2.70537	-1.01181	T-test	two.sided	0.00823965
chr2_27450000_27500000	1.5611062620015337	0.6061392322989012	-0.954967	boundary_score	SHH	G3	7	8	4.688660921639805	4.5e-4	12.713248638396038	0.8401511512588651	2.282061372744202	T-test	two.sided	0.00823965
chr13_87200000_87250000	-1.06567	-0.957565	0.10810272338897635	boundary_score	SHH	G3	7	8	-4.65429	4.51e-4	12.999272955557933	-1.56032	-0.571017	T-test	two.sided	0.00823965
chr6_42600000_42650000	-1.79985	-1.10989	0.6899615495419861	boundary_score	SHH	G3	7	8	-5.04321	4.51e-4	10.370363800629116	-2.59121	-1.00849	T-test	two.sided	0.00823965
chr5_135400000_135450000	-1.99968	-1.44155	0.55813	boundary_score	SHH	G3	7	8	-5.33769	4.53e-4	9.097495293316285	-2.84577	-1.15358	T-test	two.sided	0.00826532
chr11_18750000_18800000	-1.788	-0.984415	0.8035868781516474	boundary_score	SHH	G3	7	8	-4.96642	4.54e-4	10.75778658356527	-2.58258	-0.993425	T-test	two.sided	0.00826921
chr2_31300000_31350000	-1.90839	-1.02699	0.881399	boundary_score	SHH	G3	7	8	-5.01135	4.55e-4	10.50214242987006	-2.75142	-1.06535	T-test	two.sided	0.00826921
chr3_35650000_35700000	-1.13235	-0.596844	0.5355030973535589	boundary_score	SHH	G3	7	8	-4.6606	4.55e-4	12.90049288043029	-1.65765	-0.607049	T-test	two.sided	0.00826921
chr11_78150000_78200000	1.5141872306848247	1.3230298630790576	-0.191157	boundary_score	SHH	G3	7	8	4.64843	4.57e-4	12.991911985112505	0.8104211154487688	2.217953345920881	T-test	two.sided	0.0082947
chr1_54900000_54950000	1.790067297095543	1.2695481645191486	-0.520519	boundary_score	SHH	G3	7	8	4.650430562231245	4.59e-4	12.946879300478262	0.9581402783156374	2.621994315875449	T-test	two.sided	0.00832012
chr21_16950000_17000000	2.065261868954963	1.500510689112941	-0.564751	boundary_score	SHH	G3	7	8	6.381778791461202	4.61e-4	6.64958	1.2917744173297174	2.838749320580209	T-test	two.sided	0.00833462
chr5_161500000_161550000	-1.4057	-0.969891	0.43581224452898354	boundary_score	SHH	G3	7	8	-4.72604	4.61e-4	12.291647502531498	-2.05206	-0.759344	T-test	two.sided	0.00833462
chr2_227050000_227100000	-1.91134	-0.954569	0.9567683822789683	boundary_score	SHH	G3	7	8	-4.68174	4.62e-4	12.642014999797658	-2.79586	-1.02681	T-test	two.sided	0.00834183
chr7_36400000_36450000	1.8732315443896042	0.9037468985048801	-0.969485	boundary_score	SHH	G3	7	8	4.672464941422064	4.7e-4	12.641458162414093	1.0046173527147189	2.741845736064489	T-test	two.sided	0.00846646
chr4_137950000_138000000	1.9117395688107204	1.487519091341127	-0.42422	boundary_score	SHH	G3	7	8	5.136927104908292	4.71e-4	9.783910444015634	1.0800345668495512	2.7434445707718895	T-test	two.sided	0.00846646
chr1_54850000_54900000	1.3928919150155954	1.2714777472150693	-0.121414	boundary_score	SHH	G3	7	8	4.7530189128372635	4.73e-4	11.968360061324633	0.7541945108369628	2.031589319194228	T-test	two.sided	0.00846646
chr15_53750000_53800000	1.665164440792256	1.0796869242273404	-0.585478	boundary_score	SHH	G3	7	8	4.943666298627507	4.73e-4	10.731860049639675	0.9215451651784753	2.4087837164060364	T-test	two.sided	0.00846646
chr12_95600000_95650000	-1.67309	-1.25922	0.41386649487364874	boundary_score	SHH	G3	7	8	-4.68752	4.74e-4	12.474834626768585	-2.44748	-0.898688	T-test	two.sided	0.00846646
chr19_17200000_17250000	1.660713799257138	0.5486828818231078	-1.11203	boundary_score	SHH	G3	7	8	4.794678241174999	4.74e-4	11.660822589840711	0.9036052240675763	2.4178223744466996	T-test	two.sided	0.00846646
chr20_3500000_3550000	1.8625606426153554	1.015221172999846	-0.847339	boundary_score	SHH	G3	7	8	5.637481069085935	4.74e-4	8.064933327323349	1.1017490948252242	2.6233721904054867	T-test	two.sided	0.00846646
chr8_123100000_123150000	1.9368112574389849	0.868658	-1.06815	boundary_score	SHH	G3	7	8	5.424853413149411	4.74e-4	8.684633280720925	1.1246705021577463	2.7489520127202236	T-test	two.sided	0.00846646
chr11_89700000_89750000	1.2587677518215483	1.040373629035849	-0.218394	boundary_score	SHH	G3	7	8	4.937852732594215	4.75e-4	10.755851881098028	0.6961302179331292	1.8214052857099674	T-test	two.sided	0.00846646
chr14_27000000_27050000	-1.68751	-1.22283	0.46467641652224323	boundary_score	SHH	G3	7	8	-4.72936	4.75e-4	12.12814634527493	-2.46403	-0.910983	T-test	two.sided	0.00846646
chr15_35500000_35550000	1.8364821726370164	1.3045650235201274	-0.531917	boundary_score	SHH	G3	7	8	4.702303511273369	4.8e-4	12.297558914467853	0.9878259527488943	2.6851383925251384	T-test	two.sided	0.00854462
chr1_114800000_114850000	-1.95319	-0.851596	1.1015941840823258	boundary_score	SHH	G3	7	8	-4.62045	4.82e-4	12.979334411054012	-2.86658	-1.0398	T-test	two.sided	0.00856923
chr4_100050000_100100000	-1.90095	-0.932491	0.968455	boundary_score	SHH	G3	7	8	-4.87553	4.83e-4	11.054616455748672	-2.75858	-1.04331	T-test	two.sided	0.00857603
chr4_61650000_61700000	1.129571219835042	0.553903	-0.575668	boundary_score	SHH	G3	7	8	5.207793118644676	4.86e-4	9.395241060097506	0.6420374579061109	1.617104981763973	T-test	two.sided	0.00860728
chr6_72200000_72250000	1.8188456030836275	0.9346130109069658	-0.884233	boundary_score	SHH	G3	7	8	4.70466	4.86e-4	12.219463856477706	0.9781798727498778	2.6595113334173774	T-test	two.sided	0.00860728
chr15_76200000_76250000	-1.83009	-0.806833	1.0232597228769997	boundary_score	SHH	G3	7	8	-5.80491	4.88e-4	7.599904491974276	-2.56381	-1.09637	T-test	two.sided	0.00863169
chr2_233300000_233350000	1.8375441428698205	0.6927091303638568	-1.14484	boundary_score	SHH	G3	7	8	5.436409956924583	4.89e-4	8.569157949727268	1.0670188353354246	2.608069450404216	T-test	two.sided	0.00863838
chr18_10600000_10650000	-1.70266	-1.05919	0.6434636818905256	boundary_score	SHH	G3	7	8	-4.79325	4.91e-4	11.525776756413775	-2.48016	-0.925153	T-test	two.sided	0.00865169
chr9_93100000_93150000	-1.92194	-1.03399	0.887943	boundary_score	SHH	G3	7	8	-5.05594	4.91e-4	10.027051313939907	-2.76862	-1.07525	T-test	two.sided	0.00865169
chr4_122650000_122700000	1.8113	1.1109354350066831	-0.700369	boundary_score	SHH	G3	7	8	4.835741417653982	4.92e-4	11.235170995973785	0.9889905168967498	2.6336177597873105	T-test	two.sided	0.00865833
chr2_241050000_241100000	-1.83015	-0.860378	0.9697744269588939	boundary_score	SHH	G3	7	8	-5.63205	4.93e-4	7.995376500122773	-2.57957	-1.08073	T-test	two.sided	0.00866059
chr10_95950000_96000000	2.107089355436999	1.2687956081581573	-0.838294	boundary_score	SHH	G3	7	8	5.288675499078857	4.94e-4	9.039661033953822	1.206413696746825	3.0077650141271732	T-test	two.sided	0.00866059
chr6_57500000_57550000	1.6360184514864589	0.9847866595326524	-0.651232	boundary_score	SHH	G3	7	8	4.604370414299986	4.94e-4	12.999610753199239	0.8683969475716833	2.403639955401234	T-test	two.sided	0.00866059
chr6_52150000_52200000	1.8072298067797261	0.7188092576524047	-1.08842	boundary_score	SHH	G3	7	8	4.763064555365416	4.95e-4	11.697741602538848	0.9781565345162416	2.6363030790432105	T-test	two.sided	0.00866718
chr3_115850000_115900000	1.8032254744649256	1.0093293588311432	-0.793896	boundary_score	SHH	G3	7	8	5.131142967396713	4.96e-4	9.653152382447365	1.016365419241012	2.590085529688839	T-test	two.sided	0.0086694
chr2_100550000_100600000	1.5792800748341365	0.25667869240073804	-1.3226	boundary_score	SHH	G3	7	8	5.034111281802872	4.97e-4	10.09329290296941	0.8811525679361031	2.27741	T-test	two.sided	0.0086694
chr2_196250000_196300000	1.8177882275543502	0.8081238852448954	-1.00966	boundary_score	SHH	G3	7	8	4.628872559300273	4.97e-4	12.748065656840106	0.9676899591725869	2.6678864959361133	T-test	two.sided	0.0086694
chr1_43100000_43150000	1.9150002933244663	1.2619420679169246	-0.653058	boundary_score	SHH	G3	7	8	5.960435720924161	4.99e-4	7.230427081688275	1.1601619872150275	2.6698385994339047	T-test	two.sided	0.00867161
chr3_159850000_159900000	-1.81523	-1.04488	0.7703505996393528	boundary_score	SHH	G3	7	8	-4.60053	4.99e-4	12.981869742377272	-2.66777	-0.962692	T-test	two.sided	0.00867161
chr4_91100000_91150000	-1.96701	-0.890283	1.0767273331526201	boundary_score	SHH	G3	7	8	-5.00128	4.99e-4	10.242890999625935	-2.84053	-1.09349	T-test	two.sided	0.00867161
chr13_48650000_48700000	-1.40493	-0.453984	0.9509444080517868	boundary_score	SHH	G3	7	8	-4.99161	5.09e-4	10.223820333069186	-2.0302	-0.779656	T-test	two.sided	0.00883433
chr2_97000000_97050000	-1.80323	-1.26531	0.5379128788267464	boundary_score	SHH	G3	7	8	-5.11878	5.11e-4	9.614880950706011	-2.59243	-1.01402	T-test	two.sided	0.00885797
chr2_100600000_100650000	1.682892965200097	0.3332366151748142	-1.34966	boundary_score	SHH	G3	7	8	4.933901891453934	5.12e-4	10.502882699683338	0.9278060140725085	2.4379799163276856	T-test	two.sided	0.00886424
chr13_111400000_111450000	-1.95323	-1.16755	0.7856774188304925	boundary_score	SHH	G3	7	8	-5.19221	5.13e-4	9.298591683232901	-2.80007	-1.10639	T-test	two.sided	0.00887049
chr10_131300000_131350000	1.680301871386827	0.6369109464245917	-1.04339	boundary_score	SHH	G3	7	8	4.584098265922312	5.17e-4	12.952090642813562	0.8881205729469008	2.472483169826753	T-test	two.sided	0.00891996
chr5_92850000_92900000	1.7002290782089289	0.6446316487552483	-1.0556	boundary_score	SHH	G3	7	8	4.586835636352501	5.18e-4	12.920106089863294	0.8989289822030934	2.5015291742147645	T-test	two.sided	0.00891996
chr2_108400000_108450000	-2.16479	-1.09727	1.067523229774141	boundary_score	SHH	G3	7	8	-5.73615	5.19e-4	7.62667	-3.04254	-1.28705	T-test	two.sided	0.00891996
chr2_130100000_130150000	-1.81001	-0.666893	1.14311	boundary_score	SHH	G3	7	8	-4.8838	5.19e-4	10.739531251348627	-2.62814	-0.991869	T-test	two.sided	0.00891996
chr6_42050000_42100000	-1.80194	-1.23052	0.571424	boundary_score	SHH	G3	7	8	-4.92836	5.2e-4	10.483112423536367	-2.61155	-0.992334	T-test	two.sided	0.00891996
chr15_73750000_73800000	1.5701939611561797	0.28923453220312023	-1.28096	boundary_score	SHH	G3	7	8	4.660096481885143	5.21e-4	12.258106450030885	0.8377657015220628	2.302622220790296	T-test	two.sided	0.00891996
chr17_49200000_49250000	1.8734397127675568	1.2345481946892256	-0.638892	boundary_score	SHH	G3	7	8	5.212799364234638	5.21e-4	9.17461	1.0627905084760887	2.684088917059025	T-test	two.sided	0.00891996
chr2_37300000_37350000	1.8642473023888417	0.7004400027271332	-1.16381	boundary_score	SHH	G3	7	8	5.147319310785686	5.21e-4	9.43399	1.050652544178997	2.6778420605986866	T-test	two.sided	0.00891996
chr18_13750000_13800000	-1.90553	-0.964804	0.9407244024998772	boundary_score	SHH	G3	7	8	-4.77806	5.22e-4	11.375179713955978	-2.77978	-1.03128	T-test	two.sided	0.00892607
chr19_7950000_8000000	-1.69589	-0.971293	0.7245923214806194	boundary_score	SHH	G3	7	8	-5.54813	5.23e-4	8.081038207256695	-2.39953	-0.992243	T-test	two.sided	0.00893217
chr9_118750000_118800000	1.9395776623610024	1.396531336990847	-0.543046	boundary_score	SHH	G3	7	8	5.69319	5.24e-4	7.708266189158932	1.1487543693082112	2.730400955413794	T-test	two.sided	0.00893336
chr1_172600000_172650000	1.9344215304607206	0.8958590573357729	-1.03856	boundary_score	SHH	G3	7	8	4.589984159206779	5.25e-4	12.820639695182013	1.022650503753959	2.8461925571674818	T-test	two.sided	0.00893336
chr3_141200000_141250000	-1.87075	-1.38619	0.4845664181957437	boundary_score	SHH	G3	7	8	-5.76777	5.25e-4	7.534300338973581	-2.62682	-1.11468	T-test	two.sided	0.00893336
chr4_8450000_8500000	1.7847248113949177	1.1991487106462464	-0.585576	boundary_score	SHH	G3	7	8	4.7025694293106195	5.29e-4	11.852997936369981	0.9566802948748195	2.6127693279150157	T-test	two.sided	0.00899041
chr19_2850000_2900000	1.8571701568599153	0.7833341693947912	-1.07384	boundary_score	SHH	G3	7	8	4.618195522248397	5.31e-4	12.510975418393018	0.9849306619148135	2.7294096518050166	T-test	two.sided	0.00901337
chr9_131550000_131600000	-1.76464	-0.75264	1.011996503671627	boundary_score	SHH	G3	7	8	-4.60407	5.37e-4	12.58124411199952	-2.59547	-0.933805	T-test	two.sided	0.00910408
chr3_74250000_74300000	-1.96305	-0.970638	0.9924125399854021	boundary_score	SHH	G3	7	8	-4.58211	5.38e-4	12.766692769292545	-2.89031	-1.03579	T-test	two.sided	0.00910991
chr17_50400000_50450000	-1.82904	-0.850302	0.9787359810187022	boundary_score	SHH	G3	7	8	-5.09566	5.39e-4	9.551488434986334	-2.63393	-1.02415	T-test	two.sided	0.00911573
chr4_52100000_52150000	1.9130052284518542	0.8257532437402155	-1.08725	boundary_score	SHH	G3	7	8	4.57928	5.42e-4	12.762157762289608	1.008793568001823	2.8172168889018856	T-test	two.sided	0.00914419
chr6_107950000_108000000	1.8375914085513827	0.8832212630314858	-0.95437	boundary_score	SHH	G3	7	8	4.716391968131216	5.42e-4	11.649970965638518	0.9858491464990983	2.6893336706036672	T-test	two.sided	0.00914419
chr2_11100000_11150000	-1.7789	-1.06274	0.7161605224850336	boundary_score	SHH	G3	7	8	-4.73264	5.44e-4	11.518921679907141	-2.60168	-0.956121	T-test	two.sided	0.00915033
chr10_114150000_114200000	2.034083129684035	0.9319180525233755	-1.10217	boundary_score	SHH	G3	7	8	5.172280966778565	5.45e-4	9.20554	1.147471917028864	2.9206943423392056	T-test	two.sided	0.00915033
chr14_66400000_66450000	-1.94441	-1.35853	0.585873	boundary_score	SHH	G3	7	8	-5.4459	5.45e-4	8.272592001526025	-2.76305	-1.12577	T-test	two.sided	0.00915033
chr15_100350000_100400000	1.7503302990208987	0.9213698951493982	-0.82896	boundary_score	SHH	G3	7	8	5.59862	5.45e-4	7.8559	1.0270824280328792	2.473578170008918	T-test	two.sided	0.00915033
chr3_148350000_148400000	-1.37616	-1.13791	0.23824829846751447	boundary_score	SHH	G3	7	8	-4.71396	5.48e-4	11.622175270323277	-2.01453	-0.737792	T-test	two.sided	0.00918959
chr1_197400000_197450000	-1.99478	-0.985346	1.0094317537353306	boundary_score	SHH	G3	7	8	-5.09909	5.5e-4	9.47368	-2.87304	-1.11651	T-test	two.sided	0.009212
chr21_30250000_30300000	-2.16094	-1.14593	1.0150112609215678	boundary_score	SHH	G3	7	8	-5.80279	5.53e-4	7.350855717626708	-3.03307	-1.28881	T-test	two.sided	0.00923996
chr6_10400000_10450000	2.031489908640396	0.790773	-1.24072	boundary_score	SHH	G3	7	8	5.434833550712678	5.53e-4	8.270807460985752	1.1744150961716646	2.8885647211091277	T-test	two.sided	0.00923996
chr1_114500000_114550000	1.9404012766611907	0.9130459211014132	-1.02736	boundary_score	SHH	G3	7	8	4.670500095670238	5.54e-4	11.89544367808438	1.0343106592998148	2.8464918940225665	T-test	two.sided	0.00924008
chr18_31000000_31050000	-2.01083	-1.41383	0.5970094679006804	boundary_score	SHH	G3	7	8	-5.25976	5.55e-4	8.828682737974315	-2.87823	-1.14344	T-test	two.sided	0.00924008
chr2_143450000_143500000	1.7046631901437124	1.329022571686556	-0.375641	boundary_score	SHH	G3	7	8	4.739678221493352	5.56e-4	11.374632491528455	0.9162306270008503	2.4930957532865743	T-test	two.sided	0.00924008
chr4_156150000_156200000	1.5889929082159484	1.42386	-0.165133	boundary_score	SHH	G3	7	8	4.558774093183097	5.57e-4	12.802385413282822	0.8347979016040833	2.343187914827814	T-test	two.sided	0.00924008
chr5_94650000_94700000	-1.69204	-0.962417	0.7296232880666931	boundary_score	SHH	G3	7	8	-4.55817	5.57e-4	12.815120315599184	-2.49517	-0.88891	T-test	two.sided	0.00924008
chr8_26250000_26300000	-1.58393	-0.928367	0.6555656992656596	boundary_score	SHH	G3	7	8	-4.66902	5.57e-4	11.882280256318579	-2.32389	-0.843973	T-test	two.sided	0.00924008
chr17_29550000_29600000	-1.27525	-1.31552	-0.0402695	boundary_score	SHH	G3	7	8	-4.9817	5.59e-4	9.957300829995592	-1.84595	-0.704542	T-test	two.sided	0.00925119
chr1_247650000_247700000	-1.95486	-1.01723	0.93763	boundary_score	SHH	G3	7	8	-4.72484	5.61e-4	11.444328832948864	-2.86121	-1.04852	T-test	two.sided	0.00925119
chr15_33750000_33800000	1.547080206400824	1.3495360858486436	-0.197544	boundary_score	SHH	G3	7	8	4.5583036126357985	5.62e-4	12.764016756830987	0.8124745005597495	2.2816859122418984	T-test	two.sided	0.00925119
chr14_64400000_64450000	1.8396031744272534	1.2802673924679975	-0.559336	boundary_score	SHH	G3	7	8	4.858911270638986	5.63e-4	10.581252534020011	1.0022602441113422	2.6769461047431644	T-test	two.sided	0.00925119
chr19_47800000_47850000	1.7285123256109234	1.2187600741253575	-0.509752	boundary_score	SHH	G3	7	8	4.67642	5.63e-4	11.778474458309574	0.9214894334956115	2.5355352177262356	T-test	two.sided	0.00925119
chr4_73550000_73600000	-1.84816	-1.11063	0.7375349751121271	boundary_score	SHH	G3	7	8	-4.53632	5.63e-4	12.966179834720993	-2.72856	-0.967765	T-test	two.sided	0.00925119
chrX_53950000_54000000	-1.81009	-0.758626	1.0514639243819421	boundary_score	SHH	G3	7	8	-4.72763	5.63e-4	11.405632266476925	-2.64915	-0.97103	T-test	two.sided	0.00925119
chrX_54000000_54050000	-1.76957	-0.769453	1.0001195403877365	boundary_score	SHH	G3	7	8	-4.69763	5.63e-4	11.621599308294302	-2.59329	-0.945851	T-test	two.sided	0.00925119
chr4_60250000_60300000	-2.018	-1.15654	0.861465	boundary_score	SHH	G3	7	8	-4.54807	5.66e-4	12.820633106441147	-2.97794	-1.05807	T-test	two.sided	0.00928949
chr7_97100000_97150000	-1.75463	-0.906208	0.8484203453387962	boundary_score	SHH	G3	7	8	-4.83427	5.68e-4	10.69180166696657	-2.55631	-0.952948	T-test	two.sided	0.00931131
chr14_49550000_49600000	1.6008799513872978	0.8855230468346228	-0.715357	boundary_score	SHH	G3	7	8	4.740564529603799	5.69e-4	11.275191953084825	0.8598186123617221	2.3419412904128736	T-test	two.sided	0.0093167
chr2_120200000_120250000	-1.78498	-1.38497	0.4000112738405044	boundary_score	SHH	G3	7	8	-4.5396	5.71e-4	12.859522369777276	-2.63539	-0.934576	T-test	two.sided	0.00933844
chr21_30350000_30400000	-1.83054	-0.997779	0.8327623166781483	boundary_score	SHH	G3	7	8	-5.24428	5.76e-4	8.782985957553148	-2.62314	-1.03794	T-test	two.sided	0.00939807
chr4_170900000_170950000	-1.70016	-0.594725	1.105439236949682	boundary_score	SHH	G3	7	8	-4.52074	5.76e-4	12.992976532589722	-2.51268	-0.887646	T-test	two.sided	0.00939807
chr8_19750000_19800000	1.682010431965949	0.5857144052298824	-1.0963	boundary_score	SHH	G3	7	8	4.518635079942918	5.77e-4	12.999335438261667	0.8778336315078297	2.4861872324240686	T-test	two.sided	0.00940334
chr2_39350000_39400000	1.6556653745643062	0.9386622170246864	-0.717003	boundary_score	SHH	G3	7	8	4.5840036463167015	5.79e-4	12.392297032581261	0.871469	2.439861965635595	T-test	two.sided	0.00942487
chr4_113950000_114000000	-1.74758	-0.768722	0.9788622850875516	boundary_score	SHH	G3	7	8	-4.78363	5.82e-4	10.901884890807782	-2.55254	-0.942624	T-test	two.sided	0.00946261
chr4_83850000_83900000	-1.40223	-1.25349	0.14873691891691065	boundary_score	SHH	G3	7	8	-4.51329	5.83e-4	12.997405840297144	-2.07345	-0.731014	T-test	two.sided	0.00946778
chr21_24900000_24950000	2.077546259439139	1.412546031436805	-0.665	boundary_score	SHH	G3	7	8	6.253633465753776	5.85e-4	6.450430868761135	1.278210809160149	2.876881709718129	T-test	two.sided	0.00948323
chr2_79950000_80000000	1.800662360570287	1.2493553052179047	-0.551307	boundary_score	SHH	G3	7	8	4.985225335444094	5.86e-4	9.78533	0.993459	2.6078652844944545	T-test	two.sided	0.00948323
chr7_72850000_72900000	1.6659964921401453	0.8719973897627031	-0.793999	boundary_score	SHH	G3	7	8	4.521066023486719	5.86e-4	12.900101967731787	0.8692813156070469	2.462711668673244	T-test	two.sided	0.00948323
chr1_88950000_89000000	1.8194942888482095	1.0275469759118452	-0.791947	boundary_score	SHH	G3	7	8	4.507573683721151	5.9e-4	12.994460686458217	0.947418	2.6915707199818764	T-test	two.sided	0.00952576
chr7_25100000_25150000	1.8505035507985768	1.2220924075013715	-0.628411	boundary_score	SHH	G3	7	8	4.749189190437608	5.9e-4	11.07329308547664	0.9935900820120257	2.707417019585128	T-test	two.sided	0.00952576
chr12_12050000_12100000	1.5840712772315748	0.9318177011399249	-0.652254	boundary_score	SHH	G3	7	8	4.504674562272636	5.94e-4	12.981928567039054	0.8242689407609554	2.3438736137021947	T-test	two.sided	0.0095709
chr5_108550000_108600000	-1.77353	-0.881709	0.8918195539968012	boundary_score	SHH	G3	7	8	-4.69678	5.95e-4	11.386488658164671	-2.6012	-0.945853	T-test	two.sided	0.0095709
chr5_161550000_161600000	-1.35918	-0.938952	0.4202298374711295	boundary_score	SHH	G3	7	8	-4.73399	5.96e-4	11.131054275570959	-1.9902	-0.728161	T-test	two.sided	0.0095709
chr1_67800000_67850000	1.6558231105990613	1.460245850194106	-0.195577	boundary_score	SHH	G3	7	8	4.973167507707739	5.97e-4	9.785507845596724	0.9117510558748886	2.399895165323234	T-test	two.sided	0.0095709
chr4_121300000_121350000	-1.52819	-0.533302	0.9948900068873165	boundary_score	SHH	G3	7	8	-4.50273	5.97e-4	12.971660039800387	-2.26157	-0.794817	T-test	two.sided	0.0095709
chr6_164950000_165000000	1.2573138931505508	1.2365947307464549	-0.0207192	boundary_score	SHH	G3	7	8	4.580420620514608	5.98e-4	12.266411202164173	0.6606727608639184	1.8539550254371833	T-test	two.sided	0.0095709
chrX_43750000_43800000	1.9697787598683794	1.225666033815574	-0.744113	boundary_score	SHH	G3	7	8	4.718907855353636	5.98e-4	11.219188402104376	1.0532230191521443	2.8863345005846144	T-test	two.sided	0.0095709
chr10_76600000_76650000	1.992258251861931	1.2278245301439772	-0.764434	boundary_score	SHH	G3	7	8	4.725657977750436	5.99e-4	11.163740386716242	1.066017534611115	2.918498969112747	T-test	two.sided	0.0095709
chr3_128650000_128700000	1.8853698070700557	0.8192392203794125	-1.06613	boundary_score	SHH	G3	7	8	4.506104151678478	5.99e-4	12.922481296449345	0.9809124687729655	2.789827145367146	T-test	two.sided	0.0095709
chr15_57650000_57700000	1.3914545138529688	0.6929350074925654	-0.69852	boundary_score	SHH	G3	7	8	4.943757825891946	6e-4	9.906392373887433	0.7635253999378813	2.019383627768056	T-test	two.sided	0.00957586
chr9_31050000_31100000	1.870044096040341	1.040919686095553	-0.829124	boundary_score	SHH	G3	7	8	4.500326823152007	6.02e-4	12.952838998819448	0.9720025571943971	2.768085634886285	T-test	two.sided	0.00959675
chr2_182200000_182250000	1.3959575261195982	0.8961011723437888	-0.499856	boundary_score	SHH	G3	7	8	4.5903486202053925	6.1e-4	12.084481715820896	0.7338784955167071	2.058036556722489	T-test	two.sided	0.00971313
chr6_49450000_49500000	-1.62652	-1.17874	0.4477841453056592	boundary_score	SHH	G3	7	8	-5.42826	6.12e-4	8.048272521099035	-2.31677	-0.936273	T-test	two.sided	0.00973381
chr1_162550000_162600000	1.8891360557522208	0.8988030602034132	-0.990333	boundary_score	SHH	G3	7	8	4.486223469415425	6.13e-4	12.997686506166618	0.9793944444741977	2.798877667030244	T-test	two.sided	0.00973856
chr11_31100000_31150000	-1.77838	-0.757807	1.0205769154414148	boundary_score	SHH	G3	7	8	-4.94088	6.15e-4	9.843381293583839	-2.5821	-0.974671	T-test	two.sided	0.00975917
chr1_14600000_14650000	2.0122849901024624	1.015360667751674	-0.996924	boundary_score	SHH	G3	7	8	5.921776775673794	6.23e-4	6.886932021744001	1.2060775944894484	2.818492385715477	T-test	two.sided	0.00987483
chr15_51450000_51500000	1.7667087109585708	1.0656941429181497	-0.701015	boundary_score	SHH	G3	7	8	4.568867566809873	6.28e-4	12.123366478389276	0.9251461867166885	2.608271235200453	T-test	two.sided	0.00994274
chr3_46450000_46500000	1.7022916499847622	0.5613330274342835	-1.14096	boundary_score	SHH	G3	7	8	4.53487	6.31e-4	12.396988524614263	0.8873079426763931	2.517275357293131	T-test	two.sided	0.00997195
chr1_19300000_19350000	1.6693147912823618	0.6348592209471956	-1.03446	boundary_score	SHH	G3	7	8	4.804565767118575	6.32e-4	10.464725001993902	0.8997974258772656	2.4388321566874582	T-test	two.sided	0.00997195
chr13_103850000_103900000	1.4335245882291567	0.3163920428774986	-1.11713	boundary_score	SHH	G3	7	8	4.5139089617803005	6.32e-4	12.570788293234848	0.7450470640283793	2.122002112429934	T-test	two.sided	0.00997195
chr16_76200000_76250000	-1.64853	-0.613688	1.0348406004472337	boundary_score	SHH	G3	7	8	-4.76852	6.37e-4	10.646886808536891	-2.41252	-0.884534	T-test	two.sided	0.0100324
chr3_148400000_148450000	-1.34963	-1.07878	0.2708550258514531	boundary_score	SHH	G3	7	8	-4.63059	6.38e-4	11.567416646445647	-1.98732	-0.711953	T-test	two.sided	0.0100324
chr6_80200000_80250000	1.5098187620064285	1.1568126796353386	-0.353006	boundary_score	SHH	G3	7	8	4.46638	6.38e-4	12.980539269839651	0.7794141571845289	2.240223366828328	T-test	two.sided	0.0100324
chr15_86250000_86300000	-1.63638	-0.976318	0.6600586284063298	boundary_score	SHH	G3	7	8	-4.52358	6.4e-4	12.421349577456748	-2.42159	-0.85116	T-test	two.sided	0.010041129943502826
chr8_117350000_117400000	2.013366490151751	1.241452201238635	-0.771914	boundary_score	SHH	G3	7	8	4.588739364467656	6.4e-4	11.876811076402912	1.056284355868276	2.970448624435227	T-test	two.sided	0.010041129943502826
chr17_7700000_7750000	1.6118638300748738	0.7219140889975003	-0.88995	boundary_score	SHH	G3	7	8	4.464406597492779	6.42e-4	12.962177593338893	0.831636	2.3920914320900546	T-test	two.sided	0.010054115990990991
chr17_16000000_16050000	-1.7825	-0.867969	0.9145282435230664	boundary_score	SHH	G3	7	8	-4.63742	6.43e-4	11.482431344571378	-2.62418	-0.940815	T-test	two.sided	0.010054115990990991
chr2_231450000_231500000	-1.83624	-1.02759	0.8086577595423987	boundary_score	SHH	G3	7	8	-4.6745	6.43e-4	11.216104516175772	-2.69881	-0.973677	T-test	two.sided	0.010054115990990991
chr15_68950000_69000000	2.0098251748572853	1.2311839225918821	-0.778641	boundary_score	SHH	G3	7	8	4.58178	6.45e-4	11.895617736377968	1.053145163721802	2.966505185992769	T-test	two.sided	0.010067014590347924
chr1_95900000_95950000	-1.23703	-1.14371	0.0933122	boundary_score	SHH	G3	7	8	-5.31256	6.46e-4	8.25896	-1.77106	-0.702991	T-test	two.sided	0.010067014590347924
chr8_32250000_32300000	-1.67486	-0.658488	1.0163752383574074	boundary_score	SHH	G3	7	8	-4.52874	6.46e-4	12.334419296648795	-2.47824	-0.871489	T-test	two.sided	0.010067014590347924
chr5_88100000_88150000	-1.29559	-0.329304	0.9662866290039642	boundary_score	SHH	G3	7	8	-4.77405	6.47e-4	10.559147773348943	-1.89595	-0.695226	T-test	two.sided	0.010071294843049328
chr7_80050000_80100000	-1.86814	-0.937631	0.9305120941938085	boundary_score	SHH	G3	7	8	-6.17918	6.51e-4	6.385297836257476	-2.59723	-1.13906	T-test	two.sided	0.010122211646136617
chr6_107650000_107700000	-1.83794	-1.02839	0.8095541228395925	boundary_score	SHH	G3	7	8	-4.66069	6.52e-4	11.252364002292063	-2.70353	-0.972355	T-test	two.sided	0.010126420581655481
chr2_174100000_174150000	1.7683296375532502	1.1377499913809959	-0.63058	boundary_score	SHH	G3	7	8	4.450438871394594	6.55e-4	12.994800201654307	0.9098975971714837	2.6267616779350167	T-test	two.sided	0.010161648044692736
chr4_168950000_169000000	-2.15078	-1.25162	0.8991608716608517	boundary_score	SHH	G3	7	8	-5.95648	6.59e-4	6.723797410912163	-3.01176	-1.28979	T-test	two.sided	0.010212293526785715
chr5_103050000_103100000	1.8731498867193264	1.1306574570932535	-0.742492	boundary_score	SHH	G3	7	8	4.445554417190659	6.6e-4	12.999612533697116	0.9628682468263692	2.7834315266122833	T-test	two.sided	0.0102164
chr15_42600000_42650000	1.7411092126800813	0.6040557992899128	-1.13705	boundary_score	SHH	G3	7	8	4.56283	6.63e-4	11.915727080496158	0.909053	2.5731652630778763	T-test	two.sided	0.010251397550111358
chr2_72700000_72750000	-1.6009	-1.09414	0.5067566590429516	boundary_score	SHH	G3	7	8	-4.51102	6.66e-4	12.336243260554705	-2.3718	-0.829998	T-test	two.sided	0.010286329254727476
chr8_30100000_30150000	2.0928921415468444	1.054093261620329	-1.0388	boundary_score	SHH	G3	7	8	4.841941926533453	6.72e-4	10.040380294284992	1.1303210383035776	3.0554632447901113	T-test	two.sided	0.010367466666666665
chr10_44900000_44950000	2.097898435378352	1.038341508455959	-1.05956	boundary_score	SHH	G3	7	8	5.02974	6.78e-4	9.13403	1.1564611770985227	3.039335693658181	T-test	two.sided	0.010440658914728682
chr1_221500000_221550000	1.6136454027707143	0.7997755119512111	-0.81387	boundary_score	SHH	G3	7	8	4.448875573538018	6.79e-4	12.81276057897594	0.8288955119117601	2.3983952936296684	T-test	two.sided	0.010440658914728682
chr7_103600000_103650000	-1.48263	-0.260057	1.2225716126002368	boundary_score	SHH	G3	7	8	-4.65836	6.79e-4	11.09797388035889	-2.18239	-0.782868	T-test	two.sided	0.010440658914728682
chr11_89750000_89800000	1.2381001745537417	0.884879	-0.353221	boundary_score	SHH	G3	7	8	4.559546563365866	6.8e-4	11.825947176322899	0.6454977089568527	1.8307026401506306	T-test	two.sided	0.010444469026548673
chr7_16050000_16100000	1.2251170933372884	1.2279234384237745	0.00280635	boundary_score	SHH	G3	7	8	4.49427	6.85e-4	12.339253582194862	0.6329888675939634	1.8172453190806133	T-test	two.sided	0.0105096
chr17_21600000_21650000	-1.31326	-0.452346	0.860912	boundary_score	SHH	G3	7	8	-4.49435	6.9e-4	12.305033945886905	-1.94817	-0.678351	T-test	two.sided	0.010574668874172185
chr1_228600000_228650000	1.6178482189388648	0.9867261270547132	-0.631122	boundary_score	SHH	G3	7	8	4.654562666207875	6.91e-4	11.05304832155382	0.8532702791738964	2.382426158703833	T-test	two.sided	0.010578318632855568
chr18_73900000_73950000	-1.82878	-1.31268	0.5160940848515174	boundary_score	SHH	G3	7	8	-4.56391	6.92e-4	11.706897950454989	-2.70427	-0.953288	T-test	two.sided	0.010581960352422908
chr6_4000000_4050000	1.5793016442613723	0.685396	-0.893906	boundary_score	SHH	G3	7	8	4.60243	6.93e-4	11.408978226421294	0.8273340433793069	2.3312692451434374	T-test	two.sided	0.0105856
chr6_10450000_10500000	2.0044964683428437	0.7437360813061507	-1.26076	boundary_score	SHH	G3	7	8	5.039502842984191	6.96e-4	9.01668	1.1049618218778583	2.904031114807829	T-test	two.sided	0.010619736263736265
chr11_61250000_61300000	1.1427990128887653	0.9865016432608174	-0.156297	boundary_score	SHH	G3	7	8	4.417512693715137	6.97e-4	12.979496015003361	0.5838275153287832	1.701770510448747	T-test	two.sided	0.010623320526893524
chr11_130350000_130400000	1.904625441476239	1.0305600002217934	-0.874065	boundary_score	SHH	G3	7	8	4.960481991809515	6.99e-4	9.33757	1.0408112774553657	2.768439605497112	T-test	two.sided	0.010630465498357064
chr13_60450000_60500000	-1.88383	-0.889254	0.9945751450445561	boundary_score	SHH	G3	7	8	-5.491	6.99e-4	7.578471307756455	-2.68269	-1.08497	T-test	two.sided	0.010630465498357064
chr1_22050000_22100000	2.034879968473028	1.293937821839765	-0.740942	boundary_score	SHH	G3	7	8	4.602001271776871	7e-4	11.371019272871083	1.0655243785101214	3.0042355584359353	T-test	two.sided	0.010634026258205689
chr4_90350000_90400000	-2.05171	-1.17256	0.8791431113659984	boundary_score	SHH	G3	7	8	-5.14508	7.08e-4	8.574131678265568	-2.96066	-1.14275	T-test	two.sided	0.010743803278688525
chr10_45800000_45850000	1.6467703304312908	0.6755600736900041	-0.97121	boundary_score	SHH	G3	7	8	4.42308	7.11e-4	12.818716886781447	0.8412784463966857	2.4522622144658963	T-test	two.sided	0.010777549126637555
chr13_51450000_51500000	1.449867704129915	0.9834539766170145	-0.466414	boundary_score	SHH	G3	7	8	4.4012373022919045	7.16e-4	12.997464050235116	0.7381790007264484	2.1615564075333817	T-test	two.sided	0.010797045101088648
chr10_31300000_31350000	1.8042642289429645	1.3121345403787446	-0.49213	boundary_score	SHH	G3	7	8	4.455378473214394	7.17e-4	12.465547633007537	0.9255661779239618	2.6829622799619672	T-test	two.sided	0.010797045101088648
chr4_77700000_77750000	1.6877679178647587	0.9961226640329723	-0.691645	boundary_score	SHH	G3	7	8	4.566438245844192	7.19e-4	11.513465512516055	0.8786823183991967	2.4968535173303206	T-test	two.sided	0.010797045101088648
chr18_32150000_32200000	-1.93712	-1.383	0.5541179492966335	boundary_score	SHH	G3	7	8	-4.98134	7.2e-4	9.157243436522597	-2.81452	-1.05972	T-test	two.sided	0.010797045101088648
chr4_64150000_64200000	1.3458106618848533	0.27990926811349714	-1.0659	boundary_score	SHH	G3	7	8	4.399146957897039	7.2e-4	12.992102463519362	0.6848582393781892	2.0067630843915176	T-test	two.sided	0.010797045101088648
chrX_24700000_24750000	-1.55049	-1.02701	0.5234821673029224	boundary_score	SHH	G3	7	8	-4.83543	7.21e-4	9.825981561294427	-2.26667	-0.834316	T-test	two.sided	0.010797045101088648
chr4_163600000_163650000	-1.44419	-0.707938	0.7362516568243783	boundary_score	SHH	G3	7	8	-4.4018	7.22e-4	12.94712309367497	-2.15328	-0.735098	T-test	two.sided	0.010797045101088648
chrX_41250000_41300000	2.0483869963096923	1.2875891160507729	-0.760798	boundary_score	SHH	G3	7	8	5.224366680959017	7.22e-4	8.25372	1.149056264092783	2.9477177285266016	T-test	two.sided	0.010797045101088648
chr10_123000000_123050000	1.7339471544615055	0.43776864584823605	-1.29618	boundary_score	SHH	G3	7	8	5.491496688128271	7.23e-4	7.501672420495073	0.9973176485148852	2.470576660408126	T-test	two.sided	0.010797045101088648
chr4_38700000_38750000	1.7680260732551247	1.0661713594605162	-0.701855	boundary_score	SHH	G3	7	8	4.995572388843458	7.29e-4	9.060682755579451	0.9682231590042004	2.567828987506049	T-test	two.sided	0.010797045101088648
chr16_48150000_48200000	-1.88072	-1.40322	0.4774982012622239	boundary_score	SHH	G3	7	8	-4.63661	7.3e-4	10.943381327670954	-2.77406	-0.987386	T-test	two.sided	0.010797045101088648
chr17_62500000_62550000	-1.83482	-1.33467	0.5001530471898185	boundary_score	SHH	G3	7	8	-4.96937	7.31e-4	9.161886716560272	-2.66783	-1.00182	T-test	two.sided	0.010797045101088648
chr13_59800000_59850000	1.6916858323657644	1.2671929807814095	-0.424493	boundary_score	SHH	G3	7	8	4.595104360041424	7.35e-4	11.205242350825813	0.8832011456977653	2.5001705190337633	T-test	two.sided	0.010797045101088648
chr20_13750000_13800000	-1.43867	-1.16138	0.27728820203443577	boundary_score	SHH	G3	7	8	-4.57072	7.35e-4	11.381897394420019	-2.12863	-0.748719	T-test	two.sided	0.010797045101088648
chr16_73500000_73550000	2.154411859917121	1.426816833644217	-0.727595	boundary_score	SHH	G3	7	8	6.19905	7.36e-4	6.157697964192562	1.309265476714321	2.9995582431199215	T-test	two.sided	0.010797045101088648
chr4_52050000_52100000	1.8627474128408033	0.9577978080329965	-0.90495	boundary_score	SHH	G3	7	8	4.608345701433308	7.39e-4	11.089993433375449	0.9739634099166286	2.751531415764978	T-test	two.sided	0.010797045101088648
chr2_124800000_124850000	-1.79511	-1.05161	0.7434920291871862	boundary_score	SHH	G3	7	8	-5.25216	7.4e-4	8.104049354397949	-2.5815	-1.00871	T-test	two.sided	0.010797045101088648
chr21_38750000_38800000	-2.04895	-1.25649	0.7924538484146249	boundary_score	SHH	G3	7	8	-5.3558	7.41e-4	7.800359748037284	-2.93509	-1.1628	T-test	two.sided	0.010797045101088648
chr7_103500000_103550000	1.676659199899067	1.189842047397763	-0.486817	boundary_score	SHH	G3	7	8	4.649639659085959	7.42e-4	10.793980324998875	0.8811322287435223	2.4721861710546116	T-test	two.sided	0.010797045101088648
chr2_86200000_86250000	1.6241542142576861	0.6565647654857896	-0.967589	boundary_score	SHH	G3	7	8	4.383623426528003	7.44e-4	12.96797182255005	0.8235259124700937	2.4247825160452785	T-test	two.sided	0.010797045101088648
chr9_1600000_1650000	1.6557	0.45698295056870536	-1.19872	boundary_score	SHH	G3	7	8	5.007023388959965	7.45e-4	8.946301616294768	0.9069755085812066	2.4044261908598736	T-test	two.sided	0.010797045101088648
chr8_60600000_60650000	1.8188472680702863	0.9234336538296187	-0.895414	boundary_score	SHH	G3	7	8	4.383652565864071	7.46e-4	12.949552696209198	0.9221208049835208	2.7155737311570523	T-test	two.sided	0.010797045101088648
chr10_23750000_23800000	1.575682739357093	1.298361713065996	-0.277321	boundary_score	SHH	G3	7	8	4.378468662942219	7.47e-4	12.999397056530906	0.7982256157410977	2.3531398629730877	T-test	two.sided	0.010797045101088648
chr4_62450000_62500000	-1.11726	-1.13345	-0.0161895	boundary_score	SHH	G3	7	8	-4.49861	7.5e-4	11.86068948229092	-1.65909	-0.575433	T-test	two.sided	0.010797045101088648
chr1_234500000_234550000	1.7731806432541595	0.7244315934528602	-1.04875	boundary_score	SHH	G3	7	8	4.478208248880191	7.51e-4	12.026927002276471	0.9106772948150009	2.635683991693318	T-test	two.sided	0.010797045101088648
chr10_14500000_14550000	-1.41258	-0.351751	1.0608276879965968	boundary_score	SHH	G3	7	8	-4.40807	7.54e-4	12.644605800097821	-2.10686	-0.718299	T-test	two.sided	0.010797045101088648
chr3_11300000_11350000	-1.94173	-1.11003	0.8316935831019717	boundary_score	SHH	G3	7	8	-4.46374	7.54e-4	12.12900331453826	-2.88839	-0.99506	T-test	two.sided	0.010797045101088648
chrX_53000000_53050000	1.4938438480197629	0.9127592398423003	-0.581085	boundary_score	SHH	G3	7	8	4.4362879943289375	7.55e-4	12.37412161183632	0.7626186923762166	2.2250690036633096	T-test	two.sided	0.010797045101088648
chr7_148100000_148150000	-2.03762	-1.30424	0.7333849017183045	boundary_score	SHH	G3	7	8	-5.10833	7.58e-4	8.514319232689736	-2.94787	-1.12738	T-test	two.sided	0.010797045101088648
chr13_20450000_20500000	-1.68379	-0.743416	0.9403742697456804	boundary_score	SHH	G3	7	8	-4.43038	7.6e-4	12.394260617060867	-2.50895	-0.858632	T-test	two.sided	0.010797045101088648
chr10_92500000_92550000	-1.93204	-1.41302	0.5190168965921725	boundary_score	SHH	G3	7	8	-5.09952	7.61e-4	8.535493845332999	-2.79625	-1.06782	T-test	two.sided	0.010797045101088648
chr13_27350000_27400000	1.826974288194657	0.95437	-0.872605	boundary_score	SHH	G3	7	8	4.93487	7.61e-4	9.183207215693843	0.9920252091802814	2.6619233672090328	T-test	two.sided	0.010797045101088648
chr13_68250000_68300000	-1.48088	-0.606746	0.8741369445372854	boundary_score	SHH	G3	7	8	-4.41374	7.61e-4	12.546354851844345	-2.20839	-0.75337	T-test	two.sided	0.010797045101088648
chr1_166850000_166900000	1.9016104742941198	0.9475941396714109	-0.954016	boundary_score	SHH	G3	7	8	4.444029390675535	7.62e-4	12.253943037649806	0.9714297695405569	2.831791179047683	T-test	two.sided	0.010797045101088648
chr2_227300000_227350000	1.725388569783223	0.490276	-1.23511	boundary_score	SHH	G3	7	8	4.44863	7.65e-4	12.19090059012808	0.8818074131389914	2.5689697264274542	T-test	two.sided	0.010797045101088648
chr9_105750000_105800000	1.6315418107555697	1.266303913393718	-0.365238	boundary_score	SHH	G3	7	8	4.366747228837381	7.66e-4	12.975640670409446	0.824212	2.4388714690719273	T-test	two.sided	0.010797045101088648
chr16_58200000_58250000	1.7557974639834781	0.8360157031252637	-0.919782	boundary_score	SHH	G3	7	8	4.365111771567168	7.67e-4	12.984271484450021	0.886716	2.62488	T-test	two.sided	0.010797045101088648
chr18_13200000_13250000	-1.60373	-0.769416	0.8343177481310233	boundary_score	SHH	G3	7	8	-4.50959	7.67e-4	11.66406485344644	-2.38106	-0.826405	T-test	two.sided	0.010797045101088648
chr8_120800000_120850000	-1.71775	-0.451059	1.2666869302862134	boundary_score	SHH	G3	7	8	-4.63055	7.69e-4	10.772887214879717	-2.53633	-0.899166	T-test	two.sided	0.010797045101088648
chr11_75900000_75950000	1.9123113128012403	1.0681889458237301	-0.844122	boundary_score	SHH	G3	7	8	4.482453795889026	7.7e-4	11.864365921656953	0.981603	2.843019720797019	T-test	two.sided	0.010797045101088648
chr15_35550000_35600000	1.671656261630519	1.2862675920034758	-0.385389	boundary_score	SHH	G3	7	8	4.362816344651038	7.7e-4	12.986407920397886	0.8438015515050764	2.4995109717559614	T-test	two.sided	0.010797045101088648
chr2_119650000_119700000	-1.94647	-1.16458	0.7818894376295975	boundary_score	SHH	G3	7	8	-4.44965	7.71e-4	12.146520729951959	-2.89831	-0.994638	T-test	two.sided	0.010797045101088648
chr17_76550000_76600000	1.4853777125412797	1.2991734858743835	-0.186204	boundary_score	SHH	G3	7	8	4.366782565650643	7.74e-4	12.918063678509876	0.7500460007533412	2.220709424329218	T-test	two.sided	0.010797045101088648
chr4_25050000_25100000	-1.91495	-0.767971	1.1469796675338315	boundary_score	SHH	G3	7	8	-4.36649	7.75e-4	12.916240249530828	-2.86302	-0.966884	T-test	two.sided	0.010797045101088648
chr7_13900000_13950000	-1.71691	-0.939014	0.7778985506643374	boundary_score	SHH	G3	7	8	-4.67149	7.75e-4	10.481591006080055	-2.53075	-0.903076	T-test	two.sided	0.010797045101088648
chrX_147050000_147100000	2.0615936023841996	1.1944816641266904	-0.867112	boundary_score	SHH	G3	7	8	5.608727797567703	7.75e-4	7.0848836548161955	1.19454	2.928649275981709	T-test	two.sided	0.010797045101088648
chr15_70750000_70800000	-1.32798	-0.576456	0.7515272941014687	boundary_score	SHH	G3	7	8	-4.40237	7.79e-4	12.52640387079207	-1.98217	-0.673791	T-test	two.sided	0.010797045101088648
chr6_119750000_119800000	-1.68228	-0.413331	1.268947692880268	boundary_score	SHH	G3	7	8	-4.49415	7.82e-4	11.698175563055171	-2.50021	-0.864351	T-test	two.sided	0.010797045101088648
chr17_1650000_1700000	-1.30288	-0.855626	0.4472549673062456	boundary_score	SHH	G3	7	8	-4.35435	7.83e-4	12.985419159211872	-1.94937	-0.656395	T-test	two.sided	0.010797045101088648
chr3_167950000_168000000	-1.8544	-1.04418	0.8102166654306027	boundary_score	SHH	G3	7	8	-4.63691	7.84e-4	10.649270849233877	-2.73817	-0.970629	T-test	two.sided	0.010797045101088648
chr8_31200000_31250000	1.5670327611793313	1.045122345897249	-0.52191	boundary_score	SHH	G3	7	8	4.796173536423604	7.84e-4	9.738952101955183	0.8363890142680236	2.2976765080906394	T-test	two.sided	0.010797045101088648
chr4_40850000_40900000	-1.91272	-1.05321	0.8595161521047536	boundary_score	SHH	G3	7	8	-4.78114	7.85e-4	9.810244597399135	-2.80644	-1.019	T-test	two.sided	0.010797045101088648
chr6_165900000_165950000	1.8268349503782653	0.9423784281032487	-0.884457	boundary_score	SHH	G3	7	8	4.576291524474429	7.86e-4	11.049233948965007	0.9486890166854746	2.704980884071056	T-test	two.sided	0.010797045101088648
chr5_148450000_148500000	-1.99815	-0.83108	1.1670725541024836	boundary_score	SHH	G3	7	8	-4.96987	7.89e-4	8.928663309887673	-2.90877	-1.08753	T-test	two.sided	0.010797045101088648
chr7_38350000_38400000	2.011823622557257	1.052799334784157	-0.959024	boundary_score	SHH	G3	7	8	4.899780377957334	7.89e-4	9.225285271341134	1.0864401208333379	2.937207124281176	T-test	two.sided	0.010797045101088648
chr13_92150000_92200000	1.8254050431049562	1.2789100967000802	-0.546495	boundary_score	SHH	G3	7	8	4.6271466591710455	7.9e-4	10.683761004262303	0.953972	2.696837669848824	T-test	two.sided	0.010797045101088648
chrX_44250000_44300000	1.9602528950001583	1.2602421847114824	-0.700011	boundary_score	SHH	G3	7	8	4.856392526533178	7.9e-4	9.417244723779119	1.053277063336266	2.867228726664051	T-test	two.sided	0.010797045101088648
chr3_163950000_164000000	-1.81698	-0.993031	0.8239542826058457	boundary_score	SHH	G3	7	8	-5.28314	7.94e-4	7.838898489979026	-2.61291	-1.02106	T-test	two.sided	0.010797045101088648
chr4_46850000_46900000	1.4986921726348303	0.7934675725488161	-0.705225	boundary_score	SHH	G3	7	8	4.368552974125667	7.97e-4	12.736790140853982	0.7559880657808541	2.2413962794888063	T-test	two.sided	0.010797045101088648
chr14_103350000_103400000	1.644331255839765	1.1917089901497002	-0.452622	boundary_score	SHH	G3	7	8	4.3702307331352435	7.99e-4	12.704876855737325	0.8295531782057046	2.459109333473825	T-test	two.sided	0.010797045101088648
chr12_14750000_14800000	1.8304017510872286	1.1098185157895546	-0.720583	boundary_score	SHH	G3	7	8	4.651179627398392	8.03e-4	10.466557801148015	0.9588205922430046	2.7019829099314525	T-test	two.sided	0.010797045101088648
chr7_129100000_129150000	-1.83567	-1.18822	0.6474512493384558	boundary_score	SHH	G3	7	8	-4.69664	8.03e-4	10.192325430879466	-2.70431	-0.967031	T-test	two.sided	0.010797045101088648
chr10_125850000_125900000	2.057784272116231	0.9450110385272471	-1.11277	boundary_score	SHH	G3	7	8	4.85077	8.04e-4	9.386759239966892	1.1041305790978997	3.011437965134563	T-test	two.sided	0.010797045101088648
chr17_44700000_44750000	1.5702217881382354	1.1993237128036551	-0.370898	boundary_score	SHH	G3	7	8	4.338550117684961	8.05e-4	12.992462132910783	0.788288	2.352155364188541	T-test	two.sided	0.010797045101088648
chr2_143050000_143100000	-1.66494	-1.27112	0.3938211012115857	boundary_score	SHH	G3	7	8	-4.46024	8.06e-4	11.833583067672272	-2.47953	-0.850354	T-test	two.sided	0.010797045101088648
chrX_65450000_65500000	1.6976357974686627	1.0768131381707864	-0.620823	boundary_score	SHH	G3	7	8	4.336557291688762	8.1e-4	12.974892095131224	0.851748	2.5435235580979483	T-test	two.sided	0.010797045101088648
chr14_103100000_103150000	-1.53484	-1.1414	0.39343456468973814	boundary_score	SHH	G3	7	8	-4.43783	8.11e-4	11.990560623397698	-2.28845	-0.781223	T-test	two.sided	0.010797045101088648
chrX_145750000_145800000	1.7085319943361208	0.5967496691707384	-1.11178	boundary_score	SHH	G3	7	8	4.418689593487631	8.11e-4	12.166442208477413	0.8673479784322506	2.5497160102399907	T-test	two.sided	0.010797045101088648
chr2_227350000_227400000	1.8123438389273896	0.6524621287300097	-1.15988	boundary_score	SHH	G3	7	8	4.344219998505021	8.17e-4	12.84761086985992	0.9099823283794212	2.714705349475358	T-test	two.sided	0.010797045101088648
chr3_131500000_131550000	-1.55329	-0.801113	0.7521747361933302	boundary_score	SHH	G3	7	8	-4.34526	8.23e-4	12.794608347768554	-2.32681	-0.779765	T-test	two.sided	0.010797045101088648
chr4_189200000_189250000	-1.82382	-1.04729	0.7765256669825662	boundary_score	SHH	G3	7	8	-5.02645	8.25e-4	8.577398879972222	-2.65083	-0.9968	T-test	two.sided	0.010797045101088648
chr2_211700000_211750000	-1.57629	-1.09811	0.4781824546443212	boundary_score	SHH	G3	7	8	-4.55949	8.27e-4	10.947537712397299	-2.33765	-0.814928	T-test	two.sided	0.010797045101088648
chrX_65400000_65450000	1.7575228711495103	0.9902795643568919	-0.767243	boundary_score	SHH	G3	7	8	4.321702988206185	8.33e-4	12.97414912163895	0.8787798127476373	2.6362659295513837	T-test	two.sided	0.010797045101088648
chr18_79350000_79400000	1.7496658334063384	1.0019002644375201	-0.747766	boundary_score	SHH	G3	7	8	4.3219529239125976	8.34e-4	12.962068558510385	0.8748187400385542	2.6245129267741225	T-test	two.sided	0.010797045101088648
chr5_78150000_78200000	-1.75393	-0.635248	1.1186795949542416	boundary_score	SHH	G3	7	8	-4.78391	8.37e-4	9.574085136830274	-2.57579	-0.93207	T-test	two.sided	0.010797045101088648
chr2_227400000_227450000	1.7589939346888737	0.6613459108198017	-1.09765	boundary_score	SHH	G3	7	8	4.317625302859884	8.39e-4	12.97516923489783	0.8786918064889301	2.6392960628888167	T-test	two.sided	0.010797045101088648
chr19_41600000_41650000	-1.80826	-0.951861	0.8563999351564694	boundary_score	SHH	G3	7	8	-4.32215	8.4e-4	12.922636871797344	-2.71265	-0.903876	T-test	two.sided	0.010797045101088648
chr18_32600000_32650000	1.5770755516215378	1.3208270980871033	-0.256248	boundary_score	SHH	G3	7	8	4.671290655989767	8.41e-4	10.16497395265735	0.826485	2.3276664582377244	T-test	two.sided	0.010797045101088648
chr5_77050000_77100000	1.7133955625352697	1.1462062343429638	-0.567189	boundary_score	SHH	G3	7	8	4.315722931585886	8.43e-4	12.969151520582864	0.8554949656587155	2.571296159411824	T-test	two.sided	0.010797045101088648
chr1_204500000_204550000	1.5441676689304926	0.493722	-1.05045	boundary_score	SHH	G3	7	8	4.342741056337974	8.51e-4	12.634499550703293	0.7737307321280331	2.314604605732952	T-test	two.sided	0.010797045101088648
chr17_45150000_45200000	1.56001	0.9389707431868466	-0.621035	boundary_score	SHH	G3	7	8	4.3396216603104865	8.51e-4	12.664458709059614	0.7813002330097073	2.3387108615733325	T-test	two.sided	0.010797045101088648
chr16_68100000_68150000	1.6993173341187393	1.3278923469478052	-0.371425	boundary_score	SHH	G3	7	8	4.829165939968547	8.53e-4	9.296231755551338	0.9071451534777032	2.4914895147597753	T-test	two.sided	0.010797045101088648
chr7_33950000_34000000	-1.60202	-0.906427	0.6955922369467686	boundary_score	SHH	G3	7	8	-4.51193	8.58e-4	11.132967459039227	-2.38237	-0.821668	T-test	two.sided	0.010797045101088648
chr2_158000000_158050000	-1.51424	-0.874693	0.6395458122481615	boundary_score	SHH	G3	7	8	-4.34177	8.63e-4	12.567488198923938	-2.27033	-0.758143	T-test	two.sided	0.010797045101088648
chr5_71750000_71800000	-2.00094	-1.23106	0.7698719891690768	boundary_score	SHH	G3	7	8	-4.91207	8.64e-4	8.891523656579086	-2.92414	-1.07773	T-test	two.sided	0.010797045101088648
chr9_16150000_16200000	-1.81377	-1.18686	0.6269024316791824	boundary_score	SHH	G3	7	8	-4.34506	8.64e-4	12.525842168185013	-2.71905	-0.908477	T-test	two.sided	0.010797045101088648
chr14_53350000_53400000	1.6452429470852885	1.2356784854979586	-0.409564	boundary_score	SHH	G3	7	8	4.324364063169902	8.65e-4	12.731469898090689	0.8215456438691114	2.4689402503014657	T-test	two.sided	0.010797045101088648
chr4_163550000_163600000	-1.32431	-0.452281	0.8720324559874305	boundary_score	SHH	G3	7	8	-4.38379	8.67e-4	12.138016450189452	-1.98169	-0.666938	T-test	two.sided	0.010797045101088648
chr11_63600000_63650000	-1.51093	-1.05176	0.45916699316517484	boundary_score	SHH	G3	7	8	-4.34597	8.68e-4	12.49264484576564	-2.26512	-0.756737	T-test	two.sided	0.010797045101088648
chr19_7350000_7400000	-1.59759	-0.673558	0.9240278183496097	boundary_score	SHH	G3	7	8	-4.65397	8.72e-4	10.131596627183452	-2.3611	-0.834068	T-test	two.sided	0.010797045101088648
chr1_239400000_239450000	-1.52722	-1.2064	0.3208182851505532	boundary_score	SHH	G3	7	8	-4.40206	8.74e-4	11.931599094136624	-2.28361	-0.770837	T-test	two.sided	0.010797045101088648
chrX_105850000_105900000	-1.73544	-1.12812	0.6073134667787327	boundary_score	SHH	G3	7	8	-4.30363	8.75e-4	12.883860258857517	-2.6074	-0.863469	T-test	two.sided	0.010797045101088648
chr4_189150000_189200000	-1.809	-0.926134	0.8828684564885704	boundary_score	SHH	G3	7	8	-4.37388	8.79e-4	12.159752024531988	-2.70883	-0.909174	T-test	two.sided	0.010797045101088648
chr2_121850000_121900000	-1.94175	-1.14767	0.7940849070948552	boundary_score	SHH	G3	7	8	-4.29758	8.81e-4	12.909649392961622	-2.91856	-0.96495	T-test	two.sided	0.010797045101088648
chr1_23550000_23600000	-1.65212	-0.629835	1.0222816317260626	boundary_score	SHH	G3	7	8	-4.53542	8.82e-4	10.841185824520348	-2.4553	-0.848929	T-test	two.sided	0.010797045101088648
chr9_124050000_124100000	-2.15136	-1.25316	0.8982049740130437	boundary_score	SHH	G3	7	8	-5.73262	8.82e-4	6.589309786514012	-3.0501	-1.25262	T-test	two.sided	0.010797045101088648
chr6_119800000_119850000	-1.9107	-0.673495	1.2372067109189802	boundary_score	SHH	G3	7	8	-4.77278	8.84e-4	9.444190732639754	-2.80987	-1.01154	T-test	two.sided	0.010797045101088648
chr14_24650000_24700000	1.6693350278943515	0.7554100710858056	-0.913925	boundary_score	SHH	G3	7	8	4.592763767923973	8.86e-4	10.442521704441457	0.8640997972732666	2.4745702585154365	T-test	two.sided	0.010797045101088648
chr1_246000000_246050000	-1.47959	-0.309095	1.1704946407422228	boundary_score	SHH	G3	7	8	-4.28587	8.87e-4	12.992372531159962	-2.22545	-0.733733	T-test	two.sided	0.010797045101088648
chr1_196100000_196150000	1.5922540262918323	1.2334360407283331	-0.358818	boundary_score	SHH	G3	7	8	4.304661676463883	8.89e-4	12.780534552929947	0.7917567699160386	2.3927512826676263	T-test	two.sided	0.010797045101088648
chr11_113800000_113850000	1.546526485095019	1.1810298817842546	-0.365497	boundary_score	SHH	G3	7	8	4.376758509099891	8.9e-4	12.068104084305828	0.7771251266815291	2.315927843508509	T-test	two.sided	0.010797045101088648
chr9_118600000_118650000	1.551796352663859	1.1172857109430179	-0.434511	boundary_score	SHH	G3	7	8	4.518084179470418	8.92e-4	10.913588916866635	0.795108	2.308485009138903	T-test	two.sided	0.010797045101088648
chr3_118050000_118100000	-1.33689	-0.800342	0.5365472225406673	boundary_score	SHH	G3	7	8	-4.44159	8.96e-4	11.473513864194413	-1.99605	-0.677728	T-test	two.sided	0.010797045101088648
chr2_61850000_61900000	2.024282874748552	0.970741	-1.05354	boundary_score	SHH	G3	7	8	5.033253523332842	9e-4	8.309682631590187	1.1028319193343348	2.9457338301627694	T-test	two.sided	0.010797045101088648
chr19_29650000_29700000	-1.47015	-0.492251	0.9778963678291143	boundary_score	SHH	G3	7	8	-4.29094	9.05e-4	12.822168732707416	-2.21137	-0.728923	T-test	two.sided	0.010797045101088648
chr5_109450000_109500000	-1.94821	-1.09522	0.8529906929765911	boundary_score	SHH	G3	7	8	-5.28653	9.05e-4	7.5193754108571955	-2.80758	-1.08885	T-test	two.sided	0.010797045101088648
chr9_83900000_83950000	1.7370206793577319	1.1460720165315954	-0.590949	boundary_score	SHH	G3	7	8	4.3073795451082955	9.05e-4	12.64759705633954	0.8633429444747737	2.6107	T-test	two.sided	0.010797045101088648
chr4_183800000_183850000	1.2444396598950112	0.7046970703918737	-0.539743	boundary_score	SHH	G3	7	8	4.283424679163147	9.08e-4	12.884464412529303	0.6162271221670856	1.8726521976229367	T-test	two.sided	0.010797045101088648
chr7_38950000_39000000	-1.67382	-0.917443	0.7563816526339349	boundary_score	SHH	G3	7	8	-4.63768	9.08e-4	10.07055771844124	-2.47724	-0.870411	T-test	two.sided	0.010797045101088648
chr12_40600000_40650000	-1.56547	-0.779122	0.7863509145075391	boundary_score	SHH	G3	7	8	-4.87839	9.09e-4	8.87523	-2.29296	-0.837989	T-test	two.sided	0.010797045101088648
chr3_189200000_189250000	-1.84494	-0.949732	0.8952074027851388	boundary_score	SHH	G3	7	8	-5.26272	9.11e-4	7.569510354885468	-2.66142	-1.02846	T-test	two.sided	0.010797045101088648
chr3_73500000_73550000	1.9188097567091802	1.0031859354465036	-0.915624	boundary_score	SHH	G3	7	8	4.342206024393024	9.11e-4	12.266095276324906	0.9583093775438777	2.8793101358744826	T-test	two.sided	0.010797045101088648
chr5_21450000_21500000	-1.5911	-1.0073	0.5837919294207837	boundary_score	SHH	G3	7	8	-4.27833	9.12e-4	12.915788413291695	-2.39506	-0.787129	T-test	two.sided	0.010797045101088648
chr15_63600000_63650000	1.3474455053660064	0.21316404242452924	-1.13428	boundary_score	SHH	G3	7	8	4.272762681706936	9.13e-4	12.96710782257123	0.6659824727138697	2.028908538018143	T-test	two.sided	0.010797045101088648
chr2_156900000_156950000	-1.77182	-0.623933	1.1478894799978951	boundary_score	SHH	G3	7	8	-4.40931	9.14e-4	11.644892941362151	-2.65032	-0.893326	T-test	two.sided	0.010797045101088648
chr9_31000000_31050000	2.007826320862587	1.1586364829665072	-0.84919	boundary_score	SHH	G3	7	8	4.508139337809079	9.16e-4	10.867844625370664	1.0260995211151258	2.989553120610048	T-test	two.sided	0.010797045101088648
chrX_15650000_15700000	-1.57783	-0.828012	0.7498142283490277	boundary_score	SHH	G3	7	8	-4.31217	9.2e-4	12.511084813109926	-2.37146	-0.784193	T-test	two.sided	0.010797045101088648
chr1_98700000_98750000	-1.79185	-1.19912	0.5927311096635334	boundary_score	SHH	G3	7	8	-4.83163	9.24e-4	9.025481774316004	-2.63043	-0.953273	T-test	two.sided	0.010797045101088648
chr17_9650000_9700000	-1.68388	-0.508658	1.1752230953563543	boundary_score	SHH	G3	7	8	-4.66479	9.26e-4	9.843557719363394	-2.48992	-0.877838	T-test	two.sided	0.010797045101088648
chr4_56500000_56550000	-1.67195	-1.01518	0.6567747717974297	boundary_score	SHH	G3	7	8	-4.52767	9.26e-4	10.685917283724123	-2.48764	-0.856259	T-test	two.sided	0.010797045101088648
chr10_49550000_49600000	2.025459110222739	0.7854775347181021	-1.23998	boundary_score	SHH	G3	7	8	4.965763526721839	9.31e-4	8.461498485462077	1.0937303857901663	2.9571878346553113	T-test	two.sided	0.010797045101088648
chr6_44650000_44700000	-1.77293	-0.864337	0.9085944814877213	boundary_score	SHH	G3	7	8	-4.47405	9.31e-4	11.04556902276569	-2.64468	-0.901186	T-test	two.sided	0.010797045101088648
chr10_119700000_119750000	1.6077085054360667	0.4417573806025245	-1.16595	boundary_score	SHH	G3	7	8	4.32142	9.34e-4	12.334303797615858	0.7995500585111092	2.415866952361024	T-test	two.sided	0.010797045101088648
chr3_196800000_196850000	1.8001106817052075	0.7407359967152235	-1.05937	boundary_score	SHH	G3	7	8	4.2698035148520175	9.34e-4	12.862417844723371	0.8883274059898025	2.711893957420612	T-test	two.sided	0.010797045101088648
chr21_37000000_37050000	1.8481012257881202	0.760736	-1.08737	boundary_score	SHH	G3	7	8	4.2783035182068385	9.38e-4	12.747996542107215	0.9130067809598345	2.7831956706164056	T-test	two.sided	0.010797045101088648
chr2_17350000_17400000	-1.8231	-0.68677	1.1363288815485384	boundary_score	SHH	G3	7	8	-4.50635	9.42e-4	10.762998078908712	-2.71593	-0.930266	T-test	two.sided	0.010797045101088648
chr2_207050000_207100000	1.6627628173926443	1.2149226167036768	-0.44784	boundary_score	SHH	G3	7	8	4.272990458433699	9.43e-4	12.77288619357039	0.8205694312428857	2.5049562035424024	T-test	two.sided	0.010797045101088648
chr1_233350000_233400000	1.4261712400034716	0.9753741388646799	-0.450797	boundary_score	SHH	G3	7	8	4.279950997945295	9.44e-4	12.693916084946903	0.7045216787613372	2.147820801245606	T-test	two.sided	0.010797045101088648
chr3_167900000_167950000	-1.96721	-1.20767	0.7595377104565663	boundary_score	SHH	G3	7	8	-4.97555	9.5e-4	8.365656097107093	-2.87205	-1.06236	T-test	two.sided	0.010797045101088648
chr12_88100000_88150000	1.9031089878808904	1.253112196024033	-0.649997	boundary_score	SHH	G3	7	8	4.248840925988113	9.51e-4	12.991543216475069	0.9353888142591376	2.8708291615026433	T-test	two.sided	0.010797045101088648
chr5_62250000_62300000	-1.9086	-1.22818	0.6804265934749572	boundary_score	SHH	G3	7	8	-4.55107	9.51e-4	10.422688072632202	-2.83792	-0.979289	T-test	two.sided	0.010797045101088648
chr9_87850000_87900000	-1.74004	-1.38015	0.35989055788501545	boundary_score	SHH	G3	7	8	-4.76882	9.53e-4	9.212415097318035	-2.56256	-0.917519	T-test	two.sided	0.010797045101088648
chrX_36900000_36950000	-1.85114	-1.20894	0.6421992195943118	boundary_score	SHH	G3	7	8	-4.24697	9.54e-4	12.989977223430369	-2.79286	-0.909419	T-test	two.sided	0.010797045101088648
chrX_44350000_44400000	1.7393415127044978	1.412399643789194	-0.326942	boundary_score	SHH	G3	7	8	4.706231957854603	9.54e-4	9.517934587684444	0.9101715348753495	2.568511490533646	T-test	two.sided	0.010797045101088648
chr16_81350000_81400000	1.80048	0.7147115173885557	-1.08577	boundary_score	SHH	G3	7	8	4.255049691498857	9.57e-4	12.883835228809737	0.8855034227051909	2.715454490286789	T-test	two.sided	0.010797045101088648
chr1_65750000_65800000	-1.65884	-0.874324	0.7845118595403133	boundary_score	SHH	G3	7	8	-4.2516	9.59e-4	12.905364760566316	-2.50237	-0.815301	T-test	two.sided	0.010797045101088648
chr19_52800000_52850000	-1.68216	-1.04709	0.635068	boundary_score	SHH	G3	7	8	-4.27382	9.6e-4	12.665046484163854	-2.53477	-0.829555	T-test	two.sided	0.010797045101088648
chr2_72200000_72250000	1.7573783790259268	0.8761234894290786	-0.881255	boundary_score	SHH	G3	7	8	4.246628795192895	9.6e-4	12.959568128827001	0.8630714455484287	2.651685312503425	T-test	two.sided	0.010797045101088648
chr1_118100000_118150000	-1.36081	-1.37839	-0.0175806	boundary_score	SHH	G3	7	8	-4.24961	9.61e-4	12.914680416670372	-2.05307	-0.668553	T-test	two.sided	0.010797045101088648
chr5_21500000_21550000	-1.53076	-1.14968	0.38107882096342555	boundary_score	SHH	G3	7	8	-4.28862	9.62e-4	12.495292214876628	-2.30505	-0.756472	T-test	two.sided	0.010797045101088648
chr6_39950000_40000000	1.8645204092793206	1.0806923559495096	-0.783828	boundary_score	SHH	G3	7	8	4.719925096415864	9.67e-4	9.399357499962319	0.9766507743679878	2.752390044190654	T-test	two.sided	0.010797045101088648
chr2_143500000_143550000	1.5868784005737626	1.3607733317376558	-0.226105	boundary_score	SHH	G3	7	8	4.245852978755872	9.71e-4	12.895408055329934	0.7787790479399614	2.394977753207564	T-test	two.sided	0.010797045101088648
chr5_64950000_65000000	1.9378	1.281282842659482	-0.656515	boundary_score	SHH	G3	7	8	5.203215014052839	9.76e-4	7.570184826244005	1.0704262298978966	2.8051685771119828	T-test	two.sided	0.010797045101088648
chr11_100550000_100600000	-1.60503	-1.13751	0.4675124335990383	boundary_score	SHH	G3	7	8	-4.63704	9.77e-4	9.798859405336975	-2.37841	-0.831646	T-test	two.sided	0.010797045101088648
chr7_10050000_10100000	0.7255165574647442	0.0444235	-0.681093	boundary_score	SHH	G3	7	8	5.474468445456177	9.78e-4	6.899458200788951	0.4112111485593126	1.0398219663701755	T-test	two.sided	0.010797045101088648
chr16_62900000_62950000	1.6261942407920835	0.6810067731809678	-0.945187	boundary_score	SHH	G3	7	8	4.231444974447951	9.8e-4	12.999962315059491	0.7959388260117367	2.4564496555724302	T-test	two.sided	0.010797045101088648
chr17_72100000_72150000	1.748039257014069	0.806107	-0.941933	boundary_score	SHH	G3	7	8	5.101814713886594	9.8e-4	7.858759764366985	0.9554524807587464	2.5406260332693917	T-test	two.sided	0.010797045101088648
chr2_101250000_101300000	1.5495979638570605	0.39403	-1.15557	boundary_score	SHH	G3	7	8	4.239824203328603	9.82e-4	12.897440122899244	0.7593739336547517	2.339821994059369	T-test	two.sided	0.010797045101088648
chr6_126000000_126050000	-1.45354	-0.700212	0.7533295253689223	boundary_score	SHH	G3	7	8	-4.8864	9.84e-4	8.603855956593154	-2.13121	-0.775872	T-test	two.sided	0.010797045101088648
chr2_37350000_37400000	1.8174423331730574	0.6613807574039589	-1.15606	boundary_score	SHH	G3	7	8	4.515853148075546	9.85e-4	10.507730417959463	0.926548	2.7083364398528977	T-test	two.sided	0.010797045101088648
chr2_103150000_103200000	-1.86368	-0.974332	0.8893484272538478	boundary_score	SHH	G3	7	8	-4.43771	9.88e-4	11.047772853651377	-2.78753	-0.939833	T-test	two.sided	0.010797045101088648
chr8_76600000_76650000	1.9709055150862054	1.0125343615219853	-0.958371	boundary_score	SHH	G3	7	8	4.276790224524536	9.91e-4	12.448600913778373	0.9708251700124855	2.9709858601599253	T-test	two.sided	0.010797045101088648
chr5_71650000_71700000	-1.77375	-1.07803	0.6957154681723163	boundary_score	SHH	G3	7	8	-4.32638	9.96e-4	11.942651049900707	-2.6675	-0.879993	T-test	two.sided	0.010797045101088648
chr7_142450000_142500000	-1.77612	-1.15166	0.6244671375975128	boundary_score	SHH	G3	7	8	-4.23475	9.96e-4	12.86641440496567	-2.68318	-0.869072	T-test	two.sided	0.010797045101088648
chr8_137400000_137450000	-1.91773	-1.00738	0.9103519622538513	boundary_score	SHH	G3	7	8	-4.23676	9.98e-4	12.835614342190096	-2.89687	-0.938584	T-test	two.sided	0.010797045101088648
chr1_100450000_100500000	-1.73321	-1.16561	0.5676017452092195	boundary_score	SHH	G3	7	8	-4.38368	0.001	9.723140418612287	-2.61758	-0.848841	T-test	two.sided	0.010797045101088648
chr1_109000000_109050000	1.5246478676666704	0.29435299141298044	-1.23029	boundary_score	SHH	G3	7	8	4.363949489723321	0.001	11.076190210747503	0.7563270615401034	2.2929686737932373	T-test	two.sided	0.010797045101088648
chr1_109500000_109550000	1.8480993180759175	0.7167184126482481	-1.13138	boundary_score	SHH	G3	7	8	4.825032517464674	0.001	8.7783	0.9782935005374398	2.7179051356143953	T-test	two.sided	0.010797045101088648
chr1_110850000_110900000	1.804415362595412	1.0443249915598323	-0.76009	boundary_score	SHH	G3	7	8	4.1235904417040725	0.001	12.982271044995535	0.8589423176190545	2.7498884075717696	T-test	two.sided	0.010797045101088648
chr1_182850000_182900000	1.9205322384027128	1.3015570593604253	-0.618975	boundary_score	SHH	G3	7	8	4.350871996153861	0.001	10.119248900114606	0.9385711674713467	2.902493309334079	T-test	two.sided	0.010797045101088648
chr1_184050000_184100000	-1.82447	-1.34112	0.4833490693547731	boundary_score	SHH	G3	7	8	-4.41281	0.001	10.228079240799895	-2.74292	-0.906028	T-test	two.sided	0.010797045101088648
chr1_197050000_197100000	1.7842503455261525	1.060258574933829	-0.723992	boundary_score	SHH	G3	7	8	4.635785694983508	0.001	9.278058249901882	0.9175384783572064	2.6509622126950982	T-test	two.sided	0.010797045101088648
chr1_208300000_208350000	1.3246926928477403	0.30235067024733336	-1.02234	boundary_score	SHH	G3	7	8	4.170671038177612	0.001	11.636855398481496	0.6302531899287956	2.019132195766685	T-test	two.sided	0.010797045101088648
chr1_213100000_213150000	1.341043024975346	1.0084846435227213	-0.332558	boundary_score	SHH	G3	7	8	4.093240138609385	0.001	12.99886998373991	0.6332485096287223	2.0488375403219696	T-test	two.sided	0.010797045101088648
chr1_221450000_221500000	1.6070762146609923	0.868485	-0.738592	boundary_score	SHH	G3	7	8	4.162823424651115	0.001	12.726676615137954	0.7712319850469802	2.442920444275004	T-test	two.sided	0.010797045101088648
chr1_23700000_23750000	-1.37785	-0.146914	1.2309324180748558	boundary_score	SHH	G3	7	8	-4.65519	0.001	9.581264793430645	-2.04126	-0.714432	T-test	two.sided	0.010797045101088648
chr1_240750000_240800000	-1.65102	-1.46623	0.18479399250983156	boundary_score	SHH	G3	7	8	-4.58403	0.001	9.986989003982405	-2.45367	-0.848375	T-test	two.sided	0.010797045101088648
chr1_53800000_53850000	1.5681894765486264	0.6341029880163144	-0.934086	boundary_score	SHH	G3	7	8	4.377644036905288	0.001	11.079766131887036	0.7804295621628897	2.355949390934363	T-test	two.sided	0.010797045101088648
chr1_57400000_57450000	-1.69277	-0.895026	0.7977453577082458	boundary_score	SHH	G3	7	8	-4.19205	0.001	12.633877521102947	-2.56772	-0.817826	T-test	two.sided	0.010797045101088648
chr1_61000000_61050000	-1.52468	-1.20204	0.3226353624876155	boundary_score	SHH	G3	7	8	-4.08731	0.001	12.102831483414828	-2.33667	-0.712688	T-test	two.sided	0.010797045101088648
chr1_84900000_84950000	-1.66316	-1.04301	0.6201494178440253	boundary_score	SHH	G3	7	8	-4.08411	0.001	12.226469997153606	-2.54862	-0.777709	T-test	two.sided	0.010797045101088648
chr1_92750000_92800000	1.5197783070326536	0.4578673960128462	-1.06191	boundary_score	SHH	G3	7	8	4.281823734592554	0.001	11.256252585811502	0.740731	2.2988253480339162	T-test	two.sided	0.010797045101088648
chr1_98750000_98800000	-1.7012	-0.942167	0.7590341063626453	boundary_score	SHH	G3	7	8	-4.40477	0.001	9.698435971000848	-2.56539	-0.837012	T-test	two.sided	0.010797045101088648
chr10_125800000_125850000	1.7903978939870062	0.6762444645678903	-1.11415	boundary_score	SHH	G3	7	8	4.378783996624389	0.001	10.81607967491783	0.8885881613550242	2.692207626618988	T-test	two.sided	0.010797045101088648
chr10_131350000_131400000	1.5754510398921115	0.49939021104522074	-1.07606	boundary_score	SHH	G3	7	8	4.579770805362875	0.001	9.982996884888907	0.8087894736273109	2.342112606156912	T-test	two.sided	0.010797045101088648
chr10_29200000_29250000	-1.93154	-0.951611	0.9799256138078064	boundary_score	SHH	G3	7	8	-4.17364	0.001	12.483024989134565	-2.93557	-0.927505	T-test	two.sided	0.010797045101088648
chr10_29950000_30000000	-1.46609	-0.242566	1.2235255688288222	boundary_score	SHH	G3	7	8	-4.31077	0.001	12.001406374753053	-2.2071	-0.725087	T-test	two.sided	0.010797045101088648
chr10_6000000_6050000	-1.77203	-0.77697	0.9950597969591979	boundary_score	SHH	G3	7	8	-4.58015	0.001	9.251144050141855	-2.64364	-0.900425	T-test	two.sided	0.010797045101088648
chr10_85450000_85500000	1.791480502505954	1.098554956308701	-0.692926	boundary_score	SHH	G3	7	8	4.35716	0.001	10.526378021765646	0.8815364341782316	2.7014245708336766	T-test	two.sided	0.010797045101088648
chr11_10300000_10350000	-1.41875	-1.23131	0.18743727328413634	boundary_score	SHH	G3	7	8	-4.0962	0.001	12.923866682662403	-2.16746	-0.670042	T-test	two.sided	0.010797045101088648
chr11_18050000_18100000	1.8028637756803032	1.199815695902507	-0.603048	boundary_score	SHH	G3	7	8	4.555437244726163	0.001	9.01935	0.9078831546316055	2.6978443967290007	T-test	two.sided	0.010797045101088648
chr11_19100000_19150000	1.8569512254111622	1.0403196846396587	-0.816632	boundary_score	SHH	G3	7	8	4.408716432562572	0.001	9.525809751115373	0.9120879837371078	2.801814467085217	T-test	two.sided	0.010797045101088648
chr11_30950000_31000000	-1.78066	-1.04954	0.7311198227613755	boundary_score	SHH	G3	7	8	-4.71287	0.001	9.112427205348405	-2.63376	-0.927553	T-test	two.sided	0.010797045101088648
chr11_41500000_41550000	-1.59226	-1.12804	0.4642190424519709	boundary_score	SHH	G3	7	8	-4.18038	0.001	12.994221379463472	-2.41515	-0.769362	T-test	two.sided	0.010797045101088648
chr11_66850000_66900000	-1.54306	-1.2234	0.31965382262493247	boundary_score	SHH	G3	7	8	-4.35308	0.001	10.327511469214999	-2.32949	-0.756619	T-test	two.sided	0.010797045101088648
chr11_92900000_92950000	-1.70396	-0.799289	0.9046736566370958	boundary_score	SHH	G3	7	8	-4.50323	0.001	9.990679473573673	-2.54717	-0.860759	T-test	two.sided	0.010797045101088648
chr12_117250000_117300000	-1.68721	-0.977181	0.7100254138392916	boundary_score	SHH	G3	7	8	-4.21308	0.001	12.93625253937221	-2.5528	-0.821613	T-test	two.sided	0.010797045101088648
chr12_13250000_13300000	-1.4733	-0.537617	0.9356858208673067	boundary_score	SHH	G3	7	8	-4.44082	0.001	9.818198993233425	-2.21438	-0.732228	T-test	two.sided	0.010797045101088648
chr12_56100000_56150000	-1.74351	-1.11071	0.6328069746700933	boundary_score	SHH	G3	7	8	-4.05516	0.001	12.99087001257943	-2.67243	-0.814598	T-test	two.sided	0.010797045101088648
chr12_5850000_5900000	1.7341634174264253	1.3889788579045323	-0.345185	boundary_score	SHH	G3	7	8	4.373739522382899	0.001	11.177589453824435	0.8631736824801707	2.60515	T-test	two.sided	0.010797045101088648
chr12_62550000_62600000	2.036613433078655	1.352877480358939	-0.683736	boundary_score	SHH	G3	7	8	5.2858345953587715	0.001	7.138005191372762	1.1290907344683008	2.94414	T-test	two.sided	0.010797045101088648
chr12_88050000_88100000	1.8170064240411845	1.0156037119206058	-0.801403	boundary_score	SHH	G3	7	8	4.1133434211837745	0.001	12.961012948428845	0.8624047891385482	2.7716080589438206	T-test	two.sided	0.010797045101088648
chr13_103800000_103850000	1.5110733031720291	0.45060641953633523	-1.06047	boundary_score	SHH	G3	7	8	4.152725608251801	0.001	12.939521409778136	0.7245953588959866	2.2975512474480713	T-test	two.sided	0.010797045101088648
chr13_20950000_21000000	-1.71508	-0.627392	1.087692264787486	boundary_score	SHH	G3	7	8	-4.08966	0.001	12.871372767728177	-2.622	-0.808167	T-test	two.sided	0.010797045101088648
chr13_23350000_23400000	1.3211018781851307	0.7914767190172194	-0.529625	boundary_score	SHH	G3	7	8	4.25804	0.001	11.01634248695689	0.6383467187332598	2.0038570376370015	T-test	two.sided	0.010797045101088648
chr13_26950000_27000000	-1.68652	-1.15759	0.5289290320001551	boundary_score	SHH	G3	7	8	-4.18254	0.001	12.98384906806524	-2.55775	-0.815288	T-test	two.sided	0.010797045101088648
chr13_51800000_51850000	-1.68498	-0.628408	1.0565724253506992	boundary_score	SHH	G3	7	8	-4.19452	0.001	12.982321556891854	-2.55294	-0.817019	T-test	two.sided	0.010797045101088648
chr13_79300000_79350000	-1.94802	-1.21597	0.7320502516040525	boundary_score	SHH	G3	7	8	-4.98928	0.001	7.975899991074485	-2.84885	-1.04719	T-test	two.sided	0.010797045101088648
chr14_100800000_100850000	1.8222756316187851	1.1495082289987348	-0.672767	boundary_score	SHH	G3	7	8	4.1727381334464875	0.001	11.933669944816147	0.87018	2.77437	T-test	two.sided	0.010797045101088648
chr14_24100000_24150000	1.5537905622001138	0.5261988076846166	-1.02759	boundary_score	SHH	G3	7	8	4.186571430119591	0.001	11.457936367334216	0.7408896501598741	2.3666914742403535	T-test	two.sided	0.010797045101088648
chr14_49600000_49650000	1.8860945257946469	0.9015312217009107	-0.984563	boundary_score	SHH	G3	7	8	4.214935107692717	0.001	12.497913398293248	0.915412	2.85678	T-test	two.sided	0.010797045101088648
chr14_57300000_57350000	-1.57034	-1.44642	0.12391652705800045	boundary_score	SHH	G3	7	8	-4.75783	0.001	8.96601	-2.3174	-0.823273	T-test	two.sided	0.010797045101088648
chr14_59500000_59550000	1.5199580278966616	0.9890057831741483	-0.530952	boundary_score	SHH	G3	7	8	4.359359334626463	0.001	11.445495377992557	0.7561791577081554	2.2837368980851678	T-test	two.sided	0.010797045101088648
chr14_82000000_82050000	-1.73547	-0.691305	1.0441686755198614	boundary_score	SHH	G3	7	8	-4.21974	0.001	10.936484226369734	-2.64132	-0.829622	T-test	two.sided	0.010797045101088648
chr14_91500000_91550000	1.8002927137843165	0.8096491998481232	-0.990644	boundary_score	SHH	G3	7	8	4.061679672191323	0.001	12.492869806876596	0.838768	2.7618176032221933	T-test	two.sided	0.010797045101088648
chr15_62800000_62850000	-1.46427	-0.313792	1.1504755054796922	boundary_score	SHH	G3	7	8	-4.04367	0.001	12.67255751244316	-2.24863	-0.679909	T-test	two.sided	0.010797045101088648
chr15_68200000_68250000	1.7144230714038167	0.8764186917466217	-0.838004	boundary_score	SHH	G3	7	8	4.653665841787847	0.001	8.31304	0.8704211739647674	2.5584249688428664	T-test	two.sided	0.010797045101088648
chr15_69000000_69050000	1.7030248987456762	0.6635953166421148	-1.03943	boundary_score	SHH	G3	7	8	4.1990753294381475	0.001	12.912670068730705	0.8262383880030233	2.5798114094883293	T-test	two.sided	0.010797045101088648
chr15_70800000_70850000	-1.52948	-0.807335	0.7221413613678296	boundary_score	SHH	G3	7	8	-4.21118	0.001	12.548632643936724	-2.31699	-0.741964	T-test	two.sided	0.010797045101088648
chr15_76150000_76200000	-1.38685	-0.293231	1.0936213579520988	boundary_score	SHH	G3	7	8	-4.14369	0.001	11.874887368932175	-2.11693	-0.656772	T-test	two.sided	0.010797045101088648
chr15_83250000_83300000	-1.87676	-1.02546	0.8512929195721559	boundary_score	SHH	G3	7	8	-4.25007	0.001	12.158818609232219	-2.83749	-0.916022	T-test	two.sided	0.010797045101088648
chr15_85050000_85100000	1.4191025242562123	0.5809807812051377	-0.838122	boundary_score	SHH	G3	7	8	4.148767869479421	0.001	12.998616356520118	0.6801318505958044	2.15807	T-test	two.sided	0.010797045101088648
chr16_10250000_10300000	1.4751623355551737	1.1420185546538473	-0.333144	boundary_score	SHH	G3	7	8	4.008278596177697	0.001	12.97162727103691	0.6799074322568515	2.2704172388534962	T-test	two.sided	0.010797045101088648
chr16_12350000_12400000	1.5838038680551163	1.2312160280348048	-0.352588	boundary_score	SHH	G3	7	8	4.697782815067489	0.001	8.514843029442018	0.8144676675941499	2.353140068516083	T-test	two.sided	0.010797045101088648
chr16_14200000_14250000	1.8095978247703954	1.1114281595010218	-0.69817	boundary_score	SHH	G3	7	8	4.2496187982862885	0.001	12.224323361701016	0.8836876325325308	2.7355080170082604	T-test	two.sided	0.010797045101088648
chr16_18950000_19000000	1.514590372927938	0.7534414004329805	-0.761149	boundary_score	SHH	G3	7	8	4.259160593597166	0.001	12.480981569611503	0.7430864049787506	2.286094340877125	T-test	two.sided	0.010797045101088648
chr16_58050000_58100000	1.5772918155655442	0.8473614797278382	-0.72993	boundary_score	SHH	G3	7	8	4.190809401605803	0.001	12.996911826013323	0.7641758324958604	2.3904077986352283	T-test	two.sided	0.010797045101088648
chr16_58150000_58200000	1.6606837989126688	0.7687252836850939	-0.891959	boundary_score	SHH	G3	7	8	4.104367418853707	0.001	12.999184357998804	0.7865631988856018	2.534804398939736	T-test	two.sided	0.010797045101088648
chr16_6050000_6100000	-1.23159	-1.11315	0.11844586626613822	boundary_score	SHH	G3	7	8	-4.13322	0.001	11.946468416447221	-1.88114	-0.58204	T-test	two.sided	0.010797045101088648
chr16_68300000_68350000	1.7668738700743616	0.9485373989968583	-0.818336	boundary_score	SHH	G3	7	8	4.2100340396291065	0.001	12.89307525904385	0.8594419318386619	2.6743058083100615	T-test	two.sided	0.010797045101088648
chr16_73550000_73600000	1.9362895074865882	1.1294224073174188	-0.806867	boundary_score	SHH	G3	7	8	5.4298081998230385	0.001	6.221393851027051	1.0711837405511542	2.801395274422022	T-test	two.sided	0.010797045101088648
chr16_76250000_76300000	-1.56858	-0.624343	0.9442369100302322	boundary_score	SHH	G3	7	8	-4.25365	0.001	12.401221405313418	-2.36917	-0.767992	T-test	two.sided	0.010797045101088648
chr17_10700000_10750000	1.9049625725412773	0.8290288321102993	-1.07593	boundary_score	SHH	G3	7	8	4.418186263771671	0.001	9.88726	0.9427825637433639	2.867142581339191	T-test	two.sided	0.010797045101088648
chr17_22550000_22600000	1.6303742890290847	0.7825274803686062	-0.847847	boundary_score	SHH	G3	7	8	4.088720628455594	0.001	12.971773051963103	0.7687383144809541	2.4920102635772152	T-test	two.sided	0.010797045101088648
chr17_48100000_48150000	1.2022477918269352	0.416288	-0.785959	boundary_score	SHH	G3	7	8	4.111634518390475	0.001	12.949609118089883	0.5703029522721755	1.8341926313816945	T-test	two.sided	0.010797045101088648
chr17_49500000_49550000	-1.69826	-0.704963	0.9932963353048315	boundary_score	SHH	G3	7	8	-4.01071	0.001	12.999355839558808	-2.61303	-0.783487	T-test	two.sided	0.010797045101088648
chr17_54950000_55000000	-1.63639	-1.37838	0.2580144869516231	boundary_score	SHH	G3	7	8	-4.31889	0.001	10.22695627498984	-2.47809	-0.794702	T-test	two.sided	0.010797045101088648
chr17_63900000_63950000	-1.94835	-1.2797	0.6686482703816465	boundary_score	SHH	G3	7	8	-4.44803	0.001	10.438013140902488	-2.91881	-0.977893	T-test	two.sided	0.010797045101088648
chr17_65350000_65400000	-1.80841	-1.33996	0.46845473131765003	boundary_score	SHH	G3	7	8	-4.99057	0.001	8.120277699805529	-2.64188	-0.974945	T-test	two.sided	0.010797045101088648
chr17_65500000_65550000	-1.73353	-0.928818	0.804711	boundary_score	SHH	G3	7	8	-4.18679	0.001	12.038476188420526	-2.63534	-0.831718	T-test	two.sided	0.010797045101088648
chr17_72050000_72100000	1.613337861844763	0.7654	-0.847938	boundary_score	SHH	G3	7	8	4.561121059364188	0.001	9.557367847516804	0.8202355340795421	2.406440189609984	T-test	two.sided	0.010797045101088648
chr18_32050000_32100000	-1.95583	-1.33003	0.6258028957299719	boundary_score	SHH	G3	7	8	-5.20263	0.001	6.98464	-2.84516	-1.0665	T-test	two.sided	0.010797045101088648
chr18_46100000_46150000	1.8735415703976752	0.9384372236383638	-0.935104	boundary_score	SHH	G3	7	8	4.445110489293944	0.001	9.958702855478014	0.9338892383373121	2.8131939024580386	T-test	two.sided	0.010797045101088648
chr18_56600000_56650000	1.8126823173310602	0.8988848158261352	-0.913798	boundary_score	SHH	G3	7	8	4.72352	0.001	8.894172139131166	0.9429864438800094	2.6823781907821114	T-test	two.sided	0.010797045101088648
chr18_6900000_6950000	-1.66977	-0.641377	1.0283924302519216	boundary_score	SHH	G3	7	8	-4.14284	0.001	12.664060210982498	-2.54286	-0.796679	T-test	two.sided	0.010797045101088648
chr19_11150000_11200000	-1.55694	-1.23639	0.32055387893530535	boundary_score	SHH	G3	7	8	-4.143	0.001	12.63675696129953	-2.37119	-0.742696	T-test	two.sided	0.010797045101088648
chr19_15050000_15100000	-1.20688	-0.245054	0.9618283651602773	boundary_score	SHH	G3	7	8	-4.11428	0.001	11.806471548265856	-1.84718	-0.566586	T-test	two.sided	0.010797045101088648
chr19_16050000_16100000	1.680692744645707	0.9975640434600653	-0.683129	boundary_score	SHH	G3	7	8	4.034214588200147	0.001	12.651931365608831	0.7781388008980102	2.5832466883934035	T-test	two.sided	0.010797045101088648
chr19_29200000_29250000	1.6987087199416089	0.6736986658275641	-1.02501	boundary_score	SHH	G3	7	8	5.208163068363805	0.001	7.491288286589923	0.9375923382117433	2.4598251016714743	T-test	two.sided	0.010797045101088648
chr19_50950000_51000000	-1.73046	-1.2577	0.47276618491547845	boundary_score	SHH	G3	7	8	-4.48168	0.001	9.642902236081577	-2.59513	-0.865798	T-test	two.sided	0.010797045101088648
chr19_54300000_54350000	1.7753969598488952	1.1322494703845118	-0.643147	boundary_score	SHH	G3	7	8	4.570395274041879	0.001	9.838872251603393	0.907938	2.642855809067711	T-test	two.sided	0.010797045101088648
chr2_100250000_100300000	1.9205103710709939	0.6463488342604213	-1.27416	boundary_score	SHH	G3	7	8	4.810548240129581	0.001	8.691304722040082	1.0124782625497721	2.828542479592216	T-test	two.sided	0.010797045101088648
chr2_135850000_135900000	1.9585399459860073	1.0526269370399508	-0.905913	boundary_score	SHH	G3	7	8	4.529878950148714	0.001	9.52896	0.988687	2.928392973671687	T-test	two.sided	0.010797045101088648
chr2_158800000_158850000	-1.54553	-1.13287	0.4126626530804691	boundary_score	SHH	G3	7	8	-4.19871	0.001	12.904371275671592	-2.34136	-0.749708	T-test	two.sided	0.010797045101088648
chr2_169950000_170000000	-1.69296	-0.598857	1.0941068872133282	boundary_score	SHH	G3	7	8	-4.21994	0.001	12.952211884377428	-2.55999	-0.825937	T-test	two.sided	0.010797045101088648
chr2_170000000_170050000	-1.67335	-1.18447	0.488874	boundary_score	SHH	G3	7	8	-4.10383	0.001	12.890836869045833	-2.555	-0.791692	T-test	two.sided	0.010797045101088648
chr2_189650000_189700000	-1.80626	-1.12899	0.6772733278177107	boundary_score	SHH	G3	7	8	-4.23317	0.001	12.426945569454457	-2.73242	-0.880109	T-test	two.sided	0.010797045101088648
chr2_196100000_196150000	-1.39605	-1.15294	0.24310916498202004	boundary_score	SHH	G3	7	8	-4.27048	0.001	10.416983740343762	-2.12051	-0.671589	T-test	two.sided	0.010797045101088648
chr2_204050000_204100000	-1.70276	-0.574317	1.1284413905917983	boundary_score	SHH	G3	7	8	-4.27392	0.001	11.749220005515582	-2.57287	-0.832645	T-test	two.sided	0.010797045101088648
chr2_21150000_21200000	1.5513756795141023	0.3805047392142966	-1.17087	boundary_score	SHH	G3	7	8	4.288141642366042	0.001	12.017702502826488	0.7632475412012898	2.3395038178269147	T-test	two.sided	0.010797045101088648
chr2_228700000_228750000	1.848287575476597	0.7077679057860996	-1.14052	boundary_score	SHH	G3	7	8	4.993718442313998	0.001	7.7578757612755895	0.9901245465706019	2.706450604382592	T-test	two.sided	0.010797045101088648
chr2_230200000_230250000	-1.6747	-0.690773	0.9839247137484216	boundary_score	SHH	G3	7	8	-4.24064	0.001	11.452496095014768	-2.53973	-0.809665	T-test	two.sided	0.010797045101088648
chr2_232750000_232800000	1.6033118487459745	0.5688564169242586	-1.03446	boundary_score	SHH	G3	7	8	4.727035073167081	0.001	8.158307191694933	0.8237971982305707	2.3828264992613786	T-test	two.sided	0.010797045101088648
chr2_23300000_23350000	-1.93138	-1.06538	0.8660058771446523	boundary_score	SHH	G3	7	8	-4.09812	0.001	12.94423369797221	-2.94998	-0.912789	T-test	two.sided	0.010797045101088648
chr2_29900000_29950000	1.5955357921700897	0.6471355493597961	-0.9484	boundary_score	SHH	G3	7	8	4.251877999490388	0.001	12.430315047246287	0.781055	2.4100166356310018	T-test	two.sided	0.010797045101088648
chr2_34050000_34100000	-1.67626	-1.09234	0.5839147345999882	boundary_score	SHH	G3	7	8	-4.15756	0.001	12.410989419292303	-2.5515	-0.801014	T-test	two.sided	0.010797045101088648
chr2_76950000_77000000	-1.70431	-1.16825	0.5360560646110799	boundary_score	SHH	G3	7	8	-4.09782	0.001	12.192118188175249	-2.60891	-0.799707	T-test	two.sided	0.010797045101088648
chr2_95050000_95100000	-1.43771	-0.846352	0.5913570038176872	boundary_score	SHH	G3	7	8	-4.15145	0.001	11.462381793464528	-2.19621	-0.679209	T-test	two.sided	0.010797045101088648
chr20_11650000_11700000	-1.87213	-0.841813	1.0303179164296596	boundary_score	SHH	G3	7	8	-4.1521	0.001	12.272078164090019	-2.85212	-0.89214	T-test	two.sided	0.010797045101088648
chr20_18050000_18100000	1.571426269294951	0.7521251300422177	-0.819301	boundary_score	SHH	G3	7	8	4.092048133391128	0.001	12.92313539131758	0.7413007005872442	2.4015518380026575	T-test	two.sided	0.010797045101088648
chr20_24050000_24100000	-1.45592	-0.385332	1.0705841351708234	boundary_score	SHH	G3	7	8	-4.16058	0.001	12.283713240234835	-2.2164	-0.69543	T-test	two.sided	0.010797045101088648
chr20_38450000_38500000	1.3696556594518658	1.1098999845757034	-0.259756	boundary_score	SHH	G3	7	8	4.257483085207321	0.001	12.217098759032387	0.6700985840827091	2.0692127348210225	T-test	two.sided	0.010797045101088648
chr20_50100000_50150000	1.5046043650566037	0.4923151198403345	-1.01229	boundary_score	SHH	G3	7	8	4.121507785466332	0.001	12.39679791430184	0.7120179098178274	2.29719	T-test	two.sided	0.010797045101088648
chr20_56150000_56200000	1.5224167336968772	0.3467851570639159	-1.17563	boundary_score	SHH	G3	7	8	4.1360923269125145	0.001	12.266952164569712	0.7223686537545619	2.3224648136391925	T-test	two.sided	0.010797045101088648
chr20_62900000_62950000	-1.82888	-1.1277	0.7011744597296274	boundary_score	SHH	G3	7	8	-4.25022	0.001	10.684114991477855	-2.7794	-0.878363	T-test	two.sided	0.010797045101088648
chr21_19300000_19350000	-1.65601	-1.15038	0.505632	boundary_score	SHH	G3	7	8	-4.63268	0.001	9.093279546520597	-2.46339	-0.848638	T-test	two.sided	0.010797045101088648
chr21_30000000_30050000	-1.17151	-1.28234	-0.110826	boundary_score	SHH	G3	7	8	-4.16836	0.001	12.203779599679072	-1.78274	-0.560293	T-test	two.sided	0.010797045101088648
chr21_32600000_32650000	-1.75803	-0.727536	1.030491974998799	boundary_score	SHH	G3	7	8	-4.08056	0.001	12.844977018267558	-2.68992	-0.826133	T-test	two.sided	0.010797045101088648
chr21_36950000_37000000	1.6134676962236498	0.5778739461410288	-1.03559	boundary_score	SHH	G3	7	8	4.082040671942543	0.001	12.553331945598261	0.7564613479573061	2.4704740444899933	T-test	two.sided	0.010797045101088648
chr21_42350000_42400000	-1.8572	-0.728114	1.1290855969361062	boundary_score	SHH	G3	7	8	-4.17299	0.001	12.866278102053085	-2.81969	-0.894705	T-test	two.sided	0.010797045101088648
chr22_35600000_35650000	-1.65773	-0.650773	1.0069582887110644	boundary_score	SHH	G3	7	8	-4.47796	0.001	10.640986695323273	-2.4759	-0.839566	T-test	two.sided	0.010797045101088648
chr3_134750000_134800000	-1.32554	-1.06486	0.26068589090476324	boundary_score	SHH	G3	7	8	-4.14852	0.001	12.930265249289171	-2.01621	-0.63488	T-test	two.sided	0.010797045101088648
chr3_150500000_150550000	1.616757068528698	0.8363703362999058	-0.780387	boundary_score	SHH	G3	7	8	4.2585	0.001	12.145679803826653	0.79066	2.4428540927047773	T-test	two.sided	0.010797045101088648
chr3_159800000_159850000	-1.61423	-1.09633	0.5178973083667554	boundary_score	SHH	G3	7	8	-4.04651	0.001	12.633283290990809	-2.47859	-0.749867	T-test	two.sided	0.010797045101088648
chr3_168850000_168900000	1.4997267935887657	1.0663477752728472	-0.433379	boundary_score	SHH	G3	7	8	4.309602607035979	0.001	11.151462802931837	0.7350589165986555	2.264394670578876	T-test	two.sided	0.010797045101088648
chr3_170250000_170300000	1.5072147940896041	0.6881940916622259	-0.819021	boundary_score	SHH	G3	7	8	4.059167651124261	0.001	12.955635982152444	0.7047661950320059	2.309663393147203	T-test	two.sided	0.010797045101088648
chr3_183850000_183900000	-1.25822	-0.370394	0.887829	boundary_score	SHH	G3	7	8	-4.08435	0.001	12.259788833650404	-1.92785	-0.588593	T-test	two.sided	0.010797045101088648
chr3_189150000_189200000	-1.91422	-0.994717	0.9195024097268404	boundary_score	SHH	G3	7	8	-4.55078	0.001	8.961568259445645	-2.86639	-0.962053	T-test	two.sided	0.010797045101088648
chr3_23950000_24000000	1.7577385449382557	0.7774530011267933	-0.980286	boundary_score	SHH	G3	7	8	4.149711466992931	0.001	12.206589084495315	0.836564	2.6789126751420596	T-test	two.sided	0.010797045101088648
chr3_27700000_27750000	-1.56221	-1.42924	0.13296516640455364	boundary_score	SHH	G3	7	8	-4.25784	0.001	12.038358969872467	-2.36133	-0.76308	T-test	two.sided	0.010797045101088648
chr3_32200000_32250000	-1.74972	-0.67851	1.0712107286110757	boundary_score	SHH	G3	7	8	-4.66441	0.001	8.906574426627934	-2.59966	-0.899778	T-test	two.sided	0.010797045101088648
chr3_32250000_32300000	-1.75123	-0.752866	0.998367	boundary_score	SHH	G3	7	8	-4.44592	0.001	9.56601	-2.63432	-0.868149	T-test	two.sided	0.010797045101088648
chr3_37950000_38000000	-1.39834	-0.319317	1.0790254256673795	boundary_score	SHH	G3	7	8	-4.14034	0.001	12.973399158414445	-2.12813	-0.668556	T-test	two.sided	0.010797045101088648
chr3_41250000_41300000	1.7259053573715475	0.8768635675363176	-0.849042	boundary_score	SHH	G3	7	8	4.56779	0.001	9.311979334390946	0.8755105907864409	2.5763001239566545	T-test	two.sided	0.010797045101088648
chr3_51950000_52000000	1.7808270290777064	1.0198313204542877	-0.760996	boundary_score	SHH	G3	7	8	4.308054484307818	0.001	11.715194979687654	0.8777334205427232	2.68392	T-test	two.sided	0.010797045101088648
chr3_57050000_57100000	-1.56422	-0.784156	0.780068	boundary_score	SHH	G3	7	8	-4.52447	0.001	10.189880373510166	-2.33261	-0.795841	T-test	two.sided	0.010797045101088648
chr3_63850000_63900000	1.6159803767692709	1.0063225662565267	-0.609658	boundary_score	SHH	G3	7	8	4.044700312651092	0.001	12.91046882483029	0.7522387615754081	2.4797219919631335	T-test	two.sided	0.010797045101088648
chr3_75050000_75100000	-1.76465	-0.822726	0.9419269057866168	boundary_score	SHH	G3	7	8	-4.19533	0.001	12.997655024883253	-2.67337	-0.855934	T-test	two.sided	0.010797045101088648
chr3_98500000_98550000	1.5809009107474767	0.7581725750156099	-0.822728	boundary_score	SHH	G3	7	8	4.140081249142468	0.001	12.995600978965768	0.7559300720268427	2.405871749468111	T-test	two.sided	0.010797045101088648
chr3_99000000_99050000	1.9445268444906896	0.9606815403964103	-0.983845	boundary_score	SHH	G3	7	8	4.201166149040808	0.001	11.216347347756406	0.9281842010852759	2.9608694878961033	T-test	two.sided	0.010797045101088648
chr4_100350000_100400000	1.9229346342882014	0.8496402069441782	-1.07329	boundary_score	SHH	G3	7	8	5.113888685732421	0.001	7.0901735048957075	1.0360711708148966	2.8097980977615067	T-test	two.sided	0.010797045101088648
chr4_114750000_114800000	-1.0505	-1.05433	-0.00382564	boundary_score	SHH	G3	7	8	-4.37747	0.001	10.28281452359163	-1.58323	-0.517783	T-test	two.sided	0.010797045101088648
chr4_116200000_116250000	1.4608655330669091	0.4877663850733036	-0.973099	boundary_score	SHH	G3	7	8	4.047223177708953	0.001	12.885726441163754	0.6803660603041497	2.241365005829669	T-test	two.sided	0.010797045101088648
chr4_151750000_151800000	-1.35101	-0.88837	0.4626373865536771	boundary_score	SHH	G3	7	8	-4.09229	0.001	12.655839706605583	-2.0662	-0.635818	T-test	two.sided	0.010797045101088648
chr4_158700000_158750000	1.6652905140441119	0.6453304098785531	-1.01996	boundary_score	SHH	G3	7	8	4.269619605129581	0.001	11.761765096214239	0.8135696461169805	2.517011381971243	T-test	two.sided	0.010797045101088648
chr4_17800000_17850000	-1.818	-0.942035	0.8759606689740806	boundary_score	SHH	G3	7	8	-4.26763	0.001	11.27706695782222	-2.7528	-0.883187	T-test	two.sided	0.010797045101088648
chr4_186200000_186250000	-1.68163	-0.88341	0.7982231539935075	boundary_score	SHH	G3	7	8	-4.30339	0.001	10.292616191873005	-2.54898	-0.814288	T-test	two.sided	0.010797045101088648
chr4_2150000_2200000	-1.7831	-0.940761	0.8423413439753885	boundary_score	SHH	G3	7	8	-4.22252	0.001	12.73332815967271	-2.69734	-0.868868	T-test	two.sided	0.010797045101088648
chr4_48150000_48200000	-1.51514	-0.854796	0.6603463493319004	boundary_score	SHH	G3	7	8	-4.27052	0.001	11.001077138306158	-2.29602	-0.734263	T-test	two.sided	0.010797045101088648
chr4_93800000_93850000	-1.37089	-0.629351	0.7415394627846241	boundary_score	SHH	G3	7	8	-4.4107	0.001	11.177976700870905	-2.05365	-0.688128	T-test	two.sided	0.010797045101088648
chr4_9650000_9700000	1.4170077627816444	1.0212591760011975	-0.395749	boundary_score	SHH	G3	7	8	4.305859084444808	0.001	11.022479031070267	0.6928695227268681	2.1411460028364204	T-test	two.sided	0.010797045101088648
chr5_120850000_120900000	-1.51623	-1.19208	0.32414988392759314	boundary_score	SHH	G3	7	8	-4.21763	0.001	12.950036425383164	-2.29319	-0.739279	T-test	two.sided	0.010797045101088648
chr5_159200000_159250000	1.1936638075185038	0.4531712017848004	-0.740493	boundary_score	SHH	G3	7	8	4.234382966918113	0.001	12.102986807317453	0.5800401269149729	1.8072874881220349	T-test	two.sided	0.010797045101088648
chr5_165650000_165700000	-1.74685	-0.909128	0.8377220204330209	boundary_score	SHH	G3	7	8	-4.36533	0.001	11.165905657234788	-2.62601	-0.867688	T-test	two.sided	0.010797045101088648
chr5_167050000_167100000	-1.58819	-0.943971	0.644222	boundary_score	SHH	G3	7	8	-4.19565	0.001	12.695764650643122	-2.40796	-0.768426	T-test	two.sided	0.010797045101088648
chr5_23750000_23800000	1.5659263341609664	1.0219430187072234	-0.543983	boundary_score	SHH	G3	7	8	4.229382649245658	0.001	11.965608678736059	0.758965	2.3728876798964706	T-test	two.sided	0.010797045101088648
chr5_26500000_26550000	-1.17395	-1.06336	0.11058783702951744	boundary_score	SHH	G3	7	8	-4.20996	0.001	11.651403410827852	-1.78353	-0.564364	T-test	two.sided	0.010797045101088648
chr5_64150000_64200000	1.1582887829992612	0.4823674435820436	-0.675921	boundary_score	SHH	G3	7	8	4.23691	0.001	12.781998706951278	0.5666599042839398	1.7499176617145826	T-test	two.sided	0.010797045101088648
chr5_73900000_73950000	1.7206346143715967	1.0858785837326579	-0.634756	boundary_score	SHH	G3	7	8	4.188568908419447	0.001	12.383220728678829	0.8286560513283217	2.6126131774148718	T-test	two.sided	0.010797045101088648
chr5_74700000_74750000	1.5974900067036268	1.2345745094875682	-0.362915	boundary_score	SHH	G3	7	8	4.566432862548087	0.001	10.059175008217126	0.8186340715409456	2.376345941866308	T-test	two.sided	0.010797045101088648
chr5_77550000_77600000	-1.10937	-0.243376	0.8659986982463828	boundary_score	SHH	G3	7	8	-4.05011	0.001	12.963539554822095	-1.7013	-0.517454	T-test	two.sided	0.010797045101088648
chr5_79500000_79550000	-1.79761	-1.3901	0.4075036174512936	boundary_score	SHH	G3	7	8	-4.94451	0.001	8.235698981319967	-2.63181	-0.963403	T-test	two.sided	0.010797045101088648
chr5_80100000_80150000	-1.39341	-0.437477	0.9559300822690675	boundary_score	SHH	G3	7	8	-4.18754	0.001	12.945129757760528	-2.11258	-0.674233	T-test	two.sided	0.010797045101088648
chr5_8700000_8750000	1.8738282075296326	1.2619604380626293	-0.611868	boundary_score	SHH	G3	7	8	4.737473562139891	0.001	8.991115107887694	0.9789350844451048	2.7687213306141607	T-test	two.sided	0.010797045101088648
chr6_100150000_100200000	-1.72912	-0.920435	0.8086855209669482	boundary_score	SHH	G3	7	8	-4.33757	0.001	10.67610139248032	-2.60977	-0.848465	T-test	two.sided	0.010797045101088648
chr6_107900000_107950000	1.803384232769778	0.8392651791484284	-0.964119	boundary_score	SHH	G3	7	8	4.107352218653147	0.001	12.82327364690195	0.8535168544523394	2.753251611087216	T-test	two.sided	0.010797045101088648
chr6_129450000_129500000	1.2060725640219807	1.2163525554997656	0.010279991477784817	boundary_score	SHH	G3	7	8	4.25229	0.001	11.355996232410511	0.5841885004827038	1.8279566275612578	T-test	two.sided	0.010797045101088648
chr6_132800000_132850000	1.8346672904559416	0.9449406446081371	-0.889727	boundary_score	SHH	G3	7	8	4.352292815733206	0.001	10.756584742151254	0.904295	2.7650395169827573	T-test	two.sided	0.010797045101088648
chr6_150900000_150950000	1.9329415362603122	1.1965604523868396	-0.736381	boundary_score	SHH	G3	7	8	4.352788099454923	0.001	9.968533585134233	0.9430689487012074	2.922814123819417	T-test	two.sided	0.010797045101088648
chr6_152750000_152800000	-1.99845	-0.93843	1.0600223930739263	boundary_score	SHH	G3	7	8	-4.61529	0.001	8.990673889550946	-2.97814	-1.01877	T-test	two.sided	0.010797045101088648
chr6_152800000_152850000	-1.83936	-0.705544	1.1338153888630451	boundary_score	SHH	G3	7	8	-4.1963	0.001	12.1046	-2.79348	-0.885238	T-test	two.sided	0.010797045101088648
chr6_166750000_166800000	-1.44375	-0.617653	0.8260948931632283	boundary_score	SHH	G3	7	8	-4.20089	0.001	12.986224725501891	-2.1863	-0.701199	T-test	two.sided	0.010797045101088648
chr6_168050000_168100000	-1.58625	-0.466015	1.1202319587735574	boundary_score	SHH	G3	7	8	-4.06704	0.001	12.353208357675289	-2.43335	-0.739143	T-test	two.sided	0.010797045101088648
chr6_31200000_31250000	1.651112740492001	1.3120286147120725	-0.339084	boundary_score	SHH	G3	7	8	4.257814427191282	0.001	11.247902881777538	0.7998951729777124	2.5023303080062895	T-test	two.sided	0.010797045101088648
chr6_34700000_34750000	1.6225351820793814	0.8092520587548704	-0.813283	boundary_score	SHH	G3	7	8	4.327431413905885	0.001	11.697633339780596	0.8032588874041501	2.4418114767546126	T-test	two.sided	0.010797045101088648
chr6_35750000_35800000	-1.60594	-0.47706	1.1288776750054152	boundary_score	SHH	G3	7	8	-4.47378	0.001	10.584237642742922	-2.39982	-0.812055	T-test	two.sided	0.010797045101088648
chr6_50750000_50800000	-1.9477	-1.23324	0.7144554846450463	boundary_score	SHH	G3	7	8	-4.39708	0.001	11.274286645037932	-2.91974	-0.975653	T-test	two.sided	0.010797045101088648
chr6_85450000_85500000	-1.70197	-0.659239	1.042727210329094	boundary_score	SHH	G3	7	8	-4.19774	0.001	11.174691240868775	-2.59265	-0.81128	T-test	two.sided	0.010797045101088648
chr6_97450000_97500000	-1.82257	-1.14622	0.6763507109477906	boundary_score	SHH	G3	7	8	-4.32572	0.001	11.220099213491892	-2.74771	-0.897439	T-test	two.sided	0.010797045101088648
chr7_111550000_111600000	-1.59903	-1.35733	0.24169701217663908	boundary_score	SHH	G3	7	8	-4.44699	0.001	9.944603708315823	-2.40082	-0.79724	T-test	two.sided	0.010797045101088648
chr7_120750000_120800000	-1.75745	-0.628674	1.1287793361608387	boundary_score	SHH	G3	7	8	-4.24937	0.001	11.952977828901663	-2.65896	-0.855947	T-test	two.sided	0.010797045101088648
chr7_141700000_141750000	1.6875684145705012	0.9037292098363513	-0.783839	boundary_score	SHH	G3	7	8	4.786815531740123	0.001	8.594576222296835	0.8842842865892796	2.490852542551723	T-test	two.sided	0.010797045101088648
chr7_16650000_16700000	1.372450298175943	1.2242676193440996	-0.148183	boundary_score	SHH	G3	7	8	4.2240683506481815	0.001	12.179896099816395	0.665686	2.079214704814687	T-test	two.sided	0.010797045101088648
chr7_27200000_27250000	1.7062748614869647	0.9753226946890705	-0.730952	boundary_score	SHH	G3	7	8	4.074421149317319	0.001	12.836251691758093	0.8003870330136004	2.6121626899603294	T-test	two.sided	0.010797045101088648
chr7_41950000_42000000	1.7497258768377257	1.0792583354095688	-0.670468	boundary_score	SHH	G3	7	8	5.266118478181271	0.001	7.256814794615961	0.9696549153861657	2.5297968382892857	T-test	two.sided	0.010797045101088648
chr7_73500000_73550000	1.5956404974404812	1.1418357533785912	-0.453805	boundary_score	SHH	G3	7	8	4.700287606181092	0.001	8.691166559519216	0.8235097717776799	2.3677712231032824	T-test	two.sided	0.010797045101088648
chr7_98350000_98400000	1.8136531172160424	0.8407857383518221	-0.972867	boundary_score	SHH	G3	7	8	4.595305315481799	0.001	8.586937341026177	0.9142459013757025	2.713060333056382	T-test	two.sided	0.010797045101088648
chr8_102200000_102250000	1.390412526547649	0.6726632866986841	-0.717749	boundary_score	SHH	G3	7	8	4.170546931521499	0.001	12.645028921447132	0.6681096944416569	2.112715358653641	T-test	two.sided	0.010797045101088648
chr8_106900000_106950000	1.4253248583113107	0.6280182192408309	-0.797307	boundary_score	SHH	G3	7	8	4.2104585172817846	0.001	11.064797893737154	0.6807791400122134	2.169870576610408	T-test	two.sided	0.010797045101088648
chr8_123250000_123300000	1.7048008919421178	0.682193	-1.02261	boundary_score	SHH	G3	7	8	4.111171124639819	0.001	12.829024959941167	0.8077343206941995	2.6018674631900365	T-test	two.sided	0.010797045101088648
chr8_136100000_136150000	2.04356	1.4590518806665385	-0.584504	boundary_score	SHH	G3	7	8	5.245528921942803	0.001	6.805608381457255	1.1169835531431662	2.9701291815811537	T-test	two.sided	0.010797045101088648
chr8_25500000_25550000	1.7154522861349781	0.7899656684969026	-0.925487	boundary_score	SHH	G3	7	8	4.248130906587573	0.001	11.949888594784857	0.8352090381154893	2.595695534154467	T-test	two.sided	0.010797045101088648
chr8_41050000_41100000	-1.57802	-0.777117	0.8008995300970201	boundary_score	SHH	G3	7	8	-4.01602	0.001	12.990003141875729	-2.42696	-0.729075	T-test	two.sided	0.010797045101088648
chr8_60000000_60050000	-1.72196	-0.906897	0.8150641936312348	boundary_score	SHH	G3	7	8	-4.10186	0.001	12.713722773801916	-2.63096	-0.812959	T-test	two.sided	0.010797045101088648
chr8_65650000_65700000	1.9509852354460318	1.10371	-0.847273	boundary_score	SHH	G3	7	8	4.025045701970483	0.001	12.98443366990033	0.9037024542305425	2.9982680166615214	T-test	two.sided	0.010797045101088648
chr8_94450000_94500000	1.552269801114547	0.7534537565403115	-0.798816	boundary_score	SHH	G3	7	8	4.211699925275202	0.001	11.683773943441691	0.7468264449653996	2.3577131572636945	T-test	two.sided	0.010797045101088648
chr9_110250000_110300000	1.9627956072889134	1.0249700966886526	-0.937826	boundary_score	SHH	G3	7	8	4.504064632970148	0.001	10.421001696624796	0.9971011869779757	2.928490027599851	T-test	two.sided	0.010797045101088648
chr9_133550000_133600000	-1.48183	-1.17095	0.31088009654422977	boundary_score	SHH	G3	7	8	-4.07085	0.001	12.975124320122871	-2.26839	-0.695283	T-test	two.sided	0.010797045101088648
chr9_17900000_17950000	1.7846849972340624	1.0511557813897883	-0.733529	boundary_score	SHH	G3	7	8	5.154515801863074	0.001	7.632826534604161	0.9795255700924563	2.5898444243756686	T-test	two.sided	0.010797045101088648
chr9_35650000_35700000	-1.61355	-1.16839	0.4451525146637873	boundary_score	SHH	G3	7	8	-4.18971	0.001	12.643263110911066	-2.44794	-0.77915	T-test	two.sided	0.010797045101088648
chr9_35900000_35950000	-1.52359	-0.336318	1.1872693858457692	boundary_score	SHH	G3	7	8	-4.09194	0.001	12.891025768223162	-2.32867	-0.718506	T-test	two.sided	0.010797045101088648
chr9_4650000_4700000	-1.76767	-0.944062	0.8236093383336479	boundary_score	SHH	G3	7	8	-4.23256	0.001	10.766583232773428	-2.68932	-0.846021	T-test	two.sided	0.010797045101088648
chr9_77450000_77500000	-1.33046	-0.313153	1.0173110410440043	boundary_score	SHH	G3	7	8	-4.27978	0.001	11.082733637871703	-2.01407	-0.646862	T-test	two.sided	0.010797045101088648
chr9_83050000_83100000	1.6791776865633594	1.1349007548875851	-0.544277	boundary_score	SHH	G3	7	8	4.714076393353547	0.001	9.13799	0.8752369222270167	2.4831184508997017	T-test	two.sided	0.010797045101088648
chr9_83150000_83200000	1.789934780519566	1.1070017519923032	-0.682933	boundary_score	SHH	G3	7	8	4.3917133200801075	0.001	11.27286751883122	0.8955192922321701	2.684350268806962	T-test	two.sided	0.010797045101088648
chr9_8350000_8400000	1.5044990473668132	1.106149247836322	-0.39835	boundary_score	SHH	G3	7	8	4.169606959246845	0.001	12.999899244387985	0.724983	2.2840150013025164	T-test	two.sided	0.010797045101088648
chr9_86950000_87000000	1.998603416056363	1.0917972933256679	-0.906806	boundary_score	SHH	G3	7	8	5.041499974729517	0.001	7.695333712660023	1.0780951208636023	2.9191117112491236	T-test	two.sided	0.010797045101088648
chrX_105750000_105800000	-1.79388	-1.01416	0.779716	boundary_score	SHH	G3	7	8	-4.12918	0.001	12.25317063647747	-2.73828	-0.849482	T-test	two.sided	0.010797045101088648
chrX_105800000_105850000	-1.7923	-1.08434	0.7079620750090838	boundary_score	SHH	G3	7	8	-4.18944	0.001	12.382151371038871	-2.72124	-0.863354	T-test	two.sided	0.010797045101088648
chrX_111700000_111750000	-1.12711	-0.839349	0.28776064746161206	boundary_score	SHH	G3	7	8	-4.08753	0.001	12.275956232938984	-1.72641	-0.527811	T-test	two.sided	0.010797045101088648
chrX_13650000_13700000	1.588360443567646	1.148966034867143	-0.439394	boundary_score	SHH	G3	7	8	4.319654277253929	0.001	11.462519403104517	0.783013	2.3937081999312406	T-test	two.sided	0.010797045101088648
chrX_15800000_15850000	-1.64777	-1.10281	0.5449673303303204	boundary_score	SHH	G3	7	8	-4.26835	0.001	10.642912974021172	-2.50094	-0.794605	T-test	two.sided	0.010797045101088648
chrX_18900000_18950000	-2.01383	-1.08512	0.9287110491208016	boundary_score	SHH	G3	7	8	-4.75877	0.001	8.96004	-2.97179	-1.05587	T-test	two.sided	0.010797045101088648
chrX_51600000_51650000	-1.46169	-0.738324	0.7233707391866857	boundary_score	SHH	G3	7	8	-4.20614	0.001	12.05326111612969	-2.21849	-0.704897	T-test	two.sided	0.010797045101088648
chrX_52950000_53000000	1.5088724949531311	0.815102	-0.693771	boundary_score	SHH	G3	7	8	4.339438559745755	0.001	11.481435586361496	0.7474618457843244	2.270283144121938	T-test	two.sided	0.010797045101088648
chrX_66050000_66100000	1.4614415116223098	0.9221851328777491	-0.539256	boundary_score	SHH	G3	7	8	4.168141514634126	0.001	12.944263791164156	0.7036373625884595	2.2192456606561604	T-test	two.sided	0.010797045101088648
chrX_66700000_66750000	1.2512957565863678	0.19611331533777446	-1.05518	boundary_score	SHH	G3	7	8	4.383545771255338	0.001	11.05379125890065	0.6233910281812672	1.879200484991468	T-test	two.sided	0.010797045101088648
chrX_66750000_66800000	1.402974455979531	0.36099149178675216	-1.04198	boundary_score	SHH	G3	7	8	4.374902265680417	0.001	10.340195814722552	0.6916129561680391	2.1143359557910233	T-test	two.sided	0.010797045101088648
chrX_85800000_85850000	-1.86815	-1.0048	0.8633513301224138	boundary_score	SHH	G3	7	8	-4.62208	0.001	9.007178895949838	-2.78236	-0.953945	T-test	two.sided	0.010797045101088648
chrX_94350000_94400000	1.8396186316602408	0.8774535330117709	-0.962165	boundary_score	SHH	G3	7	8	5.141737770729673	0.001	6.798107092698616	0.9884797110688559	2.690757552251626	T-test	two.sided	0.010797045101088648
chr1_100400000_100450000	-1.44139	-1.09997	0.34142331148556293	boundary_score	SHH	G3	7	8	-4.42251	0.002	8.993384740417492	-2.17876	-0.704023	T-test	two.sided	0.017631746031746033
chr1_117950000_118000000	1.507332297221788	0.7736993441220159	-0.733633	boundary_score	SHH	G3	7	8	4.074252933148402	0.002	10.359503755275218	0.6868593819013548	2.327805212542221	T-test	two.sided	0.017631746031746033
chr1_13250000_13300000	-1.7593	-1.01394	0.7453574426801227	boundary_score	SHH	G3	7	8	-3.88244	0.002	12.455557476095494	-2.74262	-0.775977	T-test	two.sided	0.017631746031746033
chr1_150350000_150400000	-1.34464	-0.960954	0.38368685771275923	boundary_score	SHH	G3	7	8	-3.90817	0.002	12.747464532849158	-2.08944	-0.599847	T-test	two.sided	0.017631746031746033
chr1_154000000_154050000	1.7802078784585187	1.1273313005803167	-0.652877	boundary_score	SHH	G3	7	8	4.2426805078792595	0.002	8.45785	0.8216616296235989	2.738754127293438	T-test	two.sided	0.017631746031746033
chr1_154400000_154450000	1.547131873328184	0.5408958535321282	-1.00624	boundary_score	SHH	G3	7	8	4.288180755796719	0.002	10.17595435934415	0.7451222796549481	2.3491414670014197	T-test	two.sided	0.017631746031746033
chr1_15500000_15550000	-1.63865	-1.16347	0.47517761085033927	boundary_score	SHH	G3	7	8	-4.85915	0.002	6.905504380652136	-2.43828	-0.839009	T-test	two.sided	0.017631746031746033
chr1_162000000_162050000	-1.43475	-1.04592	0.3888292914111464	boundary_score	SHH	G3	7	8	-3.89218	0.002	12.757792891742607	-2.23265	-0.636847	T-test	two.sided	0.017631746031746033
chr1_168550000_168600000	-1.55162	-0.407437	1.144182790173204	boundary_score	SHH	G3	7	8	-4.03636	0.002	11.74458945783096	-2.3912	-0.712037	T-test	two.sided	0.017631746031746033
chr1_172000000_172050000	1.7494126495406714	0.9315480236969523	-0.817865	boundary_score	SHH	G3	7	8	4.4416885050391635	0.002	8.618209900773142	0.8523815478271639	2.646443751254179	T-test	two.sided	0.017631746031746033
chr1_175400000_175450000	1.0721221706584367	1.1667623163206928	0.0946401	boundary_score	SHH	G3	7	8	4.042276199575884	0.002	9.824864580748265	0.4797277929941507	1.6645165483227229	T-test	two.sided	0.017631746031746033
chr1_218300000_218350000	1.7172014973097574	1.1123605888273707	-0.604841	boundary_score	SHH	G3	7	8	4.110090805235606	0.002	9.543984491268906	0.7802175400271635	2.6541854545923513	T-test	two.sided	0.017631746031746033
chr1_220200000_220250000	-1.51377	-0.565354	0.9484117458235296	boundary_score	SHH	G3	7	8	-3.9521	0.002	11.918312680052368	-2.34895	-0.678584	T-test	two.sided	0.017631746031746033
chr1_222700000_222750000	1.6890604981425605	0.8244493428888177	-0.864611	boundary_score	SHH	G3	7	8	3.8647473559639867	0.002	11.8723	0.7356885788414856	2.6424324174436356	T-test	two.sided	0.017631746031746033
chr1_239350000_239400000	-1.32428	-1.18052	0.14375693045604415	boundary_score	SHH	G3	7	8	-3.91206	0.002	12.807349954918605	-2.05671	-0.591849	T-test	two.sided	0.017631746031746033
chr1_26000000_26050000	1.4079035041825863	1.096250760684729	-0.311653	boundary_score	SHH	G3	7	8	3.8853928580356807	0.002	12.378222371383096	0.6210603450349971	2.1947466633301755	T-test	two.sided	0.017631746031746033
chr1_26950000_27000000	1.3905519972590086	1.0878032625060723	-0.302749	boundary_score	SHH	G3	7	8	3.874940625491985	0.002	12.583513636114319	0.6126707620086747	2.1684332325093427	T-test	two.sided	0.017631746031746033
chr1_27000000_27050000	1.6356509568730884	0.9644819408831693	-0.671169	boundary_score	SHH	G3	7	8	3.9308246537127753	0.002	12.054600285578644	0.7294828754539481	2.5418190382922288	T-test	two.sided	0.017631746031746033
chr1_42150000_42200000	-1.24686	-0.115014	1.1318490895359112	boundary_score	SHH	G3	7	8	-3.97527	0.002	12.965192563847667	-1.92466	-0.569069	T-test	two.sided	0.017631746031746033
chr1_48450000_48500000	1.4327772848635878	0.7074307758445758	-0.725347	boundary_score	SHH	G3	7	8	3.8399218679848657	0.002	12.707980940405045	0.624799	2.2407554680397554	T-test	two.sided	0.017631746031746033
chr1_54500000_54550000	-1.79274	-1.16362	0.6291183346770576	boundary_score	SHH	G3	7	8	-4.5015	0.002	8.75568	-2.6975	-0.88798	T-test	two.sided	0.017631746031746033
chr1_6000000_6050000	1.8977808657411595	0.9591530802051639	-0.938628	boundary_score	SHH	G3	7	8	4.143953190235462	0.002	9.634120954183974	0.8720964530232115	2.923465278459107	T-test	two.sided	0.017631746031746033
chr1_74700000_74750000	1.6313436280142746	1.0870172155008735	-0.544326	boundary_score	SHH	G3	7	8	4.0142895418009905	0.002	12.829546780016416	0.7522168698150313	2.510470386213518	T-test	two.sided	0.017631746031746033
chr1_98650000_98700000	-1.59874	-1.35117	0.24757063534867807	boundary_score	SHH	G3	7	8	-4.13344	0.002	10.5741	-2.45424	-0.743235	T-test	two.sided	0.017631746031746033
chr1_99150000_99200000	-1.83468	-1.16969	0.6649848516288108	boundary_score	SHH	G3	7	8	-4.14289	0.002	10.192910088720343	-2.81889	-0.850474	T-test	two.sided	0.017631746031746033
chr10_120350000_120400000	-1.90379	-1.32976	0.5740285110022006	boundary_score	SHH	G3	7	8	-4.42044	0.002	9.112700192144155	-2.87622	-0.931361	T-test	two.sided	0.017631746031746033
chr10_122800000_122850000	1.218731785997132	0.9829890726001537	-0.235743	boundary_score	SHH	G3	7	8	4.156812842856747	0.002	10.55902224988639	0.5701238121006058	1.8673397598936587	T-test	two.sided	0.017631746031746033
chr10_123050000_123100000	1.7884842153192664	0.6727766327037067	-1.11571	boundary_score	SHH	G3	7	8	4.105803564452102	0.002	11.504660244267217	0.8348433533827513	2.7421250772557815	T-test	two.sided	0.017631746031746033
chr10_125900000_125950000	1.9167151619768306	0.7911460851308602	-1.12557	boundary_score	SHH	G3	7	8	4.4797576924934726	0.002	7.613164113395335	0.9212702822168172	2.912160041736844	T-test	two.sided	0.017631746031746033
chr10_43600000_43650000	1.6821417957803666	0.9082841491602747	-0.773858	boundary_score	SHH	G3	7	8	4.300097654823948	0.002	9.701247308019715	0.8068710089400887	2.5574125826206444	T-test	two.sided	0.017631746031746033
chr10_4750000_4800000	1.5826156937271731	0.8171287217091217	-0.765487	boundary_score	SHH	G3	7	8	4.024552752047912	0.002	12.706227519176384	0.7310710480808452	2.4341603393735007	T-test	two.sided	0.017631746031746033
chr10_48700000_48750000	-1.76658	-0.888461	0.8781143800539377	boundary_score	SHH	G3	7	8	-3.93935	0.002	11.318902339392661	-2.75021	-0.782941	T-test	two.sided	0.017631746031746033
chr10_58800000_58850000	-1.56191	-1.06379	0.49812257223340856	boundary_score	SHH	G3	7	8	-4.34231	0.002	9.188981183736967	-2.37306	-0.750766	T-test	two.sided	0.017631746031746033
chr10_5950000_6000000	-1.82803	-0.998354	0.8296718621302785	boundary_score	SHH	G3	7	8	-4.29766	0.002	8.599503404474525	-2.79712	-0.858933	T-test	two.sided	0.017631746031746033
chr10_70800000_70850000	-1.70027	-1.14808	0.5521853000165811	boundary_score	SHH	G3	7	8	-4.45003	0.002	7.851750418813144	-2.58425	-0.816284	T-test	two.sided	0.017631746031746033
chr10_76550000_76600000	1.743552643975338	1.0582570458244835	-0.685296	boundary_score	SHH	G3	7	8	3.8201650685266957	0.002	12.149792733166986	0.7504838140633157	2.7366214738873604	T-test	two.sided	0.017631746031746033
chr10_92450000_92500000	-1.79926	-1.2146	0.5846512380478328	boundary_score	SHH	G3	7	8	-3.98638	0.002	10.455770668183709	-2.79902	-0.799493	T-test	two.sided	0.017631746031746033
chr10_95700000_95750000	1.6243072834138084	0.8229892923027051	-0.801318	boundary_score	SHH	G3	7	8	4.129065189914155	0.002	10.01408403671787	0.7479606619580746	2.5006539048695418	T-test	two.sided	0.017631746031746033
chr11_120950000_121000000	-1.70896	-1.02785	0.6811138228417161	boundary_score	SHH	G3	7	8	-4.10264	0.002	10.751721301390297	-2.62837	-0.789548	T-test	two.sided	0.017631746031746033
chr11_134300000_134350000	1.562336783665009	1.0869602770547688	-0.475377	boundary_score	SHH	G3	7	8	3.849471844582775	0.002	12.828472733569047	0.6843418659702432	2.440331701359775	T-test	two.sided	0.017631746031746033
chr11_32000000_32050000	-1.74772	-0.891166	0.8565532354524868	boundary_score	SHH	G3	7	8	-3.83106	0.002	12.215668453711093	-2.73975	-0.755693	T-test	two.sided	0.017631746031746033
chr11_33250000_33300000	1.431749418844263	0.3259874026577849	-1.10576	boundary_score	SHH	G3	7	8	3.817129857979122	0.002	12.999966083559805	0.6214266098797102	2.2420722278088157	T-test	two.sided	0.017631746031746033
chr11_48950000_49000000	1.9692716767769318	1.2419108830411565	-0.727361	boundary_score	SHH	G3	7	8	4.4726200559984095	0.002	8.668531165651396	0.9674194971309236	2.97112	T-test	two.sided	0.017631746031746033
chr11_58600000_58650000	1.9036114321224877	0.928284	-0.975327	boundary_score	SHH	G3	7	8	4.628731187230615	0.002	7.716049897662297	0.9491351794335193	2.8580876848114563	T-test	two.sided	0.017631746031746033
chr11_77200000_77250000	-1.57021	-0.854292	0.7159170452602869	boundary_score	SHH	G3	7	8	-3.9028	0.002	12.176965739147109	-2.4454	-0.695022	T-test	two.sided	0.017631746031746033
chr11_79200000_79250000	1.7503882947704268	1.1741674594865885	-0.576221	boundary_score	SHH	G3	7	8	4.092554968462002	0.002	11.711453101369559	0.8159558791807399	2.6848207103601136	T-test	two.sided	0.017631746031746033
chr11_84600000_84650000	-1.23485	-0.935241	0.299605	boundary_score	SHH	G3	7	8	-3.93114	0.002	12.72367288227036	-1.91496	-0.554731	T-test	two.sided	0.017631746031746033
chr12_103850000_103900000	-1.6787	-0.80762	0.8710799494971795	boundary_score	SHH	G3	7	8	-4.19277	0.002	10.683512935204746	-2.56313	-0.794275	T-test	two.sided	0.017631746031746033
chr12_106150000_106200000	1.5038900316729429	0.6931667077967685	-0.810723	boundary_score	SHH	G3	7	8	3.87876	0.002	11.550115104077202	0.655448	2.352332093480147	T-test	two.sided	0.017631746031746033
chr12_118000000_118050000	-1.53505	-0.888233	0.6468151415317256	boundary_score	SHH	G3	7	8	-3.96011	0.002	12.130772811910273	-2.37861	-0.691489	T-test	two.sided	0.017631746031746033
chr12_20800000_20850000	1.9422244352378897	1.3401986704525068	-0.602026	boundary_score	SHH	G3	7	8	4.963859374233312	0.002	6.910428649548936	1.0145740381716044	2.8698748323041747	T-test	two.sided	0.017631746031746033
chr12_22550000_22600000	1.588951689757129	0.702511	-0.886441	boundary_score	SHH	G3	7	8	3.9177450677480947	0.002	11.951450290707156	0.7048745753407831	2.4730288041734747	T-test	two.sided	0.017631746031746033
chr12_24950000_25000000	-1.62784	-0.7117	0.9161435906425661	boundary_score	SHH	G3	7	8	-3.79346	0.002	12.830267278704829	-2.55615	-0.699543	T-test	two.sided	0.017631746031746033
chr12_3050000_3100000	-1.6171	-0.848006	0.7690889639463581	boundary_score	SHH	G3	7	8	-3.82817	0.002	12.851333936273052	-2.53075	-0.703438	T-test	two.sided	0.017631746031746033
chr12_40950000_41000000	1.53722	0.7715012170272519	-0.765719	boundary_score	SHH	G3	7	8	4.109914053212631	0.002	10.585215049380201	0.710039	2.3644020030243684	T-test	two.sided	0.017631746031746033
chr12_51350000_51400000	-1.67522	-0.916614	0.7586034077109352	boundary_score	SHH	G3	7	8	-4.01953	0.002	11.51765702922815	-2.58751	-0.76292	T-test	two.sided	0.017631746031746033
chr12_52350000_52400000	1.2038555802462672	1.0200659704978934	-0.18379	boundary_score	SHH	G3	7	8	3.7456402231468267	0.002	12.889436315283275	0.5089032330285539	1.8988079274639804	T-test	two.sided	0.017631746031746033
chr12_5900000_5950000	1.729894675548752	1.3412469794660595	-0.388648	boundary_score	SHH	G3	7	8	4.159942693348001	0.002	10.949146480633338	0.8141053378992875	2.6456840131982164	T-test	two.sided	0.017631746031746033
chr12_6050000_6100000	-1.70293	-0.870516	0.8324171944100068	boundary_score	SHH	G3	7	8	-4.14267	0.002	9.615796421444085	-2.62384	-0.782025	T-test	two.sided	0.017631746031746033
chr12_63800000_63850000	1.594318764800437	0.719759	-0.874559	boundary_score	SHH	G3	7	8	3.8652939267304083	0.002	12.892240488416613	0.7024732397216933	2.486164289879181	T-test	two.sided	0.017631746031746033
chr12_92750000_92800000	-1.65131	-1.21329	0.43801960003613216	boundary_score	SHH	G3	7	8	-3.99645	0.002	11.525080905721031	-2.55571	-0.746904	T-test	two.sided	0.017631746031746033
chr13_104550000_104600000	1.9794396486137136	1.1623375829345446	-0.817102	boundary_score	SHH	G3	7	8	4.539899105343349	0.002	7.290081548131877	0.9566991959421767	3.002180101285251	T-test	two.sided	0.017631746031746033
chr13_24300000_24350000	1.6760258219977102	0.6973589111724461	-0.978667	boundary_score	SHH	G3	7	8	3.9954873772753983	0.002	11.365851289435573	0.7563701992338931	2.5956814447615275	T-test	two.sided	0.017631746031746033
chr13_26100000_26150000	1.5867977631774073	0.42864397059205245	-1.15815	boundary_score	SHH	G3	7	8	4.195651277535892	0.002	8.711880426519986	0.7269159905791757	2.4466795357756386	T-test	two.sided	0.017631746031746033
chr13_26900000_26950000	-1.64197	-0.653832	0.988134	boundary_score	SHH	G3	7	8	-3.89687	0.002	12.197297175334857	-2.55838	-0.725556	T-test	two.sided	0.017631746031746033
chr13_43850000_43900000	1.3269665011866456	0.6746419112437465	-0.652325	boundary_score	SHH	G3	7	8	3.8543863196511507	0.002	12.828839385345956	0.5821969211459551	2.0717360812273364	T-test	two.sided	0.017631746031746033
chr13_46800000_46850000	1.3959601204794119	0.7427860456011213	-0.653174	boundary_score	SHH	G3	7	8	3.8932090362540444	0.002	11.150260397687338	0.6080642239952972	2.1838560169635266	T-test	two.sided	0.017631746031746033
chr13_59850000_59900000	1.3178066589047543	1.0417659126038261	-0.276041	boundary_score	SHH	G3	7	8	3.8430579760454977	0.002	12.600603202408625	0.5746098300727152	2.0610034877367935	T-test	two.sided	0.017631746031746033
chr13_60400000_60450000	-1.71248	-1.29839	0.4140836951879266	boundary_score	SHH	G3	7	8	-4.15214	0.002	11.054889100264365	-2.61968	-0.805269	T-test	two.sided	0.017631746031746033
chr13_65600000_65650000	-1.54342	-0.891809	0.6516064471474788	boundary_score	SHH	G3	7	8	-3.88156	0.002	12.996219329711826	-2.40246	-0.684368	T-test	two.sided	0.017631746031746033
chr13_68300000_68350000	-1.5019	-0.750729	0.7511750710252463	boundary_score	SHH	G3	7	8	-4.12337	0.002	9.39811	-2.32059	-0.683222	T-test	two.sided	0.017631746031746033
chr13_90000000_90050000	1.921776718983073	1.07782	-0.843961	boundary_score	SHH	G3	7	8	4.615358856960899	0.002	8.237459799852427	0.9663826064271053	2.8771708315390407	T-test	two.sided	0.017631746031746033
chr14_20300000_20350000	1.3692398738034426	0.49248578674273197	-0.876754	boundary_score	SHH	G3	7	8	3.861856123680607	0.002	12.96110064709219	0.6030369066745656	2.13544	T-test	two.sided	0.017631746031746033
chr14_25150000_25200000	1.5833520239439087	0.7023891675749799	-0.880963	boundary_score	SHH	G3	7	8	4.12866	0.002	9.229559697504875	0.7190858283026322	2.4476182195851846	T-test	two.sided	0.017631746031746033
chr14_25350000_25400000	-1.60218	-0.537572	1.0646097398459964	boundary_score	SHH	G3	7	8	-3.9753	0.002	11.092464163098546	-2.48835	-0.71601	T-test	two.sided	0.017631746031746033
chr14_26400000_26450000	-1.19814	-1.27429	-0.0761481	boundary_score	SHH	G3	7	8	-4.09883	0.002	9.632409687810453	-1.85284	-0.543441	T-test	two.sided	0.017631746031746033
chr14_36450000_36500000	-1.29436	-0.331338	0.9630225635027837	boundary_score	SHH	G3	7	8	-3.95865	0.002	12.899709256960243	-2.0013	-0.587425	T-test	two.sided	0.017631746031746033
chr14_49200000_49250000	-1.79573	-0.653686	1.142044040075573	boundary_score	SHH	G3	7	8	-4.11327	0.002	9.464266874158607	-2.77598	-0.815476	T-test	two.sided	0.017631746031746033
chr14_49250000_49300000	-1.80831	-0.764168	1.0441406235933064	boundary_score	SHH	G3	7	8	-3.91676	0.002	12.863049446746833	-2.8068	-0.809818	T-test	two.sided	0.017631746031746033
chr14_54400000_54450000	1.9840174003847952	0.9420083291809364	-1.04201	boundary_score	SHH	G3	7	8	4.452822571219079	0.002	8.24683	0.9618732992849558	3.0061615014846343	T-test	two.sided	0.017631746031746033
chr14_59950000_60000000	-1.385	-1.03167	0.35333298281300524	boundary_score	SHH	G3	7	8	-4.13217	0.002	9.341551063815336	-2.13901	-0.630987	T-test	two.sided	0.017631746031746033
chr14_60050000_60100000	-1.69397	-1.35839	0.33557873906797026	boundary_score	SHH	G3	7	8	-4.375	0.002	9.568155100437773	-2.562	-0.825943	T-test	two.sided	0.017631746031746033
chr14_78000000_78050000	-1.3527	-1.27392	0.0787764	boundary_score	SHH	G3	7	8	-4.06128	0.002	10.512845057094257	-2.08995	-0.615445	T-test	two.sided	0.017631746031746033
chr14_92500000_92550000	-1.68232	-1.13049	0.5518286560172851	boundary_score	SHH	G3	7	8	-3.978	0.002	11.006212118025593	-2.61306	-0.751572	T-test	two.sided	0.017631746031746033
chr14_94050000_94100000	1.674897256991882	0.60416	-1.07074	boundary_score	SHH	G3	7	8	4.273596113116976	0.002	8.883146180329678	0.7865372207331915	2.5632572932505724	T-test	two.sided	0.017631746031746033
chr15_41250000_41300000	1.7762796453342085	0.6034397924551292	-1.17284	boundary_score	SHH	G3	7	8	4.018776760645381	0.002	10.639557408375618	0.7994188793320997	2.7531404113363176	T-test	two.sided	0.017631746031746033
chr15_44950000_45000000	1.7267948121675945	0.8316680983492163	-0.895127	boundary_score	SHH	G3	7	8	3.9760128858958836	0.002	12.999962558882745	0.7885396838287098	2.665049940506479	T-test	two.sided	0.017631746031746033
chr15_58200000_58250000	1.0370600540693495	0.8326725911868781	-0.204387	boundary_score	SHH	G3	7	8	3.978283352980195	0.002	12.815757859251605	0.4730704179769644	1.6010496901617346	T-test	two.sided	0.017631746031746033
chr15_68250000_68300000	1.6806304678708326	0.6818991898815062	-0.998731	boundary_score	SHH	G3	7	8	4.34631	0.002	9.476493164009975	0.8125590730404936	2.548701862701172	T-test	two.sided	0.017631746031746033
chr15_78500000_78550000	-1.46502	-1.24583	0.21918782714889348	boundary_score	SHH	G3	7	8	-3.89123	0.002	12.738267253553332	-2.28009	-0.649953	T-test	two.sided	0.017631746031746033
chr15_90150000_90200000	-1.26426	-0.181773	1.0824865628831783	boundary_score	SHH	G3	7	8	-3.76004	0.002	12.712033072627493	-1.99233	-0.536191	T-test	two.sided	0.017631746031746033
chr16_12100000_12150000	-1.58229	-0.876504	0.7057892067357173	boundary_score	SHH	G3	7	8	-4.13501	0.002	11.194400171219621	-2.42274	-0.74185	T-test	two.sided	0.017631746031746033
chr16_21650000_21700000	1.7876481698531883	1.0560779750392886	-0.73157	boundary_score	SHH	G3	7	8	4.078408152669351	0.002	11.16688307394477	0.8246682946975988	2.750628045008778	T-test	two.sided	0.017631746031746033
chr16_21750000_21800000	1.125799632129158	0.9455971832482845	-0.180202	boundary_score	SHH	G3	7	8	3.971334434889966	0.002	11.253480419216041	0.5035715696334055	1.7480276946249103	T-test	two.sided	0.017631746031746033
chr16_27450000_27500000	-1.55638	-0.754118	0.8022603658193407	boundary_score	SHH	G3	7	8	-3.96381	0.002	12.30188620770201	-2.40956	-0.703198	T-test	two.sided	0.017631746031746033
chr16_58250000_58300000	1.7278681172489394	0.8171302776236277	-0.910738	boundary_score	SHH	G3	7	8	3.9375410478634514	0.002	12.929882297149351	0.7793342813544154	2.676401953143463	T-test	two.sided	0.017631746031746033
chr16_69300000_69350000	1.524563339798394	1.2648000971629063	-0.259763	boundary_score	SHH	G3	7	8	3.9089528013974704	0.002	12.792909540211625	0.6805912955575311	2.3685353840392573	T-test	two.sided	0.017631746031746033
chr16_80950000_81000000	-1.15865	0.0482737	1.206922323404926	boundary_score	SHH	G3	7	8	-3.79086	0.002	12.875599911962468	-1.8196	-0.497699	T-test	two.sided	0.017631746031746033
chr16_81850000_81900000	1.4937010397495922	0.5847278649478855	-0.908973	boundary_score	SHH	G3	7	8	3.920675475924782	0.002	12.775377786570798	0.669169	2.3182329273131717	T-test	two.sided	0.017631746031746033
chr16_87050000_87100000	1.0153524038839583	0.2165942739634507	-0.798758	boundary_score	SHH	G3	7	8	4.45499	0.002	8.791263583948997	0.49790385062640213	1.5328009571415147	T-test	two.sided	0.017631746031746033
chr17_14350000_14400000	1.786196346498289	1.0754327589450683	-0.710764	boundary_score	SHH	G3	7	8	4.001371647253976	0.002	10.920884052812855	0.8028162386159292	2.7695764543806494	T-test	two.sided	0.017631746031746033
chr17_21800000_21850000	1.8544652988553652	0.8780113329415274	-0.976454	boundary_score	SHH	G3	7	8	4.058150373389482	0.002	9.663911333143979	0.8314455895352382	2.877485008175492	T-test	two.sided	0.017631746031746033
chr17_38750000_38800000	-1.5528	-0.811389	0.741416	boundary_score	SHH	G3	7	8	-3.89161	0.002	11.659459942710235	-2.425	-0.680605	T-test	two.sided	0.017631746031746033
chr17_44650000_44700000	1.6990621046707712	1.2050773417746679	-0.493985	boundary_score	SHH	G3	7	8	4.128129212665519	0.002	10.076990811355314	0.7829499537320972	2.6151742556094453	T-test	two.sided	0.017631746031746033
chr17_49300000_49350000	1.8645177486375997	0.9399939363460387	-0.924524	boundary_score	SHH	G3	7	8	3.95909	0.002	11.999295280272495	0.8384073314223786	2.890628165852821	T-test	two.sided	0.017631746031746033
chr17_49550000_49600000	-1.78942	-0.738215	1.0512016751628546	boundary_score	SHH	G3	7	8	-3.90281	0.002	12.635182946333526	-2.78285	-0.795985	T-test	two.sided	0.017631746031746033
chr17_9700000_9750000	-1.46666	-0.287079	1.1795846298934858	boundary_score	SHH	G3	7	8	-4.32488	0.002	8.760002964875245	-2.23703	-0.696301	T-test	two.sided	0.017631746031746033
chr18_14900000_14950000	-1.33333	-1.09752	0.2358078468461147	boundary_score	SHH	G3	7	8	-4.16443	0.002	10.379049388547845	-2.0432	-0.62346	T-test	two.sided	0.017631746031746033
chr18_21500000_21550000	-1.42458	-0.358819	1.0657580711716206	boundary_score	SHH	G3	7	8	-3.96933	0.002	12.05181609707185	-2.20617	-0.642982	T-test	two.sided	0.017631746031746033
chr18_31450000_31500000	-1.76702	-0.829072	0.9379451886630815	boundary_score	SHH	G3	7	8	-3.90016	0.002	12.332657529567765	-2.75121	-0.782823	T-test	two.sided	0.017631746031746033
chr18_34850000_34900000	-1.88973	-1.44992	0.4398104152941782	boundary_score	SHH	G3	7	8	-4.59219	0.002	7.1891127139167885	-2.85763	-0.921829	T-test	two.sided	0.017631746031746033
chr18_34900000_34950000	-1.65097	-1.24954	0.4014268276332781	boundary_score	SHH	G3	7	8	-4.01877	0.002	10.170025453606419	-2.56425	-0.737686	T-test	two.sided	0.017631746031746033
chr18_54400000_54450000	-1.24947	-0.178173	1.071296404932261	boundary_score	SHH	G3	7	8	-3.91828	0.002	12.333946177097443	-1.94217	-0.556766	T-test	two.sided	0.017631746031746033
chr18_6500000_6550000	1.7899459112450935	1.310650574847667	-0.479295	boundary_score	SHH	G3	7	8	4.244193851666307	0.002	9.236071599161361	0.8396082087436041	2.7402836137465827	T-test	two.sided	0.017631746031746033
chr18_68700000_68750000	1.7310712146115013	0.9762516923460847	-0.75482	boundary_score	SHH	G3	7	8	3.8718208928059834	0.002	12.995034123293886	0.7651439739669564	2.6969984552560464	T-test	two.sided	0.017631746031746033
chr19_17900000_17950000	-1.38233	-0.466962	0.9153634891057529	boundary_score	SHH	G3	7	8	-3.74628	0.002	12.913486536559665	-2.18002	-0.584635	T-test	two.sided	0.017631746031746033
chr19_39700000_39750000	-1.42107	-0.333044	1.088030783336243	boundary_score	SHH	G3	7	8	-4.02306	0.002	12.688623597555386	-2.18609	-0.656055	T-test	two.sided	0.017631746031746033
chr19_41200000_41250000	-1.47194	-0.954892	0.5170430281946133	boundary_score	SHH	G3	7	8	-4.18292	0.002	10.289761549204437	-2.25302	-0.690853	T-test	two.sided	0.017631746031746033
chr19_44850000_44900000	-1.62423	-1.18461	0.43962504049317885	boundary_score	SHH	G3	7	8	-4.11947	0.002	11.272215461835842	-2.48949	-0.758973	T-test	two.sided	0.017631746031746033
chr19_57450000_57500000	1.5446257416515587	1.1915868556521942	-0.353039	boundary_score	SHH	G3	7	8	3.926529055400448	0.002	12.732421411582022	0.6929565568443613	2.396294926458756	T-test	two.sided	0.017631746031746033
chr19_650000_700000	1.7184696104325587	0.7600923702615302	-0.958377	boundary_score	SHH	G3	7	8	4.026450374348667	0.002	10.969365113560432	0.7787795786088696	2.658159642256248	T-test	two.sided	0.017631746031746033
chr19_7500000_7550000	-1.25646	-0.886239	0.3702175777905234	boundary_score	SHH	G3	7	8	-4.26123	0.002	8.721793485540498	-1.92673	-0.586185	T-test	two.sided	0.017631746031746033
chr2_100200000_100250000	1.7191504755473996	0.5530512439007026	-1.1661	boundary_score	SHH	G3	7	8	3.9714927635131976	0.002	10.4566	0.7603289874052583	2.677971963689541	T-test	two.sided	0.017631746031746033
chr2_101000000_101050000	-1.8118	-0.884213	0.9275863412550877	boundary_score	SHH	G3	7	8	-3.86662	0.002	12.171310209225727	-2.83114	-0.792454	T-test	two.sided	0.017631746031746033
chr2_130350000_130400000	1.5811187198780579	0.5079051547658695	-1.07321	boundary_score	SHH	G3	7	8	4.307521330042792	0.002	9.805544958641581	0.7610542888687958	2.4011831508873196	T-test	two.sided	0.017631746031746033
chr2_136950000_137000000	1.7289256362665615	1.1435519689447888	-0.585374	boundary_score	SHH	G3	7	8	3.7886239069829126	0.002	12.96696936394436	0.7427934028829496	2.7150578696501735	T-test	two.sided	0.017631746031746033
chr2_142600000_142650000	-1.59004	-0.643109	0.946934	boundary_score	SHH	G3	7	8	-3.97737	0.002	11.844876992914108	-2.46234	-0.717747	T-test	two.sided	0.017631746031746033
chr2_142650000_142700000	-1.6897	-0.772889	0.9168156470953819	boundary_score	SHH	G3	7	8	-4.30921	0.002	9.55948	-2.56888	-0.81053	T-test	two.sided	0.017631746031746033
chr2_142700000_142750000	-1.74989	-0.818129	0.9317612911477203	boundary_score	SHH	G3	7	8	-4.18808	0.002	9.297336954722265	-2.69049	-0.809289	T-test	two.sided	0.017631746031746033
chr2_164550000_164600000	-1.96302	-0.910268	1.0527538870394941	boundary_score	SHH	G3	7	8	-4.0707	0.002	10.852672665001693	-3.02617	-0.899877	T-test	two.sided	0.017631746031746033
chr2_185300000_185350000	-1.15741	-0.9478	0.2096091568924938	boundary_score	SHH	G3	7	8	-4.009	0.002	11.802373159709193	-1.78761	-0.52721	T-test	two.sided	0.017631746031746033
chr2_215350000_215400000	1.567893199773037	1.1535822870683268	-0.414311	boundary_score	SHH	G3	7	8	4.044934898279203	0.002	12.473654639098458	0.7268873145665672	2.408899084979507	T-test	two.sided	0.017631746031746033
chr2_228650000_228700000	1.799492455666158	0.6506753242020593	-1.14882	boundary_score	SHH	G3	7	8	4.568402493328793	0.002	7.266368842894855	0.8749447309396404	2.7240401803926755	T-test	two.sided	0.017631746031746033
chr2_23350000_23400000	-1.77552	-1.24953	0.5259937324550374	boundary_score	SHH	G3	7	8	-3.92057	0.002	10.773095631162798	-2.77486	-0.776189	T-test	two.sided	0.017631746031746033
chr2_27500000_27550000	1.4134126502248634	0.7053142697910298	-0.708098	boundary_score	SHH	G3	7	8	3.760491005000833	0.002	12.912621815768597	0.6008607433762756	2.225964557073451	T-test	two.sided	0.017631746031746033
chr2_28400000_28450000	-1.83382	-1.26134	0.5724747242460946	boundary_score	SHH	G3	7	8	-4.14726	0.002	10.884559235144474	-2.8083	-0.859334	T-test	two.sided	0.017631746031746033
chr2_29850000_29900000	1.5313631339867908	0.6171228392825495	-0.91424	boundary_score	SHH	G3	7	8	3.9228665045159916	0.002	12.240767658050622	0.6826752100673293	2.380051057906252	T-test	two.sided	0.017631746031746033
chr2_5650000_5700000	-1.61395	-1.18885	0.4250958392702351	boundary_score	SHH	G3	7	8	-3.86827	0.002	12.927443011228458	-2.51583	-0.712069	T-test	two.sided	0.017631746031746033
chr2_6900000_6950000	1.6974208830821567	0.8662926697594242	-0.831128	boundary_score	SHH	G3	7	8	4.007072887304634	0.002	12.54423067990745	0.7788838668509822	2.615957899313331	T-test	two.sided	0.017631746031746033
chr2_74600000_74650000	1.752896771541152	0.8244432288883644	-0.928454	boundary_score	SHH	G3	7	8	3.9336799549670696	0.002	12.81623251782595	0.7888045308622765	2.716989012220028	T-test	two.sided	0.017631746031746033
chr2_76900000_76950000	-1.56665	-1.19275	0.37390169090266284	boundary_score	SHH	G3	7	8	-3.82334	0.002	12.58588735082293	-2.45486	-0.67845	T-test	two.sided	0.017631746031746033
chr2_83200000_83250000	-1.44115	-0.485726	0.9554267425139096	boundary_score	SHH	G3	7	8	-3.81868	0.002	11.966998185191425	-2.26368	-0.618628	T-test	two.sided	0.017631746031746033
chr2_84400000_84450000	1.388045247990471	1.104162855644771	-0.283882	boundary_score	SHH	G3	7	8	4.0928111243189615	0.002	11.872516728352315	0.6482367684088634	2.127853727572079	T-test	two.sided	0.017631746031746033
chr2_90250000_90300000	1.6961152999687665	1.1190357301550997	-0.57708	boundary_score	SHH	G3	7	8	3.957396265316472	0.002	11.286000340921179	0.7556951996087132	2.6365354003288197	T-test	two.sided	0.017631746031746033
chr2_9150000_9200000	-1.43285	-0.921265	0.5115880219532035	boundary_score	SHH	G3	7	8	-4.12304	0.002	9.239253859632562	-2.21591	-0.649793	T-test	two.sided	0.017631746031746033
chr20_23950000_24000000	-1.30509	-0.263477	1.04162	boundary_score	SHH	G3	7	8	-3.82982	0.002	12.80494059844758	-2.04243	-0.56776	T-test	two.sided	0.017631746031746033
chr20_37100000_37150000	1.6292159226132648	1.0728126790565606	-0.556403	boundary_score	SHH	G3	7	8	3.8830674903712272	0.002	12.76417336201813	0.7210862408921195	2.53735	T-test	two.sided	0.017631746031746033
chr20_37150000_37200000	1.5527539785049864	0.7648534563339804	-0.787901	boundary_score	SHH	G3	7	8	3.9369093085330826	0.002	11.495902236426213	0.6892117568855781	2.416296200124395	T-test	two.sided	0.017631746031746033
chr20_37550000_37600000	-1.73134	-0.826873	0.9044713794599181	boundary_score	SHH	G3	7	8	-4.33611	0.002	9.798390721360942	-2.62349	-0.839195	T-test	two.sided	0.017631746031746033
chr20_43450000_43500000	1.6132358100428892	0.5621750750128484	-1.05106	boundary_score	SHH	G3	7	8	3.8147931012199092	0.002	12.18969843400242	0.6934266337607649	2.5330449863250135	T-test	two.sided	0.017631746031746033
chr20_54000000_54050000	-1.18214	-0.24803	0.9341104843817449	boundary_score	SHH	G3	7	8	-3.92909	0.002	11.081331740980492	-1.84376	-0.520525	T-test	two.sided	0.017631746031746033
chr21_15850000_15900000	-1.09233	-1.05619	0.0361391	boundary_score	SHH	G3	7	8	-4.00394	0.002	12.361565993633064	-1.68482	-0.499843	T-test	two.sided	0.017631746031746033
chr21_15950000_16000000	-1.24536	-1.24951	-0.00414714	boundary_score	SHH	G3	7	8	-3.85367	0.002	12.362368267399017	-1.94719	-0.543532	T-test	two.sided	0.017631746031746033
chr21_16900000_16950000	2.1252729971963293	1.3736069172464342	-0.751666	boundary_score	SHH	G3	7	8	5.3048020012997785	0.002	6.208259088626111	1.1528785131664407	3.0976674812262184	T-test	two.sided	0.017631746031746033
chr21_19250000_19300000	-1.54012	-1.23771	0.3024076947750549	boundary_score	SHH	G3	7	8	-4.20305	0.002	10.207089895837841	-2.35433	-0.725902	T-test	two.sided	0.017631746031746033
chr21_31650000_31700000	1.6394403238017385	0.9639118000793248	-0.675529	boundary_score	SHH	G3	7	8	4.0090612434277615	0.002	11.39210217983175	0.7431484977405909	2.5357321498628864	T-test	two.sided	0.017631746031746033
chr21_39150000_39200000	1.8653846490163373	0.8769081219402665	-0.988477	boundary_score	SHH	G3	7	8	4.686061874636043	0.002	7.19683	0.9292902150744421	2.801479082958233	T-test	two.sided	0.017631746031746033
chr21_44900000_44950000	-1.66667	-0.863824	0.802844	boundary_score	SHH	G3	7	8	-4.30197	0.002	8.765810833705812	-2.54665	-0.786682	T-test	two.sided	0.017631746031746033
chr22_30950000_31000000	-1.4808	-1.18926	0.2915411611792949	boundary_score	SHH	G3	7	8	-3.77125	0.002	12.528011845269978	-2.33234	-0.629261	T-test	two.sided	0.017631746031746033
chr3_101750000_101800000	-1.6536	-0.887622	0.7659834498946826	boundary_score	SHH	G3	7	8	-4.10131	0.002	11.466168840368825	-2.53664	-0.770572	T-test	two.sided	0.017631746031746033
chr3_11250000_11300000	-1.74533	-0.837516	0.9078126415833994	boundary_score	SHH	G3	7	8	-4.22375	0.002	10.294353196229116	-2.66248	-0.828177	T-test	two.sided	0.017631746031746033
chr3_115900000_115950000	1.7973519728804128	0.7773151401250644	-1.02004	boundary_score	SHH	G3	7	8	4.063560003623186	0.002	11.618466466885955	0.8301202861358635	2.764583659624962	T-test	two.sided	0.017631746031746033
chr3_125500000_125550000	1.8630774278242521	0.8552200512732481	-1.00786	boundary_score	SHH	G3	7	8	4.024640334369286	0.002	11.998401421249575	0.854451	2.871703453781551	T-test	two.sided	0.017631746031746033
chr3_134800000_134850000	-1.45964	-1.05311	0.4065263851133716	boundary_score	SHH	G3	7	8	-4.10229	0.002	11.350038800882222	-2.23983	-0.679441	T-test	two.sided	0.017631746031746033
chr3_142300000_142350000	1.8392818456372206	1.3723650848743019	-0.466917	boundary_score	SHH	G3	7	8	4.1387276726886055	0.002	11.447047834200026	0.8657878739162455	2.812775817358196	T-test	two.sided	0.017631746031746033
chr3_17250000_17300000	1.142797591652701	0.8864600541329467	-0.256338	boundary_score	SHH	G3	7	8	3.968814209146273	0.002	12.58240143796716	0.5186264220041052	1.7669687613012965	T-test	two.sided	0.017631746031746033
chr3_41300000_41350000	1.9269369063739625	1.1579682567967522	-0.768969	boundary_score	SHH	G3	7	8	4.811586112901831	0.002	7.668390916194239	0.9964340236902107	2.8574397890577146	T-test	two.sided	0.017631746031746033
chr3_49050000_49100000	-1.24358	-0.470842	0.7727336794669084	boundary_score	SHH	G3	7	8	-3.88146	0.002	12.96822893681324	-1.93591	-0.551245	T-test	two.sided	0.017631746031746033
chr3_54400000_54450000	-1.785	-0.619376	1.1656285547130507	boundary_score	SHH	G3	7	8	-4.72812	0.002	7.637923477481582	-2.66283	-0.907185	T-test	two.sided	0.017631746031746033
chr3_65800000_65850000	1.8114762612670097	0.8324507012347239	-0.979026	boundary_score	SHH	G3	7	8	4.352878328148631	0.002	9.09462	0.8715570486656468	2.751395473868372	T-test	two.sided	0.017631746031746033
chr3_7600000_7650000	1.9420164393190567	1.0818674245982953	-0.860149	boundary_score	SHH	G3	7	8	4.432051061898688	0.002	7.94774	0.9304241799331918	2.9536086987049215	T-test	two.sided	0.017631746031746033
chr3_8350000_8400000	-1.47611	-0.859124	0.6169860186640892	boundary_score	SHH	G3	7	8	-3.91925	0.002	12.974806703963813	-2.28993	-0.662288	T-test	two.sided	0.017631746031746033
chr3_98050000_98100000	-1.36068	-0.65614	0.7045427938740142	boundary_score	SHH	G3	7	8	-3.8746	0.002	12.152033110195797	-2.12478	-0.596588	T-test	two.sided	0.017631746031746033
chr3_99050000_99100000	1.8098139643433235	0.8712047492562408	-0.938609	boundary_score	SHH	G3	7	8	3.909164475285811	0.002	12.96862426098979	0.8093886361470299	2.810239292539617	T-test	two.sided	0.017631746031746033
chr4_111650000_111700000	1.719410742825818	1.320549686617714	-0.398861	boundary_score	SHH	G3	7	8	3.802019306527373	0.002	12.470334208681699	0.7381787316777214	2.7006427539739146	T-test	two.sided	0.017631746031746033
chr4_125850000_125900000	-1.70595	-1.17504	0.5309038387859686	boundary_score	SHH	G3	7	8	-4.19135	0.002	10.773107890995147	-2.60409	-0.807803	T-test	two.sided	0.017631746031746033
chr4_139650000_139700000	1.4059671630679629	0.8025184530463751	-0.603449	boundary_score	SHH	G3	7	8	3.7654382491902787	0.002	12.793240093310475	0.5979855039050126	2.2139488222309134	T-test	two.sided	0.017631746031746033
chr4_173000000_173050000	1.2623068275482687	1.1228184569968946	-0.139488	boundary_score	SHH	G3	7	8	3.8326098594919196	0.002	11.915489316792675	0.5441290198691556	1.980484635227382	T-test	two.sided	0.017631746031746033
chr4_175500000_175550000	1.3407020157324487	1.1354939955169214	-0.205208	boundary_score	SHH	G3	7	8	3.985949646452125	0.002	12.9883	0.61398	2.0674236887506865	T-test	two.sided	0.017631746031746033
chr4_18400000_18450000	-1.95648	-1.04771	0.9087716037482714	boundary_score	SHH	G3	7	8	-4.68722	0.002	8.040368556682749	-2.91819	-0.994779	T-test	two.sided	0.017631746031746033
chr4_24950000_25000000	-1.73385	-0.670899	1.0629528678908773	boundary_score	SHH	G3	7	8	-3.87575	0.002	11.621822168410668	-2.71209	-0.75561	T-test	two.sided	0.017631746031746033
chr4_31600000_31650000	2.0449446150804347	1.402557876053193	-0.642387	boundary_score	SHH	G3	7	8	4.606072960379698	0.002	7.477641665966407	1.0085714848906278	3.0813177452702414	T-test	two.sided	0.017631746031746033
chr4_38100000_38150000	-1.39753	-1.11268	0.28485119060340935	boundary_score	SHH	G3	7	8	-3.86887	0.002	12.155830318171203	-2.18346	-0.611609	T-test	two.sided	0.017631746031746033
chr4_47400000_47450000	1.50544	0.5515702101324711	-0.953868	boundary_score	SHH	G3	7	8	3.8376251070333627	0.002	12.442628160830148	0.6540854325661252	2.3567917234590747	T-test	two.sided	0.017631746031746033
chr4_57100000_57150000	-1.55975	-1.0588	0.5009406455328557	boundary_score	SHH	G3	7	8	-3.99561	0.002	11.082882652631094	-2.41815	-0.701341	T-test	two.sided	0.017631746031746033
chr4_59200000_59250000	-1.40948	-1.01867	0.39080705681305705	boundary_score	SHH	G3	7	8	-3.95379	0.002	12.854845727177047	-2.18051	-0.638448	T-test	two.sided	0.017631746031746033
chr4_60300000_60350000	-1.92706	-1.01697	0.9100858073798428	boundary_score	SHH	G3	7	8	-4.09944	0.002	11.831519629806081	-2.95289	-0.901226	T-test	two.sided	0.017631746031746033
chr4_62400000_62450000	-0.968077	-1.1032	-0.135121	boundary_score	SHH	G3	7	8	-3.98778	0.002	12.985217504668519	-1.49259	-0.443563	T-test	two.sided	0.017631746031746033
chr4_62700000_62750000	-1.26505	-0.404497	0.8605510425597813	boundary_score	SHH	G3	7	8	-3.89073	0.002	12.33596971124273	-1.97134	-0.558754	T-test	two.sided	0.017631746031746033
chr4_6550000_6600000	-1.8468	-1.0433	0.8034994988043039	boundary_score	SHH	G3	7	8	-4.37978	0.002	8.432761606297369	-2.81055	-0.883057	T-test	two.sided	0.017631746031746033
chr4_73450000_73500000	-1.62756	-0.975953	0.6516062823550934	boundary_score	SHH	G3	7	8	-4.05738	0.002	10.357480262338443	-2.51718	-0.737937	T-test	two.sided	0.017631746031746033
chr4_76450000_76500000	1.5082986702624366	0.7458527914561023	-0.762446	boundary_score	SHH	G3	7	8	3.83677	0.002	12.186981358164855	0.6532268736283598	2.3633704668965136	T-test	two.sided	0.017631746031746033
chr4_83750000_83800000	-1.89865	-1.34385	0.5548	boundary_score	SHH	G3	7	8	-4.29679	0.002	8.768691408392954	-2.90228	-0.895024	T-test	two.sided	0.017631746031746033
chr4_8900000_8950000	1.867191657775214	1.105596055509589	-0.761596	boundary_score	SHH	G3	7	8	3.8832929320706855	0.002	11.281921152877311	0.8121163898655979	2.9222669256848297	T-test	two.sided	0.017631746031746033
chr5_111500000_111550000	-1.43889	-0.822131	0.6167564474799827	boundary_score	SHH	G3	7	8	-3.74886	0.002	12.953250955790326	-2.26838	-0.60939	T-test	two.sided	0.017631746031746033
chr5_114500000_114550000	-1.83662	-1.12295	0.7136676847926822	boundary_score	SHH	G3	7	8	-3.96085	0.002	10.590614217939748	-2.86203	-0.811203	T-test	two.sided	0.017631746031746033
chr5_167100000_167150000	-1.77343	-0.96705	0.8063780299834081	boundary_score	SHH	G3	7	8	-4.36192	0.002	9.20427	-2.69005	-0.856803	T-test	two.sided	0.017631746031746033
chr5_170750000_170800000	-1.76599	-0.706376	1.059609618400254	boundary_score	SHH	G3	7	8	-4.2619	0.002	9.78368	-2.69202	-0.839947	T-test	two.sided	0.017631746031746033
chr5_173950000_174000000	1.7692135486510083	0.6566036798237519	-1.11261	boundary_score	SHH	G3	7	8	4.3653730859163975	0.002	9.283108465048217	0.8566431333867859	2.681783963915231	T-test	two.sided	0.017631746031746033
chr5_174350000_174400000	1.7138906150308024	1.2027294710747323	-0.511161	boundary_score	SHH	G3	7	8	4.0130499844175285	0.002	12.336301163752026	0.7861704195444241	2.641610810517181	T-test	two.sided	0.017631746031746033
chr5_176500000_176550000	1.6156760540261526	0.7952408728458783	-0.820435	boundary_score	SHH	G3	7	8	4.049029886597854	0.002	11.339765100400495	0.7406213660175603	2.490730742034745	T-test	two.sided	0.017631746031746033
chr5_3600000_3650000	0.6805970028354171	-0.203474	-0.884071	boundary_score	SHH	G3	7	8	4.1146924328700125	0.002	10.258592845255212	0.31330367972460743	1.0478903259462267	T-test	two.sided	0.017631746031746033
chr5_41650000_41700000	1.8347545382897215	1.250268106764742	-0.584486	boundary_score	SHH	G3	7	8	4.387848417263939	0.002	9.082879134899802	0.8901601037021682	2.7793489728772744	T-test	two.sided	0.017631746031746033
chr5_41700000_41750000	1.880301949712623	1.028398440975029	-0.851904	boundary_score	SHH	G3	7	8	4.391477043096551	0.002	8.684996058931974	0.9063307540743689	2.854273145350877	T-test	two.sided	0.017631746031746033
chr5_41850000_41900000	-1.39016	-0.683916	0.7062408405515419	boundary_score	SHH	G3	7	8	-4.12528	0.002	9.518124231404206	-2.14619	-0.634124	T-test	two.sided	0.017631746031746033
chr5_43700000_43750000	-1.19373	-0.834427	0.35930353550699395	boundary_score	SHH	G3	7	8	-4.02708	0.002	12.581443587897214	-1.83629	-0.551169	T-test	two.sided	0.017631746031746033
chr5_58900000_58950000	-1.76827	-1.29859	0.4696834205704296	boundary_score	SHH	G3	7	8	-4.12595	0.002	10.451097357571271	-2.71764	-0.818909	T-test	two.sided	0.017631746031746033
chr5_64100000_64150000	1.4792447954090373	0.8305309867986908	-0.648714	boundary_score	SHH	G3	7	8	4.034272897475581	0.002	10.995614140446849	0.6721714079586008	2.2863181828594743	T-test	two.sided	0.017631746031746033
chr5_78200000_78250000	-1.57118	-0.683602	0.8875797036786434	boundary_score	SHH	G3	7	8	-4.29661	0.002	9.175854824161759	-2.39599	-0.746369	T-test	two.sided	0.017631746031746033
chr5_78350000_78400000	1.678161376951996	1.0009519200778683	-0.677209	boundary_score	SHH	G3	7	8	4.010815439684137	0.002	12.39698248999289	0.769754	2.586569072523028	T-test	two.sided	0.017631746031746033
chr5_79000000_79050000	1.4090653665000425	1.0472932854134063	-0.361772	boundary_score	SHH	G3	7	8	4.074026191810501	0.002	12.123746608765305	0.6563412384498803	2.161789494550205	T-test	two.sided	0.017631746031746033
chr5_81250000_81300000	-1.2055	-0.292966	0.9125320808387389	boundary_score	SHH	G3	7	8	-3.83103	0.002	12.168052104580147	-1.89005	-0.520947	T-test	two.sided	0.017631746031746033
chr5_93850000_93900000	-1.79555	-0.852389	0.943161	boundary_score	SHH	G3	7	8	-4.27388	0.002	10.067038423262623	-2.7308	-0.860304	T-test	two.sided	0.017631746031746033
chr5_94700000_94750000	-1.5553	-0.875237	0.6800580011103927	boundary_score	SHH	G3	7	8	-3.86157	0.002	12.661698610288392	-2.42778	-0.682812	T-test	two.sided	0.017631746031746033
chr6_103150000_103200000	-1.5792	-0.49002	1.0891786046866845	boundary_score	SHH	G3	7	8	-4.20052	0.002	9.555099598894772	-2.42219	-0.736206	T-test	two.sided	0.017631746031746033
chr6_106400000_106450000	1.8331297905076198	1.1697889867698652	-0.663341	boundary_score	SHH	G3	7	8	3.892516582642767	0.002	12.705176626643903	0.8133273050360228	2.8529322759792173	T-test	two.sided	0.017631746031746033
chr6_106550000_106600000	1.7618991575987868	0.889519	-0.87238	boundary_score	SHH	G3	7	8	4.066656159823339	0.002	11.102781310015457	0.8093872262851504	2.714411088912423	T-test	two.sided	0.017631746031746033
chr6_118250000_118300000	1.8025257211447923	1.3150167306249472	-0.487509	boundary_score	SHH	G3	7	8	4.237650128044473	0.002	10.316177670100425	0.8586878268655587	2.746363615424026	T-test	two.sided	0.017631746031746033
chr6_118600000_118650000	-1.93713	-1.00805	0.929075	boundary_score	SHH	G3	7	8	-4.27191	0.002	9.570575271319907	-2.95367	-0.920584	T-test	two.sided	0.017631746031746033
chr6_119150000_119200000	-1.78056	-1.1268	0.6537595523058807	boundary_score	SHH	G3	7	8	-4.24225	0.002	9.667062554608844	-2.72014	-0.840979	T-test	two.sided	0.017631746031746033
chr6_13800000_13850000	-1.505	-0.893396	0.6116056678890929	boundary_score	SHH	G3	7	8	-3.85679	0.002	11.946059828522252	-2.35565	-0.654357	T-test	two.sided	0.017631746031746033
chr6_146550000_146600000	1.0512627822438805	0.33752656508059786	-0.713736	boundary_score	SHH	G3	7	8	3.8270595347811205	0.002	12.6356	0.45608245814016746	1.6464431063475935	T-test	two.sided	0.017631746031746033
chr6_152400000_152450000	1.6913809677447014	0.5751320466309524	-1.11625	boundary_score	SHH	G3	7	8	4.5910221065918915	0.002	7.728361882313981	0.8365989462799054	2.5461629892094977	T-test	two.sided	0.017631746031746033
chr6_152450000_152500000	1.5466682623427488	0.4202013000330943	-1.12647	boundary_score	SHH	G3	7	8	4.5817567692732455	0.002	8.383029179298674	0.7743759177713241	2.3189606069141737	T-test	two.sided	0.017631746031746033
chr6_165850000_165900000	1.6830377633069808	0.7721386843881549	-0.910899	boundary_score	SHH	G3	7	8	3.963714125040459	0.002	10.794252785288121	0.7462966542797148	2.6197788723342468	T-test	two.sided	0.017631746031746033
chr6_168850000_168900000	1.8807946820843875	0.6402646404903065	-1.24053	boundary_score	SHH	G3	7	8	4.7327577595293855	0.002	7.1547715502230815	0.9451997249302359	2.8163896392385395	T-test	two.sided	0.017631746031746033
chr6_168900000_168950000	1.8539929746967942	0.6485137274914445	-1.20548	boundary_score	SHH	G3	7	8	4.705211294663314	0.002	7.351656203336091	0.9312198840747659	2.776766065318822	T-test	two.sided	0.017631746031746033
chr6_57550000_57600000	1.1241756644709633	0.6029385156649082	-0.521237	boundary_score	SHH	G3	7	8	3.9814195905082888	0.002	12.993669569549004	0.5141535109421717	1.7341978179997548	T-test	two.sided	0.017631746031746033
chr6_72050000_72100000	-1.37992	-0.950683	0.4292338456060756	boundary_score	SHH	G3	7	8	-4.03151	0.002	12.446029863206055	-2.12273	-0.6371	T-test	two.sided	0.017631746031746033
chr6_75950000_76000000	-1.55884	-1.05084	0.5080045424912926	boundary_score	SHH	G3	7	8	-4.0354	0.002	10.515271690183589	-2.41388	-0.703814	T-test	two.sided	0.017631746031746033
chr6_82150000_82200000	1.6635711461277922	0.7926684015645415	-0.870903	boundary_score	SHH	G3	7	8	4.157630376939602	0.002	9.755345875484833	0.7689974579518788	2.558144834303706	T-test	two.sided	0.017631746031746033
chr6_92800000_92850000	-1.64618	-0.928424	0.7177575633051438	boundary_score	SHH	G3	7	8	-4.53432	0.002	7.6173442377020955	-2.49075	-0.801611	T-test	two.sided	0.017631746031746033
chr7_100400000_100450000	1.6578802928631824	1.0478111933028622	-0.610069	boundary_score	SHH	G3	7	8	3.9086689024503447	0.002	12.375570790261746	0.7368275853176414	2.5789330004087234	T-test	two.sided	0.017631746031746033
chr7_130750000_130800000	1.4559899313315046	1.0680048780048403	-0.387985	boundary_score	SHH	G3	7	8	4.048677706367754	0.002	10.572905426255039	0.6605507076603727	2.251429155002636	T-test	two.sided	0.017631746031746033
chr7_136150000_136200000	1.7082806379313413	0.8055602885586922	-0.90272	boundary_score	SHH	G3	7	8	3.9430487141812276	0.002	12.037776858880878	0.7646634052734568	2.6518978705892255	T-test	two.sided	0.017631746031746033
chr7_154550000_154600000	-1.58524	-0.820673	0.7645694449845313	boundary_score	SHH	G3	7	8	-3.81421	0.002	12.918964256159102	-2.4837	-0.686789	T-test	two.sided	0.017631746031746033
chr7_154600000_154650000	-1.65206	-0.75562	0.8964371126801728	boundary_score	SHH	G3	7	8	-3.75038	0.002	12.976102083217672	-2.60389	-0.700227	T-test	two.sided	0.017631746031746033
chr7_18700000_18750000	-1.07129	-0.317498	0.7537945534984013	boundary_score	SHH	G3	7	8	-3.839	0.002	12.936782910659764	-1.67445	-0.468131	T-test	two.sided	0.017631746031746033
chr7_27250000_27300000	1.7877443139971791	0.9236153273055204	-0.864129	boundary_score	SHH	G3	7	8	4.028994245703831	0.002	9.860321860569474	0.7971734308952327	2.778315197099125	T-test	two.sided	0.017631746031746033
chr7_29450000_29500000	1.737544014274623	0.9431234279828485	-0.794421	boundary_score	SHH	G3	7	8	3.7880752566662665	0.002	12.644152933030133	0.7437668183863249	2.731321210162921	T-test	two.sided	0.017631746031746033
chr7_29500000_29550000	1.740959573139965	0.7586671254967504	-0.982292	boundary_score	SHH	G3	7	8	3.784376403181646	0.002	12.965733323614037	0.7468393308571863	2.7350798154227434	T-test	two.sided	0.017631746031746033
chr7_54700000_54750000	1.8696335529077448	0.7100597914485717	-1.15957	boundary_score	SHH	G3	7	8	4.296770880431838	0.002	9.087582656607502	0.8867560119599902	2.8525110938554996	T-test	two.sided	0.017631746031746033
chr7_54750000_54800000	1.9600388568280347	0.7419571328417937	-1.21808	boundary_score	SHH	G3	7	8	4.563685629612782	0.002	8.43207	0.9784069046882727	2.941670808967797	T-test	two.sided	0.017631746031746033
chr7_55300000_55350000	1.855553334473023	0.7358503398797134	-1.1197	boundary_score	SHH	G3	7	8	4.580806173653488	0.002	8.413645752958896	0.9293907008792615	2.7817159680667847	T-test	two.sided	0.017631746031746033
chr7_66050000_66100000	1.6297001817313947	0.8114744824615799	-0.818226	boundary_score	SHH	G3	7	8	4.019695129678419	0.002	12.655056289984923	0.7513914318274372	2.508008931635352	T-test	two.sided	0.017631746031746033
chr7_69950000_70000000	1.585127835436368	0.6264007666056269	-0.958727	boundary_score	SHH	G3	7	8	3.825481071368613	0.002	12.994599403171021	0.689919	2.4803368583516052	T-test	two.sided	0.017631746031746033
chr7_73550000_73600000	1.3963486421785554	0.9410168540191735	-0.455332	boundary_score	SHH	G3	7	8	4.026555056568752	0.002	9.99623	0.6236241859077566	2.1690730984493545	T-test	two.sided	0.017631746031746033
chr7_83850000_83900000	1.6772616377273768	0.8979597751439019	-0.779302	boundary_score	SHH	G3	7	8	3.7746	0.002	12.964796789357953	0.7170255147955725	2.6374977606591807	T-test	two.sided	0.017631746031746033
chr7_97850000_97900000	-0.906147	-0.0710721	0.8350744822866989	boundary_score	SHH	G3	7	8	-3.87706	0.002	12.995268658702988	-1.41109	-0.401206	T-test	two.sided	0.017631746031746033
chr7_98400000_98450000	1.6349640677542019	0.9762879879460905	-0.658676	boundary_score	SHH	G3	7	8	4.234871357924935	0.002	9.749894004620868	0.7717421788636306	2.4981859566447726	T-test	two.sided	0.017631746031746033
chr8_100100000_100150000	1.5021160093130825	0.825801	-0.676315	boundary_score	SHH	G3	7	8	3.861140720529478	0.002	12.494392975616563	0.6581881938087112	2.3460438248174538	T-test	two.sided	0.017631746031746033
chr8_103500000_103550000	1.6057912175123321	0.8984593109977443	-0.707332	boundary_score	SHH	G3	7	8	4.0655	0.002	9.980378936518976	0.7254859048898442	2.4861	T-test	two.sided	0.017631746031746033
chr8_107000000_107050000	1.445107109908729	1.2651742926345584	-0.179933	boundary_score	SHH	G3	7	8	3.9463375567500694	0.002	11.584123204226579	0.6440604306479986	2.246153789169459	T-test	two.sided	0.017631746031746033
chr8_111900000_111950000	-1.86947	-1.42085	0.4486119910053347	boundary_score	SHH	G3	7	8	-4.64636	0.002	8.2206	-2.79297	-0.94596	T-test	two.sided	0.017631746031746033
chr8_114850000_114900000	1.4680308175240233	1.261412041520503	-0.206619	boundary_score	SHH	G3	7	8	3.8659065286896155	0.002	12.800230158378161	0.6463537869189624	2.2897078481290842	T-test	two.sided	0.017631746031746033
chr8_131850000_131900000	1.5645348000441994	0.7748790337246498	-0.789656	boundary_score	SHH	G3	7	8	4.169678419605822	0.002	11.123024512637503	0.7398005066197999	2.389269093468599	T-test	two.sided	0.017631746031746033
chr8_37100000_37150000	-0.99705	-1.17638	-0.17933	boundary_score	SHH	G3	7	8	-4.04409	0.002	11.968321379558864	-1.53438	-0.459716	T-test	two.sided	0.017631746031746033
chr8_41000000_41050000	-1.68105	-0.844889	0.8361608826676112	boundary_score	SHH	G3	7	8	-3.95433	0.002	12.339789250476255	-2.60448	-0.757622	T-test	two.sided	0.017631746031746033
chr8_51550000_51600000	-1.65166	-0.553216	1.0984456270100569	boundary_score	SHH	G3	7	8	-4.01964	0.002	11.096615797973994	-2.55508	-0.74824	T-test	two.sided	0.017631746031746033
chr8_58450000_58500000	1.8774301132907782	1.0071692617893375	-0.870261	boundary_score	SHH	G3	7	8	4.206898760649863	0.002	10.483284361600568	0.8892480985454939	2.8656121280360622	T-test	two.sided	0.017631746031746033
chr8_67550000_67600000	-1.81842	-1.02781	0.7906075095582326	boundary_score	SHH	G3	7	8	-4.69418	0.002	7.80783	-2.71555	-0.921284	T-test	two.sided	0.017631746031746033
chr8_94000000_94050000	-1.49301	-0.594153	0.8988598151833551	boundary_score	SHH	G3	7	8	-4.15622	0.002	10.145558239415616	-2.29186	-0.694167	T-test	two.sided	0.017631746031746033
chr8_94400000_94450000	1.5516926529405741	0.7098597617415071	-0.841833	boundary_score	SHH	G3	7	8	4.071178433483108	0.002	10.458954277802668	0.7074820913912249	2.3959032144899237	T-test	two.sided	0.017631746031746033
chr8_9800000_9850000	-1.64945	-0.939192	0.710253	boundary_score	SHH	G3	7	8	-3.9651	0.002	10.814781608853973	-2.56695	-0.731939	T-test	two.sided	0.017631746031746033
chr9_109850000_109900000	1.8290539829711285	1.1126012140588986	-0.716453	boundary_score	SHH	G3	7	8	3.750900166419175	0.002	12.756910722270815	0.7735477045265129	2.8845602614157437	T-test	two.sided	0.017631746031746033
chr9_114300000_114350000	1.7097849225135069	0.5602203487201961	-1.14956	boundary_score	SHH	G3	7	8	4.309094726156332	0.002	9.195717275900359	0.8150981758814303	2.6044716691455836	T-test	two.sided	0.017631746031746033
chr9_17100000_17150000	-1.9339	-1.22125	0.712654	boundary_score	SHH	G3	7	8	-4.54239	0.002	8.52805	-2.90519	-0.962613	T-test	two.sided	0.017631746031746033
chr9_22450000_22500000	-1.63609	-0.791016	0.8450706039698206	boundary_score	SHH	G3	7	8	-3.96957	0.002	11.45216132409101	-2.53889	-0.733285	T-test	two.sided	0.017631746031746033
chr9_72800000_72850000	1.77872	0.8382209972280357	-0.940498	boundary_score	SHH	G3	7	8	4.174516209223588	0.002	10.0018	0.8293551999362736	2.7280830379470866	T-test	two.sided	0.017631746031746033
chr9_800000_850000	-1.98423	-1.20082	0.7834145491548256	boundary_score	SHH	G3	7	8	-4.69247	0.002	7.351648824331492	-2.97451	-0.993954	T-test	two.sided	0.017631746031746033
chr9_99150000_99200000	-1.49479	-0.730754	0.764039	boundary_score	SHH	G3	7	8	-4.04701	0.002	11.250608185526065	-2.30554	-0.684048	T-test	two.sided	0.017631746031746033
chrX_101350000_101400000	1.5172746164726556	0.8551930158343365	-0.662082	boundary_score	SHH	G3	7	8	3.9176994210806235	0.002	12.830305252409753	0.6794653212648901	2.355083911680421	T-test	two.sided	0.017631746031746033
chrX_107950000_108000000	-1.68368	-1.00854	0.6751397549942776	boundary_score	SHH	G3	7	8	-4.17224	0.002	10.38002974066588	-2.57838	-0.788971	T-test	two.sided	0.017631746031746033
chrX_115700000_115750000	1.6301846165350513	0.9519530019225356	-0.678232	boundary_score	SHH	G3	7	8	4.252077636819328	0.002	8.696978451719609	0.7582783147350577	2.5020909183350453	T-test	two.sided	0.017631746031746033
chrX_118250000_118300000	-1.69435	-0.562783	1.1315689341877986	boundary_score	SHH	G3	7	8	-3.79936	0.002	12.185461975948863	-2.66437	-0.724331	T-test	two.sided	0.017631746031746033
chrX_136950000_137000000	-1.80492	-0.734991	1.0699291853625943	boundary_score	SHH	G3	7	8	-4.11589	0.002	11.420162508765667	-2.76579	-0.844049	T-test	two.sided	0.017631746031746033
chrX_145850000_145900000	1.5556925702161375	0.49972766088253334	-1.05596	boundary_score	SHH	G3	7	8	3.9269365661913023	0.002	12.994923063934175	0.6998083737117508	2.411576766720524	T-test	two.sided	0.017631746031746033
chrX_146300000_146350000	1.6556595210233351	0.6375271907126051	-1.01813	boundary_score	SHH	G3	7	8	4.035157235270963	0.002	12.57767986544625	0.7662067398953198	2.54511	T-test	two.sided	0.017631746031746033
chrX_146400000_146450000	1.6646288584703348	0.8245377918942232	-0.840091	boundary_score	SHH	G3	7	8	4.113548496302527	0.002	10.457880502611957	0.7682909510763144	2.560966765864355	T-test	two.sided	0.017631746031746033
chrX_148400000_148450000	-1.7834	-1.02599	0.7574064381242988	boundary_score	SHH	G3	7	8	-4.71767	0.002	7.718014865496522	-2.6607	-0.906096	T-test	two.sided	0.017631746031746033
chrX_148450000_148500000	-1.62675	-0.920801	0.7059525450313773	boundary_score	SHH	G3	7	8	-4.30803	0.002	9.292052842706585	-2.47689	-0.776616	T-test	two.sided	0.017631746031746033
chrX_18950000_19000000	-1.91475	-1.12134	0.7934099316159398	boundary_score	SHH	G3	7	8	-4.25233	0.002	9.270903413255096	-2.92884	-0.900657	T-test	two.sided	0.017631746031746033
chrX_26850000_26900000	-1.18813	-0.785384	0.40274425402887204	boundary_score	SHH	G3	7	8	-3.83448	0.002	12.65079028926894	-1.85941	-0.516847	T-test	two.sided	0.017631746031746033
chrX_29150000_29200000	1.7958019827842953	1.1465279251714968	-0.649274	boundary_score	SHH	G3	7	8	3.9217092169400862	0.002	11.042417860122795	0.7884142203103045	2.8031897452582863	T-test	two.sided	0.017631746031746033
chrX_33350000_33400000	-1.72924	-0.950433	0.7788031245615198	boundary_score	SHH	G3	7	8	-4.4692	0.002	8.937083312637458	-2.60546	-0.853016	T-test	two.sided	0.017631746031746033
chrX_43800000_43850000	1.7938695793601438	1.093303106274987	-0.700566	boundary_score	SHH	G3	7	8	3.923418858743973	0.002	11.47660630549589	0.7926083246728586	2.7951308340474292	T-test	two.sided	0.017631746031746033
chrX_51450000_51500000	-1.69487	-1.11523	0.5796396665507894	boundary_score	SHH	G3	7	8	-3.92197	0.002	12.970029436406227	-2.62869	-0.761053	T-test	two.sided	0.017631746031746033
chrX_51550000_51600000	-1.47621	-0.881908	0.594299	boundary_score	SHH	G3	7	8	-3.99747	0.002	12.897927789867474	-2.27464	-0.677772	T-test	two.sided	0.017631746031746033
chrX_85750000_85800000	-1.86811	-1.05203	0.8160870660110668	boundary_score	SHH	G3	7	8	-4.27366	0.002	8.74768	-2.86132	-0.874908	T-test	two.sided	0.017631746031746033
chr1_109050000_109100000	1.8285953584526204	0.6188540582640981	-1.20974	boundary_score	SHH	G3	7	8	3.9976433590271507	0.003	9.783841550033966	0.8063433369980525	2.8508473799071883	T-test	two.sided	0.0227997
chr1_110050000_110100000	1.1450094756176359	0.41077651093504874	-0.734233	boundary_score	SHH	G3	7	8	3.5753588810399384	0.003	12.924256786834762	0.4527385381024566	1.837280413132815	T-test	two.sided	0.0227997
chr1_110100000_110150000	1.2021666032452665	0.26785171313330364	-0.934315	boundary_score	SHH	G3	7	8	3.6128385396961358	0.003	12.762185078006745	0.48194310681895736	1.9223900996715755	T-test	two.sided	0.0227997
chr1_118000000_118050000	1.5136718525468669	0.9271843994809897	-0.586487	boundary_score	SHH	G3	7	8	3.616069676421477	0.003	12.725074828335554	0.6073603398705107	2.419983365223223	T-test	two.sided	0.0227997
chr1_147150000_147200000	-1.52545	-0.799657	0.7257896333946664	boundary_score	SHH	G3	7	8	-3.58179	0.003	12.96028398998076	-2.44581	-0.605083	T-test	two.sided	0.0227997
chr1_154300000_154350000	-1.64458	-1.22341	0.421167	boundary_score	SHH	G3	7	8	-3.66863	0.003	12.401076431327033	-2.61781	-0.671349	T-test	two.sided	0.0227997
chr1_154550000_154600000	-1.64228	-0.56596	1.0763156588055562	boundary_score	SHH	G3	7	8	-3.78899	0.003	11.654507715485513	-2.58976	-0.694791	T-test	two.sided	0.0227997
chr1_16500000_16550000	1.7167530373641036	0.706974	-1.00978	boundary_score	SHH	G3	7	8	3.8336623002652686	0.003	11.390122278539657	0.7352325999723441	2.698273474755863	T-test	two.sided	0.0227997
chr1_165900000_165950000	-1.41864	-0.768956	0.6496842657807668	boundary_score	SHH	G3	7	8	-3.76291	0.003	12.26060295942225	-2.23813	-0.599146	T-test	two.sided	0.0227997
chr1_175950000_176000000	1.5667728245905066	1.0944926878520904	-0.47228	boundary_score	SHH	G3	7	8	3.673720600251983	0.003	11.97484604829526	0.637334	2.496212096305435	T-test	two.sided	0.0227997
chr1_178300000_178350000	1.458453384193749	0.5926367220766916	-0.865817	boundary_score	SHH	G3	7	8	4.130719253663335	0.003	8.985163625963926	0.6595413342085072	2.257365434178991	T-test	two.sided	0.0227997
chr1_187350000_187400000	-1.40759	-0.606656	0.8009303563103553	boundary_score	SHH	G3	7	8	-3.78724	0.003	11.579063162707847	-2.22065	-0.594521	T-test	two.sided	0.0227997
chr1_197100000_197150000	1.6891290631360951	0.9214115886541134	-0.767717	boundary_score	SHH	G3	7	8	3.9247537096917737	0.003	9.22167	0.7191013226214118	2.6591568036507782	T-test	two.sided	0.0227997
chr1_207000000_207050000	1.4369902212576262	0.2897029042795691	-1.14729	boundary_score	SHH	G3	7	8	3.616546218540969	0.003	12.906733495675843	0.5779632960467109	2.2960171464685417	T-test	two.sided	0.0227997
chr1_207050000_207100000	1.3805210000742028	0.22214607790164898	-1.15837	boundary_score	SHH	G3	7	8	3.7363569239993786	0.003	11.377503941548484	0.5705740039431558	2.19047	T-test	two.sided	0.0227997
chr1_240000000_240050000	-1.50124	-1.25497	0.24627430345004583	boundary_score	SHH	G3	7	8	-3.75069	0.003	12.187850900895288	-2.37184	-0.630643	T-test	two.sided	0.0227997
chr1_25200000_25250000	-1.7206	-0.796427	0.9241694776500883	boundary_score	SHH	G3	7	8	-4.26068	0.003	7.295181374844362	-2.66773	-0.773463	T-test	two.sided	0.0227997
chr1_39750000_39800000	-1.64338	-0.689397	0.9539874225946252	boundary_score	SHH	G3	7	8	-4.05796	0.003	9.460043873522755	-2.55276	-0.734006	T-test	two.sided	0.0227997
chr1_40000000_40050000	-1.54852	-0.964419	0.5841018493711497	boundary_score	SHH	G3	7	8	-3.64587	0.003	12.63570469352124	-2.4688	-0.628245	T-test	two.sided	0.0227997
chr1_43950000_44000000	-1.30567	-1.30997	-0.00429958	boundary_score	SHH	G3	7	8	-4.18543	0.003	8.199103909513015	-2.02202	-0.589329	T-test	two.sided	0.0227997
chr1_53850000_53900000	1.4317951928141874	0.5303004461092333	-0.901495	boundary_score	SHH	G3	7	8	3.6812563190364593	0.003	12.538161158608185	0.5883799938704606	2.275210391757914	T-test	two.sided	0.0227997
chr1_89500000_89550000	1.3299186799484568	0.844639	-0.48528	boundary_score	SHH	G3	7	8	3.601887543122269	0.003	12.55769491206132	0.5293840998544941	2.1304532600424193	T-test	two.sided	0.0227997
chr1_94400000_94450000	1.146135563187143	-0.0723684	-1.2185	boundary_score	SHH	G3	7	8	3.6477832374848593	0.003	12.933307172084799	0.46699051829630644	1.8252806080779795	T-test	two.sided	0.0227997
chr1_95950000_96000000	-1.00257	-1.11698	-0.114415	boundary_score	SHH	G3	7	8	-4.1064	0.003	8.765841230345806	-1.55712	-0.44801	T-test	two.sided	0.0227997
chr10_114200000_114250000	1.9052878076315114	0.9039033639059989	-1.00138	boundary_score	SHH	G3	7	8	4.279345478787725	0.003	7.838228832066362	0.8748882904640087	2.9356873247990145	T-test	two.sided	0.0227997
chr10_127100000_127150000	-1.49494	-0.307199	1.1877380410405372	boundary_score	SHH	G3	7	8	-3.68728	0.003	12.87872044582265	-2.37166	-0.618217	T-test	two.sided	0.0227997
chr10_128150000_128200000	-1.41378	-0.527869	0.8859116260965317	boundary_score	SHH	G3	7	8	-3.61534	0.003	12.913868693194017	-2.25917	-0.568394	T-test	two.sided	0.0227997
chr10_128200000_128250000	-1.47217	-0.59671	0.8754619496309858	boundary_score	SHH	G3	7	8	-3.89602	0.003	10.283119430839966	-2.31098	-0.633366	T-test	two.sided	0.0227997
chr10_130600000_130650000	1.7050990737149443	0.6865531420455802	-1.01855	boundary_score	SHH	G3	7	8	4.127701396159346	0.003	9.066777328879777	0.7716798199388448	2.6385183274910435	T-test	two.sided	0.0227997
chr10_18300000_18350000	1.492601998247779	0.4118728934073337	-1.08073	boundary_score	SHH	G3	7	8	3.6626706106308866	0.003	12.084393911420031	0.6053851084421401	2.3798188880534172	T-test	two.sided	0.0227997
chr10_19750000_19800000	-1.6391	-0.92688	0.7122227474438175	boundary_score	SHH	G3	7	8	-3.6755	0.003	12.850076959785419	-2.60367	-0.674535	T-test	two.sided	0.0227997
chr10_45850000_45900000	1.7181134843680543	0.6195252223310068	-1.09859	boundary_score	SHH	G3	7	8	3.905056448990669	0.003	10.573366234606453	0.7449541445676486	2.6912728241684603	T-test	two.sided	0.0227997
chr10_4700000_4750000	1.2452913226915097	0.5888928876331427	-0.656398	boundary_score	SHH	G3	7	8	3.9431271479513246	0.003	9.024707064356734	0.5311704243940459	1.9594122209889733	T-test	two.sided	0.0227997
chr10_58150000_58200000	-1.36214	-0.799763	0.562381	boundary_score	SHH	G3	7	8	-3.58736	0.003	12.615602476507982	-2.185	-0.53929	T-test	two.sided	0.0227997
chr10_62300000_62350000	-1.91023	-1.09611	0.8141270334265007	boundary_score	SHH	G3	7	8	-4.1148	0.003	9.08908	-2.95884	-0.861626	T-test	two.sided	0.0227997
chr10_66900000_66950000	-1.44771	-0.971814	0.4758917936285679	boundary_score	SHH	G3	7	8	-3.78779	0.003	11.097762046861227	-2.28803	-0.607385	T-test	two.sided	0.0227997
chr10_66950000_67000000	-1.25624	-0.815842	0.44039496333054384	boundary_score	SHH	G3	7	8	-3.72578	0.003	12.603418567228593	-1.98699	-0.52548	T-test	two.sided	0.0227997
chr10_77650000_77700000	-1.87817	-1.00134	0.8768250372048936	boundary_score	SHH	G3	7	8	-4.39122	0.003	7.507803443117996	-2.87583	-0.880498	T-test	two.sided	0.0227997
chr10_79550000_79600000	-1.57729	-0.750751	0.8265362923116599	boundary_score	SHH	G3	7	8	-3.58704	0.003	12.857161700277095	-2.52831	-0.62626	T-test	two.sided	0.0227997
chr10_82800000_82850000	1.4902913009112764	0.8515216852740415	-0.63877	boundary_score	SHH	G3	7	8	3.7362574893132936	0.003	11.585673449922268	0.6177626703244063	2.3628199314981466	T-test	two.sided	0.0227997
chr10_84100000_84150000	1.5821613026511856	0.733784	-0.848377	boundary_score	SHH	G3	7	8	3.9601457496906756	0.003	8.989186460671377	0.6782163055559056	2.4861062997464654	T-test	two.sided	0.0227997
chr10_94450000_94500000	1.6709164582542606	1.3805714695036169	-0.290345	boundary_score	SHH	G3	7	8	4.173214221142203	0.003	8.203762869325933	0.7515902479886086	2.5902426685199123	T-test	two.sided	0.0227997
chr10_96350000_96400000	-1.9525	-1.18433	0.7681640071643235	boundary_score	SHH	G3	7	8	-4.28376	0.003	7.179700377809878	-3.02483	-0.880168	T-test	two.sided	0.0227997
chr11_102200000_102250000	-1.9087	-1.17674	0.731951	boundary_score	SHH	G3	7	8	-4.19604	0.003	7.727192815181461	-2.96413	-0.853259	T-test	two.sided	0.0227997
chr11_123050000_123100000	-1.46936	-0.45219	1.0171725493704078	boundary_score	SHH	G3	7	8	-3.84605	0.003	11.042307601858532	-2.30984	-0.628882	T-test	two.sided	0.0227997
chr11_123550000_123600000	1.5936899063803311	0.9112077703069625	-0.682482	boundary_score	SHH	G3	7	8	3.678751724233627	0.003	12.50142735916286	0.653978	2.533402105192803	T-test	two.sided	0.0227997
chr11_129800000_129850000	1.3004529718042939	0.5944294090558705	-0.706024	boundary_score	SHH	G3	7	8	3.6187750706214445	0.003	12.764732752842258	0.5226398745965677	2.0782660690120203	T-test	two.sided	0.0227997
chr11_15600000_15650000	1.9123645791281225	1.2946989132364268	-0.617666	boundary_score	SHH	G3	7	8	4.282576253109181	0.003	7.298707696473809	0.8651500742891839	2.9595790839670615	T-test	two.sided	0.0227997
chr11_31900000_31950000	-1.84904	-0.869088	0.9799481348691532	boundary_score	SHH	G3	7	8	-4.01239	0.003	9.682090121243485	-2.88042	-0.817652	T-test	two.sided	0.0227997
chr11_32750000_32800000	-1.77562	-0.775617	1.0000045983488517	boundary_score	SHH	G3	7	8	-3.57094	0.003	12.847051585740202	-2.85115	-0.700092	T-test	two.sided	0.0227997
chr11_33150000_33200000	1.6934786302883178	0.7008368847258217	-0.992642	boundary_score	SHH	G3	7	8	3.939779701334327	0.003	9.737773587643584	0.7322258621065731	2.6547313984700627	T-test	two.sided	0.0227997
chr11_57250000_57300000	-1.4961	-0.699497	0.7966023641575448	boundary_score	SHH	G3	7	8	-3.74548	0.003	11.176143795689397	-2.37358	-0.618623	T-test	two.sided	0.0227997
chr11_59450000_59500000	-1.40936	-0.249785	1.1595745658336711	boundary_score	SHH	G3	7	8	-3.73602	0.003	12.592960123963929	-2.22701	-0.591706	T-test	two.sided	0.0227997
chr11_89800000_89850000	1.496372876987047	0.8631317178336851	-0.633241	boundary_score	SHH	G3	7	8	3.731129071924076	0.003	12.805346230805366	0.6286142474456092	2.3641315065284845	T-test	two.sided	0.0227997
chr12_102150000_102200000	1.3616117994290724	0.8380323347318628	-0.523579	boundary_score	SHH	G3	7	8	3.590541147384324	0.003	12.776507005444795	0.5408935497026545	2.1823300491554902	T-test	two.sided	0.0227997
chr12_24900000_24950000	-1.74694	-0.899812	0.8471298362785272	boundary_score	SHH	G3	7	8	-3.75645	0.003	11.932400468513825	-2.76084	-0.733044	T-test	two.sided	0.0227997
chr12_29400000_29450000	1.6570613809389507	0.8138363395996951	-0.843225	boundary_score	SHH	G3	7	8	3.651086108762745	0.003	12.69947617265867	0.6742047783913127	2.6399179834865887	T-test	two.sided	0.0227997
chr12_66750000_66800000	1.6365581462899381	0.5034458379828906	-1.13311	boundary_score	SHH	G3	7	8	3.708469726062665	0.003	12.847864278832064	0.6820325087069107	2.5910837838729655	T-test	two.sided	0.0227997
chr12_68050000_68100000	-1.29254	-0.504858	0.7876775883471839	boundary_score	SHH	G3	7	8	-3.63513	0.003	12.198730222610793	-2.06585	-0.519218	T-test	two.sided	0.0227997
chr12_88650000_88700000	1.8856084807233569	1.323691606176737	-0.561917	boundary_score	SHH	G3	7	8	4.40678	0.003	6.873269039745684	0.8700194421886194	2.9011975192580945	T-test	two.sided	0.0227997
chr13_103900000_103950000	1.077269576980562	0.0473502	-1.02992	boundary_score	SHH	G3	7	8	3.7158800588544034	0.003	11.287480161139975	0.44115986668242296	1.7133792872787008	T-test	two.sided	0.0227997
chr13_112900000_112950000	1.11525	0.9808036430577312	-0.134444	boundary_score	SHH	G3	7	8	3.62805	0.003	12.745186486973527	0.4498070587999667	1.7806881646205133	T-test	two.sided	0.0227997
chr13_21600000_21650000	1.7518816472564114	0.7086336745653357	-1.04325	boundary_score	SHH	G3	7	8	3.790708553360048	0.003	11.296056942073903	0.7379362229074347	2.765827071605388	T-test	two.sided	0.0227997
chr13_28750000_28800000	-1.38865	-0.388787	0.999866	boundary_score	SHH	G3	7	8	-3.80521	0.003	11.750706826403698	-2.18565	-0.591654	T-test	two.sided	0.0227997
chr13_35450000_35500000	1.4596756196480496	1.1643049479630572	-0.295371	boundary_score	SHH	G3	7	8	3.6101256585595873	0.003	12.620720825600664	0.583502	2.3358495521873963	T-test	two.sided	0.0227997
chr13_40700000_40750000	1.3171145471957635	0.5359199087316644	-0.781195	boundary_score	SHH	G3	7	8	3.681916220300859	0.003	12.76359922192845	0.5428384831799171	2.09139	T-test	two.sided	0.0227997
chr13_46050000_46100000	-1.493	-0.848842	0.6441545693061864	boundary_score	SHH	G3	7	8	-3.74054	0.003	11.84177882244664	-2.36394	-0.622055	T-test	two.sided	0.0227997
chr13_65650000_65700000	-1.55259	-0.716291	0.8362994203919663	boundary_score	SHH	G3	7	8	-3.74471	0.003	12.001733051374028	-2.45593	-0.64925	T-test	two.sided	0.0227997
chr13_70600000_70650000	-1.78527	-0.883334	0.9019344602692425	boundary_score	SHH	G3	7	8	-4.32535	0.003	7.133405402209837	-2.75757	-0.812968	T-test	two.sided	0.0227997
chr13_94350000_94400000	-1.24927	-0.62975	0.6195229817212877	boundary_score	SHH	G3	7	8	-3.59734	0.003	12.878348402047974	-2.00024	-0.498307	T-test	two.sided	0.0227997
chr13_95900000_95950000	1.734302129090398	1.1020082542048923	-0.632294	boundary_score	SHH	G3	7	8	4.374972866930078	0.003	7.780224574416096	0.8156546435842348	2.652949614596561	T-test	two.sided	0.0227997
chr13_98400000_98450000	-1.53084	-0.586684	0.9441555494667578	boundary_score	SHH	G3	7	8	-4.01399	0.003	9.477205603881222	-2.387	-0.674684	T-test	two.sided	0.0227997
chr14_102500000_102550000	-1.54448	-1.15196	0.39252074222753525	boundary_score	SHH	G3	7	8	-3.87327	0.003	10.964356581481068	-2.42248	-0.666481	T-test	two.sided	0.0227997
chr14_23950000_24000000	-1.2471	-0.797827	0.449276	boundary_score	SHH	G3	7	8	-3.94138	0.003	8.949942211588017	-1.96349	-0.530717	T-test	two.sided	0.0227997
chr14_30050000_30100000	1.5766772642037323	0.9713051192487688	-0.605372	boundary_score	SHH	G3	7	8	3.775395569086436	0.003	12.332495680230139	0.6694768403144439	2.4838776880930205	T-test	two.sided	0.0227997
chr14_53400000_53450000	1.8506080645396117	1.0149199142258114	-0.835688	boundary_score	SHH	G3	7	8	3.5719726814023822	0.003	12.8442	0.7299580828998273	2.9712580461793965	T-test	two.sided	0.0227997
chr14_60350000_60400000	1.66842	1.345787807652396	-0.322628	boundary_score	SHH	G3	7	8	4.198035974567172	0.003	8.124665233041554	0.754388	2.582443184072513	T-test	two.sided	0.0227997
chr14_60600000_60650000	-1.87486	-1.213	0.661851	boundary_score	SHH	G3	7	8	-4.08025	0.003	8.488064795182993	-2.92394	-0.82577	T-test	two.sided	0.0227997
chr14_66350000_66400000	-1.70025	-1.19047	0.5097865645265035	boundary_score	SHH	G3	7	8	-3.89102	0.003	10.001297031328772	-2.67386	-0.726643	T-test	two.sided	0.0227997
chr14_79950000_80000000	1.48192	0.7422461123906381	-0.739672	boundary_score	SHH	G3	7	8	4.055924202839434	0.003	9.462053942640106	0.6615025746094788	2.302333175914581	T-test	two.sided	0.0227997
chr14_93250000_93300000	1.551771797418324	1.0183637194717559	-0.533408	boundary_score	SHH	G3	7	8	4.1723006749386515	0.003	7.605159090869877	0.686305	2.417238978244732	T-test	two.sided	0.0227997
chr14_99450000_99500000	1.0747443015571698	1.1647299023839743	0.0899856	boundary_score	SHH	G3	7	8	3.595212768913737	0.003	12.613581484515656	0.4269119210029795	1.72258	T-test	two.sided	0.0227997
chr15_46300000_46350000	1.7299010409884805	1.4073700786873071	-0.322531	boundary_score	SHH	G3	7	8	4.150437941944082	0.003	7.934342154370008	0.767373	2.692428925338106	T-test	two.sided	0.0227997
chr15_89600000_89650000	-1.51095	-0.50365	1.007296235770217	boundary_score	SHH	G3	7	8	-3.73656	0.003	10.83794095091775	-2.40258	-0.619311	T-test	two.sided	0.0227997
chr16_16800000_16850000	1.1816681326477885	0.7510769235861342	-0.430591	boundary_score	SHH	G3	7	8	3.701978027717444	0.003	12.950245539394341	0.49181094240324197	1.8715253228923348	T-test	two.sided	0.0227997
chr16_62100000_62150000	-1.31174	-0.176886	1.1348564418495404	boundary_score	SHH	G3	7	8	-4.13598	0.003	7.897669816261698	-2.04475	-0.578731	T-test	two.sided	0.0227997
chr16_62300000_62350000	-1.69067	-0.833635	0.8570345055941062	boundary_score	SHH	G3	7	8	-3.60506	0.003	12.856297945946096	-2.70497	-0.676366	T-test	two.sided	0.0227997
chr16_71650000_71700000	-1.44284	-0.976357	0.46648092150920806	boundary_score	SHH	G3	7	8	-3.5936	0.003	12.5353	-2.31351	-0.572164	T-test	two.sided	0.0227997
chr16_74250000_74300000	1.6896599810294437	1.0836598871847505	-0.606	boundary_score	SHH	G3	7	8	3.654696628691569	0.003	12.245970759139677	0.6845783785282696	2.6947415835306177	T-test	two.sided	0.0227997
chr16_80900000_80950000	-1.09241	0.12282598547049492	1.2152363681627596	boundary_score	SHH	G3	7	8	-3.71053	0.003	12.625479005840798	-1.73036	-0.454457	T-test	two.sided	0.0227997
chr16_86000000_86050000	1.56602	0.8266200626365771	-0.739396	boundary_score	SHH	G3	7	8	3.8395067697401304	0.003	10.998451241765329	0.6682866843238453	2.4637445949710752	T-test	two.sided	0.0227997
chr17_20450000_20500000	1.5356403433444317	0.7695357827214955	-0.766105	boundary_score	SHH	G3	7	8	3.8224173627522386	0.003	11.267463873777585	0.6539578212305398	2.4173228654583236	T-test	two.sided	0.0227997
chr17_22000000_22050000	1.4919830214278993	0.4530590399641494	-1.03892	boundary_score	SHH	G3	7	8	3.7559758169018145	0.003	12.549883680691273	0.630682	2.3532836924014124	T-test	two.sided	0.0227997
chr17_29600000_29650000	-1.41642	-1.26801	0.14841398525964009	boundary_score	SHH	G3	7	8	-3.89552	0.003	10.4686	-2.22169	-0.611152	T-test	two.sided	0.0227997
chr17_39950000_40000000	1.5459617917862352	0.6451219124717603	-0.90084	boundary_score	SHH	G3	7	8	3.70722	0.003	11.99559764955486	0.6373310559044026	2.454592527668068	T-test	two.sided	0.0227997
chr17_57050000_57100000	1.7173081713795009	0.7381844143668381	-0.979124	boundary_score	SHH	G3	7	8	3.682178051874307	0.003	12.520984635313935	0.7058148335278408	2.7288015092311615	T-test	two.sided	0.0227997
chr17_64450000_64500000	-1.66657	-1.18851	0.4780575247681763	boundary_score	SHH	G3	7	8	-4.06255	0.003	9.443148152422474	-2.58797	-0.745166	T-test	two.sided	0.0227997
chr18_20950000_21000000	1.657387374117611	0.7315433399021752	-0.925844	boundary_score	SHH	G3	7	8	3.66105	0.003	12.647650970749075	0.676593	2.638181379865603	T-test	two.sided	0.0227997
chr18_26850000_26900000	1.7840514580199243	0.9286880178103556	-0.855363	boundary_score	SHH	G3	7	8	3.670748250446458	0.003	12.321665652311369	0.7281660902482391	2.8399368257916096	T-test	two.sided	0.0227997
chr18_45400000_45450000	-1.67411	-1.15973	0.514378	boundary_score	SHH	G3	7	8	-3.82767	0.003	11.621595930568112	-2.63051	-0.717708	T-test	two.sided	0.0227997
chr18_46150000_46200000	1.662521374698772	0.8481288074693536	-0.814393	boundary_score	SHH	G3	7	8	3.8119145608873186	0.003	10.026591450015342	0.6910942397732044	2.6339485096243394	T-test	two.sided	0.0227997
chr19_29600000_29650000	-1.71683	-0.998172	0.7186598705615983	boundary_score	SHH	G3	7	8	-4.32428	0.003	7.646581064162017	-2.63978	-0.793882	T-test	two.sided	0.0227997
chr19_45950000_46000000	-1.2494	-0.417894	0.8315076670102208	boundary_score	SHH	G3	7	8	-3.7045	0.003	12.999980970524566	-1.97802	-0.520784	T-test	two.sided	0.0227997
chr19_47950000_48000000	-1.68581	-0.844968	0.8408387213648765	boundary_score	SHH	G3	7	8	-3.8169	0.003	10.05074084201759	-2.66923	-0.70238	T-test	two.sided	0.0227997
chr19_51300000_51350000	-1.41957	-0.8174	0.6021715073559298	boundary_score	SHH	G3	7	8	-3.96636	0.003	10.289982833861037	-2.21399	-0.62515	T-test	two.sided	0.0227997
chr19_7850000_7900000	1.055384698252102	0.9264382440685135	-0.128946	boundary_score	SHH	G3	7	8	3.587205495843435	0.003	12.993280120994415	0.4197534530909194	1.6910159434132845	T-test	two.sided	0.0227997
chr2_100300000_100350000	1.6973194334751196	0.5021395055405172	-1.19518	boundary_score	SHH	G3	7	8	4.021451049728444	0.003	9.143328278960375	0.7448154868684745	2.6498233800817643	T-test	two.sided	0.0227997
chr2_131600000_131650000	-1.81989	-0.830662	0.9892281977325263	boundary_score	SHH	G3	7	8	-4.18152	0.003	8.060912738970313	-2.8222	-0.817585	T-test	two.sided	0.0227997
chr2_151400000_151450000	-1.91945	-1.11041	0.8090422150050319	boundary_score	SHH	G3	7	8	-3.89015	0.003	9.240160142511673	-3.03122	-0.80768	T-test	two.sided	0.0227997
chr2_153500000_153550000	-0.978705	-0.318464	0.6602408602774358	boundary_score	SHH	G3	7	8	-3.73953	0.003	12.322771850238786	-1.54729	-0.410121	T-test	two.sided	0.0227997
chr2_161950000_162000000	-1.84258	-0.900655	0.9419276484735235	boundary_score	SHH	G3	7	8	-3.74962	0.003	12.017449538107005	-2.91309	-0.772074	T-test	two.sided	0.0227997
chr2_165250000_165300000	-1.17639	-0.0225512	1.1538379771613114	boundary_score	SHH	G3	7	8	-3.77486	0.003	10.414671810849674	-1.86703	-0.485746	T-test	two.sided	0.0227997
chr2_191750000_191800000	-1.76755	-1.40418	0.3633643461422313	boundary_score	SHH	G3	7	8	-4.779	0.003	6.212727754817557	-2.66509	-0.869999	T-test	two.sided	0.0227997
chr2_194850000_194900000	-1.4613	-0.749652	0.7116443683495146	boundary_score	SHH	G3	7	8	-4.12777	0.003	8.068405899696135	-2.27645	-0.646138	T-test	two.sided	0.0227997
chr2_194900000_194950000	-1.60052	-0.787504	0.8130167169053226	boundary_score	SHH	G3	7	8	-4.05961	0.003	8.230934339458834	-2.50525	-0.695788	T-test	two.sided	0.0227997
chr2_201700000_201750000	1.876041093761216	0.9071651352074849	-0.968876	boundary_score	SHH	G3	7	8	4.395809759448846	0.003	7.449344777889551	0.8790781407728488	2.873004046749583	T-test	two.sided	0.0227997
chr2_208400000_208450000	-1.42932	-0.885319	0.5440001390856561	boundary_score	SHH	G3	7	8	-3.61341	0.003	12.637577040444373	-2.28637	-0.572267	T-test	two.sided	0.0227997
chr2_210550000_210600000	-1.55489	-1.33031	0.2245855507028861	boundary_score	SHH	G3	7	8	-3.66352	0.003	12.93646374387672	-2.47227	-0.637519	T-test	two.sided	0.0227997
chr2_228100000_228150000	1.690437834400281	0.5535252255548601	-1.13691	boundary_score	SHH	G3	7	8	4.000302787027776	0.003	9.936472351916454	0.7480599460933195	2.6328157227072424	T-test	two.sided	0.0227997
chr2_75000000_75050000	-1.69522	-0.805696	0.8895216555556595	boundary_score	SHH	G3	7	8	-3.77698	0.003	10.77957048316728	-2.68555	-0.704881	T-test	two.sided	0.0227997
chr2_97150000_97200000	1.1874326044046373	0.8418154892044953	-0.345617	boundary_score	SHH	G3	7	8	3.6485811901526746	0.003	11.670900877596255	0.4761128392863647	1.89875	T-test	two.sided	0.0227997
chr20_38000000_38050000	-1.67705	-1.04338	0.6336723959669524	boundary_score	SHH	G3	7	8	-4.67055	0.003	6.751490122502174	-2.5325	-0.821611	T-test	two.sided	0.0227997
chr20_40950000_41000000	-1.58621	-0.914328	0.6718814747867745	boundary_score	SHH	G3	7	8	-3.74713	0.003	12.57102183788875	-2.50391	-0.668514	T-test	two.sided	0.0227997
chr20_52200000_52250000	1.6610371860589868	0.6016431954051925	-1.05939	boundary_score	SHH	G3	7	8	3.6896069463037575	0.003	12.422080284945963	0.6838334970492129	2.6382408750687607	T-test	two.sided	0.0227997
chr21_15900000_15950000	-1.34103	-1.2012	0.13983221875184598	boundary_score	SHH	G3	7	8	-3.65959	0.003	12.620329751503279	-2.13511	-0.546951	T-test	two.sided	0.0227997
chr21_16350000_16400000	1.6934189798489752	1.4353553360257283	-0.258064	boundary_score	SHH	G3	7	8	4.15995	0.003	7.8249	0.7510290679325009	2.6358088917654494	T-test	two.sided	0.0227997
chr21_23700000_23750000	-1.4394	-0.454061	0.9853394648659455	boundary_score	SHH	G3	7	8	-3.75824	0.003	12.27528315739884	-2.27181	-0.60699	T-test	two.sided	0.0227997
chr21_29050000_29100000	-1.36205	-1.024	0.33804818988474705	boundary_score	SHH	G3	7	8	-3.56565	0.003	12.999767764334429	-2.18729	-0.536803	T-test	two.sided	0.0227997
chr21_31700000_31750000	1.504052782201397	0.48137622279650283	-1.02268	boundary_score	SHH	G3	7	8	3.6615912259575585	0.003	12.294458514944656	0.611445	2.3966608013692916	T-test	two.sided	0.0227997
chr21_31750000_31800000	1.7170388689716702	0.8704315608896074	-0.846607	boundary_score	SHH	G3	7	8	3.783528047745032	0.003	12.274383643409235	0.7306970162321145	2.703380721711226	T-test	two.sided	0.0227997
chr21_37700000_37750000	-1.54648	-0.574746	0.971734	boundary_score	SHH	G3	7	8	-3.82863	0.003	11.128297321835754	-2.43427	-0.658695	T-test	two.sided	0.0227997
chr21_39450000_39500000	1.721280369756897	0.7015843941456275	-1.0197	boundary_score	SHH	G3	7	8	3.974101724593386	0.003	9.310089693857064	0.7464370122392526	2.6961237272745415	T-test	two.sided	0.0227997
chr21_44100000_44150000	-1.4255	-0.841707	0.5837959596453968	boundary_score	SHH	G3	7	8	-3.77497	0.003	11.099189039752995	-2.25573	-0.595272	T-test	two.sided	0.0227997
chr22_35650000_35700000	-1.56324	-0.594563	0.9686819403123403	boundary_score	SHH	G3	7	8	-3.69304	0.003	12.921087138908751	-2.47828	-0.648205	T-test	two.sided	0.0227997
chr22_36300000_36350000	-1.65188	-0.63415	1.0177301224361575	boundary_score	SHH	G3	7	8	-3.68018	0.003	12.704983158606582	-2.62387	-0.679887	T-test	two.sided	0.0227997
chr22_41950000_42000000	-1.48016	-0.959666	0.5204944355397543	boundary_score	SHH	G3	7	8	-3.60458	0.003	12.683052541017759	-2.36954	-0.590782	T-test	two.sided	0.0227997
chr3_118800000_118850000	-1.62538	-0.595841	1.029540244016412	boundary_score	SHH	G3	7	8	-4.63834	0.003	6.524065659528924	-2.46641	-0.784349	T-test	two.sided	0.0227997
chr3_141250000_141300000	-1.3092	-1.24034	0.0688619	boundary_score	SHH	G3	7	8	-4.27916	0.003	8.179279112487514	-2.01203	-0.606365	T-test	two.sided	0.0227997
chr3_156000000_156050000	1.3009710755875328	0.6695069304852254	-0.631464	boundary_score	SHH	G3	7	8	3.7114788218063612	0.003	12.05516604389165	0.5376272364997005	2.064314914675365	T-test	two.sided	0.0227997
chr3_180600000_180650000	-1.82577	-1.26191	0.5638589163426744	boundary_score	SHH	G3	7	8	-4.84496	0.003	6.195369471027851	-2.74086	-0.910682	T-test	two.sided	0.0227997
chr3_182250000_182300000	1.5678695878605065	0.7165813734407733	-0.851288	boundary_score	SHH	G3	7	8	3.810388893708303	0.003	11.348442663575515	0.6656061888880676	2.470132986832945	T-test	two.sided	0.0227997
chr3_24750000_24800000	1.4934611870417376	1.041584035615749	-0.451877	boundary_score	SHH	G3	7	8	3.9494392839940717	0.003	9.039521124627019	0.6386072591353422	2.3483151149481327	T-test	two.sided	0.0227997
chr3_3150000_3200000	1.0468176809910583	0.8774058174950415	-0.169412	boundary_score	SHH	G3	7	8	3.5794700618554463	0.003	12.94714843755174	0.41475459377584695	1.6788807682062699	T-test	two.sided	0.0227997
chr3_38500000_38550000	-1.53609	-0.630293	0.9057995031335209	boundary_score	SHH	G3	7	8	-3.94454	0.003	10.446715034917295	-2.39878	-0.673408	T-test	two.sided	0.0227997
chr3_41200000_41250000	1.2521238291607353	0.3742089347557158	-0.877915	boundary_score	SHH	G3	7	8	3.701320860923993	0.003	12.88688660884683	0.5206377628407985	1.9836098954806718	T-test	two.sided	0.0227997
chr3_46850000_46900000	-1.77096	-0.723493	1.0474693196073215	boundary_score	SHH	G3	7	8	-3.77919	0.003	10.642136537592792	-2.80661	-0.735314	T-test	two.sided	0.0227997
chr3_46900000_46950000	-1.7559	-0.66614	1.0897622603270098	boundary_score	SHH	G3	7	8	-3.64106	0.003	12.284632016377609	-2.80394	-0.707862	T-test	two.sided	0.0227997
chr3_51900000_51950000	1.6952417319680084	0.9201284432032235	-0.775113	boundary_score	SHH	G3	7	8	3.640336351634685	0.003	12.791059294727743	0.6875222927407112	2.702961171195306	T-test	two.sided	0.0227997
chr3_52500000_52550000	1.7389732572782102	0.5958539043789597	-1.14312	boundary_score	SHH	G3	7	8	4.042793116117158	0.003	9.358440453133104	0.7715770895954407	2.7063694249609793	T-test	two.sided	0.0227997
chr3_58550000_58600000	1.6857670612586628	1.0307859889961777	-0.654981	boundary_score	SHH	G3	7	8	4.413708231339651	0.003	7.440504141349578	0.7933519348741068	2.5781821876432183	T-test	two.sided	0.0227997
chr3_600000_650000	-1.43047	-1.09988	0.33058543016642594	boundary_score	SHH	G3	7	8	-3.7629	0.003	11.175319397608895	-2.26557	-0.595361	T-test	two.sided	0.0227997
chr3_73850000_73900000	1.7670196503906088	1.0056795806109102	-0.76134	boundary_score	SHH	G3	7	8	3.8158047290642836	0.003	10.335385179287636	0.7397354944723082	2.7943038063089096	T-test	two.sided	0.0227997
chr3_8250000_8300000	1.7432987648686502	0.9630323679738639	-0.780266	boundary_score	SHH	G3	7	8	3.7905839676888866	0.003	10.479957867075184	0.7248981271803095	2.7616994025569905	T-test	two.sided	0.0227997
chr3_96800000_96850000	-1.68658	-1.27065	0.41592418387545005	boundary_score	SHH	G3	7	8	-4.12843	0.003	8.995442492238052	-2.6108	-0.762352	T-test	two.sided	0.0227997
chr4_105100000_105150000	-1.63694	-0.834891	0.8020521546259309	boundary_score	SHH	G3	7	8	-3.67561	0.003	12.921173224469811	-2.59967	-0.67422	T-test	two.sided	0.0227997
chr4_105750000_105800000	1.8528808001910557	0.9115424751088385	-0.941338	boundary_score	SHH	G3	7	8	3.745492721354132	0.003	12.219759686231708	0.7771764458920924	2.928585154490019	T-test	two.sided	0.0227997
chr4_137700000_137750000	-1.75114	-0.884416	0.8667264971215703	boundary_score	SHH	G3	7	8	-4.03167	0.003	8.879319001437976	-2.73574	-0.766543	T-test	two.sided	0.0227997
chr4_138050000_138100000	1.1976980112615745	1.1477839975352035	-0.049914	boundary_score	SHH	G3	7	8	3.604162079379014	0.003	12.958840503238905	0.4795546968601401	1.915841325663009	T-test	two.sided	0.0227997
chr4_138100000_138150000	1.120122670398794	1.1474800141413661	0.027357343742571955	boundary_score	SHH	G3	7	8	3.6615943605888077	0.003	12.778221426575074	0.45807385429013103	1.7821714865074572	T-test	two.sided	0.0227997
chr4_173450000_173500000	-1.35387	-0.522728	0.8311419523010479	boundary_score	SHH	G3	7	8	-3.63577	0.003	12.989448536259756	-2.1584	-0.549336	T-test	two.sided	0.0227997
chr4_25350000_25400000	1.443997584266615	0.5099298743388186	-0.934068	boundary_score	SHH	G3	7	8	3.6771795360647643	0.003	12.99568698910501	0.5956102979239073	2.2923848706093226	T-test	two.sided	0.0227997
chr4_29000000_29050000	-1.075	-1.14437	-0.0693673	boundary_score	SHH	G3	7	8	-3.7233	0.003	11.738065949027003	-1.70563	-0.444367	T-test	two.sided	0.0227997
chr4_29050000_29100000	-0.891061	-1.0881	-0.197037	boundary_score	SHH	G3	7	8	-3.7181	0.003	11.860920882910623	-1.4139	-0.368218	T-test	two.sided	0.0227997
chr4_7050000_7100000	-1.31939	-0.973613	0.34577341968639747	boundary_score	SHH	G3	7	8	-3.7147	0.003	12.950508303585814	-2.087	-0.551768	T-test	two.sided	0.0227997
chr4_71100000_71150000	1.4871700082236772	1.0086776526422065	-0.478492	boundary_score	SHH	G3	7	8	3.7520340312699347	0.003	12.37777048986149	0.6264819632385832	2.3478580532087716	T-test	two.sided	0.0227997
chr4_77200000_77250000	1.49609	0.7705786065769032	-0.725507	boundary_score	SHH	G3	7	8	3.643784068717673	0.003	12.570517510369351	0.6059784804535597	2.3861920921468207	T-test	two.sided	0.0227997
chr4_91700000_91750000	1.944687848910485	1.3685755000795112	-0.576112	boundary_score	SHH	G3	7	8	4.565224857151068	0.003	6.3411826746845374	0.9158005432422189	2.9735751545787514	T-test	two.sided	0.0227997
chr4_92350000_92400000	1.5493565916621999	1.2881343390604674	-0.261222	boundary_score	SHH	G3	7	8	3.657112970239687	0.003	12.507530037280535	0.6304273874060593	2.4682857959183404	T-test	two.sided	0.0227997
chr5_115600000_115650000	-1.35488	-1.04336	0.31152020350150633	boundary_score	SHH	G3	7	8	-3.66986	0.003	12.998633313075137	-2.15247	-0.557282	T-test	two.sided	0.0227997
chr5_116100000_116150000	-1.247	-0.439364	0.8076363172507431	boundary_score	SHH	G3	7	8	-3.7453	0.003	11.730645174697864	-1.97429	-0.519712	T-test	two.sided	0.0227997
chr5_119000000_119050000	1.5605769419719606	1.0943128265747208	-0.466264	boundary_score	SHH	G3	7	8	4.0945207453979124	0.003	9.191484451904588	0.7011134472684196	2.4200404366755017	T-test	two.sided	0.0227997
chr5_147200000_147250000	-1.60294	-1.10295	0.49999284690429774	boundary_score	SHH	G3	7	8	-3.69111	0.003	12.97251990149208	-2.54132	-0.664554	T-test	two.sided	0.0227997
chr5_177600000_177650000	1.531404010956603	1.0627288190861066	-0.468675	boundary_score	SHH	G3	7	8	3.711924578538003	0.003	12.882988919511561	0.6392914933933663	2.4235165285198397	T-test	two.sided	0.0227997
chr5_34000000_34050000	1.4054948465188066	1.0816975503501725	-0.323797	boundary_score	SHH	G3	7	8	3.564869980085042	0.003	12.998565869789715	0.5537327669063364	2.2572569261312765	T-test	two.sided	0.0227997
chr5_38350000_38400000	1.3004653971082134	1.3047170062675575	0.00425161	boundary_score	SHH	G3	7	8	3.597293877668115	0.003	12.889220077108432	0.5187830110385827	2.082147783177844	T-test	two.sided	0.0227997
chr5_39950000_40000000	-1.75448	-0.784164	0.9703148153633331	boundary_score	SHH	G3	7	8	-3.95662	0.003	10.106441098460603	-2.74109	-0.767868	T-test	two.sided	0.0227997
chr5_41550000_41600000	1.3706391053034803	1.2691352633775173	-0.101504	boundary_score	SHH	G3	7	8	3.64256	0.003	12.997318637781328	0.557708	2.1835705085363255	T-test	two.sided	0.0227997
chr5_4300000_4350000	1.854019045137574	1.2342780982662314	-0.619741	boundary_score	SHH	G3	7	8	4.077313749372275	0.003	8.066951145952434	0.8069553687332593	2.9010827215418886	T-test	two.sided	0.0227997
chr5_4350000_4400000	1.9025817683694943	1.3595784736722747	-0.543003	boundary_score	SHH	G3	7	8	4.29107	0.003	7.327354292470259	0.8635723161526024	2.9415912205863863	T-test	two.sided	0.0227997
chr5_43600000_43650000	1.126490867328615	0.9743935999915982	-0.152097	boundary_score	SHH	G3	7	8	3.7786016801335016	0.003	12.05642597167282	0.4772720429486325	1.7757096917085975	T-test	two.sided	0.0227997
chr5_5450000_5500000	1.6638365238524722	0.7761505614431465	-0.887686	boundary_score	SHH	G3	7	8	4.1590776215486205	0.003	7.659250386679244	0.7341280603888659	2.5935449873160783	T-test	two.sided	0.0227997
chr5_57250000_57300000	1.486622470818259	0.9768641576313124	-0.509758	boundary_score	SHH	G3	7	8	3.846742042095123	0.003	10.300630750698332	0.6289242441518847	2.3443206974846333	T-test	two.sided	0.0227997
chr5_57300000_57350000	0.9477619501555785	0.9800041393596884	0.032242189204109914	boundary_score	SHH	G3	7	8	3.736248382273959	0.003	12.376447755030897	0.39692834614746075	1.4985955541636964	T-test	two.sided	0.0227997
chr5_66800000_66850000	1.7384370984724744	0.9017234525524888	-0.836714	boundary_score	SHH	G3	7	8	3.757539285861943	0.003	12.130635517850301	0.7316053160056372	2.745268880939312	T-test	two.sided	0.0227997
chr5_77000000_77050000	1.7006680993188965	1.3142803093022541	-0.386388	boundary_score	SHH	G3	7	8	3.760431318981002	0.003	10.878352567732236	0.7039051796056514	2.6974310190321416	T-test	two.sided	0.0227997
chr5_90250000_90300000	-1.54231	-1.12951	0.4127980344985511	boundary_score	SHH	G3	7	8	-3.68678	0.003	11.413185140618388	-2.459	-0.625609	T-test	two.sided	0.0227997
chr5_93600000_93650000	1.5935553176053245	0.9658246263488771	-0.627731	boundary_score	SHH	G3	7	8	4.02452	0.003	8.500145545375398	0.6897329419382152	2.497377693272434	T-test	two.sided	0.0227997
chr5_95900000_95950000	-1.43625	-0.446986	0.9892661660045292	boundary_score	SHH	G3	7	8	-3.9052	0.003	9.235753524556877	-2.265	-0.607504	T-test	two.sided	0.0227997
chr6_116100000_116150000	-1.52476	-1.11548	0.40927191360898735	boundary_score	SHH	G3	7	8	-3.79379	0.003	11.154194988166482	-2.40786	-0.641652	T-test	two.sided	0.0227997
chr6_118300000_118350000	1.696403269897929	1.292908214664422	-0.403495	boundary_score	SHH	G3	7	8	3.664575246166109	0.003	11.515183948040361	0.6830584091851513	2.7097481306107065	T-test	two.sided	0.0227997
chr6_12300000_12350000	-1.6925	-0.476496	1.216	boundary_score	SHH	G3	7	8	-3.71832	0.003	12.028884532911343	-2.68398	-0.701014	T-test	two.sided	0.0227997
chr6_128700000_128750000	-1.34132	-0.394215	0.9471052310603494	boundary_score	SHH	G3	7	8	-3.66848	0.003	12.81578711672386	-2.13238	-0.55026	T-test	two.sided	0.0227997
chr6_136800000_136850000	-1.32449	-0.744317	0.5801773204641809	boundary_score	SHH	G3	7	8	-3.92951	0.003	10.227050710711069	-2.07327	-0.575723	T-test	two.sided	0.0227997
chr6_145700000_145750000	1.772431393743578	1.0100721087120603	-0.762359	boundary_score	SHH	G3	7	8	3.662939380455743	0.003	11.713464137039539	0.7152750349740622	2.8295877525130937	T-test	two.sided	0.0227997
chr6_148150000_148200000	-1.48368	-0.674515	0.8091657179057763	boundary_score	SHH	G3	7	8	-3.73227	0.003	12.911415274422916	-2.34309	-0.624275	T-test	two.sided	0.0227997
chr6_152150000_152200000	-1.52907	-1.19437	0.3346913989666598	boundary_score	SHH	G3	7	8	-3.81619	0.003	11.54775851925716	-2.40587	-0.652256	T-test	two.sided	0.0227997
chr6_154050000_154100000	-1.42398	-0.841233	0.5827514949326279	boundary_score	SHH	G3	7	8	-3.70943	0.003	12.195933686144352	-2.2589	-0.589065	T-test	two.sided	0.0227997
chr6_154850000_154900000	1.7182505277452176	0.8570356608378304	-0.861215	boundary_score	SHH	G3	7	8	3.7049604976562014	0.003	12.997038852935507	0.7163125694508139	2.7201884860396213	T-test	two.sided	0.0227997
chr6_160150000_160200000	-1.48017	-0.44354	1.036633959900976	boundary_score	SHH	G3	7	8	-4.00321	0.003	8.985148453099375	-2.31681	-0.643538	T-test	two.sided	0.0227997
chr6_165000000_165050000	1.1080528144956086	1.0583884019566552	-0.0496644	boundary_score	SHH	G3	7	8	3.852143044078292	0.003	9.903983233841194	0.46629477273911424	1.7498108562521029	T-test	two.sided	0.0227997
chr6_168950000_169000000	1.7649317136323712	0.5734385805222653	-1.19149	boundary_score	SHH	G3	7	8	4.468939942961757	0.003	7.31443	0.8391405191757579	2.690722908088985	T-test	two.sided	0.0227997
chr6_30450000_30500000	1.0768655506882963	1.128775084511015	0.0519095	boundary_score	SHH	G3	7	8	3.671554214768594	0.003	12.941757185093689	0.44294	1.7107909082249257	T-test	two.sided	0.0227997
chr6_52300000_52350000	-1.53716	-0.56262	0.9745419393953952	boundary_score	SHH	G3	7	8	-3.62953	0.003	12.993866617717252	-2.45216	-0.622168	T-test	two.sided	0.0227997
chr6_57400000_57450000	1.1521915564543854	0.9323532298668724	-0.219838	boundary_score	SHH	G3	7	8	3.8114829056785755	0.003	11.132390054523377	0.4878092373462891	1.8165738755624818	T-test	two.sided	0.0227997
chr6_71050000_71100000	-1.614	-0.918597	0.6954028844736655	boundary_score	SHH	G3	7	8	-3.66589	0.003	12.535019487634308	-2.56875	-0.659245	T-test	two.sided	0.0227997
chr6_77500000_77550000	-1.51266	-0.945549	0.5671097998158012	boundary_score	SHH	G3	7	8	-3.75909	0.003	11.178097397003258	-2.39662	-0.6287	T-test	two.sided	0.0227997
chr6_92850000_92900000	-1.47166	-0.82434	0.6473192871677902	boundary_score	SHH	G3	7	8	-4.18243	0.003	8.128349160688142	-2.28084	-0.662477	T-test	two.sided	0.0227997
chr7_121350000_121400000	-1.48067	-1.1157	0.3649620765989314	boundary_score	SHH	G3	7	8	-3.91416	0.003	9.28156	-2.33246	-0.628867	T-test	two.sided	0.0227997
chr7_154900000_154950000	-1.69987	-0.782773	0.9170970930810812	boundary_score	SHH	G3	7	8	-3.73447	0.003	11.318946074013407	-2.69829	-0.701451	T-test	two.sided	0.0227997
chr7_157400000_157450000	-1.3478	-0.733471	0.6143311693982236	boundary_score	SHH	G3	7	8	-3.72302	0.003	12.738980605111484	-2.13153	-0.564076	T-test	two.sided	0.0227997
chr7_17900000_17950000	-0.933371	-0.963937	-0.0305659	boundary_score	SHH	G3	7	8	-3.72347	0.003	10.850858833281707	-1.48602	-0.380718	T-test	two.sided	0.0227997
chr7_26400000_26450000	1.5229304330967643	1.0127636901351627	-0.510167	boundary_score	SHH	G3	7	8	3.9118179918147717	0.003	9.085212732911565	0.643496	2.402365184127867	T-test	two.sided	0.0227997
chr7_29550000_29600000	1.738545155350167	0.8633369828033592	-0.875208	boundary_score	SHH	G3	7	8	3.7067880699789213	0.003	12.546192713994381	0.7215581459425813	2.7555321647577524	T-test	two.sided	0.0227997
chr7_3900000_3950000	-1.65455	-0.690389	0.9641591261860792	boundary_score	SHH	G3	7	8	-3.84506	0.003	11.34278534142906	-2.59816	-0.710935	T-test	two.sided	0.0227997
chr7_74400000_74450000	-1.70693	-0.676357	1.0305724987195701	boundary_score	SHH	G3	7	8	-3.65817	0.003	12.436010944660353	-2.71964	-0.694218	T-test	two.sided	0.0227997
chr7_98900000_98950000	1.6557466190303503	0.8634641791245037	-0.792282	boundary_score	SHH	G3	7	8	3.729332897837818	0.003	11.905479434604636	0.6875463469302268	2.623946891130474	T-test	two.sided	0.0227997
chr8_119200000_119250000	1.615856119145659	1.0798650533030172	-0.535991	boundary_score	SHH	G3	7	8	3.8734663682073114	0.003	10.699572124147837	0.694537	2.53717	T-test	two.sided	0.0227997
chr8_14250000_14300000	-1.29631	-0.899735	0.39657650837245245	boundary_score	SHH	G3	7	8	-3.70425	0.003	12.766833140069194	-2.05374	-0.53888	T-test	two.sided	0.0227997
chr8_40200000_40250000	-1.63084	-0.673012	0.9578264806517826	boundary_score	SHH	G3	7	8	-3.71681	0.003	12.053886445897232	-2.58637	-0.675308	T-test	two.sided	0.0227997
chr8_63400000_63450000	-1.18054	-0.297941	0.8825973191272262	boundary_score	SHH	G3	7	8	-3.68975	0.003	12.998039640040727	-1.87176	-0.489316	T-test	two.sided	0.0227997
chr8_63500000_63550000	-1.06945	-0.580091	0.48935777733757596	boundary_score	SHH	G3	7	8	-3.88088	0.003	9.328633208074839	-1.6895	-0.449401	T-test	two.sided	0.0227997
chr8_76650000_76700000	1.9075970282537198	1.247744738745787	-0.659852	boundary_score	SHH	G3	7	8	4.1879564279171815	0.003	8.590363549342378	0.8696548471151242	2.945539209392315	T-test	two.sided	0.0227997
chr8_78250000_78300000	-1.63708	-1.04493	0.5921557170221164	boundary_score	SHH	G3	7	8	-3.70694	0.003	11.424534338381667	-2.60471	-0.669456	T-test	two.sided	0.0227997
chr9_100700000_100750000	-1.66365	-0.785988	0.8776621333385217	boundary_score	SHH	G3	7	8	-3.90049	0.003	9.47519	-2.62119	-0.706114	T-test	two.sided	0.0227997
chr9_115550000_115600000	1.0123014316300394	1.0773896845640663	0.0650883	boundary_score	SHH	G3	7	8	3.7015649746534955	0.003	12.998200825415127	0.42147699098899255	1.6031258722710864	T-test	two.sided	0.0227997
chr9_125400000_125450000	-1.28093	-0.448975	0.831951	boundary_score	SHH	G3	7	8	-3.7666	0.003	10.322010542880667	-2.03547	-0.526384	T-test	two.sided	0.0227997
chr9_23550000_23600000	-1.4062	-0.95665	0.4495533048144231	boundary_score	SHH	G3	7	8	-3.7488	0.003	10.741582656511335	-2.23424	-0.578168	T-test	two.sided	0.0227997
chr9_26900000_26950000	1.7047732657045067	0.6276758863429645	-1.0771	boundary_score	SHH	G3	7	8	3.689683994779332	0.003	12.405267589039587	0.7017149828817734	2.70783	T-test	two.sided	0.0227997
chr9_27000000_27050000	0.9731022498065732	0.1104047297021232	-0.862698	boundary_score	SHH	G3	7	8	3.620726209614149	0.003	12.720271758960655	0.39118342825529706	1.5550210713578492	T-test	two.sided	0.0227997
chr9_2800000_2850000	1.6748227514658838	1.0131886171076352	-0.661634	boundary_score	SHH	G3	7	8	3.7088186565873866	0.003	11.890524510829943	0.6899120898398294	2.659733413091938	T-test	two.sided	0.0227997
chr9_31100000_31150000	1.6270738912680982	0.8520277477946082	-0.775046	boundary_score	SHH	G3	7	8	3.614204548508821	0.003	12.999998642010695	0.6545004171904956	2.599647365345701	T-test	two.sided	0.0227997
chr9_32300000_32350000	-1.8869	-1.19291	0.6939922512026407	boundary_score	SHH	G3	7	8	-4.02635	0.003	8.889217452803129	-2.94905	-0.824751	T-test	two.sided	0.0227997
chr9_32350000_32400000	-1.60913	-1.19435	0.4147810105519946	boundary_score	SHH	G3	7	8	-3.62399	0.003	12.175599862709454	-2.57503	-0.643236	T-test	two.sided	0.0227997
chr9_71750000_71800000	-1.70659	-1.0029	0.7036868211661688	boundary_score	SHH	G3	7	8	-4.12065	0.003	8.616310909068098	-2.64987	-0.763305	T-test	two.sided	0.0227997
chr9_8400000_8450000	1.4297835567154196	1.0178447708419458	-0.411939	boundary_score	SHH	G3	7	8	3.5713834865797853	0.003	12.844088621435642	0.5638235162976876	2.2957435971331517	T-test	two.sided	0.0227997
chr9_9400000_9450000	1.6525926459259774	0.7230186501032635	-0.929574	boundary_score	SHH	G3	7	8	3.9099674892349117	0.003	9.84818	0.7088726177119926	2.5963126741399623	T-test	two.sided	0.0227997
chrX_100500000_100550000	-1.92176	-1.40883	0.5129290399532147	boundary_score	SHH	G3	7	8	-4.5455	0.003	7.06037	-2.91975	-0.923765	T-test	two.sided	0.0227997
chrX_103000000_103050000	-1.20304	-0.435195	0.7678400489861761	boundary_score	SHH	G3	7	8	-3.65543	0.003	12.983141490123511	-1.91413	-0.491945	T-test	two.sided	0.0227997
chrX_11100000_11150000	-1.27974	-1.26777	0.011974114682631092	boundary_score	SHH	G3	7	8	-3.9315	0.003	9.350820598827582	-2.01191	-0.547577	T-test	two.sided	0.0227997
chrX_115150000_115200000	1.716217280340959	0.9602422610268858	-0.755975	boundary_score	SHH	G3	7	8	3.688105746480107	0.003	12.060181407986539	0.702893	2.729541739929108	T-test	two.sided	0.0227997
chrX_130250000_130300000	1.7284700032588354	0.8248328465649134	-0.903637	boundary_score	SHH	G3	7	8	3.638038449239316	0.003	12.450251140628954	0.6974301218017503	2.7595098847159205	T-test	two.sided	0.0227997
chrX_135100000_135150000	-1.66715	-1.22405	0.4431005756812027	boundary_score	SHH	G3	7	8	-3.85397	0.003	11.096106714626721	-2.61825	-0.716056	T-test	two.sided	0.0227997
chrX_152850000_152900000	-1.57612	-1.0495	0.5266253616096184	boundary_score	SHH	G3	7	8	-3.70763	0.003	10.968237105560663	-2.5121	-0.640146	T-test	two.sided	0.0227997
chrX_24750000_24800000	-1.02179	-0.912365	0.10942755799575747	boundary_score	SHH	G3	7	8	-3.68666	0.003	12.380011965338932	-1.62362	-0.419963	T-test	two.sided	0.0227997
chrX_27350000_27400000	-1.55888	-0.881212	0.6776716055545086	boundary_score	SHH	G3	7	8	-4.0459	0.003	9.057428934733164	-2.42965	-0.688117	T-test	two.sided	0.0227997
chrX_34600000_34650000	-1.60568	-1.08325	0.5224391689802463	boundary_score	SHH	G3	7	8	-3.81311	0.003	11.232151163932011	-2.53018	-0.681191	T-test	two.sided	0.0227997
chrX_36950000_37000000	-1.89117	-1.17927	0.711893	boundary_score	SHH	G3	7	8	-4.38083	0.003	7.669676157656752	-2.89416	-0.888173	T-test	two.sided	0.0227997
chrX_37750000_37800000	1.4382935347375891	0.9916626327780864	-0.446631	boundary_score	SHH	G3	7	8	3.748600391422416	0.003	12.08111342464804	0.6029309731882494	2.273656096286929	T-test	two.sided	0.0227997
chrX_50600000_50650000	-1.41648	-1.00443	0.4120421681378703	boundary_score	SHH	G3	7	8	-3.76938	0.003	11.198623199732463	-2.24179	-0.591165	T-test	two.sided	0.0227997
chrX_6400000_6450000	1.7498265742732855	1.3494420374670277	-0.400385	boundary_score	SHH	G3	7	8	3.85996	0.003	10.54001422986972	0.7467202005060808	2.75293	T-test	two.sided	0.0227997
chrX_66100000_66150000	1.53831	0.6608980133856986	-0.877412	boundary_score	SHH	G3	7	8	4.021654624458569	0.003	9.575472506963633	0.680882	2.3957375136277568	T-test	two.sided	0.0227997
chrX_9850000_9900000	1.3636485442124462	0.17466392502062827	-1.18898	boundary_score	SHH	G3	7	8	3.6721113221372805	0.003	11.390069240972238	0.5497088500149384	2.177588238409954	T-test	two.sided	0.0227997
chr1_110150000_110200000	1.069479885256052	0.0694408	-1.00004	boundary_score	SHH	G3	7	8	3.558702276234544	0.004	12.55274705235487	0.41787520770174014	1.721084562810364	T-test	two.sided	0.027495049504950495
chr1_152500000_152550000	1.7280889054538968	0.8829181635922345	-0.845171	boundary_score	SHH	G3	7	8	3.641932780322428	0.004	10.936243866365901	0.6829830956797852	2.7731947152280085	T-test	two.sided	0.027495049504950495
chr1_152550000_152600000	1.7003688043315424	0.7995986161606309	-0.90077	boundary_score	SHH	G3	7	8	3.567931851318104	0.004	10.947825001012223	0.6508353768590529	2.7499022318040316	T-test	two.sided	0.027495049504950495
chr1_159300000_159350000	1.3537069701104585	0.8247639913485766	-0.528943	boundary_score	SHH	G3	7	8	3.6172662176591834	0.004	10.929267095055915	0.5293708292081342	2.1780431110127827	T-test	two.sided	0.027495049504950495
chr1_171350000_171400000	-1.03668	0.0736635	1.110339171733674	boundary_score	SHH	G3	7	8	-3.51959	0.004	12.994639849806104	-1.67303	-0.400325	T-test	two.sided	0.027495049504950495
chr1_175050000_175100000	-1.17484	-1.08091	0.0939292	boundary_score	SHH	G3	7	8	-3.54484	0.004	12.975756405111673	-1.89097	-0.458709	T-test	two.sided	0.027495049504950495
chr1_187250000_187300000	-1.44065	-0.712854	0.7278003693997804	boundary_score	SHH	G3	7	8	-3.68833	0.004	10.524322106373841	-2.30512	-0.576189	T-test	two.sided	0.027495049504950495
chr1_197450000_197500000	-1.45609	-0.563457	0.8926331042518518	boundary_score	SHH	G3	7	8	-3.65293	0.004	11.024934301241679	-2.33318	-0.579001	T-test	two.sided	0.027495049504950495
chr1_216250000_216300000	-1.63199	-0.873226	0.7587617233301159	boundary_score	SHH	G3	7	8	-3.56103	0.004	12.951612416738724	-2.62244	-0.641533	T-test	two.sided	0.027495049504950495
chr1_223950000_224000000	1.4447649554556243	1.2151257540871516	-0.229639	boundary_score	SHH	G3	7	8	3.6571157499568256	0.004	10.046902443272437	0.5650823636053914	2.3244475473058572	T-test	two.sided	0.027495049504950495
chr1_225400000_225450000	1.4064595153723287	0.939053	-0.467406	boundary_score	SHH	G3	7	8	3.4753529103861562	0.004	12.935438883491283	0.5317243648983223	2.281194665846335	T-test	two.sided	0.027495049504950495
chr1_230800000_230850000	1.746992630448774	0.9333184791228111	-0.813674	boundary_score	SHH	G3	7	8	4.035338262548744	0.004	7.785412944204343	0.7438593679712407	2.7501258929263073	T-test	two.sided	0.027495049504950495
chr1_44150000_44200000	1.1880425022499368	0.9955595332977868	-0.192483	boundary_score	SHH	G3	7	8	3.48529	0.004	12.415191707516607	0.4480876785095894	1.9279973259902843	T-test	two.sided	0.027495049504950495
chr1_48500000_48550000	1.5292473385256222	0.9893684287292809	-0.539879	boundary_score	SHH	G3	7	8	3.5011446611669426	0.004	12.093146396500536	0.578387	2.4801076691070625	T-test	two.sided	0.027495049504950495
chr1_68400000_68450000	1.4893402578512362	0.7429936670778071	-0.746347	boundary_score	SHH	G3	7	8	3.497615468768902	0.004	12.235112135809755	0.5635405917459956	2.4151399239564766	T-test	two.sided	0.027495049504950495
chr1_93400000_93450000	1.5862916774744706	0.5124015247866474	-1.07389	boundary_score	SHH	G3	7	8	3.6444278802530348	0.004	10.118658117116135	0.6180003255191766	2.554583029429765	T-test	two.sided	0.027495049504950495
chr10_112400000_112450000	-1.36466	-0.9472	0.41746130955054545	boundary_score	SHH	G3	7	8	-3.58686	0.004	11.536342567952671	-2.19732	-0.531998	T-test	two.sided	0.027495049504950495
chr10_121900000_121950000	1.7885447048023122	1.103046391754071	-0.685498	boundary_score	SHH	G3	7	8	4.042724013180048	0.004	7.97621	0.7678137517868714	2.809275657817753	T-test	two.sided	0.027495049504950495
chr10_13800000_13850000	-1.00102	0.0555132	1.0565315043769392	boundary_score	SHH	G3	7	8	-3.4639	0.004	12.999093284704973	-1.62534	-0.376698	T-test	two.sided	0.027495049504950495
chr10_29350000_29400000	1.6696724276876402	0.7014372136181567	-0.968235	boundary_score	SHH	G3	7	8	3.6122470057199814	0.004	11.30010102181212	0.6556078084184984	2.683737046956782	T-test	two.sided	0.027495049504950495
chr10_44850000_44900000	1.4352917156758251	0.5003779096823016	-0.934914	boundary_score	SHH	G3	7	8	3.6147311911002635	0.004	11.462279392626881	0.5656334846526181	2.3049499466990326	T-test	two.sided	0.027495049504950495
chr10_44950000_45000000	1.6592675090758933	0.978515	-0.680752	boundary_score	SHH	G3	7	8	4.108388048120702	0.004	7.795966968937669	0.7236746038048364	2.5948604143469507	T-test	two.sided	0.027495049504950495
chr10_45000000_45050000	1.4503961545698654	0.7388086330291863	-0.711588	boundary_score	SHH	G3	7	8	4.001919542532859	0.004	8.361382175790837	0.6208882392955224	2.279904069844209	T-test	two.sided	0.027495049504950495
chr10_48300000_48350000	1.6791616554518056	1.2800224333167074	-0.399139	boundary_score	SHH	G3	7	8	3.8244399407151937	0.004	9.293297234785374	0.6906949334939912	2.6676283774096206	T-test	two.sided	0.027495049504950495
chr10_50200000_50250000	-1.55799	-0.898985	0.6590089373653298	boundary_score	SHH	G3	7	8	-3.66562	0.004	10.783380397234321	-2.49577	-0.620215	T-test	two.sided	0.027495049504950495
chr10_88550000_88600000	-1.45064	-1.16624	0.2843945954509755	boundary_score	SHH	G3	7	8	-3.95439	0.004	8.239803073997981	-2.29231	-0.608964	T-test	two.sided	0.027495049504950495
chr11_102100000_102150000	-1.51269	-1.11424	0.39845035814349455	boundary_score	SHH	G3	7	8	-3.70369	0.004	9.839442514416326	-2.42474	-0.600637	T-test	two.sided	0.027495049504950495
chr11_10350000_10400000	-1.40107	-1.12039	0.2806853893086589	boundary_score	SHH	G3	7	8	-3.53605	0.004	12.694911642377678	-2.25916	-0.542983	T-test	two.sided	0.027495049504950495
chr11_122550000_122600000	1.7560816516139353	0.618522	-1.13756	boundary_score	SHH	G3	7	8	3.991370510571798	0.004	8.290098987505312	0.7476566939594292	2.7645066092684414	T-test	two.sided	0.027495049504950495
chr11_63450000_63500000	1.688725744874982	0.897192	-0.791533	boundary_score	SHH	G3	7	8	3.8294521714229988	0.004	8.951130077729678	0.6903206111979013	2.6871308785520625	T-test	two.sided	0.027495049504950495
chr11_70250000_70300000	1.5154748189778262	0.7015702458316021	-0.813905	boundary_score	SHH	G3	7	8	3.4635914907672136	0.004	12.764055904555475	0.5684384911891763	2.4625111467664764	T-test	two.sided	0.027495049504950495
chr11_79150000_79200000	1.5696096525567822	1.170236118990498	-0.399374	boundary_score	SHH	G3	7	8	3.476579611944268	0.004	12.35681711421976	0.5890582381770615	2.550161066936503	T-test	two.sided	0.027495049504950495
chr11_84350000_84400000	1.4912441368608087	1.3464615038386458	-0.144783	boundary_score	SHH	G3	7	8	3.7069064868703365	0.004	9.490308875298968	0.5883221704575287	2.394166103264089	T-test	two.sided	0.027495049504950495
chr12_107100000_107150000	1.3759621679906295	0.6723084262952013	-0.703654	boundary_score	SHH	G3	7	8	3.580687631764856	0.004	12.096077026612662	0.5394398414890551	2.212484494492204	T-test	two.sided	0.027495049504950495
chr12_26850000_26900000	-1.19343	-1.11384	0.0795926	boundary_score	SHH	G3	7	8	-3.84985	0.004	8.53852	-1.9005	-0.486355	T-test	two.sided	0.027495049504950495
chr12_40500000_40550000	-1.55108	-0.753782	0.7972954994435264	boundary_score	SHH	G3	7	8	-3.64085	0.004	10.853904976616814	-2.49028	-0.61187	T-test	two.sided	0.027495049504950495
chr12_41100000_41150000	-1.48972	-0.980739	0.5089816964606182	boundary_score	SHH	G3	7	8	-3.63871	0.004	11.698714217761164	-2.3843	-0.59514	T-test	two.sided	0.027495049504950495
chr12_44950000_45000000	-1.43434	-0.87194	0.5624043441320667	boundary_score	SHH	G3	7	8	-3.57573	0.004	12.161554643348724	-2.30705	-0.561635	T-test	two.sided	0.027495049504950495
chr12_47000000_47050000	1.5710539760213988	0.7183018934705788	-0.852752	boundary_score	SHH	G3	7	8	3.518483665042746	0.004	11.509012245967776	0.5935592984041409	2.548548653638657	T-test	two.sided	0.027495049504950495
chr13_109200000_109250000	1.4152605528376425	0.42397536391351215	-0.991285	boundary_score	SHH	G3	7	8	3.438198740788851	0.004	12.946237202042626	0.5256157230322158	2.3049053826430694	T-test	two.sided	0.027495049504950495
chr13_112950000_113000000	0.9205992221496798	0.8876924451128455	-0.0329068	boundary_score	SHH	G3	7	8	3.5551699688652807	0.004	12.62804870688959	0.3594994757078405	1.481698968591519	T-test	two.sided	0.027495049504950495
chr13_20400000_20450000	-1.74956	-0.753566	0.9959967410957528	boundary_score	SHH	G3	7	8	-3.7602	0.004	10.099775058359883	-2.78489	-0.714231	T-test	two.sided	0.027495049504950495
chr13_33850000_33900000	-1.32373	-0.543496	0.7802359739437622	boundary_score	SHH	G3	7	8	-3.62926	0.004	10.780730616704712	-2.12851	-0.518951	T-test	two.sided	0.027495049504950495
chr13_43050000_43100000	-1.70605	-1.13412	0.5719348106460249	boundary_score	SHH	G3	7	8	-3.96584	0.004	7.8554281933595504	-2.70125	-0.710852	T-test	two.sided	0.027495049504950495
chr13_68900000_68950000	-1.5629	-0.674537	0.8883593919973881	boundary_score	SHH	G3	7	8	-3.72839	0.004	9.761040453139719	-2.50001	-0.625779	T-test	two.sided	0.027495049504950495
chr13_92100000_92150000	1.6997596468661518	1.3149535263700176	-0.384806	boundary_score	SHH	G3	7	8	3.761838614760177	0.004	10.23758119095647	0.6961491422859949	2.7033701514463084	T-test	two.sided	0.027495049504950495
chr14_103050000_103100000	-1.53217	-1.1084	0.42376538696375515	boundary_score	SHH	G3	7	8	-3.50207	0.004	12.200776210255444	-2.48367	-0.580666	T-test	two.sided	0.027495049504950495
chr14_24150000_24200000	1.4585335388607672	0.6357167430377877	-0.822817	boundary_score	SHH	G3	7	8	4.1514528430355835	0.004	7.386756747667575	0.6365049386706549	2.2805621390508795	T-test	two.sided	0.027495049504950495
chr14_30000000_30050000	1.7731528815409938	1.1623049566817225	-0.610848	boundary_score	SHH	G3	7	8	3.803026694485014	0.004	9.861074036033566	0.7323007228610521	2.8140050402209353	T-test	two.sided	0.027495049504950495
chr14_32300000_32350000	-1.03201	-1.13293	-0.10092	boundary_score	SHH	G3	7	8	-3.58562	0.004	11.39384051334055	-1.66284	-0.401188	T-test	two.sided	0.027495049504950495
chr14_49300000_49350000	-1.66994	-0.694375	0.9755643235529411	boundary_score	SHH	G3	7	8	-3.52015	0.004	12.775808598059058	-2.69664	-0.64324	T-test	two.sided	0.027495049504950495
chr14_53450000_53500000	1.7011918581208298	0.839705	-0.861487	boundary_score	SHH	G3	7	8	3.571351319423103	0.004	11.194691968789103	0.654986	2.747397653242962	T-test	two.sided	0.027495049504950495
chr14_71900000_71950000	-1.64973	-0.786846	0.8628805961386821	boundary_score	SHH	G3	7	8	-3.90732	0.004	8.959518412402625	-2.6055	-0.693953	T-test	two.sided	0.027495049504950495
chr14_74100000_74150000	-0.971456	-0.40233	0.5691261297078053	boundary_score	SHH	G3	7	8	-3.45711	0.004	12.991547783518351	-1.57856	-0.364348	T-test	two.sided	0.027495049504950495
chr15_37150000_37200000	-1.60645	-1.17228	0.43416210494396984	boundary_score	SHH	G3	7	8	-3.89093	0.004	8.42902	-2.55016	-0.662735	T-test	two.sided	0.027495049504950495
chr15_37850000_37900000	1.6537262741092913	0.9546096766448577	-0.699117	boundary_score	SHH	G3	7	8	3.642775798991159	0.004	10.276096241365112	0.6458804577309858	2.6615720904875966	T-test	two.sided	0.027495049504950495
chr15_70550000_70600000	1.3012163467976143	0.8638944791391999	-0.437322	boundary_score	SHH	G3	7	8	3.4313095143708368	0.004	12.971246180331583	0.4817797499569416	2.1206529436382873	T-test	two.sided	0.027495049504950495
chr15_80400000_80450000	1.503511066879628	0.8610427921144747	-0.642468	boundary_score	SHH	G3	7	8	3.554660201040364	0.004	12.406537607283134	0.585279	2.4217432215205608	T-test	two.sided	0.027495049504950495
chr16_19500000_19550000	1.5653266398612082	0.6059143814193435	-0.959412	boundary_score	SHH	G3	7	8	3.6592059687153684	0.004	11.099016407181917	0.6248181023355888	2.505835177386828	T-test	two.sided	0.027495049504950495
chr16_72100000_72150000	-1.38452	-0.353245	1.0312707314718046	boundary_score	SHH	G3	7	8	-3.64783	0.004	11.63391643675907	-2.21437	-0.554664	T-test	two.sided	0.027495049504950495
chr17_15150000_15200000	1.310582932553272	0.5739047991673352	-0.736678	boundary_score	SHH	G3	7	8	3.809963123443651	0.004	9.693680807618556	0.5408334382635633	2.080332426842981	T-test	two.sided	0.027495049504950495
chr17_15550000_15600000	1.6005469069882723	0.9841935413685367	-0.616353	boundary_score	SHH	G3	7	8	3.5507507466761594	0.004	12.918388456610229	0.6261069990781306	2.574986814898414	T-test	two.sided	0.027495049504950495
chr17_21850000_21900000	1.6420762178128208	0.7130124612815896	-0.929064	boundary_score	SHH	G3	7	8	3.6925374733484633	0.004	10.549226648355365	0.6581682245081963	2.6259842111174447	T-test	two.sided	0.027495049504950495
chr17_33000000_33050000	1.6591266992250733	0.8163686770258516	-0.842758	boundary_score	SHH	G3	7	8	3.566065165224303	0.004	11.314292637611324	0.6385690297241692	2.6796843687259773	T-test	two.sided	0.027495049504950495
chr17_45200000_45250000	1.4052636171537622	1.0348143319703065	-0.370449	boundary_score	SHH	G3	7	8	3.5868	0.004	11.881712031659186	0.5506884685818801	2.2598387657256445	T-test	two.sided	0.027495049504950495
chr17_50450000_50500000	-1.70642	-0.993794	0.7126237283099334	boundary_score	SHH	G3	7	8	-4.02318	0.004	7.733258843018926	-2.69041	-0.72243	T-test	two.sided	0.027495049504950495
chr17_57750000_57800000	-1.68507	-0.780104	0.9049648566425931	boundary_score	SHH	G3	7	8	-3.47549	0.004	12.877807345596485	-2.73352	-0.636617	T-test	two.sided	0.027495049504950495
chr17_67700000_67750000	1.594918431716526	0.5165227329993435	-1.0784	boundary_score	SHH	G3	7	8	3.6787424218848948	0.004	10.576962634962555	0.6360043360789972	2.5538325273540545	T-test	two.sided	0.027495049504950495
chr17_69500000_69550000	-1.87042	-1.12874	0.7416834596054631	boundary_score	SHH	G3	7	8	-3.82891	0.004	8.565305691091833	-2.9841	-0.75675	T-test	two.sided	0.027495049504950495
chr17_72700000_72750000	-1.44521	-0.47041	0.9747957614124464	boundary_score	SHH	G3	7	8	-3.64673	0.004	10.198574155429188	-2.3259	-0.564516	T-test	two.sided	0.027495049504950495
chr17_78100000_78150000	-1.68445	-0.686423	0.9980321177923935	boundary_score	SHH	G3	7	8	-3.47601	0.004	12.362509671411647	-2.73687	-0.632038	T-test	two.sided	0.027495049504950495
chr17_79000000_79050000	1.3590421482054342	0.5299752002646121	-0.829067	boundary_score	SHH	G3	7	8	3.586738531975233	0.004	11.339228291015717	0.5281062472158917	2.1899780491949765	T-test	two.sided	0.027495049504950495
chr17_8350000_8400000	1.7669699776461316	0.7737437416218444	-0.993226	boundary_score	SHH	G3	7	8	4.139885373278207	0.004	7.446648489494542	0.7698530223576793	2.7640869329345836	T-test	two.sided	0.027495049504950495
chr18_5050000_5100000	1.2669068564702466	1.1968984644237695	-0.0700084	boundary_score	SHH	G3	7	8	3.5568654424164468	0.004	11.538129645314552	0.4873839845126342	2.046429728427859	T-test	two.sided	0.027495049504950495
chr18_6950000_7000000	-1.54851	-0.499469	1.0490408998264549	boundary_score	SHH	G3	7	8	-3.71456	0.004	10.513783278940792	-2.47125	-0.625768	T-test	two.sided	0.027495049504950495
chr18_70100000_70150000	-1.14091	-0.649421	0.4914869745099976	boundary_score	SHH	G3	7	8	-3.80433	0.004	9.548076489211992	-1.81343	-0.468384	T-test	two.sided	0.027495049504950495
chr18_73850000_73900000	-1.57479	-1.21601	0.3587842989985936	boundary_score	SHH	G3	7	8	-3.90682	0.004	8.537039544653704	-2.49423	-0.655349	T-test	two.sided	0.027495049504950495
chr18_9550000_9600000	-1.89737	-1.07307	0.8242945078991204	boundary_score	SHH	G3	7	8	-3.97969	0.004	8.062480502845558	-2.9953	-0.799432	T-test	two.sided	0.027495049504950495
chr19_15100000_15150000	-1.32513	-0.537672	0.7874545684853318	boundary_score	SHH	G3	7	8	-3.88463	0.004	8.958269720822724	-2.09734	-0.55291	T-test	two.sided	0.027495049504950495
chr19_2800000_2850000	1.6324664057856109	0.6627227985747018	-0.969744	boundary_score	SHH	G3	7	8	3.655255214926881	0.004	10.603430116497767	0.6449846727074553	2.6199481388637667	T-test	two.sided	0.027495049504950495
chr19_33750000_33800000	1.5741984644498648	0.5554601716682269	-1.01874	boundary_score	SHH	G3	7	8	3.7904599262887646	0.004	8.93383	0.6336506107142977	2.514746318185432	T-test	two.sided	0.027495049504950495
chr19_35050000_35100000	-1.32277	-0.563844	0.7589298218523113	boundary_score	SHH	G3	7	8	-3.62621	0.004	11.565050717911554	-2.12089	-0.524655	T-test	two.sided	0.027495049504950495
chr2_112550000_112600000	1.2807349333698301	0.8619170306072478	-0.418818	boundary_score	SHH	G3	7	8	3.4644132117044406	0.004	12.853315609794802	0.4811557103500507	2.0803141563896093	T-test	two.sided	0.027495049504950495
chr2_121900000_121950000	-1.6841	-0.975546	0.7085559498829107	boundary_score	SHH	G3	7	8	-3.67058	0.004	10.322610619564944	-2.70208	-0.666122	T-test	two.sided	0.027495049504950495
chr2_157500000_157550000	-1.04207	0.0590588	1.1011269019778256	boundary_score	SHH	G3	7	8	-3.75636	0.004	10.059077772321482	-1.65969	-0.424442	T-test	two.sided	0.027495049504950495
chr2_158850000_158900000	-1.58739	-1.16213	0.4252577822445019	boundary_score	SHH	G3	7	8	-3.65514	0.004	10.672801221027775	-2.54684	-0.627938	T-test	two.sided	0.027495049504950495
chr2_162850000_162900000	1.6565569574401855	1.287502182346261	-0.369055	boundary_score	SHH	G3	7	8	3.998227740974227	0.004	7.677298333260116	0.6940911364169721	2.619022778463399	T-test	two.sided	0.027495049504950495
chr2_168150000_168200000	-1.2019	-0.162629	1.0392749502695857	boundary_score	SHH	G3	7	8	-3.63533	0.004	11.177463755212255	-1.92818	-0.475626	T-test	two.sided	0.027495049504950495
chr2_192250000_192300000	1.7931204431865906	1.1394388204917036	-0.653682	boundary_score	SHH	G3	7	8	3.8148899475633455	0.004	9.006488300356027	0.7299508867869422	2.8562899995862394	T-test	two.sided	0.027495049504950495
chr2_229100000_229150000	1.2730288574838964	0.11165247451320234	-1.16138	boundary_score	SHH	G3	7	8	3.48636	0.004	12.842592357416045	0.4831963933968076	2.0628613215709852	T-test	two.sided	0.027495049504950495
chr2_230650000_230700000	1.5083637980453162	0.6794036761011127	-0.82896	boundary_score	SHH	G3	7	8	3.578908272545945	0.004	11.09135760183826	0.5816697253966437	2.435057870693989	T-test	two.sided	0.027495049504950495
chr2_239000000_239050000	-2.00451	-1.10941	0.8950977682170023	boundary_score	SHH	G3	7	8	-4.1639	0.004	7.0783462225476335	-3.1403	-0.868726	T-test	two.sided	0.027495049504950495
chr2_25700000_25750000	1.1375498718424772	1.253650823683973	0.11610095184149574	boundary_score	SHH	G3	7	8	3.57746	0.004	12.635142440562781	0.44858137696027506	1.8265183667246796	T-test	two.sided	0.027495049504950495
chr2_25750000_25800000	1.119587560440721	1.235474050289128	0.11588648984840681	boundary_score	SHH	G3	7	8	3.5518854627790226	0.004	11.746231174914035	0.43115612923323393	1.8080189916482083	T-test	two.sided	0.027495049504950495
chr2_27400000_27450000	1.3674872144960903	0.4403527185720749	-0.927134	boundary_score	SHH	G3	7	8	3.5354521177687337	0.004	12.988335693808262	0.5317960106452492	2.2031784183469316	T-test	two.sided	0.027495049504950495
chr2_54700000_54750000	-1.32509	-1.01539	0.3096951891888648	boundary_score	SHH	G3	7	8	-3.54705	0.004	11.885312495800866	-2.1399	-0.510267	T-test	two.sided	0.027495049504950495
chr2_68100000_68150000	1.8039965476753201	0.8435226502519093	-0.960474	boundary_score	SHH	G3	7	8	3.739126959553549	0.004	9.216420577076113	0.7164799450663709	2.8915131502842697	T-test	two.sided	0.027495049504950495
chr2_88050000_88100000	1.5319635315509275	0.6097252513844117	-0.922238	boundary_score	SHH	G3	7	8	3.449221299137918	0.004	12.934587875124185	0.5719473718601996	2.491979691241655	T-test	two.sided	0.027495049504950495
chr20_14150000_14200000	1.2405660116499766	1.160842007817578	-0.079724	boundary_score	SHH	G3	7	8	3.4699002403266026	0.004	12.996266199874816	0.4681639207372505	2.0129681025627026	T-test	two.sided	0.027495049504950495
chr21_16400000_16450000	1.8347719246762841	1.391116366768424	-0.443656	boundary_score	SHH	G3	7	8	4.199356513659068	0.004	6.969617478316269	0.8007127504678797	2.8688310988846886	T-test	two.sided	0.027495049504950495
chr21_28150000_28200000	-1.02923	-1.00825	0.020982127324621444	boundary_score	SHH	G3	7	8	-3.47652	0.004	12.508267717236137	-1.67138	-0.387084	T-test	two.sided	0.027495049504950495
chr21_36100000_36150000	1.4238090844901279	0.44411914066158326	-0.97969	boundary_score	SHH	G3	7	8	3.466092691426865	0.004	12.44811781738224	0.5323520445976133	2.3152661243826422	T-test	two.sided	0.027495049504950495
chr22_19700000_19750000	-1.62627	-1.18148	0.4447860425335592	boundary_score	SHH	G3	7	8	-3.48799	0.004	12.28595805805685	-2.63952	-0.613018	T-test	two.sided	0.027495049504950495
chr3_101200000_101250000	-1.57238	-0.993283	0.5791007619919003	boundary_score	SHH	G3	7	8	-3.89712	0.004	8.884203719334868	-2.48692	-0.657847	T-test	two.sided	0.027495049504950495
chr3_113000000_113050000	1.463482157510502	0.6024731888254827	-0.861009	boundary_score	SHH	G3	7	8	3.6066662123875526	0.004	10.763154765508668	0.5679816083317439	2.35898	T-test	two.sided	0.027495049504950495
chr3_120600000_120650000	1.8577768832558403	1.2702721231825884	-0.587505	boundary_score	SHH	G3	7	8	4.101945058401441	0.004	7.588545244144751	0.803445	2.9121088840648075	T-test	two.sided	0.027495049504950495
chr3_128600000_128650000	1.4290133037481136	0.8082010936725553	-0.620812	boundary_score	SHH	G3	7	8	3.5442308383809182	0.004	12.325055506334138	0.5530913803041307	2.304935227192096	T-test	two.sided	0.027495049504950495
chr3_133750000_133800000	1.5102625063732966	0.6984640788026936	-0.811798	boundary_score	SHH	G3	7	8	3.6146834151405502	0.004	11.700566474762276	0.5973351567919012	2.423189855954692	T-test	two.sided	0.027495049504950495
chr3_14650000_14700000	1.3588595576963642	0.5326840378728972	-0.826176	boundary_score	SHH	G3	7	8	3.539003026884974	0.004	12.301426026375205	0.5245357512442752	2.1931833641484535	T-test	two.sided	0.027495049504950495
chr3_159900000_159950000	-1.33679	-0.873236	0.46355608232220535	boundary_score	SHH	G3	7	8	-4.13166	0.004	7.10606	-2.09955	-0.57403	T-test	two.sided	0.027495049504950495
chr3_180650000_180700000	-1.76281	-1.20793	0.5548827440857896	boundary_score	SHH	G3	7	8	-4.43625	0.004	6.213823983676233	-2.72708	-0.798547	T-test	two.sided	0.027495049504950495
chr4_154400000_154450000	-1.41506	-0.849887	0.5651719843575592	boundary_score	SHH	G3	7	8	-3.4776	0.004	12.202616423507358	-2.3	-0.530116	T-test	two.sided	0.027495049504950495
chr4_177550000_177600000	-1.52248	-0.976902	0.5455791367007006	boundary_score	SHH	G3	7	8	-3.57791	0.004	12.054828475064792	-2.44915	-0.595815	T-test	two.sided	0.027495049504950495
chr4_25800000_25850000	1.6328606435858433	0.7441219460462168	-0.888739	boundary_score	SHH	G3	7	8	3.721306088708278	0.004	10.707377550642263	0.6638670799845969	2.6018542071870896	T-test	two.sided	0.027495049504950495
chr4_40900000_40950000	-1.45739	-0.750534	0.7068544264077428	boundary_score	SHH	G3	7	8	-3.9081	0.004	8.696151737033878	-2.30549	-0.609281	T-test	two.sided	0.027495049504950495
chr4_47600000_47650000	-1.62707	-1.24989	0.3771711402356409	boundary_score	SHH	G3	7	8	-4.02999	0.004	7.698497080508249	-2.56448	-0.689655	T-test	two.sided	0.027495049504950495
chr4_61700000_61750000	0.7476918718843395	0.2218941923301349	-0.525798	boundary_score	SHH	G3	7	8	3.6479275729119154	0.004	11.223147544135536	0.29766226065904544	1.1977214831096334	T-test	two.sided	0.027495049504950495
chr4_64100000_64150000	1.443307718188423	0.5501991428517363	-0.893109	boundary_score	SHH	G3	7	8	3.5187516140555135	0.004	12.977942438620456	0.5570230643108477	2.3295923720659983	T-test	two.sided	0.027495049504950495
chr4_6600000_6650000	-1.55917	-0.979053	0.5801191264509401	boundary_score	SHH	G3	7	8	-3.64204	0.004	10.937893665692695	-2.50208	-0.616268	T-test	two.sided	0.027495049504950495
chr4_67750000_67800000	1.6234891942803142	0.566816	-1.05667	boundary_score	SHH	G3	7	8	3.650252347376655	0.004	10.520531439690199	0.6391065092028356	2.607871879357793	T-test	two.sided	0.027495049504950495
chr4_73600000_73650000	-1.62132	-0.854481	0.7668441264295512	boundary_score	SHH	G3	7	8	-3.51025	0.004	12.815120236360515	-2.62063	-0.622022	T-test	two.sided	0.027495049504950495
chr4_82350000_82400000	1.6936456491610148	0.696338	-0.997308	boundary_score	SHH	G3	7	8	3.973993260768532	0.004	7.873382301357451	0.7081096239300749	2.6791816743919545	T-test	two.sided	0.027495049504950495
chr4_85800000_85850000	-1.38811	-1.17416	0.2139498686032281	boundary_score	SHH	G3	7	8	-3.54701	0.004	12.54554746483515	-2.23668	-0.539531	T-test	two.sided	0.027495049504950495
chr4_86000000_86050000	1.5450509644621617	1.1241226172281527	-0.420928	boundary_score	SHH	G3	7	8	3.560638132268942	0.004	11.977296424872376	0.5994101545109127	2.4906917744134107	T-test	two.sided	0.027495049504950495
chr4_92300000_92350000	1.5117500115182743	1.2380783517700122	-0.273672	boundary_score	SHH	G3	7	8	3.548448497801632	0.004	12.761328154706465	0.5896125219274674	2.4338875011090813	T-test	two.sided	0.027495049504950495
chr5_108600000_108650000	-1.52146	-0.653632	0.8678321185636506	boundary_score	SHH	G3	7	8	-3.49505	0.004	12.807146233450943	-2.46336	-0.579571	T-test	two.sided	0.027495049504950495
chr5_132950000_133000000	1.461175304262887	0.20622685882349082	-1.25495	boundary_score	SHH	G3	7	8	3.93492	0.004	8.35835	0.611223	2.311127885982684	T-test	two.sided	0.027495049504950495
chr5_138750000_138800000	-1.16058	-1.25935	-0.0987737	boundary_score	SHH	G3	7	8	-3.60045	0.004	11.994175675598619	-1.86294	-0.458216	T-test	two.sided	0.027495049504950495
chr5_157200000_157250000	1.3436233404673747	0.8840310970921094	-0.459592	boundary_score	SHH	G3	7	8	3.5555903449177597	0.004	12.00367105890204	0.5202988871132421	2.1669477938215076	T-test	two.sided	0.027495049504950495
chr5_174400000_174450000	1.5169583443248487	0.9789675097909483	-0.537991	boundary_score	SHH	G3	7	8	3.532059981636298	0.004	11.446643466843765	0.5761542258169108	2.4577624628327865	T-test	two.sided	0.027495049504950495
chr5_29950000_30000000	-1.56652	-0.707435	0.8590807699021865	boundary_score	SHH	G3	7	8	-3.51071	0.004	11.627966534822555	-2.54219	-0.590845	T-test	two.sided	0.027495049504950495
chr5_35050000_35100000	-1.24348	-0.190713	1.052761926227942	boundary_score	SHH	G3	7	8	-3.45602	0.004	12.959696449508899	-2.02102	-0.46593	T-test	two.sided	0.027495049504950495
chr5_52650000_52700000	-1.88262	-1.18219	0.7004299989110925	boundary_score	SHH	G3	7	8	-4.08287	0.004	7.2153827471360685	-2.96639	-0.79885	T-test	two.sided	0.027495049504950495
chr5_61800000_61850000	-1.49899	-1.01967	0.4793148621329471	boundary_score	SHH	G3	7	8	-3.55888	0.004	11.88850781885896	-2.41765	-0.580324	T-test	two.sided	0.027495049504950495
chr5_64600000_64650000	1.3030950560341166	0.8811527647351511	-0.421942	boundary_score	SHH	G3	7	8	3.622874330336326	0.004	11.028375195042505	0.5116812379624909	2.0945088741057423	T-test	two.sided	0.027495049504950495
chr5_72900000_72950000	1.301972712865661	0.9728900148325194	-0.329083	boundary_score	SHH	G3	7	8	3.5633897579424945	0.004	12.2338	0.5075734895721217	2.0963719361592004	T-test	two.sided	0.027495049504950495
chr5_73000000_73050000	1.6779121842875664	1.0694290263322273	-0.608483	boundary_score	SHH	G3	7	8	3.5255567956839085	0.004	12.189849132134901	0.6427418927226914	2.7130824758524414	T-test	two.sided	0.027495049504950495
chr5_81300000_81350000	-1.56929	-0.685056	0.8842290402795563	boundary_score	SHH	G3	7	8	-3.4685	0.004	12.87806211271296	-2.54766	-0.590907	T-test	two.sided	0.027495049504950495
chr5_88150000_88200000	-1.28259	-0.599966	0.6826255271715178	boundary_score	SHH	G3	7	8	-3.80708	0.004	9.33203	-2.04059	-0.524593	T-test	two.sided	0.027495049504950495
chr5_95800000_95850000	-1.49194	-1.12532	0.36662621074838775	boundary_score	SHH	G3	7	8	-3.59328	0.004	12.031298828022107	-2.39633	-0.587554	T-test	two.sided	0.027495049504950495
chr6_104800000_104850000	1.6737236918115004	0.9090242637542504	-0.764699	boundary_score	SHH	G3	7	8	3.771184906615641	0.004	9.665917867325208	0.6801806895105671	2.6672666941124334	T-test	two.sided	0.027495049504950495
chr6_11100000_11150000	1.3666412289675556	0.5817786465817528	-0.784863	boundary_score	SHH	G3	7	8	3.494237834924693	0.004	12.989836928007595	0.5216261365793838	2.2116563213557274	T-test	two.sided	0.027495049504950495
chr6_12250000_12300000	-1.6277	-0.438411	1.1892913451219662	boundary_score	SHH	G3	7	8	-3.53438	0.004	11.423306169089843	-2.63677	-0.618638	T-test	two.sided	0.027495049504950495
chr6_150400000_150450000	1.8668874872668697	0.8126544874977707	-1.05423	boundary_score	SHH	G3	7	8	4.229380238732616	0.004	7.037044701619813	0.8242333403989219	2.9095416341348175	T-test	two.sided	0.027495049504950495
chr6_23750000_23800000	1.2981021082565318	0.5038732342669302	-0.794229	boundary_score	SHH	G3	7	8	3.5815838039085044	0.004	12.216430866323305	0.509966	2.086237823388678	T-test	two.sided	0.027495049504950495
chr6_24550000_24600000	1.5857962611615857	0.9821606423262756	-0.603636	boundary_score	SHH	G3	7	8	3.5017631600026444	0.004	12.746602087223593	0.6054785089145642	2.5661140134086073	T-test	two.sided	0.027495049504950495
chr6_27200000_27250000	-1.47107	-1.03204	0.43903076479539643	boundary_score	SHH	G3	7	8	-3.53832	0.004	12.996101711194026	-2.36927	-0.57286	T-test	two.sided	0.027495049504950495
chr6_3750000_3800000	-1.30106	-0.726909	0.5741512366920681	boundary_score	SHH	G3	7	8	-3.50899	0.004	12.832308511040514	-2.10315	-0.498975	T-test	two.sided	0.027495049504950495
chr6_81600000_81650000	1.8048307709037879	1.3107409987761678	-0.49409	boundary_score	SHH	G3	7	8	4.05118	0.004	7.671369631506334	0.7697786898616018	2.8398828519459736	T-test	two.sided	0.027495049504950495
chr6_89400000_89450000	-1.42534	-0.66408	0.7612616076775733	boundary_score	SHH	G3	7	8	-3.48814	0.004	12.922870458133781	-2.30866	-0.542026	T-test	two.sided	0.027495049504950495
chr6_8950000_9000000	1.5006681468938767	0.8295989170161541	-0.671069	boundary_score	SHH	G3	7	8	3.4568512199829753	0.004	12.880424333546648	0.5619356571094225	2.439400636678331	T-test	two.sided	0.027495049504950495
chr6_9000000_9050000	1.4277731623928895	0.6857719893262875	-0.742001	boundary_score	SHH	G3	7	8	3.622614045820354	0.004	11.974105276789137	0.5688362898608739	2.2867100349249054	T-test	two.sided	0.027495049504950495
chr6_92750000_92800000	-1.49648	-0.968708	0.5277669182044431	boundary_score	SHH	G3	7	8	-3.64038	0.004	10.579479924557777	-2.40566	-0.587294	T-test	two.sided	0.027495049504950495
chr7_122550000_122600000	-1.7217	-1.03723	0.6844610911185908	boundary_score	SHH	G3	7	8	-3.7897	0.004	9.37737	-2.74314	-0.700248	T-test	two.sided	0.027495049504950495
chr7_135150000_135200000	-1.42367	-1.04081	0.382861	boundary_score	SHH	G3	7	8	-3.61101	0.004	11.835864922784111	-2.28401	-0.563334	T-test	two.sided	0.027495049504950495
chr7_137050000_137100000	1.6348447502220809	0.9736475775048465	-0.661197	boundary_score	SHH	G3	7	8	3.7048101575987125	0.004	9.616382686361097	0.6462773586657473	2.6234121417784144	T-test	two.sided	0.027495049504950495
chr7_137600000_137650000	-1.45469	-1.06165	0.3930340588256829	boundary_score	SHH	G3	7	8	-3.48252	0.004	12.781317898600483	-2.35867	-0.550704	T-test	two.sided	0.027495049504950495
chr7_143700000_143750000	-1.37388	-0.848224	0.5256563257215907	boundary_score	SHH	G3	7	8	-3.5819	0.004	12.210222944725317	-2.208	-0.539764	T-test	two.sided	0.027495049504950495
chr7_23750000_23800000	-1.16702	-0.465315	0.7017006363653682	boundary_score	SHH	G3	7	8	-3.55195	0.004	11.820865471797804	-1.88408	-0.449949	T-test	two.sided	0.027495049504950495
chr7_28250000_28300000	1.5874636090159369	0.5181521454670649	-1.06931	boundary_score	SHH	G3	7	8	3.4812281843304276	0.004	12.165050740668033	0.5954032313209334	2.57952	T-test	two.sided	0.027495049504950495
chr7_41750000_41800000	1.4080579007194427	0.5602066613949557	-0.847851	boundary_score	SHH	G3	7	8	3.8185121780419475	0.004	9.303052431644428	0.5780222362677552	2.23809	T-test	two.sided	0.027495049504950495
chr7_47850000_47900000	1.7181565800522545	0.5086771915753507	-1.20948	boundary_score	SHH	G3	7	8	4.191387220692426	0.004	7.362161898463566	0.7584197318828397	2.6778934282216693	T-test	two.sided	0.027495049504950495
chr7_72950000_73000000	1.4912482706830428	0.6841856663275956	-0.807063	boundary_score	SHH	G3	7	8	3.67146	0.004	9.757333769247559	0.5831774571721049	2.3993190841939804	T-test	two.sided	0.027495049504950495
chr7_93200000_93250000	-1.8008	-0.935056	0.86574	boundary_score	SHH	G3	7	8	-4.06188	0.004	7.215553082726814	-2.84281	-0.758778	T-test	two.sided	0.027495049504950495
chr7_95700000_95750000	1.040348975633974	0.029024137598145323	-1.01132	boundary_score	SHH	G3	7	8	3.5608589843005034	0.004	11.485273177453815	0.4006033482054864	1.6800946030624617	T-test	two.sided	0.027495049504950495
chr8_119450000_119500000	-1.49915	-0.886874	0.6122749861646357	boundary_score	SHH	G3	7	8	-3.52571	0.004	12.087067138226438	-2.42485	-0.573448	T-test	two.sided	0.027495049504950495
chr8_12700000_12750000	1.4946394298216643	0.7039282441851172	-0.790711	boundary_score	SHH	G3	7	8	3.480967140768308	0.004	12.299353982797891	0.5616313473888036	2.427647512254525	T-test	two.sided	0.027495049504950495
chr8_127150000_127200000	-1.52142	-0.678249	0.8431678187404691	boundary_score	SHH	G3	7	8	-3.68377	0.004	9.820031415289394	-2.44394	-0.598892	T-test	two.sided	0.027495049504950495
chr8_141150000_141200000	-1.77701	-0.964826	0.8121877740948213	boundary_score	SHH	G3	7	8	-3.60323	0.004	12.116652884411927	-2.8504	-0.70363	T-test	two.sided	0.027495049504950495
chr8_143100000_143150000	1.0421593653473173	0.676484	-0.365676	boundary_score	SHH	G3	7	8	3.495379299595435	0.004	12.028855249175155	0.39271161461612303	1.6916071160785116	T-test	two.sided	0.027495049504950495
chr8_30200000_30250000	1.5859808939986677	1.0940661078023082	-0.491915	boundary_score	SHH	G3	7	8	3.9449234191692573	0.004	7.81146	0.6549867958977351	2.5169749920996005	T-test	two.sided	0.027495049504950495
chr8_31250000_31300000	1.6041323117502704	1.0293405049218431	-0.574792	boundary_score	SHH	G3	7	8	3.530940451539074	0.004	12.103598295438967	0.6152204142502072	2.5930442092503334	T-test	two.sided	0.027495049504950495
[truncated: 11,886 more rows]
