# Supplementary material for: 3D genome topology distinguishes molecular subgroups of medulloblastoma
Source: Am J Hum Genet. 2024 Oct 30;111(12):2720–34. doi: 10.1016/j.ajhg.2024.10.003 (PMC11639096; doi:10.1016/j.ajhg.2024.10.003)
Supplement: Table S7. Excel file containing differential boundaries between SHH and G4 subgroups [file mmc8.xlsx]

## Sheet: S07_diff_RobusTAD_boundary.SHH.
pos	estimate	estimate1	estimate2	.y.	group1	group2	n1	n2	statistic	p	df	conf.low	conf.high	method	alternative	padj
chr19_50800000_50850000	-2.29922	-1.50836	0.7908511437992753	boundary_score	SHH	G4	7	13	-16.3684	4.23e-12	17.624373533259828	-2.59478	-2.00366	T-test	two.sided	5.8733550000000004e-8
chr8_37050000_37100000	-2.2237	-1.31772	0.9059721138780397	boundary_score	SHH	G4	7	13	-13.4335	1.01e-10	17.704207316697165	-2.57189	-1.87551	T-test	two.sided	4.813466666666666e-7
chr1_184000000_184050000	-2.08308	-1.53507	0.5480066845188843	boundary_score	SHH	G4	7	13	-15.9238	1.04e-10	14.776993004226574	-2.36227	-1.80389	T-test	two.sided	4.813466666666666e-7
chr1_43950000_44000000	-2.066	-1.30997	0.7560255823722639	boundary_score	SHH	G4	7	13	-12.834	1.81e-10	17.9141	-2.40432	-1.72768	T-test	two.sided	6.2829625e-7
chr10_121950000_122000000	2.005298611824955	1.5062616814393355	-0.499037	boundary_score	SHH	G4	7	13	12.014083183861569	5.11e-10	17.953547059007892	1.6545637721763682	2.3560334514735417	T-test	two.sided	1.419047e-6
chr7_100900000_100950000	2.201491806398171	1.4967202586118475	-0.704772	boundary_score	SHH	G4	7	13	11.553533498763027	1.6e-9	17.171442867016033	1.7997781985122185	2.6032054142841243	T-test	two.sided	3.7026666666666667e-6
chr8_36150000_36200000	-1.94069	-1.39825	0.5424373370480224	boundary_score	SHH	G4	7	13	-11.2807	2.99e-9	16.773551111127404	-2.30403	-1.57735	T-test	two.sided	5.930878571428571e-6
chr10_94450000_94500000	1.928005854179895	1.3805714695036169	-0.547434	boundary_score	SHH	G4	7	13	13.357525785419156	4.85e-9	13.180583609082674	1.6166151110382114	2.2393965973215786	T-test	two.sided	8.319429166666666e-6
chr18_10650000_10700000	-1.9236	-1.46511	0.4584906848798995	boundary_score	SHH	G4	7	13	-10.3415	5.41e-9	17.96678408827455	-2.31444	-1.53276	T-test	two.sided	8.319429166666666e-6
chr1_244050000_244100000	-1.95415	-0.959819	0.9943358316802633	boundary_score	SHH	G4	7	13	-11.8722	6.26e-9	14.703023281214309	-2.30561	-1.6027	T-test	two.sided	8.319429166666666e-6
chr8_36200000_36250000	-1.90336	-1.38195	0.5214055526657535	boundary_score	SHH	G4	7	13	-10.202	6.62e-9	17.982441900850734	-2.29535	-1.51137	T-test	two.sided	8.319429166666666e-6
chr19_50850000_50900000	-2.28182	-1.62104	0.6607790439528247	boundary_score	SHH	G4	7	13	-13.6419	7.19e-9	12.48498034993468	-2.6447	-1.91894	T-test	two.sided	8.319429166666666e-6
chr3_67400000_67450000	-1.89732	-1.14635	0.750977	boundary_score	SHH	G4	7	13	-9.84708	1.14e-8	17.993853959731968	-2.30214	-1.49251	T-test	two.sided	1.2176076923076922e-5
chr3_67100000_67150000	2.0954058236109705	1.5727500984070137	-0.522656	boundary_score	SHH	G4	7	13	11.19192749545184	1.78e-8	14.339988099015438	1.6947400221391216	2.49607	T-test	two.sided	1.4688868421052633e-5
chr14_26400000_26450000	-2.01877	-1.27429	0.7444790294611406	boundary_score	SHH	G4	7	13	-9.53215	1.88e-8	17.98026115823841	-2.46375	-1.57379	T-test	two.sided	1.4688868421052633e-5
chr1_186450000_186500000	1.7737700733356963	1.3394438799023838	-0.434326	boundary_score	SHH	G4	7	13	9.80312	1.9e-8	17.157805790577502	1.392288782988536	2.1552513636828565	T-test	two.sided	1.4688868421052633e-5
chr21_32750000_32800000	-1.69245	-0.909305	0.7831445011577013	boundary_score	SHH	G4	7	13	-9.94791	1.94e-8	16.73072931084595	-2.05184	-1.33306	T-test	two.sided	1.4688868421052633e-5
chr17_55550000_55600000	-1.69346	-1.41883	0.274627	boundary_score	SHH	G4	7	13	-10.787	1.95e-8	14.905046729022862	-2.02826	-1.35865	T-test	two.sided	1.4688868421052633e-5
chr3_141200000_141250000	-1.73929	-1.38619	0.3531000927159745	boundary_score	SHH	G4	7	13	-10.4875	2.01e-8	15.437566006662285	-2.0919	-1.38667	T-test	two.sided	1.4688868421052633e-5
chr5_16000000_16050000	2.117856395126415	1.4215905877652684	-0.696266	boundary_score	SHH	G4	7	13	13.394115714461405	2.49e-8	11.40807667398537	1.77135	2.4643598621728793	T-test	two.sided	1.672811904761905e-5
chr2_195550000_195600000	-2.03433	-1.21942	0.8149095630385638	boundary_score	SHH	G4	7	13	-9.49633	2.53e-8	17.500000867855448	-2.48532	-1.58334	T-test	two.sided	1.672811904761905e-5
chr10_122750000_122800000	1.7456281622422973	0.9360000317382373	-0.809628	boundary_score	SHH	G4	7	13	9.271718973738887	2.82e-8	17.99966585914433	1.350077610016144	2.14118	T-test	two.sided	1.7798045454545453e-5
chr14_26350000_26400000	-1.94551	-1.21742	0.7280883423575084	boundary_score	SHH	G4	7	13	-10.1434	3.38e-8	15.329634041703168	-2.35356	-1.53746	T-test	two.sided	2.040491304347826e-5
chr9_87850000_87900000	-1.94523	-1.38015	0.5650811275384147	boundary_score	SHH	G4	7	13	-10.9573	3.82e-8	13.65148848587337	-2.3269	-1.56356	T-test	two.sided	2.2100291666666664e-5
chr6_104850000_104900000	1.5357596413932744	1.3758966016341676	-0.159863	boundary_score	SHH	G4	7	13	9.495429225119139	4.3e-8	16.494589592524612	1.1937267543494503	1.8777925284370984	T-test	two.sided	2.38822e-5
chr7_34050000_34100000	-1.97869	-1.38097	0.5977190522155261	boundary_score	SHH	G4	7	13	-9.0873	4.48e-8	17.663362790307104	-2.43678	-1.52061	T-test	two.sided	2.3924923076923075e-5
chr6_129450000_129500000	1.9896126408050598	1.2163525554997656	-0.77326	boundary_score	SHH	G4	7	13	9.417167671116493	5.62e-8	16.21073846878126	1.5422022674261382	2.4370230141839815	T-test	two.sided	2.7530603448275862e-5
chr19_51100000_51150000	2.282566015116732	1.561766438362088	-0.7208	boundary_score	SHH	G4	7	13	11.794703278898355	5.64e-8	12.04463089424476	1.861085211397939	2.704046818835525	T-test	two.sided	2.7530603448275862e-5
chr6_128600000_128650000	1.9535364888833593	1.533141860326872	-0.420395	boundary_score	SHH	G4	7	13	9.671226752680134	5.75e-8	15.513920467188932	1.5242338716463721	2.382839106120347	T-test	two.sided	2.7530603448275862e-5
chr3_4650000_4700000	1.261324352487622	0.8380161662614314	-0.423308	boundary_score	SHH	G4	7	13	8.789494214674724	6.31e-8	17.980459683595807	0.959811	1.5628377851680653	T-test	two.sided	2.9204783333333332e-5
chr21_30050000_30100000	-2.03986	-1.37892	0.6609470001512606	boundary_score	SHH	G4	7	13	-8.81912	6.9e-8	17.67517095055131	-2.52645	-1.55328	T-test	two.sided	3.0905322580645155e-5
chr3_163000000_163050000	-1.72771	-1.1366	0.5911063647319971	boundary_score	SHH	G4	7	13	-8.71716	7.47e-8	17.874228463575037	-2.14431	-1.3111	T-test	two.sided	3.2412796875e-5
chr18_73800000_73850000	-1.55035	-1.14328	0.40706371175437567	boundary_score	SHH	G4	7	13	-8.63244	8.89e-8	17.804209836699677	-1.92796	-1.17273	T-test	two.sided	3.740534848484848e-5
chr4_21500000_21550000	-2.12107	-1.32016	0.8009127236452804	boundary_score	SHH	G4	7	13	-9.20074	1.06e-7	15.610715663825472	-2.61077	-1.63137	T-test	two.sided	4.32885294117647e-5
chr13_71900000_71950000	1.7861079625962395	0.9112801279556555	-0.874828	boundary_score	SHH	G4	7	13	8.527035206808877	1.14e-7	17.634991477965407	1.3453863646178001	2.2268295605746786	T-test	two.sided	4.3969166666666666e-5
chr14_78000000_78050000	-1.9927	-1.27392	0.7187771665750174	boundary_score	SHH	G4	7	13	-9.63279	1.14e-7	14.428133339830021	-2.43515	-1.55025	T-test	two.sided	4.3969166666666666e-5
chr9_14800000_14850000	1.5536551542935033	0.9226371935106032	-0.631018	boundary_score	SHH	G4	7	13	8.872517579400748	1.37e-7	16.060486585591388	1.1825548522916733	1.9247554562953333	T-test	two.sided	5.141202702702702e-5
chrX_27850000_27900000	-1.61701	-1.16943	0.4475781690688259	boundary_score	SHH	G4	7	13	-8.33033	1.42e-7	17.906689825926286	-2.02498	-1.20905	T-test	two.sided	5.162371794871795e-5
chr5_118700000_118750000	1.9826221444597345	1.520105000644969	-0.462517	boundary_score	SHH	G4	7	13	12.00437754673611	1.45e-7	10.749102589153619	1.6180733754690044	2.347170913450465	T-test	two.sided	5.162371794871795e-5
chr1_31550000_31600000	1.7296963935756164	0.7920547487659477	-0.937642	boundary_score	SHH	G4	7	13	8.429248445612302	1.63e-7	17.19980742447379	1.2971413810630237	2.162251406088209	T-test	two.sided	5.621731707317074e-5
chr5_38300000_38350000	2.059147976584579	1.3417390093289898	-0.717409	boundary_score	SHH	G4	7	13	8.248282204088579	1.66e-7	17.879159596242182	1.5344076669815527	2.5838882861876047	T-test	two.sided	5.621731707317074e-5
chr4_29050000_29100000	-1.90593	-1.0881	0.8178336191890765	boundary_score	SHH	G4	7	13	-8.20475	1.71e-7	17.996554864412502	-2.39397	-1.41789	T-test	two.sided	5.653178571428571e-5
chr4_143150000_143200000	1.7287445832309922	1.3677810972046798	-0.360963	boundary_score	SHH	G4	7	13	8.17209	1.84e-7	17.961210562333417	1.2842411548802368	2.173248011581747	T-test	two.sided	5.800844444444444e-5
chr6_128550000_128600000	1.9492726825893134	1.5624160882486642	-0.386857	boundary_score	SHH	G4	7	13	9.286412404186597	1.87e-7	14.37371209801877	1.500164980288678	2.3983803848899488	T-test	two.sided	5.800844444444444e-5
chr1_170600000_170650000	-1.90467	-1.21476	0.689904	boundary_score	SHH	G4	7	13	-8.16378	1.88e-7	17.941789553093795	-2.39494	-1.41439	T-test	two.sided	5.800844444444444e-5
chr5_103800000_103850000	-1.65205	-1.05169	0.6003615893033282	boundary_score	SHH	G4	7	13	-8.13224	1.94e-7	17.99789536024183	-2.07886	-1.22525	T-test	two.sided	5.855847826086956e-5
chr7_148100000_148150000	-1.51891	-1.30424	0.21466822618238185	boundary_score	SHH	G4	7	13	-8.70024	2.29e-7	15.55037394114058	-1.88988	-1.14794	T-test	two.sided	6.765244680851064e-5
chr19_51150000_51200000	2.186342462846074	1.4443354417643042	-0.742007	boundary_score	SHH	G4	7	13	9.993141545257068	2.38e-7	12.601578105593886	1.712164131541976	2.6605207941501727	T-test	two.sided	6.884645833333332e-5
chr1_175400000_175450000	1.9176135209197454	1.1667623163206928	-0.750851	boundary_score	SHH	G4	7	13	8.185823211465133	2.5e-7	17.14941862001549	1.4236952896839863	2.4115317521555046	T-test	two.sided	7.084183673469387e-5
chr3_67350000_67400000	-1.85553	-1.06015	0.7953802454488877	boundary_score	SHH	G4	7	13	-8.94096	2.65e-7	14.592507472419072	-2.29896	-1.41211	T-test	two.sided	7.35905e-5
chr6_104900000_104950000	1.8078143577107206	1.4656610657271623	-0.342153	boundary_score	SHH	G4	7	13	10.277642857763322	2.76e-7	11.950466149316366	1.4243898036596825	2.191238911761759	T-test	two.sided	7.438392857142857e-5
chr14_60050000_60100000	-1.86601	-1.35839	0.5076161229415651	boundary_score	SHH	G4	7	13	-9.11329	2.81e-7	14.062263399360209	-2.30498	-1.42703	T-test	two.sided	7.438392857142857e-5
chr9_87800000_87850000	-1.97393	-1.43007	0.5438599880451737	boundary_score	SHH	G4	7	13	-9.29857	2.91e-7	13.585329146194702	-2.43054	-1.51732	T-test	two.sided	7.438392857142857e-5
chr18_32600000_32650000	1.8808159903221715	1.3208270980871033	-0.559989	boundary_score	SHH	G4	7	13	7.9929894633981204	2.95e-7	17.557914678915324	1.3855580613585912	2.376073919285752	T-test	two.sided	7.438392857142857e-5
chr4_29000000_29050000	-1.91288	-1.14437	0.7685163945800101	boundary_score	SHH	G4	7	13	-8.1276	2.96e-7	16.984783275113816	-2.40947	-1.41629	T-test	two.sided	7.438392857142857e-5
chr18_55800000_55850000	1.7426864076667394	1.3677304689149272	-0.374956	boundary_score	SHH	G4	7	13	8.045061281092371	3e-7	17.294855889148675	1.2862600901595334	2.1991127251739453	T-test	two.sided	7.438392857142857e-5
chr18_73850000_73900000	-1.68851	-1.21601	0.4725019961632948	boundary_score	SHH	G4	7	13	-7.88158	3.09e-7	17.95131102295346	-2.13869	-1.23833	T-test	two.sided	7.483779661016949e-5
chr14_103400000_103450000	1.9798750265234752	1.457229086534114	-0.522646	boundary_score	SHH	G4	7	13	8.628217969569217	3.17e-7	15.11061033961338	1.4910933508532735	2.468656702193677	T-test	two.sided	7.483779661016949e-5
chr1_170650000_170700000	-1.87849	-1.28579	0.5927037227751525	boundary_score	SHH	G4	7	13	-8.81407	3.18e-7	14.582953052830018	-2.33389	-1.4231	T-test	two.sided	7.483779661016949e-5
chr4_177350000_177400000	-1.87809	-1.05232	0.825769	boundary_score	SHH	G4	7	13	-8.56279	3.5e-7	15.10728850330366	-2.34529	-1.41088	T-test	two.sided	8.012327868852459e-5
chr2_25750000_25800000	2.007657555124851	1.235474050289128	-0.772184	boundary_score	SHH	G4	7	13	8.490369704949133	3.52e-7	15.31499642499989	1.5045501661280067	2.510764944121695	T-test	two.sided	8.012327868852459e-5
chr1_201400000_201450000	1.5690903944832895	0.6595489393397085	-0.909541	boundary_score	SHH	G4	7	13	7.942669647690498	3.62e-7	17.26788199456297	1.1527840811174601	1.9853967078491186	T-test	two.sided	8.107048387096773e-5
chr20_38550000_38600000	2.125767208838774	1.3086634428686026	-0.817104	boundary_score	SHH	G4	7	13	10.177527254460273	4.35e-7	11.47197342460296	1.6683472868511555	2.583187130826392	T-test	two.sided	9.587261904761905e-5
chr12_1950000_2000000	-1.80866	-1.0823	0.7263576070183085	boundary_score	SHH	G4	7	13	-7.95005	4.49e-7	16.698555761609654	-2.28931	-1.32801	T-test	two.sided	9.6554153846153845e-005
chr10_30650000_30700000	1.7755045707124908	1.3375490685748508	-0.437956	boundary_score	SHH	G4	7	13	7.8513963362569985	4.52e-7	17.102210613799144	1.2986107349168943	2.2523984065080875	T-test	two.sided	9.6554153846153845e-005
chr2_195500000_195550000	-2.03791	-1.23794	0.7999637066490788	boundary_score	SHH	G4	7	13	-9.27618	4.66e-7	12.857208481936821	-2.51306	-1.56275	T-test	two.sided	9.803651515151515e-5
chr8_70800000_70850000	1.80021	1.2938093067090093	-0.5064	boundary_score	SHH	G4	7	13	7.741051804733526	4.79e-7	17.45457369547771	1.3105360382380833	2.289883455527917	T-test	two.sided	9.926738805970149e-5
chr4_154750000_154800000	-1.8327	-1.07211	0.7605938704812317	boundary_score	SHH	G4	7	13	-8.96822	4.92e-7	13.416206986602383	-2.27279	-1.39261	T-test	two.sided	1.0046205882352941e-4
chr5_76650000_76700000	-1.49348	-1.36607	0.12740974813872155	boundary_score	SHH	G4	7	13	-7.64006	5.14e-7	17.74769329811373	-1.90459	-1.08237	T-test	two.sided	1.0343318840579709e-4
chr15_29650000_29700000	-1.8893	-1.33789	0.5514082186133404	boundary_score	SHH	G4	7	13	-7.54766	5.62e-7	17.96608518677262	-2.41526	-1.36333	T-test	two.sided	1.1147671428571428e-4
chr17_49200000_49250000	1.654241494800174	1.2345481946892256	-0.419693	boundary_score	SHH	G4	7	13	10.45957146611729	5.79e-7	10.737011401146953	1.305099928328285	2.0033830612720633	T-test	two.sided	1.1323119718309859e-4
chr3_141250000_141300000	-1.74381	-1.24034	0.5034710658036073	boundary_score	SHH	G4	7	13	-8.00992	6.05e-7	15.761139790392928	-2.20589	-1.28172	T-test	two.sided	1.1667256944444445e-4
chrX_27900000_27950000	-1.82512	-1.28156	0.543559	boundary_score	SHH	G4	7	13	-7.55443	7.41e-7	17.169067376387673	-2.33446	-1.31578	T-test	two.sided	1.3997581081081083e-4
chr5_138750000_138800000	-1.99286	-1.25935	0.7335041040703391	boundary_score	SHH	G4	7	13	-8.03148	7.46e-7	15.209029774910565	-2.5211	-1.46461	T-test	two.sided	1.3997581081081083e-4
chr21_30250000_30300000	-1.14943	-1.14593	0.00350663	boundary_score	SHH	G4	7	13	-7.83562	7.84e-7	15.81239741502441	-1.46071	-0.838158	T-test	two.sided	1.4514453333333333e-4
chr21_19300000_19350000	-1.58551	-1.15038	0.43512933887799077	boundary_score	SHH	G4	7	13	-7.33831	8.48e-7	17.89796107990645	-2.03962	-1.1314	T-test	two.sided	1.5138036585365854e-4
chr3_132050000_132100000	-1.82094	-1.46241	0.35853117586939187	boundary_score	SHH	G4	7	13	-8.19612	8.71e-7	14.346822732459248	-2.29637	-1.34551	T-test	two.sided	1.5138036585365854e-4
chr5_74700000_74750000	1.7567717736317752	1.2345745094875682	-0.522197	boundary_score	SHH	G4	7	13	7.40894	8.73e-7	17.438625697040443	1.2574595121198713	2.256084035143679	T-test	two.sided	1.5138036585365854e-4
chr3_72450000_72500000	-1.88011	-1.24075	0.6393554484935121	boundary_score	SHH	G4	7	13	-7.30866	8.74e-7	17.971140662204256	-2.42062	-1.3396	T-test	two.sided	1.5138036585365854e-4
chr6_48800000_48850000	-1.704	-1.22208	0.48191812458100225	boundary_score	SHH	G4	7	13	-7.76339	8.77e-7	15.827419888650292	-2.16972	-1.23829	T-test	two.sided	1.5138036585365854e-4
chr3_63950000_64000000	1.8710631009343222	1.4020807393622514	-0.468982	boundary_score	SHH	G4	7	13	7.298473656529322	8.86e-7	17.988087064586292	1.3324375598425675	2.409688642026077	T-test	two.sided	1.5138036585365854e-4
chr21_19250000_19300000	-1.79534	-1.23771	0.5576356068136162	boundary_score	SHH	G4	7	13	-7.66568	8.94e-7	16.17975376724836	-2.29139	-1.2993	T-test	two.sided	1.5138036585365854e-4
chr2_79950000_80000000	1.6694920029575469	1.2493553052179047	-0.420137	boundary_score	SHH	G4	7	13	7.528640351641645	9.34e-7	16.670983208038084	1.2009315460711687	2.138052459843925	T-test	two.sided	1.5624807228915662e-4
chr3_146700000_146750000	1.6874733715216217	1.2929965648205752	-0.394477	boundary_score	SHH	G4	7	13	7.338580156518132	9.5e-7	17.566010192575728	1.2035188803927108	2.171427862650533	T-test	two.sided	1.570327380952381e-4
chr1_54850000_54900000	1.9157787651594225	1.2714777472150693	-0.644301	boundary_score	SHH	G4	7	13	7.29415	9.77e-7	17.72194495937493	1.3633587609599838	2.468198769358861	T-test	two.sided	1.5959582352941174e-4
chr10_121900000_121950000	1.345270466304622	1.103046391754071	-0.242224	boundary_score	SHH	G4	7	13	7.256155820716371	1e-6	17.858744039786174	0.955545	1.7349963339176921	T-test	two.sided	1.6145348837209302e-4
chr1_31600000_31650000	1.373406646478398	0.4603251155136039	-0.913082	boundary_score	SHH	G4	7	13	7.273163465359057	1.05e-6	17.628447507371472	0.9760849414679583	1.770728351488838	T-test	two.sided	1.6567329545454543e-4
chr19_44950000_45000000	-2.03171	-1.43683	0.5948825379182758	boundary_score	SHH	G4	7	13	-8.03075	1.05e-6	14.471825802911333	-2.57267	-1.49075	T-test	two.sided	1.6567329545454543e-4
chr11_78100000_78150000	1.7833619184963119	1.0643224365184791	-0.719039	boundary_score	SHH	G4	7	13	7.52848	1.07e-6	16.317452413488066	1.2819868676216344	2.2847369693709894	T-test	two.sided	1.6662e-4
chr9_27550000_27600000	-1.78858	-1.28246	0.5061192019572283	boundary_score	SHH	G4	7	13	-7.27504	1.08e-6	17.529627703461415	-2.3061	-1.27107	T-test	two.sided	1.6662e-4
chr1_41050000_41100000	1.5483573300409703	1.2258242453371875	-0.322533	boundary_score	SHH	G4	7	13	7.2353017964386135	1.12e-6	17.646349482806052	1.098112484712688	1.9986021753692524	T-test	two.sided	1.7054402173913042e-4
chr3_182700000_182750000	1.885517999051704	1.2518767322849733	-0.633641	boundary_score	SHH	G4	7	13	8.353320920856033	1.13e-6	13.394050694131746	1.3993322681107343	2.3717037299926735	T-test	two.sided	1.7054402173913042e-4
chrX_27800000_27850000	-1.33799	-1.05543	0.2825623046551192	boundary_score	SHH	G4	7	13	-7.42742	1.22e-6	16.420474555829305	-1.71908	-0.956898	T-test	two.sided	1.82147311827957e-4
chr4_177450000_177500000	-1.80039	-1.07946	0.7209329814051686	boundary_score	SHH	G4	7	13	-7.12022	1.24e-6	17.999209664031984	-2.33162	-1.26916	T-test	two.sided	1.8316382978723404e-4
chrX_20100000_20150000	-1.56219	-0.742569	0.8196200798237923	boundary_score	SHH	G4	7	13	-7.1267	1.27e-6	17.865037851378386	-2.02297	-1.10141	T-test	two.sided	0.000185621
chr8_37100000_37150000	-2.01338	-1.17638	0.8370022594816262	boundary_score	SHH	G4	7	13	-7.81372	1.31e-6	14.703717370418106	-2.56356	-1.4632	T-test	two.sided	1.894723958333333e-4
chr5_54450000_54500000	1.1926191342444916	0.688021	-0.504598	boundary_score	SHH	G4	7	13	7.175854397913817	1.35e-6	17.420379177794263	0.8426135698938347	1.5426246985951486	T-test	two.sided	1.926897959183673e-4
chr4_38750000_38800000	1.7339538345944385	1.0700802706619166	-0.663874	boundary_score	SHH	G4	7	13	7.076713076659841	1.36e-6	17.966593205752055	1.2191120748766278	2.2487955943122495	T-test	two.sided	1.926897959183673e-4
chr9_100300000_100350000	-1.49536	-1.13598	0.3593749130508034	boundary_score	SHH	G4	7	13	-7.0829	1.4e-6	17.83280821520966	-1.9392	-1.05151	T-test	two.sided	1.9635353535353534e-4
chr1_175150000_175200000	-1.77998	-1.10915	0.6708268891545751	boundary_score	SHH	G4	7	13	-7.0508	1.42e-6	17.97355136736692	-2.31041	-1.24954	T-test	two.sided	1.97167e-4
chr13_79300000_79350000	-1.37521	-1.21597	0.15924782988346792	boundary_score	SHH	G4	7	13	-7.09479	1.45e-6	17.65362055577573	-1.78302	-0.96741	T-test	two.sided	1.9738480392156863e-4
chr4_21450000_21500000	-1.85145	-1.21103	0.6404271011543913	boundary_score	SHH	G4	7	13	-7.38175	1.45e-6	16.182183518849545	-2.38267	-1.32024	T-test	two.sided	1.9738480392156863e-4
chr2_25700000_25750000	2.0204568448534195	1.253650823683973	-0.766806	boundary_score	SHH	G4	7	13	7.983359514635429	1.57e-6	13.764184691557888	1.4767728852881312	2.5641408044187077	T-test	two.sided	2.0893619047619046e-4
chr7_18650000_18700000	-1.3166	-1.10283	0.2137675020464014	boundary_score	SHH	G4	7	13	-7.05304	1.57e-6	17.643134319161415	-1.70935	-0.923847	T-test	two.sided	2.0893619047619046e-4
chr1_118150000_118200000	-1.88315	-1.19221	0.6909449716720585	boundary_score	SHH	G4	7	13	-7.82779	1.58e-6	14.242571750968745	-2.39831	-1.368	T-test	two.sided	2.0893619047619046e-4
chr3_148350000_148400000	-1.74715	-1.13791	0.6092337740082875	boundary_score	SHH	G4	7	13	-7.03481	1.63e-6	17.64141080105138	-2.26969	-1.2246	T-test	two.sided	2.1351462264150944e-4
chr2_144450000_144500000	-2.04942	-1.32148	0.7279384463510113	boundary_score	SHH	G4	7	13	-8.57367	1.73e-6	12.100618698935834	-2.56976	-1.52909	T-test	two.sided	2.2449579439252334e-4
chr22_26400000_26450000	1.8694211272545926	1.4659812589580656	-0.40344	boundary_score	SHH	G4	7	13	7.398987454180386	1.76e-6	15.592319400385563	1.332667449609063	2.4061748049001226	T-test	two.sided	2.2468454545454544e-4
chr21_15850000_15900000	-1.75962	-1.05619	0.7034310260114551	boundary_score	SHH	G4	7	13	-7.01217	1.77e-6	17.517034454738802	-2.28787	-1.23138	T-test	two.sided	2.2468454545454544e-4
chr1_175350000_175400000	1.8020130126940037	1.030707068951965	-0.771306	boundary_score	SHH	G4	7	13	8.033227019180414	1.78e-6	13.362942780217205	1.318733836734887	2.2852921886531203	T-test	two.sided	2.2468454545454544e-4
chr2_108400000_108450000	-1.03864	-1.09727	-0.0586286	boundary_score	SHH	G4	7	13	-6.96553	1.8e-6	17.738203311943412	-1.35225	-0.725039	T-test	two.sided	2.2516216216216214e-4
chr16_6100000_6150000	-1.95536	-1.34381	0.6115494102948706	boundary_score	SHH	G4	7	13	-8.097	1.9e-6	13.06273890860473	-2.47681	-1.4339	T-test	two.sided	2.346933628318584e-4
chr2_204850000_204900000	-1.7386	-1.09313	0.6454653845354346	boundary_score	SHH	G4	7	13	-6.99743	1.91e-6	17.357975190536216	-2.26199	-1.21521	T-test	two.sided	2.346933628318584e-4
chr9_78350000_78400000	-2.04611	-1.38802	0.6580848246308617	boundary_score	SHH	G4	7	13	-7.88895	1.93e-6	13.615882365013201	-2.60386	-1.48835	T-test	two.sided	2.3507061403508773e-4
chr3_146750000_146800000	1.7324004966269073	1.332755943951163	-0.399645	boundary_score	SHH	G4	7	13	7.010559726874502	1.95e-6	17.226857396889983	1.2115601398615963	2.253240853392218	T-test	two.sided	2.3544130434782607e-4
chr14_32250000_32300000	-2.08012	-1.2766	0.8035244514567266	boundary_score	SHH	G4	7	13	-9.26054	1.97e-6	10.685770994931753	-2.57629	-1.58395	T-test	two.sided	2.358056034482759e-4
chr17_64450000_64500000	-1.6377	-1.18851	0.44919268180241106	boundary_score	SHH	G4	7	13	-7.79813	2.03e-6	13.793898113369432	-2.08876	-1.18664	T-test	two.sided	2.4067333333333333e-4
chr6_48750000_48800000	-1.6099	-1.14913	0.4607688552241461	boundary_score	SHH	G4	7	13	-7.70569	2.06e-6	14.056738046940206	-2.05783	-1.16198	T-test	two.sided	2.4067333333333333e-4
chr5_83900000_83950000	-1.52842	-1.10429	0.42413241305127186	boundary_score	SHH	G4	7	13	-7.14494	2.07e-6	16.335669426593995	-1.98115	-1.0757	T-test	two.sided	2.4067333333333333e-4
chr7_115950000_116000000	1.918206723565121	1.2110517519118322	-0.707155	boundary_score	SHH	G4	7	13	8.364216002659129	2.08e-6	12.237616007233022	1.4196028221814596	2.4168106249487824	T-test	two.sided	2.4067333333333333e-4
chr13_31850000_31900000	1.64427	1.1672314774502917	-0.477039	boundary_score	SHH	G4	7	13	6.830245682451444	2.16e-6	17.99737631268218	1.1385023366901794	2.1500384171751605	T-test	two.sided	2.441072580645161e-4
chr9_87750000_87800000	-1.8115	-1.32669	0.4848123478628077	boundary_score	SHH	G4	7	13	-7.0446	2.17e-6	16.707028504939775	-2.35476	-1.26824	T-test	two.sided	2.441072580645161e-4
chr2_211200000_211250000	-1.81092	-1.31924	0.49167774151499305	boundary_score	SHH	G4	7	13	-6.88864	2.18e-6	17.591938219635374	-2.36414	-1.2577	T-test	two.sided	2.441072580645161e-4
chr21_15950000_16000000	-1.93526	-1.24951	0.6857569401562291	boundary_score	SHH	G4	7	13	-7.19854	2.18e-6	15.929175687413283	-2.50539	-1.36514	T-test	two.sided	2.441072580645161e-4
chr14_26300000_26350000	-1.67316	-1.02666	0.6464973009614144	boundary_score	SHH	G4	7	13	-7.39038	2.29e-6	14.960503625226252	-2.15583	-1.1905	T-test	two.sided	2.534563492063492e-4
chr1_100400000_100450000	-1.61441	-1.09997	0.5144465348322494	boundary_score	SHH	G4	7	13	-6.88458	2.3e-6	17.439222484873195	-2.10821	-1.12061	T-test	two.sided	2.534563492063492e-4
chr14_59600000_59650000	2.0727131223443362	1.4795863274967533	-0.593127	boundary_score	SHH	G4	7	13	9.366931753837441	2.35e-6	10.283795396683658	1.581509010878893	2.5639172338097795	T-test	two.sided	2.5402015503875965e-4
chr5_83950000_84000000	-1.55062	-1.12561	0.42501514689163794	boundary_score	SHH	G4	7	13	-6.79144	2.36e-6	17.946571509306068	-2.03041	-1.07084	T-test	two.sided	2.5402015503875965e-4
chr7_34100000_34150000	-1.89954	-1.29696	0.602572	boundary_score	SHH	G4	7	13	-7.70046	2.36e-6	13.771032669521267	-2.42944	-1.36964	T-test	two.sided	2.5402015503875965e-4
chr7_16050000_16100000	1.8807995335862222	1.2279234384237745	-0.652876	boundary_score	SHH	G4	7	13	6.753539979622715	2.5e-6	17.999777760394696	1.2957113128367133	2.465887754335731	T-test	two.sided	2.670192307692308e-4
chr7_121350000_121400000	-1.5999	-1.1157	0.48419432142162216	boundary_score	SHH	G4	7	13	-6.75956	2.56e-6	17.873791587395242	-2.09741	-1.10239	T-test	two.sided	2.7134045801526717e-4
chr4_108800000_108850000	1.5647872240877136	1.0731364482438375	-0.491651	boundary_score	SHH	G4	7	13	8.109119096923422	2.65e-6	12.394143031467264	1.1458277418291305	1.9837467063462968	T-test	two.sided	2.7770000000000003e-4
chr1_175100000_175150000	-1.8889	-1.14415	0.7447474459893446	boundary_score	SHH	G4	7	13	-7.61556	2.68e-6	13.7714	-2.42171	-1.3561	T-test	two.sided	2.7770000000000003e-4
chr5_103900000_103950000	-1.75166	-0.997911	0.7537496879320043	boundary_score	SHH	G4	7	13	-7.14986	2.68e-6	15.590895653768916	-2.27213	-1.23119	T-test	two.sided	2.7770000000000003e-4
chr1_14050000_14100000	1.2369701040369114	1.0092595705128153	-0.227711	boundary_score	SHH	G4	7	13	7.009701586839099	2.71e-6	16.243117118639706	0.863335	1.6106055915262842	T-test	two.sided	2.787285185185185e-4
chr18_32650000_32700000	1.8026723881468967	1.1668354320539376	-0.635837	boundary_score	SHH	G4	7	13	7.0934824833166665	2.79e-6	15.739913428824234	1.263214756707307	2.3421300195864863	T-test	two.sided	2.848466911764706e-4
chr10_122800000_122850000	1.5611191594663865	0.9829890726001537	-0.57813	boundary_score	SHH	G4	7	13	6.6797750724973906	2.9e-6	17.97978036991636	1.0700765697602364	2.0521617491725364	T-test	two.sided	2.939160583941606e-4
chr5_84500000_84550000	-1.70686	-1.1146	0.5922614297469716	boundary_score	SHH	G4	7	13	-6.66778	2.96e-6	17.997675662302168	-2.24467	-1.16905	T-test	two.sided	2.9767841726618705e-4
chr8_78450000_78500000	1.6358191580071055	1.357464851424501	-0.278354	boundary_score	SHH	G4	7	13	8.033741659355902	2.98e-6	12.356035656962899	1.1935860356242254	2.078052280389986	T-test	two.sided	2.9767841726618705e-4
chr19_50900000_50950000	-2.07899	-1.5628	0.5161811458568006	boundary_score	SHH	G4	7	13	-8.3648	3.08e-6	11.549071009501723	-2.62286	-1.53511	T-test	two.sided	3.0547e-4
chr14_26450000_26500000	-1.66764	-1.07551	0.5921314918050538	boundary_score	SHH	G4	7	13	-6.69494	3.22e-6	17.518721713958865	-2.19199	-1.14329	T-test	two.sided	3.1485704225352114e-4
chr2_85350000_85400000	1.7002679704466992	0.8550637642252773	-0.845204	boundary_score	SHH	G4	7	13	6.807757590896875	3.22e-6	16.82762286458093	1.172920591658451	2.2276153492349473	T-test	two.sided	3.1485704225352114e-4
chr9_16200000_16250000	-1.56637	-1.28718	0.279192	boundary_score	SHH	G4	7	13	-6.99211	3.53e-6	15.567878113032181	-2.04234	-1.09039	T-test	two.sided	3.427555944055944e-4
chrX_112400000_112450000	-1.33812	-1.09818	0.23993226382750407	boundary_score	SHH	G4	7	13	-6.80645	3.62e-6	16.465912002282952	-1.75392	-0.922309	T-test	two.sided	3.4905347222222226e-4
chr9_70250000_70300000	-1.63906	-0.736734	0.9023252254816498	boundary_score	SHH	G4	7	13	-6.63926	3.68e-6	17.436394395281567	-2.15893	-1.11919	T-test	two.sided	3.52391724137931e-4
chr5_103850000_103900000	-1.66883	-0.981225	0.6876003033526807	boundary_score	SHH	G4	7	13	-7.12759	3.85e-6	14.721870742766562	-2.1687	-1.16895	T-test	two.sided	3.6401216216216215e-4
chr20_14100000_14150000	1.9340342684991723	1.150172925978626	-0.783861	boundary_score	SHH	G4	7	13	8.621022131613438	3.86e-6	10.697809447640763	1.4385596741894302	2.4295088628089143	T-test	two.sided	3.6401216216216215e-4
chr3_158800000_158850000	1.7341313414028485	1.1327187781867487	-0.601413	boundary_score	SHH	G4	7	13	6.5316414194026695	3.88e-6	17.985027852030377	1.1763095116055053	2.2919531712001917	T-test	two.sided	3.6401216216216215e-4
chr5_109500000_109550000	-1.22018	-1.13654	0.0836337	boundary_score	SHH	G4	7	13	-6.51602	4.02e-6	17.97130620245313	-1.61364	-0.826718	T-test	two.sided	3.746154362416107e-4
chr14_21000000_21050000	-1.81963	-1.40152	0.4181073466146788	boundary_score	SHH	G4	7	13	-6.66276	4.1e-6	16.91973255990027	-2.39604	-1.24322	T-test	two.sided	3.795233333333333e-4
chrX_11150000_11200000	-1.80987	-1.46614	0.3437299443735934	boundary_score	SHH	G4	7	13	-8.262	4.17e-6	11.239749804108522	-2.29076	-1.32897	T-test	two.sided	3.8344668874172187e-4
chr2_194100000_194150000	-1.73396	-1.02035	0.7136129321803234	boundary_score	SHH	G4	7	13	-6.86333	4.29e-6	15.649391335590353	-2.27052	-1.19741	T-test	two.sided	3.9188585526315784e-4
chr16_6050000_6100000	-1.75478	-1.11315	0.641632	boundary_score	SHH	G4	7	13	-6.49655	4.36e-6	17.813915398606962	-2.32268	-1.18687	T-test	two.sided	3.956771241830065e-4
chr4_6000000_6050000	-1.71567	-0.826051	0.8896217357288339	boundary_score	SHH	G4	7	13	-7.29942	4.55e-6	13.639893496045271	-2.22104	-1.21031	T-test	two.sided	4.102386363636363e-4
chr2_210600000_210650000	-2.05638	-1.5593	0.4970829338169468	boundary_score	SHH	G4	7	13	-8.68387	4.61e-6	10.319788918778114	-2.58181	-1.53096	T-test	two.sided	4.1296677419354837e-4
chr12_24100000_24150000	1.7405096550495012	1.0536845668079877	-0.686825	boundary_score	SHH	G4	7	13	8.060240328459852	4.76e-6	11.43006049318809	1.2674066981454744	2.213612611953528	T-test	two.sided	4.2362515923566877e-4
chr14_103450000_103500000	1.8581874807646321	1.2809571911669895	-0.57723	boundary_score	SHH	G4	7	13	6.497709624687959	4.79e-6	17.46660747218969	1.2560568482801477	2.4603181132491163	T-test	two.sided	4.2362515923566877e-4
chr6_73700000_73750000	-1.82397	-1.18486	0.6391110083818667	boundary_score	SHH	G4	7	13	-6.6039	4.87e-6	16.712329190440705	-2.40745	-1.24048	T-test	two.sided	4.2797436708860763e-4
chr9_17500000_17550000	1.8083683222777898	1.2938748148408008	-0.514494	boundary_score	SHH	G4	7	13	6.419903263777081	4.96e-6	17.89766910898714	1.2163347112317253	2.400401933323854	T-test	two.sided	4.329360248447205e-4
chr14_64400000_64450000	1.6726231460231769	1.2802673924679975	-0.392356	boundary_score	SHH	G4	7	13	6.941493493645504	5.01e-6	14.836504196518428	1.1585354104467882	2.1867108815995655	T-test	two.sided	4.329360248447205e-4
chr10_70050000_70100000	1.8222193420102988	1.3919287858095009	-0.430291	boundary_score	SHH	G4	7	13	6.607153054831575	5.02e-6	16.591969290754406	1.239250935230007	2.405187748790591	T-test	two.sided	4.329360248447205e-4
chr21_30000000_30050000	-2.11436	-1.28234	0.8320179886905588	boundary_score	SHH	G4	7	13	-8.36483	5.51e-6	10.581975346516378	-2.67339	-1.55533	T-test	two.sided	4.7226141975308637e-4
chr14_57150000_57200000	1.5740579585760868	1.2168853108273288	-0.357173	boundary_score	SHH	G4	7	13	7.061111210830294	5.63e-6	14.018210245110852	1.096001876316694	2.0521140408354794	T-test	two.sided	4.739191616766467e-4
chr17_29550000_29600000	-2.03393	-1.31552	0.7184101426964544	boundary_score	SHH	G4	7	13	-6.87125	5.65e-6	14.830141797269087	-2.66548	-1.40238	T-test	two.sided	4.739191616766467e-4
chr20_15950000_16000000	-1.66178	-0.972406	0.6893717456653201	boundary_score	SHH	G4	7	13	-6.51027	5.67e-6	16.79100078527753	-2.20083	-1.12273	T-test	two.sided	4.739191616766467e-4
chr22_40850000_40900000	-1.40279	-0.705832	0.6969594419837423	boundary_score	SHH	G4	7	13	-6.5258	5.7e-6	16.67438582879339	-1.85699	-0.948589	T-test	two.sided	4.739191616766467e-4
chr8_106650000_106700000	-1.66552	-1.26883	0.39669193863347046	boundary_score	SHH	G4	7	13	-6.34859	5.7e-6	17.909791606136636	-2.21688	-1.11415	T-test	two.sided	4.739191616766467e-4
chr1_216750000_216800000	-2.13036	-1.60161	0.5287454082897154	boundary_score	SHH	G4	7	13	-9.51637	5.93e-6	8.881716732958376	-2.6378	-1.62292	T-test	two.sided	4.871929824561404e-4
chr2_146900000_146950000	1.4945595886144742	1.39284	-0.101719	boundary_score	SHH	G4	7	13	6.951171418045099	5.93e-6	14.337795739636443	1.03443	1.9546893496315385	T-test	two.sided	4.871929824561404e-4
chr1_219850000_219900000	1.6611535871890397	1.3251843071850664	-0.335969	boundary_score	SHH	G4	7	13	6.695735562299537	5.98e-6	15.536994122701405	1.1339469207508308	2.1883602536272484	T-test	two.sided	4.871929824561404e-4
chr7_10450000_10500000	2.042981945577133	1.470612888010422	-0.572369	boundary_score	SHH	G4	7	13	8.675989932691916	6e-6	9.93597	1.517851428833813	2.5681124623204536	T-test	two.sided	4.871929824561404e-4
chr2_198900000_198950000	0.9498665703811724	0.3344538053950018	-0.615413	boundary_score	SHH	G4	7	13	6.906122834439926	6.12e-6	14.452414139420581	0.6557370836135167	1.2439960571488282	T-test	two.sided	4.940476744186047e-4
chr20_38500000_38550000	1.9792869858716933	1.3001760530725148	-0.679111	boundary_score	SHH	G4	7	13	7.6012	6.27e-6	12.017292353656833	1.412033567427033	2.5465404043163535	T-test	two.sided	5.032309248554913e-4
chr6_5500000_5550000	-2.06816	-1.51307	0.5550889147095415	boundary_score	SHH	G4	7	13	-9.27791	6.36e-6	9.059156312407318	-2.57193	-1.5644	T-test	two.sided	5.05414e-4
chrX_116450000_116500000	-1.47351	-0.738401	0.7351136599591256	boundary_score	SHH	G4	7	13	-6.39208	6.37e-6	17.17832188555761	-1.95949	-0.98754	T-test	two.sided	5.05414e-4
chr1_95950000_96000000	-1.80591	-1.11698	0.6889261969171109	boundary_score	SHH	G4	7	13	-6.87292	6.48e-6	14.441841464144916	-2.36785	-1.24396	T-test	two.sided	5.112204545454545e-4
chr1_18100000_18150000	-1.7564	-0.957884	0.7985114531928197	boundary_score	SHH	G4	7	13	-7.32238	6.52e-6	12.741499042888185	-2.27567	-1.23712	T-test	two.sided	5.114700564971752e-4
chr1_41200000_41250000	1.927212472989851	1.5619062785637778	-0.365306	boundary_score	SHH	G4	7	13	7.956895416914098	6.91e-6	10.990401273698266	1.3940625615420994	2.4603623844376026	T-test	two.sided	5.387983695652174e-4
chr15_33800000_33850000	1.7727508474935787	1.2853745944640098	-0.487376	boundary_score	SHH	G4	7	13	6.607746329651998	6.99e-6	15.530607703441252	1.2026145168688214	2.3428871781183362	T-test	two.sided	5.387983695652174e-4
chr15_33750000_33800000	2.013009975245376	1.3495360858486436	-0.663474	boundary_score	SHH	G4	7	13	7.990492917548146	7.07e-6	10.880427500783869	1.4577810331085694	2.5682389173821827	T-test	two.sided	5.387983695652174e-4
chr2_219700000_219750000	1.6575514555307058	0.80825	-0.849301	boundary_score	SHH	G4	7	13	6.2940064623526375	7.08e-6	17.49303300017655	1.1031137297064206	2.211989181354991	T-test	two.sided	5.387983695652174e-4
chr6_83850000_83900000	1.370159129099887	0.8895508654038096	-0.480608	boundary_score	SHH	G4	7	13	6.263644874384329	7.09e-6	17.720283318466983	0.9100663121192611	1.8302519460805124	T-test	two.sided	5.387983695652174e-4
chr5_84000000_84050000	-1.40431	-1.06443	0.33988223262708306	boundary_score	SHH	G4	7	13	-6.41892	7.12e-6	16.601816237006172	-1.86674	-0.941889	T-test	two.sided	5.387983695652174e-4
chr4_46300000_46350000	-1.39993	-0.964919	0.43500656301179574	boundary_score	SHH	G4	7	13	-6.36789	7.14e-6	16.93518938769681	-1.86389	-0.935966	T-test	two.sided	5.387983695652174e-4
chr12_78100000_78150000	1.5636168665349475	0.8583497202354874	-0.705267	boundary_score	SHH	G4	7	13	6.753181507594658	7.33e-6	14.649731180202856	1.0690759996640944	2.0581577334058005	T-test	two.sided	5.471884408602151e-4
chrX_64050000_64100000	-1.52221	-1.09357	0.428645	boundary_score	SHH	G4	7	13	-6.21577	7.33e-6	17.96366023760936	-2.03679	-1.00763	T-test	two.sided	5.471884408602151e-4
chr10_124000000_124050000	0.6223025443986121	0.8888834127440433	0.26658086834543115	boundary_score	SHH	G4	7	13	6.235120881249432	7.61e-6	17.665923467518404	0.4123333033256752	0.832272	T-test	two.sided	5.650526737967914e-4
chr8_77300000_77350000	2.0571326706612894	1.5322188149508043	-0.524914	boundary_score	SHH	G4	7	13	8.03221	7.73e-6	10.644691907323276	1.4911331384834896	2.6231322028390887	T-test	two.sided	5.693584656084657e-4
chr12_27450000_27500000	-1.44586	-1.06428	0.38158427124277916	boundary_score	SHH	G4	7	13	-6.4307	7.75e-6	16.235696651602943	-1.92194	-0.96979	T-test	two.sided	5.693584656084657e-4
chr2_239500000_239550000	-1.51451	-1.22778	0.2867360443078224	boundary_score	SHH	G4	7	13	-6.2071	7.84e-6	17.76528206053677	-2.02761	-1.00141	T-test	two.sided	5.729389473684211e-4
chr10_70000000_70050000	1.8552799538223887	1.3847137777825873	-0.470566	boundary_score	SHH	G4	7	13	6.4075423164559115	8.05e-6	16.25262316941727	1.2422437827804687	2.468316124864309	T-test	two.sided	5.841772020725389e-4
chr4_177400000_177450000	-1.69828	-0.939858	0.7584228970672966	boundary_score	SHH	G4	7	13	-6.32172	8.1e-6	16.798364261222535	-2.26558	-1.13098	T-test	two.sided	5.841772020725389e-4
chr3_157150000_157200000	1.920485786125396	1.311548259194706	-0.608938	boundary_score	SHH	G4	7	13	6.535611208950045	8.12e-6	15.461380851569483	1.2957844292566287	2.545187142994163	T-test	two.sided	5.841772020725389e-4
chr10_13750000_13800000	1.5484	0.9496828464496657	-0.598719	boundary_score	SHH	G4	7	13	6.425281429712532	8.28e-6	16.04374129679274	1.0376480552824403	2.05916	T-test	two.sided	5.917146153846154e-4
chrX_112900000_112950000	-1.56938	-0.821619	0.7477617749644804	boundary_score	SHH	G4	7	13	-6.3953	8.31e-6	16.22073285663421	-2.08902	-1.04974	T-test	two.sided	5.917146153846154e-4
chr4_107950000_108000000	1.3848004197472021	1.179591934860817	-0.205208	boundary_score	SHH	G4	7	13	6.769314651789794	8.38e-6	14.20441442209327	0.946632	1.8229683464660313	T-test	two.sided	5.925669191919193e-4
chr11_78150000_78200000	1.992996409138261	1.3230298630790576	-0.669967	boundary_score	SHH	G4	7	13	7.566521562833713	8.43e-6	11.520613135596854	1.4164446414637382	2.5695481768127837	T-test	two.sided	5.925669191919193e-4
chr15_43200000_43250000	-1.73222	-0.991429	0.7407958510026181	boundary_score	SHH	G4	7	13	-6.59099	8.45e-6	15.042816111970973	-2.29227	-1.17218	T-test	two.sided	5.925669191919193e-4
chr16_73900000_73950000	-1.67622	-1.28187	0.39434694419499505	boundary_score	SHH	G4	7	13	-6.14261	8.51e-6	17.961625025104745	-2.24961	-1.10282	T-test	two.sided	5.928894999999999e-4
chr4_23700000_23750000	-1.38758	-0.540941	0.8466428780674512	boundary_score	SHH	G4	7	13	-6.30506	8.54e-6	16.71947920092949	-1.85249	-0.922673	T-test	two.sided	5.928894999999999e-4
chr19_44900000_44950000	-1.91015	-1.37954	0.5306124216228474	boundary_score	SHH	G4	7	13	-6.64448	8.81e-6	14.647204333175617	-2.52419	-1.29612	T-test	two.sided	6.060152709359606e-4
chr8_70850000_70900000	1.8141659189909147	1.317076435196247	-0.497089	boundary_score	SHH	G4	7	13	6.479681830284444	8.84e-6	15.508219273733177	1.2191065339369873	2.409225304044842	T-test	two.sided	6.060152709359606e-4
chr6_30450000_30500000	1.8604159684340846	1.128775084511015	-0.731641	boundary_score	SHH	G4	7	13	6.4213	8.86e-6	15.843127793233352	1.2457297476162237	2.475102189251946	T-test	two.sided	6.060152709359606e-4
chr3_68950000_69000000	1.5499654687304267	1.2913349899037008	-0.25863	boundary_score	SHH	G4	7	13	6.401981393009905	8.96e-6	15.922580240184184	1.036518345684005	2.0634125917768484	T-test	two.sided	6.082307317073171e-4
chr6_73650000_73700000	-1.63896	-0.902192	0.7367698825875182	boundary_score	SHH	G4	7	13	-6.6301	8.98e-6	14.663210211405392	-2.16691	-1.11101	T-test	two.sided	6.082307317073171e-4
chr5_121950000_122000000	-1.71067	-1.33355	0.3771239792636313	boundary_score	SHH	G4	7	13	-6.74045	9.21e-6	14.075354451672494	-2.25473	-1.16661	T-test	two.sided	6.185734597156398e-4
chr5_57300000_57350000	1.6725286012874225	0.9800041393596884	-0.692524	boundary_score	SHH	G4	7	13	6.106486033363713	9.27e-6	17.9099	1.0968916349629099	2.2481655676119354	T-test	two.sided	6.185734597156398e-4
chr6_42050000_42100000	-1.5885	-1.23052	0.35797972069803646	boundary_score	SHH	G4	7	13	-6.2122	9.33e-6	17.05630709382252	-2.12785	-1.04914	T-test	two.sided	6.185734597156398e-4
chr5_120800000_120850000	-1.59659	-1.26536	0.3312238168407435	boundary_score	SHH	G4	7	13	-6.16908	9.38e-6	17.36203762603729	-2.14175	-1.05142	T-test	two.sided	6.185734597156398e-4
chr1_5750000_5800000	-1.44427	-1.21191	0.23235789283737468	boundary_score	SHH	G4	7	13	-6.31711	9.39e-6	16.30384172543709	-1.92821	-0.960332	T-test	two.sided	6.185734597156398e-4
chr15_65150000_65200000	1.6323720374820474	1.2156759860814044	-0.416696	boundary_score	SHH	G4	7	13	6.243953452155565	9.4e-6	16.797028876053655	1.0802896274425067	2.1844544475215883	T-test	two.sided	6.185734597156398e-4
chr20_38400000_38450000	1.7230328857756378	1.1337897432282087	-0.589243	boundary_score	SHH	G4	7	13	6.080599392169413	9.59e-6	17.987877044498564	1.127675024658362	2.3183907468929137	T-test	two.sided	6.280997641509434e-4
chr4_108000000_108050000	1.248604889542492	1.1103404908320187	-0.138264	boundary_score	SHH	G4	7	13	6.107687672301214	1.01e-5	17.56213865165103	0.8183410066148493	1.6788687724701348	T-test	two.sided	6.553200934579439e-4
chr5_109450000_109500000	-1.23738	-1.09522	0.1421554692937756	boundary_score	SHH	G4	7	13	-6.45439	1.01e-5	15.241488661699474	-1.64543	-0.829317	T-test	two.sided	6.553200934579439e-4
chr11_18050000_18100000	1.4307876930972003	1.199815695902507	-0.230972	boundary_score	SHH	G4	7	13	6.061057901981785	1.02e-5	17.91196363560097	0.9346642761592666	1.9269111100351342	T-test	two.sided	6.556805555555556e-4
chr8_81000000_81050000	1.805613340004503	1.1918263435055305	-0.613787	boundary_score	SHH	G4	7	13	6.371416242013212	1.02e-5	15.663454547213561	1.2037967077177865	2.4074299722912196	T-test	two.sided	6.556805555555556e-4
chr16_5650000_5700000	1.9529723858826047	1.3494235251049929	-0.603549	boundary_score	SHH	G4	7	13	7.33828	1.03e-5	11.72634866313239	1.3716102867370883	2.534334485028121	T-test	two.sided	6.560344036697248e-4
chrX_35850000_35900000	-1.60083	-1.28135	0.3194828547272871	boundary_score	SHH	G4	7	13	-6.37342	1.03e-5	15.617946173775666	-2.13436	-1.06731	T-test	two.sided	6.560344036697248e-4
chr14_20950000_21000000	-1.75282	-1.35364	0.39918003009935654	boundary_score	SHH	G4	7	13	-6.16301	1.05e-5	16.98489993392519	-2.35292	-1.15273	T-test	two.sided	6.596945701357466e-4
chr15_73300000_73350000	1.584160964108107	0.7962226302646161	-0.787938	boundary_score	SHH	G4	7	13	7.254760749301579	1.05e-5	11.909998903073816	1.1079929134198578	2.0603290147963564	T-test	two.sided	6.596945701357466e-4
chr2_240050000_240100000	1.3250585618843653	1.211956894249315	-0.113102	boundary_score	SHH	G4	7	13	6.172729460125332	1.05e-5	16.90824130886981	0.8719712579271583	1.7781458658415725	T-test	two.sided	6.596945701357466e-4
chr17_76550000_76600000	1.9473318697132407	1.2991734858743835	-0.648158	boundary_score	SHH	G4	7	13	7.144507626810453	1.06e-5	12.233322686529004	1.3547208576666423	2.5399428817598393	T-test	two.sided	6.603088888888888e-4
chr19_11100000_11150000	-1.85135	-1.17527	0.6760841247227382	boundary_score	SHH	G4	7	13	-6.83388	1.07e-5	13.297139058415425	-2.43528	-1.26742	T-test	two.sided	6.603088888888888e-4
chr21_16000000_16050000	-1.68121	-1.04252	0.6386940815838232	boundary_score	SHH	G4	7	13	-6.05077	1.07e-5	17.77161041787067	-2.26549	-1.09693	T-test	two.sided	6.603088888888888e-4
chr7_130750000_130800000	1.550057695962913	1.0680048780048403	-0.482053	boundary_score	SHH	G4	7	13	6.167186284617567	1.07e-5	16.86032233591019	1.0194427987479469	2.0806725931778796	T-test	two.sided	6.603088888888888e-4
chr18_5050000_5100000	1.7442846474052276	1.1968984644237695	-0.547386	boundary_score	SHH	G4	7	13	6.145573610853699	1.08e-5	17.004263062447574	1.1454717662339238	2.3430975285765316	T-test	two.sided	6.635309734513274e-4
chr10_44400000_44450000	-1.27136	-1.26154	0.00982815	boundary_score	SHH	G4	7	13	-6.01515	1.09e-5	17.999999621475563	-1.71542	-0.827313	T-test	two.sided	6.667246696035243e-4
chr7_18600000_18650000	-1.5698	-1.23614	0.3336643422217253	boundary_score	SHH	G4	7	13	-6.3818	1.1e-5	15.374095770790964	-2.09299	-1.04662	T-test	two.sided	6.698903508771929e-4
chr4_143100000_143150000	1.3384809649931668	1.2082215336073343	-0.130259	boundary_score	SHH	G4	7	13	6.228090989943154	1.11e-5	16.29069428553901	0.8835512846244125	1.7934106453619212	T-test	two.sided	6.701021739130435e-4
chrX_10700000_10750000	1.8958635570252569	1.4322101179029003	-0.463653	boundary_score	SHH	G4	7	13	6.455867783164903	1.11e-5	14.933949115793787	1.2696898412317235	2.5220372728187903	T-test	two.sided	6.701021739130435e-4
chr7_148250000_148300000	-1.32088	-0.683746	0.6371385908601828	boundary_score	SHH	G4	7	13	-7.3272	1.15e-5	11.52467865764177	-1.71547	-0.926302	T-test	two.sided	6.882650862068965e-4
chrX_15750000_15800000	-1.8328	-1.374	0.4587975982646147	boundary_score	SHH	G4	7	13	-6.7374	1.15e-5	13.501019839940236	-2.41829	-1.24732	T-test	two.sided	6.882650862068965e-4
chr2_194150000_194200000	-1.68557	-0.977762	0.707805	boundary_score	SHH	G4	7	13	-6.05179	1.16e-5	17.45058261020733	-2.27205	-1.09909	T-test	two.sided	6.883162393162394e-4
chr6_28050000_28100000	1.6457607722966956	0.9885151986834252	-0.657246	boundary_score	SHH	G4	7	13	6.0612028695810745	1.16e-5	17.350612571881943	1.073776212655307	2.2177453319380844	T-test	two.sided	6.883162393162394e-4
chr13_108200000_108250000	0.9641557345059059	0.8058994275173214	-0.158256	boundary_score	SHH	G4	7	13	5.990178351172029	1.21e-5	17.786995968048373	0.6257090197644442	1.3026024492473676	T-test	two.sided	7.149297872340425e-4
chr6_135450000_135500000	1.348688927141668	0.8733730120550174	-0.475316	boundary_score	SHH	G4	7	13	6.552145402654339	1.22e-5	14.153100587360635	0.9076551872550666	1.7897226670282695	T-test	two.sided	7.177838983050847e-4
chr8_67800000_67850000	1.6251094963210568	0.9363619293879067	-0.688748	boundary_score	SHH	G4	7	13	7.131826336805267	1.23e-5	11.94329399430147	1.1283678894674891	2.1218511031746248	T-test	two.sided	7.206139240506329e-4
chr1_118100000_118150000	-2.05915	-1.37839	0.6807588150893621	boundary_score	SHH	G4	7	13	-7.82599	1.24e-5	10.241672784344932	-2.64354	-1.47476	T-test	two.sided	7.234201680672268e-4
chr1_239400000_239450000	-1.72596	-1.2064	0.5195604221903556	boundary_score	SHH	G4	7	13	-6.13095	1.26e-5	16.520604106525703	-2.32123	-1.1307	T-test	two.sided	7.289624999999999e-4
chr3_179750000_179800000	-1.85156	-1.53947	0.31208448498430197	boundary_score	SHH	G4	7	13	-7.63098	1.26e-5	10.607104500486091	-2.38802	-1.31509	T-test	two.sided	7.289624999999999e-4
chr9_87950000_88000000	-1.55612	-1.14382	0.4123007397854585	boundary_score	SHH	G4	7	13	-6.02386	1.28e-5	17.262792247069864	-2.10051	-1.01173	T-test	two.sided	7.37460580912863e-4
chr4_38700000_38750000	1.3402310923261718	1.0661713594605162	-0.27406	boundary_score	SHH	G4	7	13	5.918110029717474	1.34e-5	17.993568140043383	0.8644384536151019	1.8160237310372416	T-test	two.sided	7.688388429752067e-4
chr6_33600000_33650000	2.196100113703274	1.479541759586338	-0.716558	boundary_score	SHH	G4	7	13	8.43063	1.35e-5	9.100453162788028	1.607819390161366	2.7843808372451817	T-test	two.sided	7.713888888888888e-4
chr8_35200000_35250000	-1.68893	-1.03325	0.6556794085524646	boundary_score	SHH	G4	7	13	-6.00395	1.4e-5	17.06549328658983	-2.28225	-1.0956	T-test	two.sided	7.966803278688524e-4
chrX_115650000_115700000	1.2939851754943732	0.9028561355367515	-0.391129	boundary_score	SHH	G4	7	13	5.93816	1.41e-5	17.58510881799525	0.8353974460047973	1.752572904983949	T-test	two.sided	7.99095918367347e-4
chr19_35650000_35700000	-1.67489	-1.04089	0.6340007658690324	boundary_score	SHH	G4	7	13	-5.94024	1.44e-5	17.46247140079116	-2.26856	-1.08121	T-test	two.sided	8.12780487804878e-4
chr1_44000000_44050000	-1.62405	-1.10499	0.519058	boundary_score	SHH	G4	7	13	-6.45205	1.47e-5	14.088013193379481	-2.1636	-1.0845	T-test	two.sided	8.263542510121457e-4
chr1_41250000_41300000	2.1370200262560832	1.6618288616396162	-0.475191	boundary_score	SHH	G4	7	13	10.516113091207359	1.49e-5	7.025972448862737	1.6568554420193078	2.617184610492859	T-test	two.sided	8.342197580645161e-4
chr3_24150000_24200000	1.630800575993254	1.374885072290421	-0.255916	boundary_score	SHH	G4	7	13	6.404525144905135	1.51e-5	14.259922544780594	1.0856005013750634	2.1760006506114444	T-test	two.sided	8.420220883534136e-4
chrX_135050000_135100000	-1.73474	-1.11571	0.6190202239277482	boundary_score	SHH	G4	7	13	-6.31243	1.52e-5	14.713787461456153	-2.32148	-1.14799	T-test	two.sided	8.44208e-4
chr10_70800000_70850000	-1.43439	-1.14808	0.2863064619632254	boundary_score	SHH	G4	7	13	-6.13816	1.54e-5	15.739802420449605	-1.93044	-0.938334	T-test	two.sided	8.519083665338646e-4
chr9_83100000_83150000	1.4195166410445161	1.2013513539799585	-0.218165	boundary_score	SHH	G4	7	13	5.852607641492397	1.55e-5	17.931859996401375	0.9098111390533282	1.9292221430357042	T-test	two.sided	8.540376984126984e-4
chrX_111700000_111750000	-1.39028	-0.839349	0.5509363045458315	boundary_score	SHH	G4	7	13	-7.25836	1.56e-5	11.086445703875922	-1.81147	-0.969103	T-test	two.sided	8.561501976284585e-4
chr1_239350000_239400000	-1.80801	-1.18052	0.627489	boundary_score	SHH	G4	7	13	-6.20283	1.64e-5	15.097495891205126	-2.42894	-1.18708	T-test	two.sided	8.96511811023622e-4
chr18_55850000_55900000	1.6621548184340134	1.3098049863928838	-0.35235	boundary_score	SHH	G4	7	13	6.511342842876552	1.67e-5	13.45047654814674	1.1125477207869616	2.2117619160810653	T-test	two.sided	9.05779296875e-4
chrX_70700000_70750000	-1.77775	-1.17453	0.6032187651838447	boundary_score	SHH	G4	7	13	-6.16603	1.67e-5	15.266248086956143	-2.39134	-1.16416	T-test	two.sided	9.05779296875e-4
chr3_56600000_56650000	1.8128139449110525	1.385824624815201	-0.426989	boundary_score	SHH	G4	7	13	6.506129036217667	1.71e-5	13.404221389467281	1.2127067631216948	2.4129211267004105	T-test	two.sided	9.238657587548638e-4
chr1_95900000_95950000	-1.74789	-1.14371	0.6041788545089726	boundary_score	SHH	G4	7	13	-6.46273	1.76e-5	13.52407110777063	-2.32989	-1.1659	T-test	two.sided	9.471937984496125e-4
chr5_26500000_26550000	-1.67091	-1.06336	0.6075436538597222	boundary_score	SHH	G4	7	13	-5.81066	1.77e-5	17.724136788212135	-2.27572	-1.06609	T-test	two.sided	9.488976833976834e-4
chr1_65150000_65200000	-1.62862	-1.34721	0.2814127637229256	boundary_score	SHH	G4	7	13	-5.86775	1.78e-5	17.19222251623856	-2.21371	-1.04353	T-test	two.sided	9.505884615384615e-4
chr13_72800000_72850000	-0.97778	-0.354927	0.6228529526801202	boundary_score	SHH	G4	7	13	-6.09254	1.81e-5	15.458687883909002	-1.31897	-0.63659	T-test	two.sided	9.629061302681992e-4
chr13_79250000_79300000	-1.28143	-1.23241	0.0490211	boundary_score	SHH	G4	7	13	-6.12721	1.85e-5	15.155200704825964	-1.7268	-0.836064	T-test	two.sided	9.804293893129771e-4
chr5_122000000_122050000	-1.4579	-1.11766	0.34023724389067184	boundary_score	SHH	G4	7	13	-5.75071	1.89e-5	17.999775169179436	-1.99052	-0.92528	T-test	two.sided	9.97819391634981e-4
chr12_5850000_5900000	1.9525478854983849	1.3889788579045323	-0.563569	boundary_score	SHH	G4	7	13	8.94608	1.9e-5	8.02581	1.4495270893476377	2.455568681649132	T-test	two.sided	9.992992424242425e-4
chr11_10300000_10350000	-1.85807	-1.23131	0.6267587996851093	boundary_score	SHH	G4	7	13	-6.4724	1.92e-5	13.236225475992374	-2.47714	-1.239	T-test	two.sided	0.00100601
chr6_97500000_97550000	-1.74699	-1.38098	0.36601171723028547	boundary_score	SHH	G4	7	13	-6.71809	1.95e-5	12.225067593866815	-2.31242	-1.18156	T-test	two.sided	0.00101789
chr12_2000000_2050000	-1.5068	-0.824554	0.6822460746639915	boundary_score	SHH	G4	7	13	-6.6001	1.96e-5	12.646881592931386	-2.00141	-1.01219	T-test	two.sided	0.00101927
chrX_85700000_85750000	-1.48155	-1.22221	0.25933615409841654	boundary_score	SHH	G4	7	13	-5.95934	1.97e-5	16.0644	-2.0084	-0.954692	T-test	two.sided	0.00102065
chr3_27300000_27350000	1.8603983454498703	1.3598603618811131	-0.500538	boundary_score	SHH	G4	7	13	6.262169982206732	1.98e-5	14.154258228874461	1.2238647226364392	2.4969319682633015	T-test	two.sided	0.00102202
chr21_16550000_16600000	-1.48079	-1.25424	0.22655087104781502	boundary_score	SHH	G4	7	13	-6.36268	2.03e-5	13.582025876818422	-1.98139	-0.980188	T-test	two.sided	0.00104395
chr4_62450000_62500000	-1.60173	-1.13345	0.46827499085656643	boundary_score	SHH	G4	7	13	-5.77162	2.06e-5	17.401358040263315	-2.18621	-1.01724	T-test	two.sided	0.00104996
chr8_85100000_85150000	-1.30436	-0.450971	0.8533933624371541	boundary_score	SHH	G4	7	13	-6.43093	2.06e-5	13.21850601514992	-1.74181	-0.866919	T-test	two.sided	0.00104996
chr20_32700000_32750000	-1.93019	-1.23509	0.6950997981075614	boundary_score	SHH	G4	7	13	-6.99492	2.07e-5	11.206668443918577	-2.53617	-1.32421	T-test	two.sided	0.00104996
chr19_29950000_30000000	-1.77816	-1.18212	0.5960403760630595	boundary_score	SHH	G4	7	13	-6.07697	2.09e-5	15.050271039498842	-2.40165	-1.15466	T-test	two.sided	0.00104996
chr5_10150000_10200000	-1.46727	-0.953102	0.5141641591031162	boundary_score	SHH	G4	7	13	-5.70223	2.09e-5	17.982927182362282	-2.0079	-0.926632	T-test	two.sided	0.00104996
chr4_62400000_62450000	-1.60487	-1.1032	0.5016681594581123	boundary_score	SHH	G4	7	13	-5.70404	2.1e-5	17.958032431888135	-2.19607	-1.01366	T-test	two.sided	0.00104996
chr14_57350000_57400000	-2.17982	-1.58399	0.5958310622009576	boundary_score	SHH	G4	7	13	-8.74199	2.11e-5	8.107168366999533	-2.75351	-1.60614	T-test	two.sided	0.00104996
chr12_59200000_59250000	1.1914390448537353	0.6282924152668009	-0.563147	boundary_score	SHH	G4	7	13	6.03453	2.12e-5	15.260641593787652	0.7712371102364559	1.6116409794710147	T-test	two.sided	0.00104996
chr5_38350000_38400000	2.0365029815770055	1.3047170062675575	-0.731786	boundary_score	SHH	G4	7	13	7.7004068190155825	2.12e-5	9.564409033094021	1.44358	2.629430089432371	T-test	two.sided	0.00104996
chr3_13450000_13500000	-1.12594	-0.740824	0.3851207659247709	boundary_score	SHH	G4	7	13	-5.73178	2.13e-5	17.625621076164943	-1.53928	-0.712613	T-test	two.sided	0.00104996
chr4_6700000_6750000	1.7831970472722491	1.3179736948194745	-0.465223	boundary_score	SHH	G4	7	13	6.221192591742394	2.13e-5	14.141767199663327	1.1690087848470694	2.3973853096974285	T-test	two.sided	0.00104996
chr2_161050000_161100000	1.7641297957495379	0.8990614003010292	-0.865068	boundary_score	SHH	G4	7	13	6.4104176334183425	2.14e-5	13.208223594282144	1.1705534608373602	2.3577061306617155	T-test	two.sided	0.00104996
chrX_115700000_115750000	1.2117823186696612	0.9519530019225356	-0.259829	boundary_score	SHH	G4	7	13	5.696632730472645	2.14e-5	17.941831699619087	0.764772	1.6587923435704635	T-test	two.sided	0.00104996
chr10_75950000_76000000	-1.44241	-0.774868	0.667544	boundary_score	SHH	G4	7	13	-5.70925	2.15e-5	17.786283293050086	-1.97366	-0.911168	T-test	two.sided	0.00105115
chr15_42100000_42150000	-1.65233	-1.22736	0.42496904713977546	boundary_score	SHH	G4	7	13	-5.68432	2.17e-5	17.991354146892345	-2.26305	-1.04161	T-test	two.sided	0.00105351
chr2_25800000_25850000	1.8005194142195182	1.05482	-0.745697	boundary_score	SHH	G4	7	13	5.97053	2.17e-5	15.606281921797908	1.1599112312109783	2.441127597228058	T-test	two.sided	0.00105351
chr5_84400000_84450000	-1.5308	-0.980746	0.5500568693388199	boundary_score	SHH	G4	7	13	-5.70966	2.18e-5	17.728427445056308	-2.09469	-0.966911	T-test	two.sided	0.00105468
chr7_116050000_116100000	1.5971965366937162	0.8499543200342675	-0.747242	boundary_score	SHH	G4	7	13	6.362652014992388	2.19e-5	13.356227817175103	1.0563526426836831	2.1380404307037493	T-test	two.sided	0.00105584
chr12_42450000_42500000	2.0067851545752853	1.2150778497992087	-0.791707	boundary_score	SHH	G4	7	13	7.539071362967049	2.25e-5	9.769928703490946	1.4117901311155858	2.601780178034985	T-test	two.sided	0.00106625
chr14_32300000_32350000	-1.94506	-1.13293	0.8121255766114732	boundary_score	SHH	G4	7	13	-7.14993	2.25e-5	10.623238783678737	-2.54642	-1.3437	T-test	two.sided	0.00106625
chr4_29100000_29150000	-1.70012	-0.933769	0.7663481122577696	boundary_score	SHH	G4	7	13	-5.70334	2.25e-5	17.63027583740375	-2.32733	-1.07291	T-test	two.sided	0.00106625
chr6_164950000_165000000	1.73341	1.2365947307464549	-0.496819	boundary_score	SHH	G4	7	13	5.956886979773081	2.25e-5	15.578739769247258	1.1151769447030766	2.351649777288263	T-test	two.sided	0.00106625
chr7_136350000_136400000	-1.5874	-0.853796	0.7336042691245392	boundary_score	SHH	G4	7	13	-5.76784	2.25e-5	17.046013290857744	-2.16793	-1.00687	T-test	two.sided	0.00106625
chr11_61200000_61250000	1.5798769338705194	1.0679775930820388	-0.511899	boundary_score	SHH	G4	7	13	5.686323682162473	2.29e-5	17.72257728995689	0.9955052613654244	2.1642486063756143	T-test	two.sided	0.00107527
chr11_73800000_73850000	-1.9052	-1.03689	0.8683079704965201	boundary_score	SHH	G4	7	13	-7.30729	2.29e-5	10.219861652895894	-2.48444	-1.32595	T-test	two.sided	0.00107527
chr13_79000000_79050000	1.5399941491889735	1.3669894245151901	-0.173005	boundary_score	SHH	G4	7	13	6.289964637897464	2.3e-5	13.560652323020587	1.0132778860144376	2.066710412363509	T-test	two.sided	0.00107527
chr14_99450000_99500000	1.8531	1.1647299023839743	-0.688369	boundary_score	SHH	G4	7	13	5.858875817800163	2.3e-5	16.204865321100556	1.183283810694636	2.5229130900114236	T-test	two.sided	0.00107527
chr4_162150000_162200000	-1.33573	-1.16915	0.16657945641008412	boundary_score	SHH	G4	7	13	-5.65433	2.31e-5	17.99915434972859	-1.83204	-0.839427	T-test	two.sided	0.00107632
chr12_5900000_5950000	1.8585767512361515	1.3412469794660595	-0.51733	boundary_score	SHH	G4	7	13	8.175279176454568	2.33e-5	8.66979	1.3412941040588384	2.375859398413465	T-test	two.sided	0.00108201
chr15_43150000_43200000	-1.78748	-1.01707	0.770412	boundary_score	SHH	G4	7	13	-6.0347	2.35e-5	14.894775735878538	-2.4192	-1.15575	T-test	two.sided	0.00108766
chr2_196750000_196800000	-1.68078	-0.987137	0.6936453959716494	boundary_score	SHH	G4	7	13	-6.6621	2.36e-5	11.961071241842456	-2.23067	-1.13089	T-test	two.sided	0.00108866
chr11_36150000_36200000	-1.78767	-1.33863	0.4490398387566849	boundary_score	SHH	G4	7	13	-6.01875	2.37e-5	14.973902082603617	-2.42084	-1.1545	T-test	two.sided	0.00108965
chr12_86850000_86900000	-1.52553	-0.688863	0.8366696718509945	boundary_score	SHH	G4	7	13	-5.82012	2.42e-5	16.306850131551002	-2.08034	-0.970726	T-test	two.sided	0.00110897
chr4_138100000_138150000	1.7480807618709666	1.1474800141413661	-0.600601	boundary_score	SHH	G4	7	13	5.647148337390418	2.45e-5	17.773007706719014	1.0971422324012334	2.3990192913406996	T-test	two.sided	0.00111902
chr21_15900000_15950000	-1.8769	-1.2012	0.6757050341754316	boundary_score	SHH	G4	7	13	-7.19458	2.49e-5	10.319099264657064	-2.45575	-1.29806	T-test	two.sided	0.00112986
chr5_84450000_84500000	-1.68847	-1.06697	0.621493	boundary_score	SHH	G4	7	13	-5.81129	2.49e-5	16.256654465679492	-2.30362	-1.07332	T-test	two.sided	0.00112986
chr14_57200000_57250000	1.5240021323389543	1.1841917174346475	-0.33981	boundary_score	SHH	G4	7	13	5.893028021710616	2.51e-5	15.612112064841504	0.9746621090702203	2.0733421556076883	T-test	two.sided	0.00113522
chr12_20400000_20450000	-1.39539	-1.06502	0.33036150436427153	boundary_score	SHH	G4	7	13	-5.63706	2.56e-5	17.666593900688678	-1.91615	-0.874623	T-test	two.sided	0.00115408
chr20_37000000_37050000	1.7462332692222131	1.034873852843837	-0.711359	boundary_score	SHH	G4	7	13	5.620147087526213	2.57e-5	17.815278188744955	1.0929712678115742	2.3994952706328525	T-test	two.sided	0.00115484
chr1_100450000_100500000	-1.46171	-1.16561	0.29610501588667165	boundary_score	SHH	G4	7	13	-5.62364	2.64e-5	17.664609896197483	-2.00853	-0.91489	T-test	two.sided	0.00118246
chr20_43650000_43700000	-0.803433	-0.100063	0.7033702647821831	boundary_score	SHH	G4	7	13	-5.58491	2.67e-5	17.98598952605985	-1.10568	-0.501182	T-test	two.sided	0.00119206
chr2_218100000_218150000	1.7135396561642535	0.9172056248721028	-0.796334	boundary_score	SHH	G4	7	13	6.041368112432016	2.69e-5	14.401665753450434	1.1067923293721806	2.320286982956327	T-test	two.sided	0.00119714
chr10_1000000_1050000	1.5698735855726489	1.250692509648389	-0.319181	boundary_score	SHH	G4	7	13	5.663770972585503	2.71e-5	17.151962330249372	0.9854732283684807	2.154273942776817	T-test	two.sided	0.00119836
chr3_163050000_163100000	-1.7245	-1.03598	0.6885221960313913	boundary_score	SHH	G4	7	13	-5.90403	2.71e-5	15.242379314672357	-2.34622	-1.10279	T-test	two.sided	0.00119836
chr7_116000000_116050000	1.8567469251139475	1.0445786176429577	-0.812168	boundary_score	SHH	G4	7	13	7.2288684001470305	2.75e-5	10.053894139674263	1.2848613065038257	2.4286325437240692	T-test	two.sided	0.00121218
chr17_43850000_43900000	2.056035891897103	1.219507022612209	-0.836529	boundary_score	SHH	G4	7	13	7.444498829894693	2.76e-5	9.594199459942521	1.4371178769408754	2.6749539068533306	T-test	two.sided	0.00121274
chr9_115550000_115600000	1.7433580329827039	1.0773896845640663	-0.665968	boundary_score	SHH	G4	7	13	5.562010772959029	2.81e-5	17.985123630710618	1.0848054636523679	2.40191	T-test	two.sided	0.00123082
chr4_177500000_177550000	-1.62	-1.08516	0.5348355143614295	boundary_score	SHH	G4	7	13	-5.94429	2.84e-5	14.808051724343924	-2.20154	-1.03846	T-test	two.sided	0.00124004
chr11_106050000_106100000	-1.77794	-1.12552	0.6524184536318274	boundary_score	SHH	G4	7	13	-6.90132	2.88e-5	10.771224011586568	-2.34644	-1.20944	T-test	two.sided	0.00125357
chr5_61850000_61900000	-1.57636	-0.932939	0.6434189433879209	boundary_score	SHH	G4	7	13	-5.5449	2.91e-5	17.987682006863977	-2.17366	-0.979059	T-test	two.sided	0.00126267
chr5_132150000_132200000	-1.99228	-1.46651	0.5257672775227499	boundary_score	SHH	G4	7	13	-6.77911	2.92e-5	11.086210661388112	-2.6385	-1.34605	T-test	two.sided	0.00126306
chr7_16550000_16600000	1.469105091370786	0.7629187338274067	-0.706186	boundary_score	SHH	G4	7	13	5.890502710137545	2.93e-5	15.047785491536915	0.9376636028512196	2.000546579890352	T-test	two.sided	0.00126345
chr12_123650000_123700000	1.8002891260986356	1.026066690329433	-0.774222	boundary_score	SHH	G4	7	13	5.856584855302246	2.97e-5	15.228878442389345	1.145947269981251	2.4546309822160204	T-test	two.sided	0.00127673
chr6_45950000_46000000	1.2983249205660026	0.9385950793829934	-0.35973	boundary_score	SHH	G4	7	13	6.065469471170372	2.99e-5	13.910825062085989	0.8389531197056678	1.7576967214263373	T-test	two.sided	0.00128136
chr4_18400000_18450000	-1.07632	-1.04771	0.028604228860384516	boundary_score	SHH	G4	7	13	-5.52498	3.03e-5	17.988461772950835	-1.48561	-0.667019	T-test	two.sided	0.00129451
chr22_42600000_42650000	1.7202068177495748	1.1455496830008494	-0.574657	boundary_score	SHH	G4	7	13	5.655013456026422	3.05e-5	16.701678472713734	1.077544574530913	2.362869060968237	T-test	two.sided	0.00129906
chr9_78300000_78350000	-2.05889	-1.21804	0.8408527130277849	boundary_score	SHH	G4	7	13	-7.88238	3.13e-5	8.64848	-2.65346	-1.46433	T-test	two.sided	0.00132905
chr9_89100000_89150000	-1.53475	-1.03805	0.49670118150903775	boundary_score	SHH	G4	7	13	-6.21418	3.14e-5	13.010138111268414	-2.06827	-1.00124	T-test	two.sided	0.00132923
chr12_52350000_52400000	1.6334605421717159	1.0200659704978934	-0.613395	boundary_score	SHH	G4	7	13	5.950369568544999	3.16e-5	14.391666805260455	1.04619	2.2207350869734612	T-test	two.sided	0.00133364
chr6_46000000_46050000	1.2155940255074853	1.0027895077353857	-0.212805	boundary_score	SHH	G4	7	13	5.52247	3.17e-5	17.782773341180885	0.7527381671536245	1.678449883861346	T-test	two.sided	0.0013338
chr4_153100000_153150000	1.8521232427169934	1.1767974520195201	-0.675326	boundary_score	SHH	G4	7	13	6.281453001205721	3.22e-5	12.632490909887734	1.2132369314115021	2.491009554022485	T-test	two.sided	0.00134668
chr9_122050000_122100000	1.381687987890394	1.198452230975871	-0.183236	boundary_score	SHH	G4	7	13	5.685531004859798	3.22e-5	16.20840993067332	0.8670500826198814	1.8963258931609068	T-test	two.sided	0.00134668
chr12_53500000_53550000	1.7777478875879364	1.340289173078015	-0.437459	boundary_score	SHH	G4	7	13	5.995266218123412	3.27e-5	14.013942406528152	1.1418238084361074	2.4136719667397655	T-test	two.sided	0.00136348
chr4_113200000_113250000	1.6727809012148236	0.9738034362929541	-0.698977	boundary_score	SHH	G4	7	13	5.553840942358815	3.36e-5	17.192624798391225	1.0378600387257597	2.3077017637038875	T-test	two.sided	0.0013885
chr17_55500000_55550000	-1.69204	-1.24787	0.4441624641806056	boundary_score	SHH	G4	7	13	-5.51229	3.37e-5	17.58936343147875	-2.33801	-1.04606	T-test	two.sided	0.0013885
chr5_54500000_54550000	1.4431990507594255	1.0038161539668162	-0.439383	boundary_score	SHH	G4	7	13	5.540810237650767	3.39e-5	17.27633987246211	0.8943302277018663	1.9920678738169848	T-test	two.sided	0.0013885
chr11_44050000_44100000	1.6711860568337797	1.3491368896910467	-0.322049	boundary_score	SHH	G4	7	13	6.338036987684074	3.4e-5	12.243490907080655	1.0979507724233442	2.244421341244215	T-test	two.sided	0.0013885
chr15_34050000_34100000	-1.51314	-0.760925	0.7522140371922468	boundary_score	SHH	G4	7	13	-5.4756	3.4e-5	17.92812426412595	-2.09388	-0.932399	T-test	two.sided	0.0013885
chr13_108300000_108350000	1.0978937449186401	0.8891553430094793	-0.208738	boundary_score	SHH	G4	7	13	5.739039485390597	3.41e-5	15.537559268511133	0.6913669542124288	1.5044205356248512	T-test	two.sided	0.0013885
chr18_73900000_73950000	-1.72463	-1.31268	0.4119429161198582	boundary_score	SHH	G4	7	13	-6.61673	3.41e-5	11.232560785694256	-2.29686	-1.15239	T-test	two.sided	0.0013885
chr18_6550000_6600000	1.8998081603582964	1.392956113580689	-0.506852	boundary_score	SHH	G4	7	13	5.92984	3.42e-5	14.24286744075303	1.213756779714894	2.585859541001699	T-test	two.sided	0.0013885
chr8_35150000_35200000	-1.65113	-1.03607	0.6150596187908446	boundary_score	SHH	G4	7	13	-5.80993	3.42e-5	15.024751350004985	-2.25678	-1.04548	T-test	two.sided	0.0013885
chr6_88150000_88200000	2.01575	1.5499662973109496	-0.465782	boundary_score	SHH	G4	7	13	7.38173	3.43e-5	9.33744	1.4014009969290635	2.630095421395496	T-test	two.sided	0.0013885
chr12_122250000_122300000	-1.56404	-0.749245	0.8147953364233389	boundary_score	SHH	G4	7	13	-5.4551	3.52e-5	17.97723352011031	-2.16645	-0.961627	T-test	two.sided	0.00142079
chr14_78050000_78100000	-1.68242	-1.10864	0.5737812138325131	boundary_score	SHH	G4	7	13	-6.30133	3.57e-5	12.264462172824398	-2.26276	-1.10208	T-test	two.sided	0.0014368
chr3_56550000_56600000	1.6451805919489688	1.097030316000529	-0.54815	boundary_score	SHH	G4	7	13	6.533259756418952	3.61e-5	11.377352857795895	1.0931714527460878	2.1971897311518496	T-test	two.sided	0.00144835
chr14_83250000_83300000	1.8327767413146958	1.0485606879849172	-0.784216	boundary_score	SHH	G4	7	13	6.547343835802269	3.62e-5	11.320656541700265	1.218784600722235	2.446768881907157	T-test	two.sided	0.00144835
chr1_201450000_201500000	1.2724808350889052	0.44837332720828466	-0.824108	boundary_score	SHH	G4	7	13	5.587139274210343	3.63e-5	16.52918509935876	0.790922	1.7540397926196623	T-test	two.sided	0.00144835
chr1_106000000_106050000	-1.82005	-1.14654	0.6735042639298995	boundary_score	SHH	G4	7	13	-7.42974	3.69e-5	9.127383924486836	-2.37303	-1.26707	T-test	two.sided	0.00146807
chr6_145900000_145950000	-1.47947	-0.826886	0.6525886385175326	boundary_score	SHH	G4	7	13	-6.18998	3.71e-5	12.638667001252129	-1.99733	-0.961617	T-test	two.sided	0.00147181
chr13_111350000_111400000	-1.40848	-1.33145	0.0770311	boundary_score	SHH	G4	7	13	-6.52326	3.77e-5	11.304676865523678	-1.88215	-0.934808	T-test	two.sided	0.00148712
chr8_77250000_77300000	1.8115921266711883	1.4952882686696207	-0.316304	boundary_score	SHH	G4	7	13	6.936316047362536	3.77e-5	10.124941272757987	1.2306299434554728	2.392554309886904	T-test	two.sided	0.00148712
chr10_105700000_105750000	-1.71457	-1.07758	0.6369868022275466	boundary_score	SHH	G4	7	13	-5.92536	3.82e-5	13.89548329492635	-2.33563	-1.09351	T-test	two.sided	0.00149771
chr4_83850000_83900000	-1.64286	-1.25349	0.3893659663790439	boundary_score	SHH	G4	7	13	-6.25177	3.83e-5	12.281466009907723	-2.21396	-1.07176	T-test	two.sided	0.00149771
chr5_84550000_84600000	-1.40759	-0.962939	0.4446535400218095	boundary_score	SHH	G4	7	13	-5.57901	3.83e-5	16.353653934428245	-1.94151	-0.873676	T-test	two.sided	0.00149771
chr12_83150000_83200000	-1.48969	-0.630091	0.8595974654765004	boundary_score	SHH	G4	7	13	-5.46841	3.84e-5	17.39251851003801	-2.06345	-0.915925	T-test	two.sided	0.00149771
chr9_100350000_100400000	-1.4288	-1.15477	0.274024	boundary_score	SHH	G4	7	13	-5.66918	3.87e-5	15.567591474668664	-1.96428	-0.89331	T-test	two.sided	0.00150518
chrX_110950000_111000000	-1.49372	-1.16798	0.32573893967531914	boundary_score	SHH	G4	7	13	-5.88302	3.89e-5	14.081029200531905	-2.038	-0.949446	T-test	two.sided	0.0015084
chr12_75350000_75400000	-1.34354	-1.12587	0.21767207649472364	boundary_score	SHH	G4	7	13	-5.50086	3.9e-5	17.00071713201137	-1.85885	-0.828238	T-test	two.sided	0.0015084
chr6_130250000_130300000	1.9711405154759736	1.4570295273593072	-0.514111	boundary_score	SHH	G4	7	13	7.077105591768043	3.96e-5	9.701381739590616	1.3479523233564057	2.5943287075955412	T-test	two.sided	0.0015262
chr12_123250000_123300000	-1.79517	-1.27728	0.5178821139043862	boundary_score	SHH	G4	7	13	-5.56812	3.98e-5	16.283045796703902	-2.47766	-1.11267	T-test	two.sided	0.0015262
chr7_16600000_16650000	1.6167681900092776	0.944447	-0.672321	boundary_score	SHH	G4	7	13	5.3999444625698905	3.98e-5	17.951843208273147	0.9876215019409657	2.2459148780775897	T-test	two.sided	0.0015262
chr8_84200000_84250000	-1.60509	-0.827774	0.7773123421782859	boundary_score	SHH	G4	7	13	-6.11111	3.99e-5	12.786729637938373	-2.17347	-1.0367	T-test	two.sided	0.0015262
chr11_20650000_20700000	-1.96642	-1.54227	0.4241490603914169	boundary_score	SHH	G4	7	13	-7.61991	4.04e-5	8.654144927119297	-2.55377	-1.37906	T-test	two.sided	0.00153645
chr19_11150000_11200000	-1.76708	-1.23639	0.5306893189940735	boundary_score	SHH	G4	7	13	-6.05074	4.05e-5	13.034612567982908	-2.39783	-1.13633	T-test	two.sided	0.00153645
chrX_112850000_112900000	-1.66023	-0.954566	0.7056592491940525	boundary_score	SHH	G4	7	13	-6.38549	4.05e-5	11.606632504640864	-2.22885	-1.0916	T-test	two.sided	0.00153645
chr11_18250000_18300000	1.679608066915951	1.293039458920177	-0.386569	boundary_score	SHH	G4	7	13	5.648971081703896	4.1e-5	15.487374052054259	1.0475969581377385	2.311619175694163	T-test	two.sided	0.00155119
chr10_23750000_23800000	1.8931207320723025	1.298361713065996	-0.594759	boundary_score	SHH	G4	7	13	6.538565717882932	4.14e-5	11.036369796419965	1.2561223241074744	2.5301191400371303	T-test	two.sided	0.00156112
chr2_177800000_177850000	1.4504143172759947	0.8950143847053793	-0.5554	boundary_score	SHH	G4	7	13	5.374945616798683	4.16e-5	17.989230803261496	0.8834619447340077	2.0173666898179814	T-test	two.sided	0.00156112
chr5_75200000_75250000	2.110899376157299	1.3874095963430002	-0.72349	boundary_score	SHH	G4	7	13	7.324175019821458	4.16e-5	9.114071845061332	1.4601651795718553	2.761633572742743	T-test	two.sided	0.00156112
chr2_149800000_149850000	-1.68903	-0.82882	0.8602051950132078	boundary_score	SHH	G4	7	13	-5.71808	4.21e-5	14.867357896967482	-2.31911	-1.05894	T-test	two.sided	0.00157139
chr8_51800000_51850000	-1.57476	-0.694972	0.8797928907395547	boundary_score	SHH	G4	7	13	-5.58845	4.21e-5	15.865048482493327	-2.17254	-0.976985	T-test	two.sided	0.00157139
chr8_85150000_85200000	-1.17687	-0.420372	0.7564991541107475	boundary_score	SHH	G4	7	13	-5.56143	4.31e-5	15.982795410052262	-1.62551	-0.728232	T-test	two.sided	0.00160325
chr4_138050000_138100000	1.7527773126238113	1.1477839975352035	-0.604993	boundary_score	SHH	G4	7	13	5.490194628797263	4.32e-5	16.611682095099795	1.0780046975731417	2.4275499276744807	T-test	two.sided	0.00160325
chr4_162200000_162250000	-1.30314	-1.18434	0.11879708147173065	boundary_score	SHH	G4	7	13	-5.36906	4.33e-5	17.844554176534558	-1.81337	-0.792898	T-test	two.sided	0.00160325
chr20_14150000_14200000	1.8453	1.160842007817578	-0.684461	boundary_score	SHH	G4	7	13	6.361656383521843	4.4e-5	11.486273500663817	1.2101533152880368	2.480452908156543	T-test	two.sided	0.00161992
chrX_135000000_135050000	-1.38922	-0.640704	0.7485122598973347	boundary_score	SHH	G4	7	13	-5.51205	4.4e-5	16.324099250933735	-1.92264	-0.855792	T-test	two.sided	0.00161992
chr5_10200000_10250000	-1.48223	-0.858817	0.6234110660886396	boundary_score	SHH	G4	7	13	-5.63022	4.41e-5	15.329980758124371	-2.04231	-0.922147	T-test	two.sided	0.00161992
chr10_122700000_122750000	1.5182354631254644	0.6798142663150823	-0.838421	boundary_score	SHH	G4	7	13	6.267636631684241	4.55e-5	11.75007756731976	0.9892049034924281	2.047266022758501	T-test	two.sided	0.00166255
chr6_152150000_152200000	-1.64348	-1.19437	0.4491017668748047	boundary_score	SHH	G4	7	13	-5.63853	4.55e-5	15.142857576245762	-2.26422	-1.02273	T-test	two.sided	0.00166255
chr15_73250000_73300000	2.008557563073161	1.2696	-0.738955	boundary_score	SHH	G4	7	13	6.829135422019468	4.57e-5	10.001189233457978	1.3532369794591455	2.663878146687177	T-test	two.sided	0.00166547
chr19_48100000_48150000	1.8245944915791679	1.4018198637424637	-0.422775	boundary_score	SHH	G4	7	13	5.937784861196503	4.61e-5	13.207612819665078	1.1618039913690508	2.4873849917892845	T-test	two.sided	0.00167054
chr11_79450000_79500000	-1.83558	-1.11188	0.7237035164624774	boundary_score	SHH	G4	7	13	-5.67885	4.62e-5	14.789996397795857	-2.52539	-1.14578	T-test	two.sided	0.00167054
chr2_189700000_189750000	-1.78929	-1.21166	0.5776318496005717	boundary_score	SHH	G4	7	13	-6.05803	4.62e-5	12.603603535163604	-2.42943	-1.14916	T-test	two.sided	0.00167054
chr13_59350000_59400000	-1.54002	-1.10414	0.4358887901209858	boundary_score	SHH	G4	7	13	-5.33062	4.68e-5	17.869325303256367	-2.1473	-0.932747	T-test	two.sided	0.001684
chr16_70150000_70200000	1.5918094754755467	0.706473	-0.885337	boundary_score	SHH	G4	7	13	5.543611214463234	4.7e-5	15.760744877950334	0.9823415143334971	2.2012774366175965	T-test	two.sided	0.001684
chr19_54300000_54350000	1.393250096989625	1.1322494703845118	-0.261001	boundary_score	SHH	G4	7	13	5.345648651599767	4.7e-5	17.672012263924827	0.8449520371215152	1.941548156857735	T-test	two.sided	0.001684
chr18_36850000_36900000	1.585394244297634	1.1149725071437195	-0.470422	boundary_score	SHH	G4	7	13	6.214784644404837	4.72e-5	11.860604133083555	1.0288527802749992	2.141935708320269	T-test	two.sided	0.001684
chrX_10750000_10800000	1.8469809734402578	1.458192470302134	-0.388789	boundary_score	SHH	G4	7	13	6.7560709721785726	4.72e-5	10.119217611798549	1.238821643640275	2.455140303240241	T-test	two.sided	0.001684
chr12_45150000_45200000	-1.96004	-1.42704	0.5330076655027528	boundary_score	SHH	G4	7	13	-7.32563	4.73e-5	8.892498585482086	-2.56642	-1.35366	T-test	two.sided	0.001684
chr19_45350000_45400000	1.676829454933715	1.1703231389528315	-0.506506	boundary_score	SHH	G4	7	13	5.519428085312721	4.76e-5	15.911378085905755	1.0325001199581114	2.3211587899093185	T-test	two.sided	0.00169035
chr3_148400000_148450000	-1.58625	-1.07878	0.507469	boundary_score	SHH	G4	7	13	-5.32877	4.83e-5	17.721868595319975	-2.21235	-0.96015	T-test	two.sided	0.00171083
chr5_132050000_132100000	1.5692717794225002	0.8258975138218154	-0.743374	boundary_score	SHH	G4	7	13	5.517583341464364	4.85e-5	15.8435	0.9658590078989404	2.17268	T-test	two.sided	0.00171354
chr1_170550000_170600000	-1.66144	-0.98434	0.6770967439603466	boundary_score	SHH	G4	7	13	-5.50452	4.92e-5	15.895307077373628	-2.30163	-1.02124	T-test	two.sided	0.00172947
chr5_15400000_15450000	1.9974989313466565	1.428516400865453	-0.568983	boundary_score	SHH	G4	7	13	7.027863076619386	4.92e-5	9.403390125142538	1.3587158760426947	2.636281986650618	T-test	two.sided	0.00172947
chr1_88900000_88950000	1.4017407642368893	1.251196031449962	-0.150545	boundary_score	SHH	G4	7	13	5.496645829537345	4.95e-5	15.930645947787097	0.8609365153249179	1.9425450131488606	T-test	two.sided	0.00173562
chr2_119400000_119450000	-1.64169	-0.846023	0.7956621156569187	boundary_score	SHH	G4	7	13	-5.43586	4.99e-5	16.4509	-2.2805	-1.00288	T-test	two.sided	0.00174524
chr2_211150000_211200000	-1.82642	-1.38002	0.4463970429249335	boundary_score	SHH	G4	7	13	-6.06047	5.03e-5	12.34267825473789	-2.48102	-1.17181	T-test	two.sided	0.00175462
chr4_108850000_108900000	1.4811855428806788	1.136758930168676	-0.344427	boundary_score	SHH	G4	7	13	6.016648080907947	5.06e-5	12.52350602837789	0.9472790882142473	2.01509	T-test	two.sided	0.00175462
chr9_83050000_83100000	1.4329055908694188	1.1349007548875851	-0.298005	boundary_score	SHH	G4	7	13	5.338608259255135	5.07e-5	17.349924890597627	0.8674907215360202	1.9983204602028173	T-test	two.sided	0.00175462
chr1_90550000_90600000	1.825432489861104	1.4735312532859626	-0.351901	boundary_score	SHH	G4	7	13	6.476951281988843	5.08e-5	10.754286617238757	1.2033839477041863	2.4474810320180214	T-test	two.sided	0.00175462
chr9_115000000_115050000	1.5264229645314746	0.6531866223461699	-0.873236	boundary_score	SHH	G4	7	13	7.07496	5.08e-5	9.246053154359576	1.0403351681917372	2.0125107608712125	T-test	two.sided	0.00175462
chr8_71800000_71850000	1.3951748385394735	0.8055968514808907	-0.589578	boundary_score	SHH	G4	7	13	5.847007623677516	5.24e-5	13.28083590527163	0.8807876437454912	1.909562033333456	T-test	two.sided	0.00180539
chr4_142200000_142250000	1.5242581011830079	1.1840756844250893	-0.340182	boundary_score	SHH	G4	7	13	6.1046360188258175	5.4e-5	11.948515622838663	0.9799732489502928	2.0685429534157227	T-test	two.sided	0.00185592
chr6_700000_750000	-1.54518	-1.33276	0.2124213720921067	boundary_score	SHH	G4	7	13	-5.29575	5.45e-5	17.44303967346253	-2.15959	-0.930775	T-test	two.sided	0.00186848
chr16_68550000_68600000	-1.59618	-0.96465	0.6315304294435491	boundary_score	SHH	G4	7	13	-5.29924	5.55e-5	17.304564955605187	-2.23083	-0.961536	T-test	two.sided	0.00188971
chr7_25100000_25150000	1.4897843870858232	1.2220924075013715	-0.267692	boundary_score	SHH	G4	7	13	5.488094665607617	5.55e-5	15.503851180842025	0.9128198851212191	2.066748889050427	T-test	two.sided	0.00188971
chr1_193400000_193450000	-1.63742	-1.00674	0.6306817455764162	boundary_score	SHH	G4	7	13	-5.24797	5.57e-5	17.876466992066064	-2.29325	-0.981587	T-test	two.sided	0.00188971
chr1_90600000_90650000	1.9221782869471036	1.5098402472915993	-0.412338	boundary_score	SHH	G4	7	13	7.289062249696562	5.58e-5	8.67967	1.3222581730300011	2.522098400864206	T-test	two.sided	0.00188971
chr10_85900000_85950000	-1.45742	-0.812512	0.6449096161643807	boundary_score	SHH	G4	7	13	-5.26252	5.58e-5	17.69628069705286	-2.03998	-0.874868	T-test	two.sided	0.00188971
chr11_35600000_35650000	-1.79853	-1.07944	0.7190885174218024	boundary_score	SHH	G4	7	13	-5.83103	5.64e-5	13.130690120473075	-2.4642	-1.13285	T-test	two.sided	0.00190076
chr15_67800000_67850000	-1.66862	-1.02019	0.6484257627766165	boundary_score	SHH	G4	7	13	-5.54195	5.64e-5	15.00513453888075	-2.31036	-1.02688	T-test	two.sided	0.00190076
chr20_62300000_62350000	-1.1648	-1.03743	0.12736173837533346	boundary_score	SHH	G4	7	13	-5.46001	5.71e-5	15.61446861431555	-1.61795	-0.711642	T-test	two.sided	0.00191506
chr3_126950000_127000000	-1.80893	-1.17009	0.6388366790514723	boundary_score	SHH	G4	7	13	-6.53175	5.71e-5	10.324091330872081	-2.42338	-1.19448	T-test	two.sided	0.00191506
chr6_51550000_51600000	-1.32969	-1.01292	0.31676818116209204	boundary_score	SHH	G4	7	13	-5.26262	5.73e-5	17.5483	-1.8615	-0.797874	T-test	two.sided	0.00191713
chr3_181700000_181750000	1.0752134417375643	0.9983202438214861	-0.0768932	boundary_score	SHH	G4	7	13	5.488333671558646	5.79e-5	15.316995970195599	0.658395	1.4920319633718255	T-test	two.sided	0.00192792
chr4_85750000_85800000	-1.77589	-1.31993	0.45596345166918834	boundary_score	SHH	G4	7	13	-6.23863	5.79e-5	11.235300272477565	-2.40083	-1.15095	T-test	two.sided	0.00192792
chr18_30950000_31000000	-1.94223	-1.57101	0.37121897964762546	boundary_score	SHH	G4	7	13	-7.48283	5.84e-5	8.290810784204162	-2.53713	-1.34732	T-test	two.sided	0.00193991
chr6_24350000_24400000	-1.34705	-1.26588	0.0811689	boundary_score	SHH	G4	7	13	-5.26032	5.86e-5	17.45518377220658	-1.88626	-0.807845	T-test	two.sided	0.00194191
chr14_83300000_83350000	1.8413144356234235	1.0597816117267536	-0.781533	boundary_score	SHH	G4	7	13	6.007332906159873	5.92e-5	12.107490686518979	1.1741410300949995	2.5084878411518474	T-test	two.sided	0.0019465
chr6_152100000_152150000	-1.4122	-1.06922	0.3429793285094499	boundary_score	SHH	G4	7	13	-5.20786	5.95e-5	17.988506766023857	-1.98193	-0.842474	T-test	two.sided	0.0019465
chr6_39900000_39950000	1.6206408334851927	1.1066715742892084	-0.513969	boundary_score	SHH	G4	7	13	5.588361852645101	5.95e-5	14.4435	1.0004337508923355	2.24085	T-test	two.sided	0.0019465
chr7_16650000_16700000	1.8449013495649493	1.2242676193440996	-0.620634	boundary_score	SHH	G4	7	13	5.664134332504163	5.95e-5	13.933983805454902	1.1459985475235293	2.5438041516063694	T-test	two.sided	0.0019465
chr5_134850000_134900000	-1.47313	-1.07994	0.39319531774718147	boundary_score	SHH	G4	7	13	-5.25773	5.96e-5	17.38693471938636	-2.06327	-0.882997	T-test	two.sided	0.0019465
chr18_79300000_79350000	1.2850507752435019	1.086935135936024	-0.198116	boundary_score	SHH	G4	7	13	5.207707047541974	5.98e-5	17.956485942614957	0.7665384039296521	1.8035631465573516	T-test	two.sided	0.0019465
chr1_117800000_117850000	-0.883877	-1.11721	-0.233328	boundary_score	SHH	G4	7	13	-6.19082	5.99e-5	11.328386413133767	-1.19701	-0.570745	T-test	two.sided	0.0019465
chr4_15050000_15100000	-1.5385	-0.984049	0.5544508599071624	boundary_score	SHH	G4	7	13	-5.35494	5.99e-5	16.345739584086118	-2.14651	-0.930486	T-test	two.sided	0.0019465
chr3_179700000_179750000	-1.96453	-1.56632	0.3982097390411787	boundary_score	SHH	G4	7	13	-7.29009	6e-5	8.556869461490669	-2.57898	-1.35008	T-test	two.sided	0.0019465
chr6_39950000_40000000	1.254085085180876	1.0806923559495096	-0.173393	boundary_score	SHH	G4	7	13	5.245348321063929	6.06e-5	17.441854379285097	0.7506311050445222	1.7575390653172296	T-test	two.sided	0.00196138
chr7_103500000_103550000	1.479622602388332	1.189842047397763	-0.289781	boundary_score	SHH	G4	7	13	5.2071097349993964	6.13e-5	17.82282595653658	0.8822109087095474	2.077034296067117	T-test	two.sided	0.00197347
chr12_24050000_24100000	1.6734698346344588	1.009404864844074	-0.664065	boundary_score	SHH	G4	7	13	6.546126621499336	6.14e-5	10.124662751727305	1.1048115164521213	2.2421281528167962	T-test	two.sided	0.00197347
chr17_64400000_64450000	-1.70038	-1.36573	0.3346439060384197	boundary_score	SHH	G4	7	13	-7.29455	6.14e-5	8.512805419549956	-2.23233	-1.16843	T-test	two.sided	0.00197347
chr4_44950000_45000000	1.6303801074487276	1.0153742372346877	-0.615006	boundary_score	SHH	G4	7	13	5.321696922294155	6.18e-5	16.526731604287004	0.9825941872339584	2.2781660276634965	T-test	two.sided	0.00198037
chr19_35600000_35650000	-1.50342	-1.16719	0.336223	boundary_score	SHH	G4	7	13	-5.42788	6.19e-5	15.530647060638694	-2.09203	-0.914798	T-test	two.sided	0.00198037
chr2_109100000_109150000	1.2436300584943922	0.9135690117068468	-0.330061	boundary_score	SHH	G4	7	13	5.478443274614328	6.24e-5	15.078932110217357	0.7600023955078029	1.7272577214809817	T-test	two.sided	0.00199178
chr13_111500000_111550000	1.3247017106507382	1.1752749524848798	-0.149427	boundary_score	SHH	G4	7	13	5.223396999948781	6.29e-5	17.48908480166286	0.790771	1.8586328440834445	T-test	two.sided	0.00200313
chr5_41550000_41600000	1.933418933873643	1.2691352633775173	-0.664284	boundary_score	SHH	G4	7	13	6.4675838823513665	6.38e-5	10.263559792989742	1.2696505188326226	2.597187348914663	T-test	two.sided	0.00202715
chr11_60700000_60750000	1.553386805177892	1.0378974032383064	-0.515489	boundary_score	SHH	G4	7	13	5.454959385792982	6.44e-5	15.135220578900574	0.9468944677775344	2.1598791425782498	T-test	two.sided	0.00204154
chr22_30950000_31000000	-1.73129	-1.18926	0.5420299656968822	boundary_score	SHH	G4	7	13	-5.90353	6.51e-5	12.307510048188732	-2.36849	-1.09409	T-test	two.sided	0.00205903
chr7_90550000_90600000	-1.38533	-0.491601	0.89373	boundary_score	SHH	G4	7	13	-5.23183	6.61e-5	17.1268	-1.94367	-0.82699	T-test	two.sided	0.00208591
chr10_13650000_13700000	1.4407190524678493	1.1581199576666763	-0.282599	boundary_score	SHH	G4	7	13	6.18734	6.65e-5	11.069382265609663	0.928612	1.9528260149526697	T-test	two.sided	0.00208903
chrX_32450000_32500000	-1.58427	-1.187	0.3972774377665216	boundary_score	SHH	G4	7	13	-7.08846	6.65e-5	8.741911603053014	-2.09215	-1.0764	T-test	two.sided	0.00208903
chr11_100550000_100600000	-1.47327	-1.13751	0.33575302052604655	boundary_score	SHH	G4	7	13	-5.18477	6.69e-5	17.5976	-2.07123	-0.875304	T-test	two.sided	0.00209685
chr1_175050000_175100000	-1.70991	-1.08091	0.6289998909877295	boundary_score	SHH	G4	7	13	-5.40342	6.78e-5	15.334249638310675	-2.38313	-1.03669	T-test	two.sided	0.00212028
chr3_100350000_100400000	1.5329264931222095	1.2749302051926494	-0.257996	boundary_score	SHH	G4	7	13	5.2933289336743865	6.83e-5	16.3125	0.9199650442808748	2.145887941963544	T-test	two.sided	0.00213111
chrX_135100000_135150000	-1.58413	-1.22405	0.36007985683410626	boundary_score	SHH	G4	7	13	-5.76662	6.86e-5	12.834	-2.17838	-0.989883	T-test	two.sided	0.00213567
chr7_73500000_73550000	1.4455522702163826	1.1418357533785912	-0.303717	boundary_score	SHH	G4	7	13	5.308668990860438	6.9e-5	16.108287361832787	0.8686165988153254	2.0224879416174395	T-test	two.sided	0.00214332
chr10_125900000_125950000	0.6388204459727193	0.7911460851308602	0.1523256391581409	boundary_score	SHH	G4	7	13	5.594175470022491	6.93e-5	13.824355829629077	0.3936067297558417	0.8840341621895967	T-test	two.sided	0.00214614
chr1_182850000_182900000	1.5538907323066722	1.3015570593604253	-0.252334	boundary_score	SHH	G4	7	13	7.313298738933047	6.94e-5	8.28168	1.0668089665942018	2.0409724980191424	T-test	two.sided	0.00214614
chr8_84450000_84500000	1.9698507143850836	1.2798694597215912	-0.689981	boundary_score	SHH	G4	7	13	6.317122327354049	6.98e-5	10.514060577056213	1.2796335850244727	2.6600678437456944	T-test	two.sided	0.00214894
chrX_32400000_32450000	-1.63988	-1.21135	0.42852405599439003	boundary_score	SHH	G4	7	13	-7.92495	6.98e-5	7.439601391268196	-2.12338	-1.15638	T-test	two.sided	0.00214894
chr8_117600000_117650000	-1.54854	-0.859709	0.6888316657498302	boundary_score	SHH	G4	7	13	-5.50222	7.04e-5	14.40221714957141	-2.15059	-0.946491	T-test	two.sided	0.00216262
chr19_54250000_54300000	1.6945236317722026	1.2824374375351406	-0.412086	boundary_score	SHH	G4	7	13	5.480445204769453	7.08e-5	14.536604174592645	1.0336566012140924	2.3553906623303127	T-test	two.sided	0.00217011
chr1_84800000_84850000	-1.54783	-1.33333	0.21450157153120417	boundary_score	SHH	G4	7	13	-5.39577	7.14e-5	15.1726	-2.15866	-0.93701	T-test	two.sided	0.00218368
chr3_138900000_138950000	1.595034475916156	0.9718061234554712	-0.623228	boundary_score	SHH	G4	7	13	5.152918774449998	7.23e-5	17.542457028618408	0.9434971314529519	2.2465718203793603	T-test	two.sided	0.00220634
chr3_28850000_28900000	-1.48872	-0.638121	0.850598	boundary_score	SHH	G4	7	13	-5.66642	7.34e-5	13.172320022801765	-2.05555	-0.921886	T-test	two.sided	0.002235
chr20_11300000_11350000	-1.53269	-0.680819	0.8518728247318293	boundary_score	SHH	G4	7	13	-6.00394	7.36e-5	11.507201813306722	-2.09155	-0.973829	T-test	two.sided	0.00223618
chr3_190800000_190850000	-1.74163	-1.21833	0.5232994384080802	boundary_score	SHH	G4	7	13	-5.15285	7.47e-5	17.35841086926763	-2.45361	-1.02965	T-test	two.sided	0.00226465
chr1_240800000_240850000	-1.98569	-1.56017	0.4255168686796031	boundary_score	SHH	G4	7	13	-7.18811	7.69e-5	8.319407718765415	-2.61848	-1.3529	T-test	two.sided	0.00232627
chr2_102800000_102850000	1.0997764626332707	0.7930251976733962	-0.306751	boundary_score	SHH	G4	7	13	5.157258966192355	7.72e-5	17.121828578315007	0.6501057182428477	1.5494472070236935	T-test	two.sided	0.00232813
chr15_72150000_72200000	-1.4726	-1.2491	0.22349683773769613	boundary_score	SHH	G4	7	13	-5.16926	7.75e-5	16.968401997216347	-2.07372	-0.871476	T-test	two.sided	0.00232813
chr10_66900000_66950000	-1.41027	-0.971814	0.438459	boundary_score	SHH	G4	7	13	-6.25899	7.76e-5	10.447506999487699	-1.90942	-0.911129	T-test	two.sided	0.00232813
chr5_16050000_16100000	2.046948328799091	1.3998951590857196	-0.647053	boundary_score	SHH	G4	7	13	7.4984878369015755	7.77e-5	7.828971831589855	1.4150501810076737	2.678846476590508	T-test	two.sided	0.00232813
chr8_41500000_41550000	-1.71081	-1.18469	0.526126	boundary_score	SHH	G4	7	13	-5.22193	7.78e-5	16.37645516103968	-2.40404	-1.01758	T-test	two.sided	0.00232813
chr4_175500000_175550000	1.704683044143672	1.1354939955169214	-0.569189	boundary_score	SHH	G4	7	13	5.312729962244129	7.83e-5	15.47800583163684	1.0226049004340967	2.386761187853247	T-test	two.sided	0.00233805
chr6_145650000_145700000	1.4153792210003753	1.0459380003667655	-0.369441	boundary_score	SHH	G4	7	13	5.1377462646245355	7.87e-5	17.24525966820817	0.8347827668579325	1.995975675142818	T-test	two.sided	0.00234496
chr2_183200000_183250000	-1.41524	-1.21054	0.20470177602819636	boundary_score	SHH	G4	7	13	-5.09389	7.89e-5	17.759730203664912	-1.9995	-0.83097	T-test	two.sided	0.00234588
chr17_63850000_63900000	-1.91327	-1.43556	0.47771001884891423	boundary_score	SHH	G4	7	13	-6.26159	7.99e-5	10.370409417043337	-2.59082	-1.23573	T-test	two.sided	0.00236548
chr4_85800000_85850000	-1.70314	-1.17416	0.5289823327487005	boundary_score	SHH	G4	7	13	-5.45998	7.99e-5	14.201873357904786	-2.37127	-1.035	T-test	two.sided	0.00236548
chr5_15450000_15500000	2.02181	1.4432244158977794	-0.578584	boundary_score	SHH	G4	7	13	6.868465533271328	8.02e-5	8.830933356718289	1.3539689208372114	2.6896471326494686	T-test	two.sided	0.00236931
chr4_48200000_48250000	-1.3923	-1.06369	0.32861774690040335	boundary_score	SHH	G4	7	13	-5.18728	8.1e-5	16.53515827428325	-1.95981	-0.824799	T-test	two.sided	0.00238787
chr17_67350000_67400000	1.5511455146505901	0.9066964162781237	-0.644449	boundary_score	SHH	G4	7	13	5.529345240039992	8.16e-5	13.63971305807484	0.9479747192800673	2.154316310021113	T-test	two.sided	0.00239407
chr7_38350000_38400000	1.1096513722596038	1.052799334784157	-0.056852	boundary_score	SHH	G4	7	13	5.476797380548366	8.18e-5	13.986518174612971	0.6750578375933289	1.5442449069258786	T-test	two.sided	0.00239407
chr9_4600000_4650000	-0.849334	-0.93834	-0.0890057	boundary_score	SHH	G4	7	13	-5.18778	8.19e-5	16.469244685475736	-1.1956	-0.503069	T-test	two.sided	0.00239407
chrX_148400000_148450000	-1.18993	-1.02599	0.16393886961646126	boundary_score	SHH	G4	7	13	-5.29897	8.19e-5	15.390624678229079	-1.66751	-0.712351	T-test	two.sided	0.00239407
chr14_102500000_102550000	-1.51225	-1.15196	0.3602916449245208	boundary_score	SHH	G4	7	13	-5.14095	8.31e-5	16.90346997378559	-2.13314	-0.891362	T-test	two.sided	0.00242404
chr4_156150000_156200000	2.1340301212948902	1.42386	-0.71017	boundary_score	SHH	G4	7	13	8.149064687075583	8.39e-5	6.955139278376486	1.5139853526793328	2.7540748899104477	T-test	two.sided	0.00243714
chr8_114850000_114900000	1.704578831458811	1.261412041520503	-0.443167	boundary_score	SHH	G4	7	13	5.757244378257207	8.39e-5	12.2385	1.0608770464043635	2.348280616513259	T-test	two.sided	0.00243714
chr3_117500000_117550000	1.3046319955424757	0.8386870898039475	-0.465945	boundary_score	SHH	G4	7	13	5.062134209303017	8.43e-5	17.772261164456694	0.7626768095661856	1.8465871815187656	T-test	two.sided	0.00243855
chr6_67100000_67150000	-1.48121	-0.776533	0.704673	boundary_score	SHH	G4	7	13	-5.14854	8.43e-5	16.7401	-2.08891	-0.873505	T-test	two.sided	0.00243855
chr3_179800000_179850000	-1.68822	-1.40145	0.28676869296411955	boundary_score	SHH	G4	7	13	-5.75139	8.49e-5	12.230605390271839	-2.32644	-1.05	T-test	two.sided	0.00244422
chr18_14150000_14200000	1.4258128590727754	1.2446095283285847	-0.181203	boundary_score	SHH	G4	7	13	5.348377492392519	8.5e-5	14.801103963192643	0.8569283788398792	1.9946973393056715	T-test	two.sided	0.00244422
chr3_134800000_134850000	-1.47945	-1.05311	0.4263437688820646	boundary_score	SHH	G4	7	13	-5.0707	8.51e-5	17.607414688989504	-2.09341	-0.865497	T-test	two.sided	0.00244422
chr8_85250000_85300000	-1.57774	-1.00785	0.569895	boundary_score	SHH	G4	7	13	-5.79379	8.52e-5	12.014577626479728	-2.17099	-0.984498	T-test	two.sided	0.00244422
chr1_205250000_205300000	-1.56822	-1.25747	0.3107433114880617	boundary_score	SHH	G4	7	13	-5.60653	8.56e-5	12.986689334719873	-2.17256	-0.963871	T-test	two.sided	0.00245063
chr12_20450000_20500000	-1.30254	-1.04136	0.2611793123141352	boundary_score	SHH	G4	7	13	-5.26553	8.61e-5	15.459782871791695	-1.82843	-0.77664	T-test	two.sided	0.00245987
chr5_88700000_88750000	1.5788802298953328	0.9141759915062844	-0.664704	boundary_score	SHH	G4	7	13	5.0365670096893735	8.66e-5	17.939895473138797	0.9201178131916216	2.2376426465990438	T-test	two.sided	0.00246908
chr8_83200000_83250000	-1.5269	-0.743158	0.7837415563180699	boundary_score	SHH	G4	7	13	-5.29605	8.73e-5	15.121782066144345	-2.14099	-0.912814	T-test	two.sided	0.00248394
chr2_56200000_56250000	1.4971656781056817	0.8429866178882968	-0.654179	boundary_score	SHH	G4	7	13	5.026336993114077	8.77e-5	17.99692161217451	0.8713686132937569	2.1229627429176063	T-test	two.sided	0.00249021
chr4_154800000_154850000	-1.58889	-0.840278	0.7486169856659239	boundary_score	SHH	G4	7	13	-7.01303	8.83e-5	8.388690377998525	-2.10717	-1.07062	T-test	two.sided	0.00249987
chr6_116000000_116050000	-1.71444	-1.43882	0.2756178707759639	boundary_score	SHH	G4	7	13	-6.02608	8.84e-5	10.927810697695014	-2.34114	-1.08775	T-test	two.sided	0.00249987
chr15_84100000_84150000	1.5537875090192066	0.9471564198217386	-0.606631	boundary_score	SHH	G4	7	13	5.046406420825273	8.87e-5	17.67195451900153	0.9060522422710915	2.2015227757673217	T-test	two.sided	0.00250099
chr18_72650000_72700000	0.5328380707526142	0.5473943366551807	0.014556265902566416	boundary_score	SHH	G4	7	13	5.560171019797613	8.88e-5	13.137011105917663	0.32602654433935563	0.7396495971658728	T-test	two.sided	0.00250099
chr5_120850000_120900000	-1.68948	-1.19208	0.49739241464656353	boundary_score	SHH	G4	7	13	-5.32427	8.9e-5	14.796936630438601	-2.36663	-1.01232	T-test	two.sided	0.00250155
chr11_126450000_126500000	-1.55962	-0.831697	0.7279263570935727	boundary_score	SHH	G4	7	13	-5.02262	9.03e-5	17.87284668012007	-2.21233	-0.906913	T-test	two.sided	0.00252785
chr3_115850000_115900000	1.1989643157474705	1.0093293588311432	-0.189635	boundary_score	SHH	G4	7	13	5.018572794769139	9.03e-5	17.926486001759397	0.6968950428699381	1.701033588625003	T-test	two.sided	0.00252785
chr3_66850000_66900000	1.5278840938922238	1.0570565646256804	-0.470828	boundary_score	SHH	G4	7	13	5.1254652179608176	9.08e-5	16.59667558466004	0.8977888143959838	2.1579793733884634	T-test	two.sided	0.00253674
chrX_111650000_111700000	-1.50269	-0.986947	0.5157418815973435	boundary_score	SHH	G4	7	13	-6.1544	9.13e-5	10.395999707124455	-2.04393	-0.961451	T-test	two.sided	0.00254558
chr4_125850000_125900000	-1.44927	-1.17504	0.2742212710526655	boundary_score	SHH	G4	7	13	-5.16767	9.15e-5	16.11123933480214	-2.04346	-0.855075	T-test	two.sided	0.00254605
chr20_58850000_58900000	1.3205161965910612	1.024981286495154	-0.295535	boundary_score	SHH	G4	7	13	5.1160700459431565	9.2e-5	16.62882699983434	0.7750212435882485	1.8660111495938738	T-test	two.sided	0.00255484
chr14_106050000_106100000	1.6266732061297051	1.0546633587494254	-0.57201	boundary_score	SHH	G4	7	13	5.030165425206446	9.23e-5	17.63951480697093	0.9462727900021077	2.3070736222573025	T-test	two.sided	0.00255617
chr1_99150000_99200000	-1.39244	-1.16969	0.22274817890492044	boundary_score	SHH	G4	7	13	-5.52122	9.25e-5	13.228566778667322	-1.93633	-0.848557	T-test	two.sided	0.00255617
chr6_750000_800000	-1.30001	-1.24734	0.0526649	boundary_score	SHH	G4	7	13	-5.00541	9.26e-5	17.941268619545447	-1.84579	-0.754226	T-test	two.sided	0.00255617
chr17_20950000_21000000	1.3477394819142794	0.6462218999198739	-0.701518	boundary_score	SHH	G4	7	13	5.1598757175579975	9.3e-5	16.103038061594184	0.7943162683448854	1.9011626954836736	T-test	two.sided	0.00256211
chr14_27000000_27050000	-1.46861	-1.22283	0.24577763827700044	boundary_score	SHH	G4	7	13	-5.23584	9.4e-5	15.317917183064914	-2.06538	-0.871833	T-test	two.sided	0.00258453
chr17_35900000_35950000	-1.23396	-1.14715	0.0868083	boundary_score	SHH	G4	7	13	-4.99427	9.48e-5	17.944765651436192	-1.75316	-0.714761	T-test	two.sided	0.00260138
chr4_161550000_161600000	-1.22583	-1.09778	0.12805107965233112	boundary_score	SHH	G4	7	13	-5.20289	9.58e-5	15.53194902751866	-1.72651	-0.725141	T-test	two.sided	0.00262364
chr4_114750000_114800000	-1.46207	-1.05433	0.4077358158593167	boundary_score	SHH	G4	7	13	-5.18824	9.7e-5	15.609715667965695	-2.06068	-0.863452	T-test	two.sided	0.00265127
chr7_129150000_129200000	-1.29101	-1.2376	0.0534077	boundary_score	SHH	G4	7	13	-4.9876	9.75e-5	17.86192510176585	-1.83512	-0.746895	T-test	two.sided	0.00265721
chr5_57750000_57800000	-1.16417	-0.726308	0.4378631399181565	boundary_score	SHH	G4	7	13	-5.02931	9.76e-5	17.318454589612458	-1.65186	-0.67648	T-test	two.sided	0.00265721
chr5_15500000_15550000	1.9650383736525572	1.3730510941894227	-0.591987	boundary_score	SHH	G4	7	13	6.660743162966926	9.79e-5	8.892394186213274	1.2964284703823414	2.6336482769227727	T-test	two.sided	0.00266016
chr11_44100000_44150000	1.6410900605439922	1.041455131426424	-0.599635	boundary_score	SHH	G4	7	13	5.205151869960075	9.81e-5	15.3994	0.9705974114299484	2.3115827096580364	T-test	two.sided	0.00266039
chr18_14900000_14950000	-1.39468	-1.09752	0.29715380768761374	boundary_score	SHH	G4	7	13	-4.99229	9.83e-5	17.74809455839877	-1.9822	-0.807151	T-test	two.sided	0.00266062
chr6_47350000_47400000	2.017412800552588	1.1758039717363358	-0.841609	boundary_score	SHH	G4	7	13	6.439780279054413	1e-4	9.365341803942595	1.312930638914451	2.721894962190725	T-test	two.sided	0.00270136
chr2_84400000_84450000	1.5616724487859628	1.104162855644771	-0.45751	boundary_score	SHH	G4	7	13	4.963974721958614	1.01e-4	17.95154511899466	0.9005919322794237	2.2227529652925018	T-test	two.sided	0.00272308
chr1_118050000_118100000	-1.48443	-0.995249	0.489183	boundary_score	SHH	G4	7	13	-4.96115	1.02e-4	17.936964340239733	-2.11321	-0.855653	T-test	two.sided	0.00273411
chr2_158850000_158900000	-1.46351	-1.16213	0.3013801275203764	boundary_score	SHH	G4	7	13	-5.27084	1.02e-4	14.629240552767735	-2.05664	-0.87038	T-test	two.sided	0.00273411
chr3_21950000_22000000	-1.67372	-0.968941	0.7047798859449284	boundary_score	SHH	G4	7	13	-4.98592	1.02e-4	17.606604043596448	-2.38011	-0.967333	T-test	two.sided	0.00273411
chr1_154050000_154100000	1.669402449807352	1.2993725164555658	-0.37003	boundary_score	SHH	G4	7	13	5.552372602793199	1.03e-4	12.64924823015427	1.0180201890667842	2.32078	T-test	two.sided	0.0027556
chr13_50550000_50600000	-1.47527	-0.753416	0.7218529857004379	boundary_score	SHH	G4	7	13	-4.98641	1.04e-4	17.502416889318273	-2.09811	-0.852425	T-test	two.sided	0.00276636
chr4_143500000_143550000	-1.77994	-1.04767	0.7322746913442275	boundary_score	SHH	G4	7	13	-5.408	1.04e-4	13.535601083236216	-2.48814	-1.07175	T-test	two.sided	0.00276636
chr8_85200000_85250000	-1.42094	-0.756048	0.6648894860615309	boundary_score	SHH	G4	7	13	-5.57476	1.04e-4	12.497741187515485	-1.97385	-0.868028	T-test	two.sided	0.00276636
chr21_25400000_25450000	1.6545481637842256	0.8959570457508851	-0.758591	boundary_score	SHH	G4	7	13	5.192720879112866	1.05e-4	15.20013976550145	0.9761858917756656	2.332910435792786	T-test	two.sided	0.0027823
chr6_33550000_33600000	1.94137	1.4858070393482543	-0.455562	boundary_score	SHH	G4	7	13	6.38133	1.05e-4	9.417748653692215	1.257786636581093	2.6249521842703674	T-test	two.sided	0.0027823
chr1_36550000_36600000	1.933244615683011	1.4034422258066923	-0.529802	boundary_score	SHH	G4	7	13	6.304143892502793	1.06e-4	9.594480995415605	1.246023047351861	2.6204661840141608	T-test	two.sided	0.00280345
chr1_213100000_213150000	1.5363500473800427	1.0084846435227213	-0.527865	boundary_score	SHH	G4	7	13	5.399084404730925	1.07e-4	13.496210958042711	0.9238906161972591	2.1488094785628262	T-test	two.sided	0.0028085
chr13_94650000_94700000	1.492031184547843	0.6158932539677867	-0.876138	boundary_score	SHH	G4	7	13	5.215518559749155	1.07e-4	14.897255287424505	0.8819095725381582	2.1021527965575273	T-test	two.sided	0.0028085
chr3_146800000_146850000	1.6685008517690356	1.188585220738084	-0.479916	boundary_score	SHH	G4	7	13	5.241524514342072	1.07e-4	14.67293153097096	0.9886905700046879	2.3483111335333837	T-test	two.sided	0.0028085
chr6_108000000_108050000	1.262929288841017	1.1135935314662253	-0.149336	boundary_score	SHH	G4	7	13	4.937306061940646	1.07e-4	17.980339474952288	0.7254856058238306	1.8003729718582036	T-test	two.sided	0.0028085
chr2_61850000_61900000	0.9063382664128122	0.970741	0.0644025	boundary_score	SHH	G4	7	13	4.978098416792427	1.08e-4	17.350252733455235	0.5228042142969312	1.2898723185286933	T-test	two.sided	0.00282407
chr4_8450000_8500000	1.5012641332216452	1.1991487106462464	-0.302115	boundary_score	SHH	G4	7	13	5.123278052268608	1.08e-4	15.69300144491715	0.8790833258739171	2.123444940569373	T-test	two.sided	0.00282407
chr14_91250000_91300000	-1.81975	-1.45609	0.3636565306609911	boundary_score	SHH	G4	7	13	-6.2916	1.1e-4	9.546487144359928	-2.46838	-1.17112	T-test	two.sided	0.00286557
chr4_161600000_161650000	-1.32929	-1.122	0.20729150549711672	boundary_score	SHH	G4	7	13	-4.9907	1.1e-4	17.08831766132973	-1.89102	-0.767554	T-test	two.sided	0.00286557
chr4_139550000_139600000	1.630442508776241	0.838397	-0.792045	boundary_score	SHH	G4	7	13	5.093247631800127	1.11e-4	15.868339720113802	0.9513638248269514	2.309521192725531	T-test	two.sided	0.00288621
chr13_94700000_94750000	1.6926084889005266	0.8127985372011933	-0.87981	boundary_score	SHH	G4	7	13	5.547836479884444	1.12e-4	12.412268595222132	1.0303075412878397	2.3549094365132133	T-test	two.sided	0.00289594
chr20_38450000_38500000	1.697773399539718	1.1098999845757034	-0.587873	boundary_score	SHH	G4	7	13	5.460157788643965	1.12e-4	12.914630972262383	1.0255799018098126	2.3699668972696233	T-test	two.sided	0.00289594
chr8_84150000_84200000	-1.54454	-0.938731	0.6058130439991931	boundary_score	SHH	G4	7	13	-5.0809	1.12e-4	15.980627788292715	-2.18904	-0.90005	T-test	two.sided	0.00289594
chr12_86800000_86850000	-1.38351	-0.577297	0.8062118081240016	boundary_score	SHH	G4	7	13	-5.0544	1.13e-4	16.222190145816146	-1.96313	-0.803886	T-test	two.sided	0.00290556
chr15_35500000_35550000	1.5825999498974066	1.3045650235201274	-0.278035	boundary_score	SHH	G4	7	13	5.813250655102481	1.13e-4	11.108093497888865	0.9841141540087378	2.1810857457860755	T-test	two.sided	0.00290556
chr4_86050000_86100000	1.5065642868192262	1.1513883597239853	-0.355176	boundary_score	SHH	G4	7	13	5.240680281093967	1.13e-4	14.445553391280495	0.8917712191181595	2.121357354520293	T-test	two.sided	0.00290556
chr1_26000000_26050000	1.5713403469664091	1.096250760684729	-0.47509	boundary_score	SHH	G4	7	13	5.010883427961875	1.14e-4	16.65894311384551	0.9086994752867793	2.233981218646039	T-test	two.sided	0.00292046
chr11_69700000_69750000	1.3804418224410866	1.0866136654330651	-0.293828	boundary_score	SHH	G4	7	13	5.096684638964859	1.14e-4	15.692034884500165	0.8053462900928543	1.955537354789319	T-test	two.sided	0.00292046
chr14_54400000_54450000	0.8822124452461098	0.9420083291809364	0.0597959	boundary_score	SHH	G4	7	13	5.64433	1.15e-4	11.79943366624849	0.5410191707896512	1.2234057197025685	T-test	two.sided	0.00294065
chr2_143500000_143550000	2.0137276449572123	1.3607733317376558	-0.652954	boundary_score	SHH	G4	7	13	7.0591784038251175	1.16e-4	7.850499609306042	1.3537213685991358	2.6737339213152884	T-test	two.sided	0.00296077
chr12_92750000_92800000	-1.50879	-1.21329	0.2955026100279468	boundary_score	SHH	G4	7	13	-5.35851	1.17e-4	13.39179585989109	-2.11528	-0.902302	T-test	two.sided	0.00296992
chr20_37050000_37100000	1.3974229065298132	1.0365617422604443	-0.360861	boundary_score	SHH	G4	7	13	4.896345922404177	1.17e-4	17.982961365243515	0.7977765509727848	1.9970692620868415	T-test	two.sided	0.00296992
chr9_105750000_105800000	1.7857453534323393	1.266303913393718	-0.519441	boundary_score	SHH	G4	7	13	5.722398291431321	1.17e-4	11.386956237260124	1.101737634957544	2.4697530719071343	T-test	two.sided	0.00296992
chr2_183250000_183300000	-1.51442	-1.2249	0.28952163256120483	boundary_score	SHH	G4	7	13	-4.89537	1.18e-4	17.941684146913076	-2.16451	-0.864333	T-test	two.sided	0.00297896
chr6_92800000_92850000	-1.12933	-0.928424	0.20090994742628335	boundary_score	SHH	G4	7	13	-5.1678	1.18e-4	14.874238792480472	-1.59547	-0.663199	T-test	two.sided	0.00297896
chr9_133500000_133550000	-1.67375	-0.941358	0.7323889275406268	boundary_score	SHH	G4	7	13	-5.00214	1.18e-4	16.528337920855716	-2.38124	-0.966252	T-test	two.sided	0.00297896
chr10_105750000_105800000	-1.58363	-1.05481	0.5288131062626115	boundary_score	SHH	G4	7	13	-5.34106	1.19e-4	13.458063431558983	-2.22197	-0.945286	T-test	two.sided	0.00298791
chr2_120200000_120250000	-1.81488	-1.38497	0.42991430996466834	boundary_score	SHH	G4	7	13	-6.497	1.19e-4	8.876907961489591	-2.44814	-1.18163	T-test	two.sided	0.00298791
chrX_116500000_116550000	-1.22727	-0.49741	0.7298555270853411	boundary_score	SHH	G4	7	13	-4.90746	1.19e-4	17.703602710289257	-1.7533	-0.701233	T-test	two.sided	0.00298791
chr17_35850000_35900000	-1.55314	-1.27789	0.27524664484577355	boundary_score	SHH	G4	7	13	-5.11436	1.2e-4	15.296434855631773	-2.19933	-0.906946	T-test	two.sided	0.00299138
chr19_7850000_7900000	1.5146111713358315	0.9264382440685135	-0.588173	boundary_score	SHH	G4	7	13	4.94002	1.2e-4	17.193606405362978	0.8682962688755816	2.160926073796081	T-test	two.sided	0.00299138
chr8_48100000_48150000	1.6542312427344452	1.0632045507273609	-0.591027	boundary_score	SHH	G4	7	13	5.262847140366306	1.2e-4	14.006459819053294	0.9801057086537365	2.3283567768151543	T-test	two.sided	0.00299138
chr8_51850000_51900000	-1.37093	-0.553929	0.817001	boundary_score	SHH	G4	7	13	-4.92059	1.2e-4	17.45343061547191	-1.95759	-0.784273	T-test	two.sided	0.00299138
chr7_111500000_111550000	-1.83159	-1.33061	0.5009738242533774	boundary_score	SHH	G4	7	13	-5.43849	1.21e-4	12.773760067441849	-2.56047	-1.1027	T-test	two.sided	0.00300478
chr1_116050000_116100000	1.5703042760123727	0.9948671884772217	-0.575437	boundary_score	SHH	G4	7	13	5.606666509206598	1.22e-4	11.800170115511982	0.9589184906297028	2.1816900613950425	T-test	two.sided	0.00300478
chr5_138850000_138900000	-1.61261	-1.05516	0.5574463819221519	boundary_score	SHH	G4	7	13	-4.91332	1.22e-4	17.445571321273118	-2.30373	-0.921487	T-test	two.sided	0.00300478
chr5_36750000_36800000	1.3927034522091448	0.6773595098625321	-0.715344	boundary_score	SHH	G4	7	13	6.138920748846666	1.22e-4	9.757359591158192	0.8855086950624954	1.899898209355794	T-test	two.sided	0.00300478
chr5_73550000_73600000	1.395224500817025	1.1297038263774921	-0.265521	boundary_score	SHH	G4	7	13	4.8758290270976525	1.22e-4	17.999718425318644	0.7940423889359998	1.9964066126980502	T-test	two.sided	0.00300478
chr8_71750000_71800000	1.8127801462898323	1.1839414039600797	-0.628839	boundary_score	SHH	G4	7	13	6.271810779483217	1.22e-4	9.379199737456307	1.1629424268496074	2.4626178657300573	T-test	two.sided	0.00300478
chr10_1050000_1100000	1.5050871865696969	1.2416451724991324	-0.263442	boundary_score	SHH	G4	7	13	5.08362	1.23e-4	15.466020938779545	0.8756898561718489	2.134484516967545	T-test	two.sided	0.00300478
chr12_59250000_59300000	1.1466860807319668	0.6393556668678038	-0.50733	boundary_score	SHH	G4	7	13	4.934148502881833	1.23e-4	17.113445379643508	0.6566167100275476	1.6367554514363858	T-test	two.sided	0.00300478
chr14_103100000_103150000	-1.53249	-1.1414	0.3910808295570685	boundary_score	SHH	G4	7	13	-4.88691	1.23e-4	17.782603855172134	-2.19189	-0.87308	T-test	two.sided	0.00300478
chr17_21000000_21050000	1.5312149149478596	1.0071665060531325	-0.524048	boundary_score	SHH	G4	7	13	4.869026394191134	1.23e-4	17.995905464915708	0.8705046684247861	2.191925161470933	T-test	two.sided	0.00300478
chr8_71700000_71750000	2.0789970314238424	1.4548247063104949	-0.624172	boundary_score	SHH	G4	7	13	7.3768690445536995	1.23e-4	7.30526	1.4181871196596751	2.7398069431880097	T-test	two.sided	0.00300478
chr14_64450000_64500000	1.558970341853911	1.3273802554277256	-0.23159	boundary_score	SHH	G4	7	13	5.3248442062902095	1.24e-4	13.405588353178256	0.928413	2.1895280747470784	T-test	two.sided	0.00300478
chr17_8950000_9000000	1.4713171579579063	1.025172815043906	-0.446144	boundary_score	SHH	G4	7	13	5.319413518664824	1.24e-4	13.442187299251877	0.8757644454719347	2.066869870443878	T-test	two.sided	0.00300478
chr4_173000000_173050000	1.75614	1.1228184569968946	-0.63332	boundary_score	SHH	G4	7	13	5.351854175240931	1.24e-4	13.22708757986751	1.0484777135823125	2.4637984534734474	T-test	two.sided	0.00300478
chr6_129500000_129550000	1.4479876424387177	0.7258045298676916	-0.722183	boundary_score	SHH	G4	7	13	4.940165803764277	1.24e-4	16.990696293930206	0.8295642045634721	2.066411080313963	T-test	two.sided	0.00300478
chr7_17900000_17950000	-1.56776	-0.963937	0.6038212305277029	boundary_score	SHH	G4	7	13	-5.04671	1.24e-4	15.769941053399497	-2.22709	-0.908429	T-test	two.sided	0.00300478
chr10_25150000_25200000	1.3832041518729297	0.7175014976953873	-0.665703	boundary_score	SHH	G4	7	13	4.9112688645846925	1.25e-4	17.32793021527495	0.7898535753756928	1.9765547283701668	T-test	two.sided	0.00301324
chr12_100250000_100300000	-1.58792	-0.887689	0.7002284388276843	boundary_score	SHH	G4	7	13	-4.90701	1.25e-4	17.38997859531081	-2.26949	-0.906342	T-test	two.sided	0.00301324
chr14_59650000_59700000	1.997320981514319	1.4528989200555944	-0.544422	boundary_score	SHH	G4	7	13	6.70681	1.25e-4	8.35074	1.3155698579775132	2.679072105051125	T-test	two.sided	0.00301324
chr12_78150000_78200000	1.462182077879561	0.9207294273182604	-0.541453	boundary_score	SHH	G4	7	13	5.204661454471671	1.26e-4	14.245338069460326	0.8606042070566428	2.063759948702479	T-test	two.sided	0.00302683
chr4_6550000_6600000	-1.02731	-1.0433	-0.0159895	boundary_score	SHH	G4	7	13	-4.86926	1.26e-4	17.83904019898816	-1.47085	-0.583775	T-test	two.sided	0.00302683
chr7_41950000_42000000	1.3068343147607724	1.0792583354095688	-0.227576	boundary_score	SHH	G4	7	13	5.397644930013179	1.27e-4	12.827546804809787	0.7830675441689416	1.8306010853526031	T-test	two.sided	0.00304559
chr2_239150000_239200000	1.5390594047036914	1.229409192493461	-0.30965	boundary_score	SHH	G4	7	13	5.418833056963873	1.28e-4	12.683845669505002	0.9239121964047269	2.1542066130026556	T-test	two.sided	0.00306428
chr3_600000_650000	-1.50139	-1.09988	0.40150604674766677	boundary_score	SHH	G4	7	13	-4.86922	1.29e-4	17.693773492068495	-2.15	-0.852779	T-test	two.sided	0.00306706
chr5_127750000_127800000	-1.47885	-1.01427	0.4645864546093616	boundary_score	SHH	G4	7	13	-4.99684	1.29e-4	16.131161016789065	-2.10584	-0.851865	T-test	two.sided	0.00306706
chr8_9050000_9100000	-1.56218	-0.956024	0.6061584791407357	boundary_score	SHH	G4	7	13	-5.38472	1.29e-4	12.86174306370854	-2.18962	-0.934744	T-test	two.sided	0.00306706
chrX_85750000_85800000	-1.10046	-1.05203	0.0484322	boundary_score	SHH	G4	7	13	-4.90462	1.29e-4	17.23642219024618	-1.57335	-0.62757	T-test	two.sided	0.00306706
chr6_71400000_71450000	-1.52203	-0.965974	0.5560542433063778	boundary_score	SHH	G4	7	13	-4.86106	1.3e-4	17.750262110039866	-2.1805	-0.863552	T-test	two.sided	0.00308556
chr8_56400000_56450000	1.364033736720832	1.2546082800139648	-0.109425	boundary_score	SHH	G4	7	13	4.854873962910995	1.31e-4	17.829414057727263	0.77335	1.9547174826721772	T-test	two.sided	0.00310398
chr21_24850000_24900000	2.0018529048744726	1.5186012292884064	-0.483252	boundary_score	SHH	G4	7	13	7.07664	1.32e-4	7.62194	1.3438511592457028	2.6598546505032425	T-test	two.sided	0.00312235
chr1_67800000_67850000	2.110504987027442	1.460245850194106	-0.650259	boundary_score	SHH	G4	7	13	6.782694518585231	1.34e-4	8.08121	1.3942213172702518	2.826788656784633	T-test	two.sided	0.00316427
chr3_190750000_190800000	-1.78851	-1.07412	0.7143963327076553	boundary_score	SHH	G4	7	13	-5.37595	1.37e-4	12.700916578192077	-2.50896	-1.06806	T-test	two.sided	0.00322962
chr18_30900000_30950000	-1.82548	-1.48863	0.3368504068831673	boundary_score	SHH	G4	7	13	-6.70003	1.38e-4	8.179068985850005	-2.45139	-1.19958	T-test	two.sided	0.00324218
chrX_110800000_110850000	1.3211971711990402	0.6615593852256808	-0.659638	boundary_score	SHH	G4	7	13	4.9268103375595445	1.38e-4	16.523515946850196	0.7541734860349627	1.8882208563631178	T-test	two.sided	0.00324218
chr1_234100000_234150000	1.2382077388619435	1.0673838880799347	-0.170824	boundary_score	SHH	G4	7	13	5.412993876120255	1.39e-4	12.426623097639293	0.7417013201091007	1.7347141576147862	T-test	two.sided	0.00324918
chr4_156450000_156500000	-1.71818	-1.24807	0.4701125920857526	boundary_score	SHH	G4	7	13	-6.07111	1.39e-4	9.650140556763784	-2.35188	-1.08448	T-test	two.sided	0.00324918
chr9_89150000_89200000	-1.4007	-0.872159	0.5285375635811251	boundary_score	SHH	G4	7	13	-5.53552	1.39e-4	11.741947032496682	-1.95337	-0.848028	T-test	two.sided	0.00324918
chr15_84050000_84100000	1.522675812572583	0.9272891458358887	-0.595387	boundary_score	SHH	G4	7	13	4.825526924588938	1.41e-4	17.7388	0.8590378022348439	2.1863138229103223	T-test	two.sided	0.00329039
chr11_36900000_36950000	-1.70948	-1.31682	0.3926655096764581	boundary_score	SHH	G4	7	13	-5.64804	1.42e-4	11.144273528866375	-2.3746	-1.04436	T-test	two.sided	0.00330817
chr12_14800000_14850000	1.6857122709187329	1.3850486434669143	-0.300664	boundary_score	SHH	G4	7	13	5.487674491996508	1.43e-4	11.902974283484264	1.015815619799341	2.355608922038125	T-test	two.sided	0.00332033
chr9_126500000_126550000	1.5154081831065285	1.1803597625364302	-0.335048	boundary_score	SHH	G4	7	13	4.882427565830546	1.43e-4	16.866100592816352	0.8601672396886233	2.170649126524434	T-test	two.sided	0.00332033
chrX_34600000_34650000	-1.45161	-1.08325	0.36836188659032776	boundary_score	SHH	G4	7	13	-5.24699	1.44e-4	13.361608732233735	-2.04765	-0.85557	T-test	two.sided	0.00333796
chr18_46700000_46750000	-1.35325	-1.32327	0.029979035606646134	boundary_score	SHH	G4	7	13	-5.59068	1.45e-4	11.33742165737693	-1.88408	-0.822418	T-test	two.sided	0.00335554
chr18_24350000_24400000	-1.06176	-0.281077	0.7806853013908208	boundary_score	SHH	G4	7	13	-4.94257	1.46e-4	16.019435278256722	-1.51712	-0.606409	T-test	two.sided	0.00336746
chrX_40650000_40700000	1.7824327832365925	0.9178028916682965	-0.86463	boundary_score	SHH	G4	7	13	5.303709325188674	1.46e-4	12.908096375808421	1.0558656761044467	2.5089998903687385	T-test	two.sided	0.00336746
chr1_54900000_54950000	1.6900789469747461	1.2695481645191486	-0.420531	boundary_score	SHH	G4	7	13	5.597612049361105	1.48e-4	11.255224003809408	1.0273725790302481	2.352785314919244	T-test	two.sided	0.00339666
chr14_53350000_53400000	1.6025410655277812	1.2356784854979586	-0.366863	boundary_score	SHH	G4	7	13	5.112950421036182	1.48e-4	14.293580193681654	0.9315982231359617	2.2734839079196005	T-test	two.sided	0.00339666
chr5_21500000_21550000	-1.55682	-1.14968	0.4071409787250857	boundary_score	SHH	G4	7	13	-4.85567	1.48e-4	16.997088665239378	-2.23328	-0.880367	T-test	two.sided	0.00339666
chr1_65200000_65250000	-1.49495	-1.15347	0.34147916278553925	boundary_score	SHH	G4	7	13	-4.81817	1.49e-4	17.46750066395155	-2.14824	-0.841662	T-test	two.sided	0.00340274
chr3_80750000_80800000	-1.44496	-1.19494	0.2500261828850864	boundary_score	SHH	G4	7	13	-5.85614	1.49e-4	10.180617618923735	-1.99342	-0.896504	T-test	two.sided	0.00340274
chr7_148150000_148200000	-1.52508	-1.21094	0.314142	boundary_score	SHH	G4	7	13	-6.27354	1.49e-4	8.94627	-2.0755	-0.97465	T-test	two.sided	0.00340274
chr12_54250000_54300000	-1.43861	-0.621775	0.8168396277725616	boundary_score	SHH	G4	7	13	-5.26308	1.5e-4	13.096912189288812	-2.02869	-0.848542	T-test	two.sided	0.00341995
chr10_114200000_114250000	0.8220958917458148	0.9039033639059989	0.0818075	boundary_score	SHH	G4	7	13	4.784097399146738	1.53e-4	17.80574675887296	0.4607924207203156	1.183399362771314	T-test	two.sided	0.00348263
chr1_44150000_44200000	1.5211672576026727	0.9955595332977868	-0.525608	boundary_score	SHH	G4	7	13	4.798659389403246	1.54e-4	17.552857178405006	0.8539602124819797	2.1883743027233655	T-test	two.sided	0.00348824
chr3_182650000_182700000	1.6599213497484901	1.0620131314292114	-0.597908	boundary_score	SHH	G4	7	13	5.801353667678658	1.54e-4	10.295156988978498	1.0248604978181237	2.294982201678857	T-test	two.sided	0.00348824
chr3_4700000_4750000	1.1293911454971106	0.7832373384335768	-0.346154	boundary_score	SHH	G4	7	13	4.931403345342429	1.54e-4	15.866807828665625	0.6435585024517975	1.6152237885424237	T-test	two.sided	0.00348824
chr22_46800000_46850000	-1.22118	-0.664762	0.5564153291112469	boundary_score	SHH	G4	7	13	-4.86028	1.55e-4	16.680107946966825	-1.75206	-0.690297	T-test	two.sided	0.00350517
chr2_67300000_67350000	1.5121403193107168	1.3472394450367686	-0.164901	boundary_score	SHH	G4	7	13	5.1889266139455525	1.57e-4	13.43419162572621	0.8846347781916347	2.1396458604297988	T-test	two.sided	0.00353887
chr2_76900000_76950000	-1.65398	-1.19275	0.4612332872344265	boundary_score	SHH	G4	7	13	-5.34452	1.57e-4	12.38832179754863	-2.32593	-0.982038	T-test	two.sided	0.00353887
chr17_43800000_43850000	1.7139683517483926	0.9091303917026814	-0.804838	boundary_score	SHH	G4	7	13	6.7391	1.58e-4	7.871712778811557	1.125810080592783	2.302126622904002	T-test	two.sided	0.00354989
chr4_16300000_16350000	1.373263969093258	1.2522334273066513	-0.121031	boundary_score	SHH	G4	7	13	5.057604850826772	1.58e-4	14.458052322755325	0.7926278636252438	1.9539000745612722	T-test	two.sided	0.00354989
chr17_48150000_48200000	1.2497938373563877	1.090750582940743	-0.159043	boundary_score	SHH	G4	7	13	4.95667	1.59e-4	15.4054	0.7135912625084413	1.7859964122043341	T-test	two.sided	0.00356658
chr12_53550000_53600000	1.663012867902035	1.0139328915039356	-0.64908	boundary_score	SHH	G4	7	13	4.824696909807521	1.61e-4	16.88978304846928	0.935424	2.3906016638916414	T-test	two.sided	0.00359981
chr15_78500000_78550000	-1.81926	-1.24583	0.5734283080229114	boundary_score	SHH	G4	7	13	-5.48772	1.61e-4	11.507068889580554	-2.54501	-1.0935	T-test	two.sided	0.00359981
chr6_164900000_164950000	1.5286070996334258	1.0734338207513465	-0.455173	boundary_score	SHH	G4	7	13	4.926002813321861	1.63e-4	15.616359700742645	0.8694551609512668	2.1877590383155847	T-test	two.sided	0.00363867
chr4_36000000_36050000	-1.37221	-1.13309	0.239114	boundary_score	SHH	G4	7	13	-5.08596	1.64e-4	14.063715248540692	-1.95063	-0.793783	T-test	two.sided	0.00364926
chr9_70300000_70350000	-1.44142	-0.599002	0.8424161269618743	boundary_score	SHH	G4	7	13	-4.76558	1.64e-4	17.576251561152706	-2.07797	-0.804863	T-test	two.sided	0.00364926
chrX_148350000_148400000	-1.18747	-0.983899	0.20357390515493676	boundary_score	SHH	G4	7	13	-5.16591	1.66e-4	13.370148996858488	-1.68268	-0.692269	T-test	two.sided	0.00368786
chr9_35600000_35650000	-1.46735	-1.20976	0.2575866738174097	boundary_score	SHH	G4	7	13	-4.85288	1.67e-4	16.30411943658615	-2.10736	-0.82733	T-test	two.sided	0.00370415
chr15_53750000_53800000	1.084184632125524	1.0796869242273404	-0.00449771	boundary_score	SHH	G4	7	13	5.012480170156468	1.7e-4	14.5357	0.6218723476067657	1.5464969166442823	T-test	two.sided	0.00374675
chr20_13750000_13800000	-1.7025	-1.16138	0.5411107705782844	boundary_score	SHH	G4	7	13	-4.9753	1.7e-4	14.871580314868066	-2.4324	-0.972586	T-test	two.sided	0.00374675
chr8_16150000_16200000	-1.2892	-0.810931	0.4782668114190283	boundary_score	SHH	G4	7	13	-4.76529	1.7e-4	17.34880035688718	-1.85911	-0.719283	T-test	two.sided	0.00374675
chr9_4250000_4300000	-1.19542	-0.668567	0.5268492156727503	boundary_score	SHH	G4	7	13	-4.8219	1.7e-4	16.600136386689996	-1.71943	-0.671403	T-test	two.sided	0.00374675
chr16_51100000_51150000	-1.37513	-0.580479	0.7946537777921319	boundary_score	SHH	G4	7	13	-4.75761	1.71e-4	17.445669406243894	-1.98377	-0.766499	T-test	two.sided	0.00374917
chr2_239450000_239500000	-1.64403	-1.16572	0.478317	boundary_score	SHH	G4	7	13	-5.22244	1.71e-4	12.859149035446924	-2.32488	-0.963188	T-test	two.sided	0.00374917
chr14_57300000_57350000	-2.17107	-1.44642	0.7246478504490789	boundary_score	SHH	G4	7	13	-7.01017	1.72e-4	7.301401591385925	-2.89731	-1.44482	T-test	two.sided	0.00374917
chr3_134750000_134800000	-1.58613	-1.06486	0.5212717958861722	boundary_score	SHH	G4	7	13	-4.81437	1.72e-4	16.631482335334987	-2.2824	-0.889861	T-test	two.sided	0.00374917
chr7_115900000_115950000	1.6814215357560949	1.1270644651812416	-0.554357	boundary_score	SHH	G4	7	13	5.409499905853137	1.72e-4	11.697391198380926	1.0022382758804713	2.360604795631718	T-test	two.sided	0.00374917
chrX_112200000_112250000	-1.38829	-0.808636	0.5796530909514173	boundary_score	SHH	G4	7	13	-4.74104	1.72e-4	17.633063042368597	-2.00441	-0.77217	T-test	two.sided	0.00374917
chrX_45300000_45350000	1.3444258956502653	0.8778314103303717	-0.466594	boundary_score	SHH	G4	7	13	4.758476834926714	1.72e-4	17.395571617722496	0.7493646423288115	1.9394871489717191	T-test	two.sided	0.00374917
chr6_88850000_88900000	1.350340973641286	0.9768644109310773	-0.373477	boundary_score	SHH	G4	7	13	4.832083851437077	1.75e-4	16.283094966207177	0.758763	1.941919176736402	T-test	two.sided	0.00380858
chr20_44700000_44750000	1.275181515167135	0.6194070378655883	-0.655774	boundary_score	SHH	G4	7	13	5.112947378716908	1.78e-4	13.467	0.7382736531941471	1.8120893771401232	T-test	two.sided	0.00386781
chr9_133550000_133600000	-1.67118	-1.17095	0.500225	boundary_score	SHH	G4	7	13	-5.0308	1.79e-4	14.120907886671837	-2.38308	-0.959275	T-test	two.sided	0.00388346
chr15_35550000_35600000	1.6690369726784462	1.2862675920034758	-0.382769	boundary_score	SHH	G4	7	13	5.324535104757359	1.8e-4	12.02787072400616	0.9862384288169295	2.3518355165399627	T-test	two.sided	0.00389299
chr18_3700000_3750000	1.3854966095945613	0.6511122850733331	-0.734384	boundary_score	SHH	G4	7	13	4.941622331090852	1.8e-4	14.930628146375382	0.7876541545536089	1.9833390646355136	T-test	two.sided	0.00389299
chr1_241550000_241600000	-1.92779	-1.44886	0.478929	boundary_score	SHH	G4	7	13	-6.11902	1.81e-4	8.927189092893464	-2.64136	-1.21421	T-test	two.sided	0.00390853
chr1_193100000_193150000	-0.496582	-0.0731359	0.4234457372282503	boundary_score	SHH	G4	7	13	-4.68919	1.83e-4	17.999633526613138	-0.719068	-0.274095	T-test	two.sided	0.00393947
chr6_67050000_67100000	-1.35829	-0.69657	0.6617238288178281	boundary_score	SHH	G4	7	13	-4.69711	1.83e-4	17.846787139076635	-1.96621	-0.750382	T-test	two.sided	0.00393947
chr10_85550000_85600000	1.7209868714726484	1.4074666709594699	-0.31352	boundary_score	SHH	G4	7	13	5.948320832743492	1.85e-4	9.351606287116148	1.0702244521623736	2.371749290782923	T-test	two.sided	0.00397635
chr10_25100000_25150000	1.3183774141503088	0.5534578016013441	-0.76492	boundary_score	SHH	G4	7	13	4.685623614850227	1.86e-4	17.93448872384547	0.7270935647082873	1.9096612635923307	T-test	two.sided	0.00399167
chr8_111850000_111900000	-1.75205	-1.48489	0.26716281759433347	boundary_score	SHH	G4	7	13	-6.16776	1.87e-4	8.73054	-2.39769	-1.10641	T-test	two.sided	0.00400076
chrX_43750000_43800000	1.3911381010310757	1.225666033815574	-0.165472	boundary_score	SHH	G4	7	13	5.361376835930825	1.87e-4	11.671634743818995	0.8240236533462896	1.9582525487158622	T-test	two.sided	0.00400076
chr1_47700000_47750000	-0.961747	-0.550799	0.4109488977369007	boundary_score	SHH	G4	7	13	-4.72441	1.89e-4	17.229316551012527	-1.39081	-0.532687	T-test	two.sided	0.00403113
chr3_27700000_27750000	-2.05927	-1.42924	0.6300252944274782	boundary_score	SHH	G4	7	13	-6.8535	1.89e-4	7.388523542505982	-2.76226	-1.35627	T-test	two.sided	0.00403113
chr13_63100000_63150000	-1.72321	-1.15569	0.5675239096877988	boundary_score	SHH	G4	7	13	-5.38734	1.9e-4	11.481979146948778	-2.42364	-1.02279	T-test	two.sided	0.00404624
chr2_102750000_102800000	1.1802487694198627	0.8121510898343438	-0.368098	boundary_score	SHH	G4	7	13	5.135421005737757	1.91e-4	13.018353667824512	0.6838129218463025	1.6766846169934229	T-test	two.sided	0.00404891
chr4_60200000_60250000	-1.47351	-1.22637	0.24713379338585673	boundary_score	SHH	G4	7	13	-5.41542	1.91e-4	11.334945359878558	-2.07023	-0.876783	T-test	two.sided	0.00404891
chr5_157250000_157300000	1.5381651571777435	1.029388223251779	-0.508777	boundary_score	SHH	G4	7	13	5.615339539711248	1.91e-4	10.423363220207614	0.9311724619990843	2.1451578523564026	T-test	two.sided	0.00404891
chr9_29200000_29250000	-1.62572	-0.983887	0.6418294564214493	boundary_score	SHH	G4	7	13	-5.39618	1.92e-4	11.402806560427655	-2.28596	-0.965468	T-test	two.sided	0.0040639
chr1_218250000_218300000	1.5349737268411776	1.1973707549016792	-0.337603	boundary_score	SHH	G4	7	13	4.8537178663788305	1.94e-4	15.433162607746093	0.8625532483810165	2.207394205301339	T-test	two.sided	0.00408135
chr3_155350000_155400000	1.5172274761775677	1.028198286347634	-0.489029	boundary_score	SHH	G4	7	13	4.675325928182498	1.94e-4	17.773110307868798	0.8348160251617871	2.199638927193348	T-test	two.sided	0.00408135
chr4_185550000_185600000	-1.87715	-1.48358	0.3935756137880641	boundary_score	SHH	G4	7	13	-6.3164	1.94e-4	8.317273622510772	-2.55795	-1.19636	T-test	two.sided	0.00408135
chr9_135650000_135700000	1.4224650865686619	0.9317030923507228	-0.490762	boundary_score	SHH	G4	7	13	4.6649879566971775	1.94e-4	17.9648	0.7817542396806975	2.0631759334566264	T-test	two.sided	0.00408135
chr2_183150000_183200000	-1.54493	-1.2804	0.26452678607818414	boundary_score	SHH	G4	7	13	-5.2172	1.95e-4	12.366407848018307	-2.18801	-0.901849	T-test	two.sided	0.00409618
chr21_20050000_20100000	-1.39134	-0.994526	0.3968114151632229	boundary_score	SHH	G4	7	13	-4.72077	1.96e-4	17.056990866838838	-2.013	-0.769677	T-test	two.sided	0.00410097
chr2_124800000_124850000	-1.21869	-1.05161	0.16707302215623232	boundary_score	SHH	G4	7	13	-4.85557	1.97e-4	15.34695908677918	-1.7526	-0.684771	T-test	two.sided	0.00410097
chr2_48900000_48950000	2.040429819856575	1.289913657477793	-0.750516	boundary_score	SHH	G4	7	13	6.947045804092305	1.97e-4	7.182034768549978	1.3494642008375144	2.7313954388756363	T-test	two.sided	0.00410097
chr2_76950000_77000000	-1.55233	-1.16825	0.3840816063436046	boundary_score	SHH	G4	7	13	-5.35214	1.97e-4	11.560379931529416	-2.18695	-0.917716	T-test	two.sided	0.00410097
chr20_41450000_41500000	-1.71972	-1.04172	0.6780080729232058	boundary_score	SHH	G4	7	13	-5.05458	1.97e-4	13.484165539074288	-2.45207	-0.987373	T-test	two.sided	0.00410097
chrX_32350000_32400000	-1.42259	-1.02251	0.4000804867502957	boundary_score	SHH	G4	7	13	-5.77616	1.97e-4	9.747119526339732	-1.97329	-0.871894	T-test	two.sided	0.00410097
chr10_13600000_13650000	0.9726765817424848	0.9512306776385413	-0.0214459	boundary_score	SHH	G4	7	13	4.680810795683076	1.98e-4	17.562669529903012	0.5353225961373735	1.4100305673475964	T-test	two.sided	0.00411561
chr6_10850000_10900000	1.0829000044611576	1.0959825139665962	0.013082509505438543	boundary_score	SHH	G4	7	13	4.681345642621791	2e-4	17.471766221736605	0.5958543771492272	1.569945631773088	T-test	two.sided	0.00415097
chr20_36950000_37000000	1.4143778481316955	0.754856	-0.659522	boundary_score	SHH	G4	7	13	4.727952134067587	2.01e-4	16.787151165308966	0.7826114652964135	2.0461442309669775	T-test	two.sided	0.0041655
chr20_23400000_23450000	1.177363323940805	1.1443530278079175	-0.0330103	boundary_score	SHH	G4	7	13	4.921194798361962	2.02e-4	14.543801837054394	0.6660314318515164	1.6886952160300939	T-test	two.sided	0.00417999
chr11_36550000_36600000	1.0897958092435347	0.9114186268380056	-0.178377	boundary_score	SHH	G4	7	13	4.948612090621599	2.04e-4	14.2295	0.6181792452935988	1.5614123731934704	T-test	two.sided	0.00419636
chr17_11750000_11800000	-1.63888	-1.02474	0.6141414425693045	boundary_score	SHH	G4	7	13	-5.26453	2.04e-4	11.929082269048964	-2.3176	-0.960152	T-test	two.sided	0.00419636
chr17_62250000_62300000	-1.41832	-1.17727	0.24104124228606683	boundary_score	SHH	G4	7	13	-4.67535	2.04e-4	17.447575057876307	-2.0571	-0.77953	T-test	two.sided	0.00419636
chrX_24750000_24800000	-1.5027	-0.912365	0.5903382026374716	boundary_score	SHH	G4	7	13	-4.68495	2.04e-4	17.303487531863414	-2.17853	-0.826881	T-test	two.sided	0.00419636
chr20_41500000_41550000	-1.81018	-1.04014	0.7700408806983028	boundary_score	SHH	G4	7	13	-5.55083	2.05e-4	10.488806580568497	-2.53223	-1.08813	T-test	two.sided	0.00421069
chr10_100950000_101000000	-1.84718	-0.911986	0.9351943178054466	boundary_score	SHH	G4	7	13	-6.16175	2.1e-4	8.50734	-2.53137	-1.16299	T-test	two.sided	0.00429433
chr18_56600000_56650000	0.9684851722914554	0.8988848158261352	-0.0696004	boundary_score	SHH	G4	7	13	4.6624745313887574	2.1e-4	17.421518032744473	0.5310424552690478	1.405927889313863	T-test	two.sided	0.00429433
chrX_37900000_37950000	-1.58162	-1.06595	0.5156635300265463	boundary_score	SHH	G4	7	13	-4.7009	2.1e-4	16.851241822599814	-2.29194	-0.871293	T-test	two.sided	0.00429433
chr12_62150000_62200000	-1.5404	-1.06697	0.473429	boundary_score	SHH	G4	7	13	-5.40493	2.12e-4	11.042742766676056	-2.16739	-0.913418	T-test	two.sided	0.0043225
chr2_144500000_144550000	-1.84483	-1.06173	0.783101	boundary_score	SHH	G4	7	13	-5.61083	2.12e-4	10.160719117213729	-2.57588	-1.11379	T-test	two.sided	0.0043225
chr12_26850000_26900000	-1.82498	-1.11384	0.7111446161054888	boundary_score	SHH	G4	7	13	-5.63037	2.13e-4	10.067893576424309	-2.54653	-1.10343	T-test	two.sided	0.00433017
chr6_128000000_128050000	2.0820368243095615	1.5887969975992984	-0.49324	boundary_score	SHH	G4	7	13	7.467234215156117	2.13e-4	6.438546378817804	1.4108892058541616	2.7531844427649617	T-test	two.sided	0.00433017
chr10_36800000_36850000	1.6751003249331236	1.047549247548611	-0.627551	boundary_score	SHH	G4	7	13	5.337985670001219	2.14e-4	11.344778434851676	0.9869668833034072	2.36323	T-test	two.sided	0.00434414
chr14_42200000_42250000	-1.41582	-0.967199	0.448617	boundary_score	SHH	G4	7	13	-5.03205	2.17e-4	13.249279425900363	-2.02249	-0.809136	T-test	two.sided	0.00439219
chr6_24400000_24450000	-1.4906	-1.28487	0.2057396062657693	boundary_score	SHH	G4	7	13	-5.07583	2.17e-4	12.919698583861594	-2.12543	-0.855775	T-test	two.sided	0.00439219
chr7_27550000_27600000	-0.960646	-1.08101	-0.120363	boundary_score	SHH	G4	7	13	-4.65404	2.18e-4	17.297339456918266	-1.39557	-0.525726	T-test	two.sided	0.00440601
chr17_67300000_67350000	1.5755951933771948	0.8816893220201613	-0.693906	boundary_score	SHH	G4	7	13	5.372921929534993	2.19e-4	11.096031623653984	0.9308429644800903	2.2203474222742994	T-test	two.sided	0.00441337
chr2_3400000_3450000	-1.35758	-0.973792	0.3837929847206306	boundary_score	SHH	G4	7	13	-4.67452	2.19e-4	16.958119744206932	-1.97044	-0.744732	T-test	two.sided	0.00441337
chr4_92300000_92350000	1.7105561351405612	1.2380783517700122	-0.472478	boundary_score	SHH	G4	7	13	5.404073391616435	2.2e-4	10.927103644732101	1.0133088912097288	2.4078033790713937	T-test	two.sided	0.0044271
chr1_228000000_228050000	1.374299900835655	0.8945350275639914	-0.479765	boundary_score	SHH	G4	7	13	5.404672804599843	2.21e-4	10.908931649902627	0.8140629601075721	1.9345368415637374	T-test	two.sided	0.00442797
chr14_92500000_92550000	-1.39589	-1.13049	0.2654033827883285	boundary_score	SHH	G4	7	13	-4.78681	2.21e-4	15.45912794764137	-2.01584	-0.775939	T-test	two.sided	0.00442797
chr20_59550000_59600000	1.2116185492252702	0.9519726661975781	-0.259646	boundary_score	SHH	G4	7	13	5.249451851128056	2.21e-4	11.721270680660988	0.7074003198457223	1.715836778604818	T-test	two.sided	0.00442797
chrX_15700000_15750000	-1.36986	-1.2085	0.1613537999988417	boundary_score	SHH	G4	7	13	-4.60845	2.23e-4	17.83562183769648	-1.99477	-0.744947	T-test	two.sided	0.00446161
chr1_105950000_106000000	-1.57956	-0.922864	0.6566953430518532	boundary_score	SHH	G4	7	13	-5.44486	2.25e-4	10.667930611875121	-2.2205	-0.938618	T-test	two.sided	0.00447582
chr15_34000000_34050000	-1.56888	-0.868369	0.7005150835570884	boundary_score	SHH	G4	7	13	-4.99519	2.25e-4	13.3774	-2.24547	-0.892298	T-test	two.sided	0.00447582
chr8_107000000_107050000	1.924364337620018	1.2651742926345584	-0.65919	boundary_score	SHH	G4	7	13	5.909264553070758	2.25e-4	9.014627359853957	1.1878703085917488	2.6608583666482875	T-test	two.sided	0.00447582
chr8_67550000_67600000	-0.998145	-1.02781	-0.0296664	boundary_score	SHH	G4	7	13	-4.70631	2.25e-4	16.348828239587686	-1.44697	-0.549319	T-test	two.sided	0.00447582
chr2_135850000_135900000	1.1112092886126286	1.0526269370399508	-0.0585824	boundary_score	SHH	G4	7	13	4.950203324845548	2.26e-4	13.735083588055947	0.6288802754530705	1.5935383017721865	T-test	two.sided	0.00448928
chr12_95600000_95650000	-1.70736	-1.25922	0.4481412328675899	boundary_score	SHH	G4	7	13	-5.04144	2.27e-4	12.985948359837376	-2.43908	-0.975638	T-test	two.sided	0.00448988
chr16_74200000_74250000	1.406589561192561	1.1168470903464287	-0.289742	boundary_score	SHH	G4	7	13	4.661042576376481	2.27e-4	16.900368164493475	0.7696123653305783	2.0435667570545437	T-test	two.sided	0.00448988
chr3_163950000_164000000	-1.11722	-0.993031	0.12419240100765272	boundary_score	SHH	G4	7	13	-4.8107	2.27e-4	15.060639644211198	-1.61205	-0.622395	T-test	two.sided	0.00448988
chr6_92750000_92800000	-1.29815	-0.968708	0.32943873863386125	boundary_score	SHH	G4	7	13	-4.72689	2.28e-4	16.003676819435903	-1.88033	-0.715968	T-test	two.sided	0.00450324
chr2_189750000_189800000	-1.73376	-0.973984	0.7597808974237354	boundary_score	SHH	G4	7	13	-5.14494	2.31e-4	12.194573964456842	-2.46669	-1.00084	T-test	two.sided	0.00454955
chr5_163950000_164000000	-1.14666	-1.15719	-0.0105274	boundary_score	SHH	G4	7	13	-4.60943	2.31e-4	17.563234643196726	-1.67023	-0.623094	T-test	two.sided	0.00454955
chr16_69300000_69350000	1.8759230271452907	1.2648000971629063	-0.611123	boundary_score	SHH	G4	7	13	6.030176163773877	2.32e-4	8.61879	1.1674167460116942	2.584429308278887	T-test	two.sided	0.00456278
chr11_22300000_22350000	1.417893842983099	0.6893056779489232	-0.728588	boundary_score	SHH	G4	7	13	4.624202113598902	2.33e-4	17.26787953993289	0.7717362584221215	2.0640514275440767	T-test	two.sided	0.00457596
chr6_119300000_119350000	-1.09688	-1.13937	-0.0424878	boundary_score	SHH	G4	7	13	-4.89437	2.34e-4	14.055275823681209	-1.57738	-0.616389	T-test	two.sided	0.00458911
chr10_44900000_44950000	0.9773831545255989	1.038341508455959	0.0609584	boundary_score	SHH	G4	7	13	5.17419	2.35e-4	11.943796857351884	0.5655995102664222	1.3891667987847756	T-test	two.sided	0.00460222
chr19_16700000_16750000	1.4328954591657963	1.11481	-0.31809	boundary_score	SHH	G4	7	13	4.659035492693806	2.37e-4	16.640997597422793	0.7829495685675396	2.0828413497640534	T-test	two.sided	0.00463482
chr1_240850000_240900000	-1.37292	-1.31347	0.0594488	boundary_score	SHH	G4	7	13	-5.24429	2.38e-4	11.491123263002525	-1.94613	-0.799705	T-test	two.sided	0.00463482
chr2_143450000_143500000	1.8470737235143935	1.329022571686556	-0.518051	boundary_score	SHH	G4	7	13	5.456318838166601	2.38e-4	10.457259288953024	1.097250678434888	2.596896768593899	T-test	two.sided	0.00463482
chr3_117550000_117600000	1.2653832693719185	0.8689054599872027	-0.396478	boundary_score	SHH	G4	7	13	4.59655	2.38e-4	17.53492750688743	0.6859190160595262	1.8448475226843108	T-test	two.sided	0.00463482
chr2_127000000_127050000	-1.52229	-1.36731	0.15497824270253124	boundary_score	SHH	G4	7	13	-5.38334	2.41e-4	10.744812339551725	-2.14649	-0.898092	T-test	two.sided	0.00468012
chr20_41700000_41750000	-0.983356	-0.363417	0.619939	boundary_score	SHH	G4	7	13	-4.58101	2.41e-4	17.694144579221863	-1.4349	-0.531814	T-test	two.sided	0.00468012
chr7_26400000_26450000	1.2907991362057971	1.0127636901351627	-0.278035	boundary_score	SHH	G4	7	13	4.58987	2.42e-4	17.544394673525286	0.6988594854965147	1.8827387869150796	T-test	two.sided	0.00469297
chr10_59600000_59650000	-1.39717	-0.966694	0.43048038995364163	boundary_score	SHH	G4	7	13	-4.71869	2.45e-4	15.671720261786144	-2.02594	-0.768413	T-test	two.sided	0.00473792
chr21_25100000_25150000	-1.1993	-0.939908	0.25939248053071345	boundary_score	SHH	G4	7	13	-4.8856	2.45e-4	13.90449627719027	-1.72613	-0.672466	T-test	two.sided	0.00473792
chr11_100950000_101000000	-1.56948	-1.04536	0.5241190227940495	boundary_score	SHH	G4	7	13	-4.75968	2.48e-4	15.11490192799294	-2.27185	-0.867111	T-test	two.sided	0.00478926
chr2_22900000_22950000	1.8447512294080934	1.3828599750194928	-0.461891	boundary_score	SHH	G4	7	13	5.337451702325903	2.49e-4	10.863614613847737	1.0828711946629164	2.6066312641532705	T-test	two.sided	0.0048019
chr10_70100000_70150000	1.4918023365146371	1.2572565987032633	-0.234546	boundary_score	SHH	G4	7	13	4.877406213734068	2.51e-4	13.870279734624892	0.8352223262986181	2.148382346730656	T-test	two.sided	0.00483375
chr2_3450000_3500000	-1.4675	-0.987728	0.4797762628943364	boundary_score	SHH	G4	7	13	-4.54424	2.52e-4	17.9927	-2.14599	-0.789018	T-test	two.sided	0.00484629
chr4_38100000_38150000	-1.48222	-1.11268	0.3695390427860335	boundary_score	SHH	G4	7	13	-4.56761	2.53e-4	17.546611310190933	-2.16525	-0.799191	T-test	two.sided	0.00485116
chr7_35950000_36000000	1.3127012785141803	0.4753066519662355	-0.837395	boundary_score	SHH	G4	7	13	4.5752104362932196	2.53e-4	17.445392155532197	0.7085364836984391	1.9168660733299216	T-test	two.sided	0.00485116
chr1_208000000_208050000	1.4162810192585953	0.7827131078509362	-0.633568	boundary_score	SHH	G4	7	13	4.615980791598017	2.54e-4	16.801519804266306	0.7683617360511802	2.0642003024660105	T-test	two.sided	0.00485116
chr11_113300000_113350000	1.5091711923924442	0.8500003243571785	-0.659171	boundary_score	SHH	G4	7	13	4.633753965628697	2.54e-4	16.540193447686516	0.8205655751945643	2.1977768095903243	T-test	two.sided	0.00485116
chr5_76750000_76800000	-1.3597	-1.30308	0.0566158	boundary_score	SHH	G4	7	13	-5.4586	2.54e-4	10.251231138234083	-1.91287	-0.806522	T-test	two.sided	0.00485116
chr22_42550000_42600000	1.4727125264098433	0.9866413247222644	-0.486071	boundary_score	SHH	G4	7	13	4.54425	2.56e-4	17.87055927336254	0.791487	2.1539383718466127	T-test	two.sided	0.00488264
chr2_29300000_29350000	1.128024875616497	1.127008055788448	-0.00101682	boundary_score	SHH	G4	7	13	4.792042996878123	2.59e-4	14.532515525610114	0.6248820612225479	1.6311676900104464	T-test	two.sided	0.00493308
chr16_47500000_47550000	-1.40001	-0.706751	0.6932632751700383	boundary_score	SHH	G4	7	13	-4.53134	2.6e-4	17.95174268210339	-2.04924	-0.750783	T-test	two.sided	0.00493858
chr16_70100000_70150000	1.611776738349306	0.707955	-0.903821	boundary_score	SHH	G4	7	13	5.2921963480559935	2.6e-4	10.94588729350303	0.941046	2.282507247763996	T-test	two.sided	0.00493858
chr12_55700000_55750000	-1.81893	-1.06163	0.7573016662542098	boundary_score	SHH	G4	7	13	-5.55424	2.61e-4	9.798973886885856	-2.55065	-1.08721	T-test	two.sided	0.00494405
chr20_51000000_51050000	-1.39253	-1.10859	0.2839421125238463	boundary_score	SHH	G4	7	13	-4.63005	2.61e-4	16.42030523207134	-2.02879	-0.756273	T-test	two.sided	0.00494405
chr7_151350000_151400000	1.0955768857513921	0.5719132367298161	-0.523664	boundary_score	SHH	G4	7	13	4.709734657565539	2.63e-4	15.358043358268478	0.6007646731228518	1.5903890983799325	T-test	two.sided	0.00497514
chr15_42150000_42200000	-1.1733	-1.11312	0.0601769	boundary_score	SHH	G4	7	13	-4.52947	2.66e-4	17.803778844406207	-1.71795	-0.628653	T-test	two.sided	0.00501822
chr8_60400000_60450000	1.3276693873114476	0.5689813055208158	-0.758688	boundary_score	SHH	G4	7	13	4.54683	2.66e-4	17.521689762472768	0.7129998656959348	1.9423389089269605	T-test	two.sided	0.00501822
chr20_15900000_15950000	-1.45639	-0.790979	0.6654136209044546	boundary_score	SHH	G4	7	13	-4.62813	2.68e-4	16.27096480103943	-2.12259	-0.790196	T-test	two.sided	0.00504739
chr9_8350000_8400000	1.559865359260949	1.106149247836322	-0.453716	boundary_score	SHH	G4	7	13	4.775608053940757	2.69e-4	14.50034011592875	0.8615709094377875	2.258159809084111	T-test	two.sided	0.00504739
chrX_102200000_102250000	1.5073831340513641	0.9414636573807905	-0.565919	boundary_score	SHH	G4	7	13	4.590095802781337	2.69e-4	16.76695690905055	0.8137873802681134	2.200978887834615	T-test	two.sided	0.00504739
chrX_2150000_2200000	1.737464437156685	1.1172773499233977	-0.620187	boundary_score	SHH	G4	7	13	5.027041620384223	2.69e-4	12.370086264462516	0.9869063797990597	2.4880224945143103	T-test	two.sided	0.00504739
chr12_93500000_93550000	0.9760750975560495	0.9696392348193259	-0.00643586	boundary_score	SHH	G4	7	13	4.539044655993989	2.7e-4	17.535011077264524	0.5234330455234959	1.4287171495886029	T-test	two.sided	0.00505931
chr3_24750000_24800000	1.1964553944906937	1.041584035615749	-0.154871	boundary_score	SHH	G4	7	13	4.5292025078280735	2.71e-4	17.676761495054183	0.6407376270153745	1.752173161966013	T-test	two.sided	0.00507121
chr13_66600000_66650000	-1.33279	-0.499002	0.8337867100945684	boundary_score	SHH	G4	7	13	-5.01196	2.74e-4	12.411150235833858	-1.91006	-0.755517	T-test	two.sided	0.00511356
chr18_46650000_46700000	-1.06146	-1.17452	-0.113063	boundary_score	SHH	G4	7	13	-4.59188	2.74e-4	16.61680366171344	-1.55003	-0.572896	T-test	two.sided	0.00511356
chr10_19800000_19850000	-1.63666	-1.27335	0.3633083239325651	boundary_score	SHH	G4	7	13	-4.92216	2.76e-4	13.049651870759702	-2.35472	-0.918596	T-test	two.sided	0.00514397
chr17_39800000_39850000	1.2993190827525072	1.186181395274652	-0.113138	boundary_score	SHH	G4	7	13	4.595474990778866	2.78e-4	16.475066469782195	0.7013412081052364	1.8972969573997782	T-test	two.sided	0.00516047
chr19_42400000_42450000	-1.77299	-0.946845	0.8261448477320891	boundary_score	SHH	G4	7	13	-6.34824	2.78e-4	7.578764574674003	-2.42331	-1.12267	T-test	two.sided	0.00516047
chr8_65700000_65750000	1.6557738199412013	1.3048168013913481	-0.350957	boundary_score	SHH	G4	7	13	5.243979812407029	2.78e-4	10.962375074941356	0.9605270082935095	2.3510206315888933	T-test	two.sided	0.00516047
chr6_47400000_47450000	1.913387541854903	1.0799685967582588	-0.833419	boundary_score	SHH	G4	7	13	5.669162083037982	2.79e-4	9.225937586390723	1.1527320970071238	2.6740429867026823	T-test	two.sided	0.00517212
chr10_94500000_94550000	1.1988403085149018	0.9348179881579648	-0.264022	boundary_score	SHH	G4	7	13	4.791695868168923	2.8e-4	14.123269203303593	0.6626725390032312	1.7350080780265722	T-test	two.sided	0.00517683
chr11_41500000_41550000	-1.59216	-1.12804	0.4641180872260985	boundary_score	SHH	G4	7	13	-5.2881	2.8e-4	10.71989583175502	-2.25695	-0.927359	T-test	two.sided	0.00517683
chr6_118850000_118900000	1.3309970631839643	1.149636607664649	-0.18136	boundary_score	SHH	G4	7	13	4.503095990613144	2.81e-4	17.836570372420255	0.7096115215092318	1.9523826048586967	T-test	two.sided	0.00518841
chr12_45100000_45150000	-1.79753	-1.3881	0.4094299479322067	boundary_score	SHH	G4	7	13	-5.97959	2.84e-4	8.318286502460207	-2.48615	-1.10891	T-test	two.sided	0.00522989
chr9_78550000_78600000	1.8354715195282327	1.470226293874468	-0.365245	boundary_score	SHH	G4	7	13	5.731709550443576	2.84e-4	8.993407511971922	1.110977541602428	2.5599654974540376	T-test	two.sided	0.00522989
chr8_121750000_121800000	1.598196391949621	1.0472256205168056	-0.550971	boundary_score	SHH	G4	7	13	4.561406425499737	2.86e-4	16.767205670107057	0.8581901178940912	2.3382026660051505	T-test	two.sided	0.00525975
chr17_65200000_65250000	1.4818966598540215	0.8786821808607644	-0.603214	boundary_score	SHH	G4	7	13	4.485231402093281	2.88e-4	17.961865067402808	0.7876575132542225	2.1761358064538205	T-test	two.sided	0.00526862
chr2_201750000_201800000	1.503915774501681	1.2117508147178757	-0.292165	boundary_score	SHH	G4	7	13	4.622337600175303	2.88e-4	15.880963652958043	0.8137666400873362	2.194064908916025	T-test	two.sided	0.00526862
chr2_207050000_207100000	1.5278963014688436	1.2149226167036768	-0.312974	boundary_score	SHH	G4	7	13	4.80824	2.88e-4	13.823545413300824	0.8455387046381067	2.2102538982995807	T-test	two.sided	0.00526862
chr9_71800000_71850000	-0.902258	-0.931851	-0.0295928	boundary_score	SHH	G4	7	13	-4.54426	2.88e-4	16.97430758844312	-1.32121	-0.483308	T-test	two.sided	0.00526862
chr19_49650000_49700000	-1.82455	-1.04852	0.7760227765686184	boundary_score	SHH	G4	7	13	-5.20565	2.89e-4	11.03105174967347	-2.59571	-1.05338	T-test	two.sided	0.00527995
chr2_185300000_185350000	-1.49869	-0.9478	0.5508888260555437	boundary_score	SHH	G4	7	13	-4.58321	2.91e-4	16.340545720542533	-2.19072	-0.806662	T-test	two.sided	0.00530951
chr11_36800000_36850000	-1.33021	-1.2632	0.0670114	boundary_score	SHH	G4	7	13	-5.07563	2.93e-4	11.721385708737765	-1.90274	-0.757681	T-test	two.sided	0.00533199
chr17_10650000_10700000	1.013535431003214	1.1013163401416939	0.0877809	boundary_score	SHH	G4	7	13	4.535071564521005	2.93e-4	16.995397889845886	0.542007	1.4850642526704942	T-test	two.sided	0.00533199
chr18_57550000_57600000	1.1605526438022622	0.9182674168228482	-0.242285	boundary_score	SHH	G4	7	13	4.507918988393367	2.95e-4	17.3748	0.6182769547663242	1.7028283328382001	T-test	two.sided	0.00536135
chr11_41450000_41500000	-1.3663	-1.12833	0.23796753960656397	boundary_score	SHH	G4	7	13	-5.00685	2.98e-4	12.108904546207567	-1.96027	-0.772323	T-test	two.sided	0.00539469
chr3_94300000_94350000	-1.56098	-0.977698	0.583278	boundary_score	SHH	G4	7	13	-4.68412	2.98e-4	14.917832357620378	-2.27162	-0.850333	T-test	two.sided	0.00539469
chr6_150400000_150450000	0.6590531423670611	0.8126544874977707	0.1536013451307095	boundary_score	SHH	G4	7	13	4.923479807104975	2.98e-4	12.697545218084747	0.36916610238666636	0.9489401823474559	T-test	two.sided	0.00539469
chr17_62450000_62500000	-1.31716	-1.28443	0.0327295	boundary_score	SHH	G4	7	13	-4.83942	3.02e-4	13.317300210333482	-1.90373	-0.730585	T-test	two.sided	0.00543874
chr22_24550000_24600000	1.6106241573500464	0.8403338842190696	-0.77029	boundary_score	SHH	G4	7	13	4.9890948756968685	3.02e-4	12.17059493202239	0.9083322789518742	2.3129160357482186	T-test	two.sided	0.00543874
chr7_111550000_111600000	-1.92761	-1.35733	0.5702802552543401	boundary_score	SHH	G4	7	13	-5.47145	3.02e-4	9.715508934750131	-2.71572	-1.1395	T-test	two.sided	0.00543874
chrX_44300000_44350000	1.8268962945021396	1.456065713886919	-0.370831	boundary_score	SHH	G4	7	13	5.963199213434698	3.02e-4	8.22445	1.1237667450874633	2.530025843916816	T-test	two.sided	0.00543874
chr4_41700000_41750000	1.1680834624325493	1.033312257834581	-0.134771	boundary_score	SHH	G4	7	13	4.797575438464587	3.04e-4	13.652453296165293	0.6446343984114056	1.691532526453693	T-test	two.sided	0.00546767
chrX_118750000_118800000	1.2056528489323162	1.2338532963991826	0.028200447466866514	boundary_score	SHH	G4	7	13	4.677097147017526	3.05e-4	14.858999436279861	0.6557575492068657	1.7555481486577669	T-test	two.sided	0.00547856
chr17_40800000_40850000	1.1208656856674566	0.8956540618920453	-0.225212	boundary_score	SHH	G4	7	13	4.7667277768341245	3.06e-4	13.918857497061627	0.6162567833905673	1.6254745879443457	T-test	two.sided	0.00548234
chr19_42750000_42800000	-1.45193	-0.909599	0.542334	boundary_score	SHH	G4	7	13	-4.45524	3.06e-4	17.983225860478356	-2.13666	-0.767211	T-test	two.sided	0.00548234
chr8_58100000_58150000	-1.46233	-0.797504	0.6648246058039059	boundary_score	SHH	G4	7	13	-4.45185	3.1e-4	17.93737507842675	-2.1526	-0.772053	T-test	two.sided	0.00554684
chr6_28000000_28050000	1.6883581068226787	1.1713435928823122	-0.517015	boundary_score	SHH	G4	7	13	5.107221184189827	3.12e-4	11.306719616238539	0.9631517814757609	2.413564432169597	T-test	two.sided	0.0055681
chr4_34450000_34500000	-1.42185	-0.906972	0.5148783585814679	boundary_score	SHH	G4	7	13	-4.66118	3.13e-4	14.888104296577877	-2.07246	-0.771245	T-test	two.sided	0.0055681
chr8_106700000_106750000	-1.39985	-1.12584	0.27401144868846966	boundary_score	SHH	G4	7	13	-4.44765	3.13e-4	17.95198346876546	-2.06122	-0.73848	T-test	two.sided	0.0055681
chr7_156450000_156500000	-1.65986	-1.05218	0.6076767509646972	boundary_score	SHH	G4	7	13	-4.65897	3.14e-4	14.90606863062389	-2.41965	-0.900065	T-test	two.sided	0.0055681
chr10_51000000_51050000	1.2465782868464665	1.0666111951221193	-0.179967	boundary_score	SHH	G4	7	13	4.724225807383474	3.15e-4	14.174879903788458	0.6812892116502489	1.8118673620426844	T-test	two.sided	0.0055681
chr17_44700000_44750000	1.5721079250819172	1.1993237128036551	-0.372784	boundary_score	SHH	G4	7	13	4.641686578397613	3.15e-4	15.080887025973485	0.8505374376538819	2.2936784125099527	T-test	two.sided	0.0055681
chr17_47950000_48000000	-1.51134	-1.05556	0.45577833928230393	boundary_score	SHH	G4	7	13	-4.57204	3.15e-4	15.9673	-2.21221	-0.810462	T-test	two.sided	0.0055681
chr3_8150000_8200000	1.5658157581058518	1.2653051109661797	-0.300511	boundary_score	SHH	G4	7	13	5.035373197718333	3.15e-4	11.703031351447319	0.8863734128541928	2.2452581033575107	T-test	two.sided	0.0055681
chr12_107750000_107800000	1.5600719245712757	1.1256124342387877	-0.434459	boundary_score	SHH	G4	7	13	4.626364366939545	3.16e-4	15.247366997369314	0.8423329235830025	2.277810925559549	T-test	two.sided	0.0055681
chr15_70850000_70900000	-1.21485	-1.06848	0.14637813796025986	boundary_score	SHH	G4	7	13	-4.68424	3.16e-4	14.574488125267232	-1.76905	-0.660654	T-test	two.sided	0.0055681
chr7_64650000_64700000	-1.43973	-0.835076	0.604651	boundary_score	SHH	G4	7	13	-4.44688	3.16e-4	17.87325249315325	-2.12027	-0.759184	T-test	two.sided	0.0055681
chr9_27700000_27750000	-1.66221	-1.09118	0.5710264824951493	boundary_score	SHH	G4	7	13	-4.66031	3.16e-4	14.841349754178777	-2.42315	-0.901269	T-test	two.sided	0.0055681
chr2_140900000_140950000	-1.56655	-0.977299	0.5892522119740002	boundary_score	SHH	G4	7	13	-4.46334	3.21e-4	17.470421490311914	-2.30554	-0.827561	T-test	two.sided	0.00564903
chr1_119050000_119100000	-0.915337	-0.213223	0.7021138464849785	boundary_score	SHH	G4	7	13	-5.0325	3.23e-4	11.618704002849375	-1.31308	-0.517596	T-test	two.sided	0.00566985
chr14_59950000_60000000	-1.20989	-1.03167	0.17822110199401728	boundary_score	SHH	G4	7	13	-4.47868	3.23e-4	17.17837335167133	-1.77939	-0.640385	T-test	two.sided	0.00566985
chr8_66000000_66050000	-0.870831	-0.160566	0.7102653870256097	boundary_score	SHH	G4	7	13	-4.78195	3.24e-4	13.48602198624951	-1.26282	-0.478847	T-test	two.sided	0.00568023
chr4_9650000_9700000	1.3950847253653926	1.0212591760011975	-0.373826	boundary_score	SHH	G4	7	13	4.439388529823144	3.28e-4	17.724703747011954	0.7341309229264442	2.0560385278043407	T-test	two.sided	0.0057431
chr2_147000000_147050000	1.276742339211394	1.217941335247457	-0.058801	boundary_score	SHH	G4	7	13	4.6084705797338765	3.29e-4	15.2161	0.6869698816270482	1.8665147967957396	T-test	two.sided	0.00574612
chr8_16200000_16250000	-1.16803	-0.746496	0.42153473178836476	boundary_score	SHH	G4	7	13	-4.6842	3.29e-4	14.36356861474677	-1.70158	-0.634484	T-test	two.sided	0.00574612
chr5_114500000_114550000	-1.34283	-1.12295	0.21987727453737746	boundary_score	SHH	G4	7	13	-5.27532	3.3e-4	10.265824881636672	-1.90801	-0.777641	T-test	two.sided	0.00575634
chr6_128050000_128100000	2.128527673103716	1.6058097063028582	-0.522718	boundary_score	SHH	G4	7	13	7.218012276147622	3.31e-4	6.106359016643394	1.4099907487354597	2.8470645974719724	T-test	two.sided	0.00576654
chr12_6550000_6600000	-1.79036	-1.00751	0.7828422895511822	boundary_score	SHH	G4	7	13	-5.08588	3.33e-4	11.196396781292291	-2.5635	-1.01721	T-test	two.sided	0.00579412
chr2_48850000_48900000	1.7691468010186764	1.1297604262011887	-0.639386	boundary_score	SHH	G4	7	13	5.499729792350577	3.34e-4	9.33763	1.045449830586224	2.492843771451129	T-test	two.sided	0.00580424
chr5_167100000_167150000	-1.08363	-0.96705	0.11657900297839419	boundary_score	SHH	G4	7	13	-4.42424	3.38e-4	17.74694066417803	-1.59873	-0.568524	T-test	two.sided	0.00586179
chr14_73650000_73700000	1.3033572656130752	0.7832259864233504	-0.520131	boundary_score	SHH	G4	7	13	4.504851139815893	3.39e-4	16.41521556930497	0.6912782617204333	1.915436269505717	T-test	two.sided	0.00586179
chr3_145750000_145800000	-1.3463	-0.980106	0.3661983355271647	boundary_score	SHH	G4	7	13	-4.45919	3.39e-4	17.12852746222229	-1.98293	-0.70968	T-test	two.sided	0.00586179
chr7_94600000_94650000	-1.4148	-0.989518	0.4252798181413762	boundary_score	SHH	G4	7	13	-4.41202	3.39e-4	17.9413	-2.08866	-0.74094	T-test	two.sided	0.00586179
chr3_80700000_80750000	-1.25308	-1.1284	0.12467676631613023	boundary_score	SHH	G4	7	13	-5.05954	3.4e-4	11.273264724006362	-1.79658	-0.709574	T-test	two.sided	0.00587177
chr5_134050000_134100000	1.8699088887014996	1.0559005300794437	-0.814008	boundary_score	SHH	G4	7	13	5.515151690494449	3.42e-4	9.21837	1.1056865320800184	2.6341312453229806	T-test	two.sided	0.00589897
chr4_48500000_48550000	1.5652609549118783	0.9202915335239445	-0.644969	boundary_score	SHH	G4	7	13	4.77315	3.43e-4	13.283629124898566	0.8583455020865857	2.2721764077371707	T-test	two.sided	0.00590888
chr10_25200000_25250000	1.6453347000604266	1.0667418720059898	-0.578593	boundary_score	SHH	G4	7	13	4.727625372808765	3.44e-4	13.683263341766681	0.8972697481249247	2.3933996519959284	T-test	two.sided	0.00591876
chr19_42700000_42750000	-1.47487	-0.939759	0.5351076489509393	boundary_score	SHH	G4	7	13	-4.40251	3.45e-4	17.965275854924624	-2.17878	-0.770948	T-test	two.sided	0.00592129
chr6_46800000_46850000	1.5098057067217843	0.7661976748082637	-0.743608	boundary_score	SHH	G4	7	13	5.238720384140416	3.45e-4	10.292028664832293	0.8701145555836988	2.1495	T-test	two.sided	0.00592129
chr12_42500000_42550000	1.6903561070782724	0.8697912847635001	-0.820565	boundary_score	SHH	G4	7	13	5.115941450627847	3.46e-4	10.897840702467485	0.9622968987675891	2.4184153153889554	T-test	two.sided	0.00593112
chr13_73700000_73750000	1.4475784273290626	1.0147971919325687	-0.432781	boundary_score	SHH	G4	7	13	4.404212758185541	3.48e-4	17.86122217948234	0.7566617413177857	2.1384951133403396	T-test	two.sided	0.00595805
chr22_48050000_48100000	1.7354315870359238	1.4165860076437753	-0.318846	boundary_score	SHH	G4	7	13	5.75585	3.49e-4	8.441850791656623	1.0464374128564375	2.4244257612154096	T-test	two.sided	0.00596781
chr15_82050000_82100000	-1.56819	-0.9448	0.6233902496192729	boundary_score	SHH	G4	7	13	-4.61298	3.51e-4	14.77451678239131	-2.29374	-0.842636	T-test	two.sided	0.00598727
chr4_62300000_62350000	-1.38044	-0.84707	0.5333674690360358	boundary_score	SHH	G4	7	13	-4.47149	3.51e-4	16.677773650554723	-2.03274	-0.728136	T-test	two.sided	0.00598727
chr15_50100000_50150000	1.5419668518694438	1.307497329992441	-0.23447	boundary_score	SHH	G4	7	13	4.951204002346816	3.52e-4	11.804691624676668	0.8621660466245334	2.2217676571143543	T-test	two.sided	0.00598961
chr7_91850000_91900000	-1.36209	-1.15123	0.21086145977032528	boundary_score	SHH	G4	7	13	-4.39457	3.52e-4	17.941266707717485	-2.01342	-0.71076	T-test	two.sided	0.00598961
chr11_130350000_130400000	1.089654243485437	1.0305600002217934	-0.0590942	boundary_score	SHH	G4	7	13	4.393463469690809	3.53e-4	17.95129633796195	0.5684882163378485	1.6108202706330252	T-test	two.sided	0.00599927
chr16_6000000_6050000	-1.45873	-0.840336	0.6183919067588182	boundary_score	SHH	G4	7	13	-4.5424	3.55e-4	15.580170129639537	-2.141	-0.776455	T-test	two.sided	0.00602589
chr14_42250000_42300000	-1.31721	-0.848802	0.46841101311283184	boundary_score	SHH	G4	7	13	-4.51129	3.56e-4	15.990202085401457	-1.93622	-0.698209	T-test	two.sided	0.00602812
chr4_8950000_9000000	1.3410825581998753	1.15924	-0.181844	boundary_score	SHH	G4	7	13	4.481164348986041	3.56e-4	16.414615741726934	0.7079562698693546	1.974208846530396	T-test	two.sided	0.00602812
chr15_33700000_33750000	1.2605434160878577	0.6441292923847645	-0.616414	boundary_score	SHH	G4	7	13	4.397844520814449	3.6e-4	17.70504862829496	0.6576413874431853	1.8634454447325302	T-test	two.sided	0.00606838
chr9_16150000_16200000	-1.53003	-1.18686	0.3431666982954996	boundary_score	SHH	G4	7	13	-5.27182	3.6e-4	10.017793675946447	-2.17654	-0.883517	T-test	two.sided	0.00606838
chr10_129950000_130000000	-1.68997	-1.30485	0.3851204000544649	boundary_score	SHH	G4	7	13	-5.53344	3.61e-4	9.024979780480612	-2.38057	-0.999376	T-test	two.sided	0.00606838
chr2_5650000_5700000	-1.63768	-1.18885	0.4488289951687096	boundary_score	SHH	G4	7	13	-5.11172	3.61e-4	10.773401127683139	-2.34464	-0.930721	T-test	two.sided	0.00606838
chr8_110250000_110300000	-1.34285	-0.67985	0.662997	boundary_score	SHH	G4	7	13	-4.70381	3.61e-4	13.672789406260069	-1.95652	-0.729174	T-test	two.sided	0.00606838
chr8_6350000_6400000	1.5650699852026912	0.7744006788629825	-0.790669	boundary_score	SHH	G4	7	13	5.1590055940627995	3.61e-4	10.53272204728026	0.8937326404778354	2.236407329927547	T-test	two.sided	0.00606838
chr16_84500000_84550000	-1.28054	-0.907192	0.37334403789498266	boundary_score	SHH	G4	7	13	-4.42349	3.63e-4	17.182546270888675	-1.8908	-0.670269	T-test	two.sided	0.00608726
chr9_137250000_137300000	1.5155719681071083	0.8910627642337368	-0.624509	boundary_score	SHH	G4	7	13	4.439196080385628	3.63e-4	16.932883738557376	0.7950489209281242	2.2360950152860926	T-test	two.sided	0.00608726
chr10_21450000_21500000	-1.31456	-1.22173	0.092825	boundary_score	SHH	G4	7	13	-4.78408	3.66e-4	12.887303836790869	-1.9087	-0.720407	T-test	two.sided	0.0061174
chr13_107200000_107250000	0.5728308908371263	0.6553548879764501	0.082524	boundary_score	SHH	G4	7	13	4.567923061311279	3.66e-4	15.06848010111868	0.30564665367870314	0.8400151279955497	T-test	two.sided	0.0061174
chr3_3100000_3150000	1.3672185854879682	0.6890007625769514	-0.678218	boundary_score	SHH	G4	7	13	4.380935391701792	3.67e-4	17.837157866278968	0.711126	2.0233114599780135	T-test	two.sided	0.0061174
chr6_80200000_80250000	1.476147611102311	1.1568126796353386	-0.319335	boundary_score	SHH	G4	7	13	4.4401395506892145	3.67e-4	16.83710873500895	0.7742111089301531	2.178084113274469	T-test	two.sided	0.0061174
chrX_85650000_85700000	-1.7058	-1.29805	0.4077533840619732	boundary_score	SHH	G4	7	13	-5.53088	3.67e-4	8.98724	-2.40363	-1.00797	T-test	two.sided	0.0061174
chr5_16650000_16700000	-1.42919	-0.926136	0.5030535788762489	boundary_score	SHH	G4	7	13	-4.36868	3.7e-4	17.999999947579386	-2.11649	-0.741885	T-test	two.sided	0.00615263
chr9_104000000_104050000	-1.41572	-0.813889	0.6018311668294304	boundary_score	SHH	G4	7	13	-4.43372	3.7e-4	16.878879384968975	-2.08977	-0.741672	T-test	two.sided	0.00615263
chr18_36900000_36950000	1.5096976722353435	0.9721171106266773	-0.537581	boundary_score	SHH	G4	7	13	5.216138227102636	3.71e-4	10.173626492609287	0.8663000976664511	2.1530952468042357	T-test	two.sided	0.00616188
chr21_32700000_32750000	-1.66968	-1.03245	0.6372321422023521	boundary_score	SHH	G4	7	13	-4.89528	3.72e-4	11.968545300194942	-2.41305	-0.926317	T-test	two.sided	0.00617111
chr13_82350000_82400000	-1.33261	-0.745761	0.5868511243263271	boundary_score	SHH	G4	7	13	-4.53009	3.73e-4	15.420967125345218	-1.95813	-0.707093	T-test	two.sided	0.00618032
chr12_62200000_62250000	-1.59558	-1.18462	0.4109620203481523	boundary_score	SHH	G4	7	13	-4.50197	3.74e-4	15.774296106339857	-2.34779	-0.843372	T-test	two.sided	0.0061895
chrX_11100000_11150000	-1.75838	-1.26777	0.49061302270120877	boundary_score	SHH	G4	7	13	-5.51722	3.76e-4	8.970013899712459	-2.47972	-1.03705	T-test	two.sided	0.00620954
chr10_104400000_104450000	1.3510813324355997	0.8478347762669509	-0.503247	boundary_score	SHH	G4	7	13	5.1891374919643205	3.77e-4	10.248561749146356	0.7728485503274534	1.929314114543746	T-test	two.sided	0.00620954
chr2_170000000_170050000	-1.65931	-1.18447	0.47483362515636857	boundary_score	SHH	G4	7	13	-5.84762	3.77e-4	8.035149772718817	-2.31315	-1.00546	T-test	two.sided	0.00620954
chr6_166150000_166200000	-1.01118	-0.436143	0.5750406461148206	boundary_score	SHH	G4	7	13	-4.37046	3.77e-4	17.820027779527265	-1.49762	-0.524746	T-test	two.sided	0.00620954
chr11_36850000_36900000	-1.67882	-1.34856	0.3302635110045318	boundary_score	SHH	G4	7	13	-5.20256	3.8e-4	10.155116670048782	-2.39634	-0.961308	T-test	two.sided	0.00625154
chr2_211700000_211750000	-1.34032	-1.09811	0.24221154071672898	boundary_score	SHH	G4	7	13	-4.35764	3.81e-4	17.957450953230676	-1.98663	-0.694009	T-test	two.sided	0.00625317
chr3_72850000_72900000	-1.80201	-1.20521	0.5968065532443153	boundary_score	SHH	G4	7	13	-5.15739	3.81e-4	10.361892974930079	-2.57687	-1.02716	T-test	two.sided	0.00625317
chr11_81250000_81300000	1.0268600412121538	0.3471811028452513	-0.679679	boundary_score	SHH	G4	7	13	4.464093563125707	3.84e-4	16.144774816873095	0.5395806834749866	1.514139398949321	T-test	two.sided	0.00629497
chr3_8100000_8150000	1.6415822178632207	1.235309343940988	-0.406273	boundary_score	SHH	G4	7	13	5.011182345073578	3.86e-4	11.091683480245395	0.9213015763626591	2.3618628593637823	T-test	two.sided	0.00632029
chr4_8150000_8200000	-1.2606	-0.937	0.3235959313662369	boundary_score	SHH	G4	7	13	-4.44578	3.87e-4	16.36291343050791	-1.86061	-0.660581	T-test	two.sided	0.00632176
chr6_33500000_33550000	1.3424151400862974	1.2099084865672753	-0.132507	boundary_score	SHH	G4	7	13	4.441956048486427	3.87e-4	16.418253177018762	0.7030769015029427	1.981753378669652	T-test	two.sided	0.00632176
chr2_97750000_97800000	1.232906697667849	0.4104324356830051	-0.822474	boundary_score	SHH	G4	7	13	4.379845964844789	3.88e-4	17.405594061625457	0.6400557072704738	1.8257576880652244	T-test	two.sided	0.00632322
chrX_65500000_65550000	1.3187582205934092	0.938917	-0.379842	boundary_score	SHH	G4	7	13	4.353336136938004	3.88e-4	17.900563864201537	0.6820713856590609	1.9554450555277574	T-test	two.sided	0.00632322
chr10_75400000_75450000	-1.70117	-0.929014	0.772161	boundary_score	SHH	G4	7	13	-5.56383	3.89e-4	8.737781493868532	-2.39602	-1.00633	T-test	two.sided	0.00632467
chr4_65600000_65650000	-1.36205	-0.558032	0.8040138859277611	boundary_score	SHH	G4	7	13	-4.3693	3.89e-4	17.566864625468764	-2.01813	-0.705965	T-test	two.sided	0.00632467
chr8_82650000_82700000	-1.39195	-0.675913	0.7160337008547997	boundary_score	SHH	G4	7	13	-4.66057	3.9e-4	13.681581338547387	-2.03392	-0.749974	T-test	two.sided	0.00633351
chr2_143050000_143100000	-1.74702	-1.27112	0.47589464324867425	boundary_score	SHH	G4	7	13	-4.98638	3.92e-4	11.178371633503088	-2.51665	-0.977382	T-test	two.sided	0.00635113
chr3_59200000_59250000	-1.45931	-0.806286	0.6530193063290272	boundary_score	SHH	G4	7	13	-4.39515	3.92e-4	17.07379452413115	-2.15959	-0.759021	T-test	two.sided	0.00635113
chr5_6600000_6650000	1.4266474239384668	1.2697631345318512	-0.156884	boundary_score	SHH	G4	7	13	4.7669976465569714	3.95e-4	12.663311194012765	0.7783493983707541	2.074945449506179	T-test	two.sided	0.00639228
chr10_21500000_21550000	-1.49782	-1.2585	0.23931803796931003	boundary_score	SHH	G4	7	13	-4.76464	3.99e-4	12.641552991069274	-2.17891	-0.816718	T-test	two.sided	0.00644949
chr1_240750000_240800000	-2.05474	-1.46623	0.5885155352878015	boundary_score	SHH	G4	7	13	-6.44815	4e-4	6.784534333434955	-2.81312	-1.29636	T-test	two.sided	0.00645064
chr4_59200000_59250000	-1.44462	-1.01867	0.4259458239353089	boundary_score	SHH	G4	7	13	-4.43986	4e-4	16.200643254799694	-2.13369	-0.755548	T-test	two.sided	0.00645064
chr2_29250000_29300000	1.2765161938519733	1.1527399904948423	-0.123776	boundary_score	SHH	G4	7	13	4.32358	4.09e-4	18	0.6562284805681952	1.8968039071357514	T-test	two.sided	0.00658813
chr5_65550000_65600000	1.4158419401588005	0.9958328510829828	-0.420009	boundary_score	SHH	G4	7	13	4.449852305125275	4.1e-4	15.883972158639404	0.7409355625009763	2.0907483178166246	T-test	two.sided	0.00659658
chr5_61900000_61950000	-1.3669	-0.620162	0.746738	boundary_score	SHH	G4	7	13	-4.36372	4.11e-4	17.21955596657556	-2.02714	-0.706659	T-test	two.sided	0.00660502
chr1_159900000_159950000	1.063690739131679	1.08499	0.021297196459780978	boundary_score	SHH	G4	7	13	4.3321813388095105	4.14e-4	17.73989566733738	0.5473037043441581	1.5800777739191996	T-test	two.sided	0.00664554
chr9_78600000_78650000	1.601460212285686	1.3727590378849357	-0.228701	boundary_score	SHH	G4	7	13	5.081983296641032	4.16e-4	10.445116952963149	0.9033526424191384	2.299567782152234	T-test	two.sided	0.00666993
chr16_70200000_70250000	1.3522849618022241	0.7035955041134775	-0.648689	boundary_score	SHH	G4	7	13	4.435952212146247	4.17e-4	15.97026496546127	0.7059412284214662	1.998628695182982	T-test	two.sided	0.00667825
chr3_69000000_69050000	1.485669360149897	1.2044220274466024	-0.281247	boundary_score	SHH	G4	7	13	4.502384334305955	4.18e-4	15.051477066074199	0.782556	2.188782653054719	T-test	two.sided	0.00668656
chr15_78450000_78500000	-1.72531	-1.32748	0.3978332109763646	boundary_score	SHH	G4	7	13	-5.1456	4.19e-4	10.112251717509062	-2.47128	-0.979342	T-test	two.sided	0.00669484
chr1_89450000_89500000	1.207265892624866	0.5622931107437811	-0.644973	boundary_score	SHH	G4	7	13	5.329140620555331	4.23e-4	9.319219628928032	0.697459	1.717072556842953	T-test	two.sided	0.00675098
chr1_212000000_212050000	1.6819682801805593	1.0401757296290752	-0.641793	boundary_score	SHH	G4	7	13	4.7256610223283015	4.24e-4	12.681542241947962	0.9110773831107479	2.452859177250371	T-test	two.sided	0.00675917
chr16_5500000_5550000	-1.11448	-1.07959	0.034892161632431855	boundary_score	SHH	G4	7	13	-4.47395	4.25e-4	15.317663173370997	-1.64447	-0.584483	T-test	two.sided	0.00676735
chr10_66950000_67000000	-1.22353	-0.815842	0.40768368181204356	boundary_score	SHH	G4	7	13	-4.65279	4.26e-4	13.304055351987573	-1.79031	-0.65674	T-test	two.sided	0.0067755
chr4_15000000_15050000	-1.57526	-0.930404	0.644858	boundary_score	SHH	G4	7	13	-5.00918	4.27e-4	10.739095437672411	-2.26947	-0.88105	T-test	two.sided	0.00677588
chr7_135200000_135250000	-1.49034	-1.20293	0.28740936155948765	boundary_score	SHH	G4	7	13	-4.49154	4.27e-4	15.055516806387876	-2.19735	-0.783331	T-test	two.sided	0.00677588
chr2_156350000_156400000	-0.99853	-0.926627	0.0719027	boundary_score	SHH	G4	7	13	-4.47004	4.29e-4	15.300335028517306	-1.47385	-0.523214	T-test	two.sided	0.00679985
chr21_16950000_17000000	1.950034979543164	1.500510689112941	-0.449524	boundary_score	SHH	G4	7	13	5.730141284054086	4.31e-4	8.041567149652009	1.165979966941456	2.734089992144872	T-test	two.sided	0.00682376
chr20_62900000_62950000	-1.21948	-1.1277	0.0917737	boundary_score	SHH	G4	7	13	-4.65261	4.36e-4	13.180476154255695	-1.78494	-0.654019	T-test	two.sided	0.00687939
chr5_174350000_174400000	1.4755898321804006	1.2027294710747323	-0.27286	boundary_score	SHH	G4	7	13	4.804512749666712	4.36e-4	11.94708107156555	0.8060913057720615	2.1450883585887395	T-test	two.sided	0.00687939
chr6_33400000_33450000	-1.47627	-0.62781	0.8484622441566868	boundary_score	SHH	G4	7	13	-5.36015	4.36e-4	9.118660855859314	-2.09807	-0.854472	T-test	two.sided	0.00687939
chr3_76600000_76650000	-1.56069	-0.951463	0.6092294818758865	boundary_score	SHH	G4	7	13	-4.76591	4.38e-4	12.213739406905066	-2.27281	-0.848579	T-test	two.sided	0.0069031
chr15_65300000_65350000	1.412652577274386	0.638417	-0.774236	boundary_score	SHH	G4	7	13	5.464409017389662	4.39e-4	8.75288	0.825316	1.999989389741092	T-test	two.sided	0.00691101
chr17_54950000_55000000	-1.95599	-1.37838	0.5776097821383844	boundary_score	SHH	G4	7	13	-5.54878	4.42e-4	8.47444	-2.76102	-1.15096	T-test	two.sided	0.00695036
chr10_70350000_70400000	1.9379368482431516	1.2552251819687092	-0.682712	boundary_score	SHH	G4	7	13	5.357004072893219	4.44e-4	9.08206	1.120710126399907	2.755163570086396	T-test	two.sided	0.00695814
chr10_85500000_85550000	1.5579963441312432	1.341034373210899	-0.216962	boundary_score	SHH	G4	7	13	5.0747203776236125	4.44e-4	10.266438508178156	0.8763313919118794	2.239661296350607	T-test	two.sided	0.00695814
chr2_34100000_34150000	-1.37687	-1.16156	0.2153100659303754	boundary_score	SHH	G4	7	13	-4.34331	4.45e-4	16.948771124184486	-2.04585	-0.707883	T-test	two.sided	0.00695814
chr7_137100000_137150000	1.1985489237868587	0.933167	-0.265382	boundary_score	SHH	G4	7	13	4.353615513523855	4.45e-4	16.76264960011342	0.6170902605939247	1.7800075869797927	T-test	two.sided	0.00695814
chr7_35650000_35700000	1.2213313807795938	1.0989724844759492	-0.122359	boundary_score	SHH	G4	7	13	4.2908924771710355	4.45e-4	17.89370586433585	0.6230840390888778	1.81958	T-test	two.sided	0.00695814
chr22_43150000_43200000	1.615465533937148	1.311743834625134	-0.303722	boundary_score	SHH	G4	7	13	5.276157175424138	4.46e-4	9.371152452122086	0.9269924139701429	2.303938653904153	T-test	two.sided	0.00696593
chr19_49600000_49650000	-1.80598	-1.06304	0.7429483612655863	boundary_score	SHH	G4	7	13	-5.07744	4.47e-4	10.231900945918717	-2.59608	-1.01589	T-test	two.sided	0.0069737
chr6_22250000_22300000	-1.29295	-0.531289	0.761665	boundary_score	SHH	G4	7	13	-4.29013	4.48e-4	17.850525307546246	-1.92651	-0.6594	T-test	two.sided	0.00698146
chr17_29600000_29650000	-1.78868	-1.26801	0.5206757739255026	boundary_score	SHH	G4	7	13	-4.913	4.49e-4	11.103184100176259	-2.58909	-0.988275	T-test	two.sided	0.00698909
chr14_103350000_103400000	1.6179227696896725	1.1917089901497002	-0.426214	boundary_score	SHH	G4	7	13	4.711655882781227	4.5e-4	12.5166	0.8731565680703102	2.362688971309035	T-test	two.sided	0.00698909
chr2_240800000_240850000	0.9562829248864533	1.0125578249259841	0.056274900039530895	boundary_score	SHH	G4	7	13	4.440472030591225	4.5e-4	15.387493130960994	0.4982668999632786	1.4142989498096281	T-test	two.sided	0.00698909
chr5_72950000_73000000	1.2125662378216797	0.9307187992013725	-0.281847	boundary_score	SHH	G4	7	13	4.279900557436273	4.56e-4	17.890129382807412	0.6170783265286257	1.8080541491147337	T-test	two.sided	0.00707437
chr7_45300000_45350000	1.9835562830778732	1.4395924963655364	-0.543964	boundary_score	SHH	G4	7	13	6.016439009874818	4.58e-4	7.284607344141184	1.2100968653225694	2.7570157008331773	T-test	two.sided	0.00709747
chr3_42950000_43000000	-1.36108	-0.716498	0.6445787795803299	boundary_score	SHH	G4	7	13	-4.29227	4.62e-4	17.554602641482234	-2.02849	-0.693662	T-test	two.sided	0.00715147
chr1_7650000_7700000	1.3861393698293027	0.8725965881957615	-0.513543	boundary_score	SHH	G4	7	13	4.534914354092393	4.67e-4	14.003019605568618	0.7305783399607262	2.0417003996978793	T-test	two.sided	0.00721219
chr2_9650000_9700000	1.0470041156632448	0.7908514405387654	-0.256153	boundary_score	SHH	G4	7	13	4.8292749198655835	4.67e-4	11.489101249925254	0.5722894162348359	1.5217188150916539	T-test	two.sided	0.00721219
chr17_64500000_64550000	-1.19478	-0.699089	0.4956930534420569	boundary_score	SHH	G4	7	13	-4.26383	4.68e-4	17.979739757339267	-1.78354	-0.606028	T-test	two.sided	0.00721219
chr2_208200000_208250000	1.2641203284860676	1.1931818377983132	-0.0709385	boundary_score	SHH	G4	7	13	4.5815555278709486	4.68e-4	13.497349875046194	0.6702670624669673	1.857973594505168	T-test	two.sided	0.00721219
chr5_64200000_64250000	-0.886666	-0.224317	0.6623493562106568	boundary_score	SHH	G4	7	13	-4.38563	4.69e-4	15.865846458036662	-1.31555	-0.457778	T-test	two.sided	0.00721958
chr22_26750000_26800000	-1.50494	-1.09982	0.40512216352275254	boundary_score	SHH	G4	7	13	-4.65395	4.7e-4	12.800175072076124	-2.20464	-0.805234	T-test	two.sided	0.00722697
chr4_72300000_72350000	-0.906948	-0.299298	0.6076499852540064	boundary_score	SHH	G4	7	13	-4.72658	4.72e-4	12.182747477587451	-1.32433	-0.489567	T-test	two.sided	0.00724102
chr13_112900000_112950000	1.4720171663754062	0.9808036430577312	-0.491214	boundary_score	SHH	G4	7	13	4.26074	4.73e-4	17.954410208909312	0.7460495710708825	2.1979847616799297	T-test	two.sided	0.00724102
chr14_61350000_61400000	1.1830340703412496	0.6632736585873104	-0.51976	boundary_score	SHH	G4	7	13	4.300767962134276	4.73e-4	17.184354964905296	0.6031503116213551	1.7629178290611442	T-test	two.sided	0.00724102
chr8_35100000_35150000	-1.5208	-0.95134	0.5694560400315329	boundary_score	SHH	G4	7	13	-4.5783	4.73e-4	13.474428618169505	-2.23586	-0.805736	T-test	two.sided	0.00724102
chr11_87850000_87900000	-1.10954	-0.877129	0.2324123130837073	boundary_score	SHH	G4	7	13	-4.25858	4.78e-4	17.90469850032333	-1.65713	-0.561952	T-test	two.sided	0.00730146
chr15_64700000_64750000	-1.18173	-1.15104	0.0306849	boundary_score	SHH	G4	7	13	-4.87426	4.78e-4	11.10667275079772	-1.71472	-0.648741	T-test	two.sided	0.00730146
chr18_3200000_3250000	1.7490909267925483	1.0640714792172328	-0.685019	boundary_score	SHH	G4	7	13	5.113907523915106	4.8e-4	9.83012	0.9852198395419386	2.512962014043158	T-test	two.sided	0.00731592
chrX_35800000_35850000	-1.46004	-1.16923	0.29080355059296525	boundary_score	SHH	G4	7	13	-4.7292	4.8e-4	12.08763070077309	-2.13216	-0.787916	T-test	two.sided	0.00731592
chr2_54650000_54700000	-1.42554	-1.20049	0.22504917014631934	boundary_score	SHH	G4	7	13	-4.79271	4.81e-4	11.610991237036583	-2.07602	-0.77506	T-test	two.sided	0.00732229
chr10_114400000_114450000	-1.14525	-0.879685	0.26556089868105637	boundary_score	SHH	G4	7	13	-4.26162	4.82e-4	17.754646277133237	-1.7104	-0.580095	T-test	two.sided	0.00732229
chr3_123250000_123300000	-1.20211	-1.12176	0.0803482	boundary_score	SHH	G4	7	13	-4.28424	4.82e-4	17.33827160664859	-1.79322	-0.610997	T-test	two.sided	0.00732229
chr15_75950000_76000000	1.5720149236255183	0.7967893260672239	-0.775226	boundary_score	SHH	G4	7	13	4.559606387697313	4.85e-4	13.526738588705054	0.8301225326749281	2.313907314576108	T-test	two.sided	0.00735981
chr2_149750000_149800000	-1.64565	-0.837995	0.807653	boundary_score	SHH	G4	7	13	-4.66339	4.86e-4	12.553646498630359	-2.41078	-0.880518	T-test	two.sided	0.00736693
chr11_19100000_19150000	1.084068799145092	1.0403196846396587	-0.0437491	boundary_score	SHH	G4	7	13	4.295375527691401	4.89e-4	17.011535073194278	0.55162	1.6165174967453655	T-test	two.sided	0.00740432
chr9_82500000_82550000	-1.62127	-0.775705	0.8455611440290289	boundary_score	SHH	G4	7	13	-5.11837	4.9e-4	9.746520225640046	-2.32953	-0.912998	T-test	two.sided	0.00741138
chr5_73850000_73900000	1.423194151348861	0.858835	-0.564359	boundary_score	SHH	G4	7	13	4.245516174984567	4.93e-4	17.88273108350045	0.7185858269019895	2.1278024757957326	T-test	two.sided	0.00744055
chr8_78400000_78450000	1.5312572296081122	1.314139365514221	-0.217118	boundary_score	SHH	G4	7	13	4.835652330790649	4.93e-4	11.230291729594116	0.836033	2.2264812211587186	T-test	two.sided	0.00744055
chr1_157500000_157550000	-1.39523	-0.731523	0.6637024474534086	boundary_score	SHH	G4	7	13	-4.36196	4.97e-4	15.800740267346994	-2.074	-0.716452	T-test	two.sided	0.00749158
chr1_26950000_27000000	1.5769760474573429	1.0878032625060723	-0.489173	boundary_score	SHH	G4	7	13	4.473011253150557	4.98e-4	14.323583038550396	0.8224233134330052	2.3315287814816807	T-test	two.sided	0.00749158
chr20_11250000_11300000	-1.61025	-0.784834	0.8254117888414679	boundary_score	SHH	G4	7	13	-5.23128	4.98e-4	9.231676442450514	-2.30391	-0.916583	T-test	two.sided	0.00749158
chr18_36800000_36850000	1.6368403809569876	1.0418631128102867	-0.594977	boundary_score	SHH	G4	7	13	4.6430507903606415	4.99e-4	12.598372708771477	0.8727582059139628	2.4009225560000123	T-test	two.sided	0.0074985
chr13_45000000_45050000	1.1618753925524465	1.031126663459681	-0.130749	boundary_score	SHH	G4	7	13	4.235419888867854	5.01e-4	17.927803412254363	0.5853766052985279	1.7383741798063652	T-test	two.sided	0.00752042
chr12_53900000_53950000	1.324474107252093	0.5086886800785518	-0.815785	boundary_score	SHH	G4	7	13	4.917833295318319	5.02e-4	10.666851577862765	0.7294367262912212	1.9195114882129645	T-test	two.sided	0.00752729
chr10_18700000_18750000	-1.19059	-0.646116	0.5444750038975755	boundary_score	SHH	G4	7	13	-4.52335	5.04e-4	13.688988793690555	-1.75633	-0.624857	T-test	two.sided	0.00754099
chr2_31200000_31250000	-1.39357	-1.24658	0.14698967385884074	boundary_score	SHH	G4	7	13	-4.46375	5.04e-4	14.354265768063234	-2.06162	-0.725522	T-test	two.sided	0.00754099
chr14_47900000_47950000	-1.22915	-0.737175	0.4919742585834035	boundary_score	SHH	G4	7	13	-4.39009	5.05e-4	15.28755354869548	-1.82494	-0.633356	T-test	two.sided	0.00754782
chr21_29950000_30000000	-1.53291	-0.899744	0.6331686883895415	boundary_score	SHH	G4	7	13	-4.44655	5.06e-4	14.541014291636218	-2.26974	-0.796088	T-test	two.sided	0.00755463
chr18_23000000_23050000	-1.40406	-0.662723	0.7413351116081218	boundary_score	SHH	G4	7	13	-4.61941	5.08e-4	12.724275751445882	-2.06215	-0.745971	T-test	two.sided	0.00755879
chr5_92300000_92350000	1.4487427611653994	1.0095505389777326	-0.439192	boundary_score	SHH	G4	7	13	4.608645496706536	5.08e-4	12.813118466548326	0.7686155640282294	2.1288699583025696	T-test	two.sided	0.00755879
chr6_115950000_116000000	-1.65326	-1.33474	0.31852655360334636	boundary_score	SHH	G4	7	13	-4.87887	5.08e-4	10.84796221544432	-2.40037	-0.906157	T-test	two.sided	0.00755879
chr4_35950000_36000000	-1.08493	-0.925551	0.15938126810668937	boundary_score	SHH	G4	7	13	-4.2257	5.09e-4	17.988420071985907	-1.62436	-0.545504	T-test	two.sided	0.00755879
chr5_76800000_76850000	-1.36459	-1.27681	0.0877755	boundary_score	SHH	G4	7	13	-4.84063	5.09e-4	11.073738421475467	-1.98455	-0.744628	T-test	two.sided	0.00755879
chr6_30400000_30450000	1.5723236117329487	0.9816867987454555	-0.590637	boundary_score	SHH	G4	7	13	4.58966	5.12e-4	12.947993508760547	0.8319232785281432	2.312723944937754	T-test	two.sided	0.00759382
chr5_115650000_115700000	-1.37208	-0.923888	0.44819451726219484	boundary_score	SHH	G4	7	13	-4.42149	5.13e-4	14.77279029455489	-2.0344	-0.70976	T-test	two.sided	0.00759382
chr9_71750000_71800000	-1.01891	-1.0029	0.016012762609594867	boundary_score	SHH	G4	7	13	-4.22327	5.13e-4	17.96399955431614	-1.52585	-0.511968	T-test	two.sided	0.00759382
chr2_30100000_30150000	1.4746470542758738	0.8280877964989698	-0.646559	boundary_score	SHH	G4	7	13	4.604041239527652	5.15e-4	12.787291516831171	0.7815219392238526	2.1677721693278946	T-test	two.sided	0.00759912
chr4_189200000_189250000	-1.08291	-1.04729	0.0356187	boundary_score	SHH	G4	7	13	-4.27775	5.15e-4	16.895054296348537	-1.61726	-0.548557	T-test	two.sided	0.00759912
chr9_12550000_12600000	1.3993705893268589	1.1570419986079565	-0.242329	boundary_score	SHH	G4	7	13	4.222306428560643	5.15e-4	17.955053772530206	0.7029511848036568	2.095789993850061	T-test	two.sided	0.00759912
chr10_123950000_124000000	0.6073165170408935	0.8596325931596934	0.2523160761187999	boundary_score	SHH	G4	7	13	4.709928546473518	5.16e-4	11.912454994669114	0.32614274921080205	0.8884902848709848	T-test	two.sided	0.00760439
chr2_210550000_210600000	-1.82068	-1.33031	0.4903664476581819	boundary_score	SHH	G4	7	13	-5.70339	5.17e-4	7.71508	-2.56157	-1.07978	T-test	two.sided	0.00760439
chr4_21200000_21250000	1.4904607890507167	0.9845821121067309	-0.505879	boundary_score	SHH	G4	7	13	5.125398341646701	5.17e-4	9.551176742593574	0.8383692613201996	2.142552316781234	T-test	two.sided	0.00760439
chr11_121200000_121250000	1.3652887642098874	0.8385721475367436	-0.526717	boundary_score	SHH	G4	7	13	4.905649035781669	5.2e-4	10.603385998124322	0.7499265934009633	1.9806509350188113	T-test	two.sided	0.00763235
chr9_83150000_83200000	1.278520720081615	1.1070017519923032	-0.171519	boundary_score	SHH	G4	7	13	4.341974782232326	5.2e-4	15.77441719662683	0.6535755095297763	1.9034659306334538	T-test	two.sided	0.00763235
chr10_62450000_62500000	1.2930445648863034	0.6753982466256656	-0.617646	boundary_score	SHH	G4	7	13	4.253865276100457	5.23e-4	17.198916858613263	0.6522898989588161	1.9337992308137908	T-test	two.sided	0.00766018
chr14_103050000_103100000	-1.46736	-1.1084	0.3589619789791802	boundary_score	SHH	G4	7	13	-4.53291	5.23e-4	13.388769657762507	-2.16464	-0.770082	T-test	two.sided	0.00766018
chr16_68100000_68150000	1.7789596763108215	1.3278923469478052	-0.451067	boundary_score	SHH	G4	7	13	4.83693	5.25e-4	10.973746862251783	0.9692294544082815	2.5886898982133615	T-test	two.sided	0.00768138
chr16_12350000_12400000	1.7538694705982745	1.2312160280348048	-0.522653	boundary_score	SHH	G4	7	13	4.736039981861106	5.27e-4	11.625612005924483	0.944111	2.5636275672309132	T-test	two.sided	0.00770092
chr20_14050000_14100000	1.9429754153027043	1.1505375512441542	-0.792438	boundary_score	SHH	G4	7	13	6.069469189372486	5.28e-4	6.922563137480825	1.1842853817457832	2.7016654488596257	T-test	two.sided	0.00770092
chr4_23650000_23700000	-1.15891	-0.524891	0.6340157209751083	boundary_score	SHH	G4	7	13	-4.23196	5.28e-4	17.539983979696746	-1.73532	-0.582493	T-test	two.sided	0.00770092
chr15_48050000_48100000	1.6816419110609533	1.1518875821749897	-0.529754	boundary_score	SHH	G4	7	13	4.689407172419863	5.29e-4	11.9557	0.8999892465218476	2.4632945756000586	T-test	two.sided	0.00770741
chr11_36500000_36550000	0.8869006017523584	0.8256810501043441	-0.0612196	boundary_score	SHH	G4	7	13	4.3706394573667104	5.33e-4	15.196279924058459	0.4548678310116798	1.318933372493037	T-test	two.sided	0.00774774
chrX_35900000_35950000	-1.33833	-1.14898	0.18935442931576812	boundary_score	SHH	G4	7	13	-4.64233	5.33e-4	12.291779064138035	-1.96481	-0.711854	T-test	two.sided	0.00774774
chr11_66900000_66950000	-1.39745	-1.14174	0.25570300864829465	boundary_score	SHH	G4	7	13	-4.20339	5.34e-4	17.994585792001885	-2.09593	-0.698966	T-test	two.sided	0.00774774
chr8_117350000_117400000	1.432149558478133	1.241452201238635	-0.190697	boundary_score	SHH	G4	7	13	5.326502970603856	5.34e-4	8.698278911533768	0.8206866381294311	2.0436124788268346	T-test	two.sided	0.00774774
chr6_46750000_46800000	1.3942845812832672	0.7460206682935886	-0.648264	boundary_score	SHH	G4	7	13	4.47395	5.35e-4	13.89042133940622	0.7253776921897895	2.063191470376745	T-test	two.sided	0.00775415
chr2_235750000_235800000	1.1692184105030476	0.9713595674051275	-0.197859	boundary_score	SHH	G4	7	13	4.679773781774972	5.36e-4	11.971480385364659	0.6247088990650087	1.7137279219410866	T-test	two.sided	0.00776054
chr16_10250000_10300000	1.4710598214807584	1.1420185546538473	-0.329041	boundary_score	SHH	G4	7	13	4.333678421918869	5.37e-4	15.669668010409689	0.7502266831363225	2.1918929598251946	T-test	two.sided	0.00776692
chr13_97000000_97050000	1.397271771194389	0.771034	-0.626238	boundary_score	SHH	G4	7	13	4.555325746541048	5.39e-4	13.00396870653289	0.7346345283527247	2.0599090140360534	T-test	two.sided	0.00778774
chr7_137050000_137100000	1.149497485970162	0.9736475775048465	-0.17585	boundary_score	SHH	G4	7	13	4.238923755292015	5.44e-4	17.137127575745794	0.577713	1.721281834539871	T-test	two.sided	0.00783993
chr5_57800000_57850000	-1.132	-0.706138	0.42586560054402195	boundary_score	SHH	G4	7	13	-4.41128	5.45e-4	14.514972835613204	-1.68056	-0.583445	T-test	two.sided	0.00783993
chr5_75750000_75800000	1.2525885062138995	1.1061778072024053	-0.146411	boundary_score	SHH	G4	7	13	4.333918696747534	5.45e-4	15.555888041471183	0.6384690982670858	1.8667079141607132	T-test	two.sided	0.00783993
chr18_56700000_56750000	1.5187788707034773	1.205745688571084	-0.313033	boundary_score	SHH	G4	7	13	4.850390885623049	5.46e-4	10.742561165713298	0.8275748865976991	2.2099828548092555	T-test	two.sided	0.00783993
chr2_80600000_80650000	1.9068396650884112	1.5406380041559855	-0.366202	boundary_score	SHH	G4	7	13	6.104736309689841	5.46e-4	6.802043011215302	1.1638596095535443	2.649819720623278	T-test	two.sided	0.00783993
chr20_50950000_51000000	-1.43589	-0.815255	0.6206341707301611	boundary_score	SHH	G4	7	13	-4.20937	5.46e-4	17.68401184208103	-2.15347	-0.718309	T-test	two.sided	0.00783993
chr7_40950000_41000000	-0.675536	-0.540054	0.13548179941928964	boundary_score	SHH	G4	7	13	-4.19316	5.47e-4	17.985012910199437	-1.01402	-0.337048	T-test	two.sided	0.00784617
chr5_79550000_79600000	-1.79115	-1.4163	0.3748562032040693	boundary_score	SHH	G4	7	13	-5.24106	5.49e-4	8.925222339509029	-2.56524	-1.01706	T-test	two.sided	0.00786673
chr6_6650000_6700000	-1.27035	-1.12104	0.14931700768382203	boundary_score	SHH	G4	7	13	-4.21048	5.5e-4	17.593211173648662	-1.90528	-0.635427	T-test	two.sided	0.00787294
chrX_44350000_44400000	1.905706747098915	1.412399643789194	-0.493307	boundary_score	SHH	G4	7	13	5.410967870776518	5.52e-4	8.346964867244427	1.09939	2.71203	T-test	two.sided	0.00789343
chr2_201700000_201750000	0.793895	0.9071651352074849	0.1132697789943848	boundary_score	SHH	G4	7	13	4.297265863300567	5.54e-4	15.998267007755961	0.4022514963948526	1.1855392160313476	T-test	two.sided	0.00791388
chr10_130150000_130200000	1.1510689054447767	0.9370511062796073	-0.214018	boundary_score	SHH	G4	7	13	4.306014387954402	5.56e-4	15.835933833399691	0.5839056041867362	1.7182322067028173	T-test	two.sided	0.00793225
chr13_63900000_63950000	-1.38185	-0.783762	0.5980910527348702	boundary_score	SHH	G4	7	13	-4.49881	5.57e-4	13.387117321605025	-2.04349	-0.72022	T-test	two.sided	0.00793225
chrX_29150000_29200000	1.3075424051323878	1.1465279251714968	-0.161014	boundary_score	SHH	G4	7	13	4.759959626882041	5.57e-4	11.231946527205167	0.7044601501022885	1.9106246601624872	T-test	two.sided	0.00793225
chr17_27800000_27850000	-1.48598	-1.19247	0.29350856293570216	boundary_score	SHH	G4	7	13	-5.01848	5.59e-4	9.781372646632263	-2.14773	-0.824218	T-test	two.sided	0.00795258
chr4_137950000_138000000	2.011749883276821	1.487519091341127	-0.524231	boundary_score	SHH	G4	7	13	6.0414750652503155	5.6e-4	6.8678099564165205	1.2212712468004714	2.8022285197531707	T-test	two.sided	0.00795865
chr2_119550000_119600000	-1.27197	-1.16885	0.10311652277767099	boundary_score	SHH	G4	7	13	-4.52519	5.64e-4	13.058466374297785	-1.87894	-0.664995	T-test	two.sided	0.0080073
chr17_14300000_14350000	1.1295598704133967	0.8416877563047684	-0.287872	boundary_score	SHH	G4	7	13	4.177334690278053	5.67e-4	17.985393477736988	0.561433	1.6976865726971084	T-test	two.sided	0.00804167
chr14_59500000_59550000	1.2938380548912554	0.9890057831741483	-0.304832	boundary_score	SHH	G4	7	13	4.177222427651365	5.68e-4	17.97169961096244	0.6430324565100243	1.9446436532724864	T-test	two.sided	0.00804763
chr9_23550000_23600000	-1.28677	-0.95665	0.33011916971239164	boundary_score	SHH	G4	7	13	-4.17294	5.72e-4	17.989511974876613	-1.93464	-0.6389	T-test	two.sided	0.00809604
chr21_25750000_25800000	1.417848899360989	1.2016768297147036	-0.216172	boundary_score	SHH	G4	7	13	4.683045051083026	5.76e-4	11.62956755238608	0.7558488148744433	2.0798489838475347	T-test	two.sided	0.00814436
chrX_148450000_148500000	-1.10054	-0.920801	0.1797382298764776	boundary_score	SHH	G4	7	13	-4.17116	5.79e-4	17.912186095671604	-1.65505	-0.546027	T-test	two.sided	0.00817845
chr7_17950000_18000000	-1.43737	-0.807833	0.6295350496119829	boundary_score	SHH	G4	7	13	-4.35238	5.84e-4	14.81766091181916	-2.14203	-0.732704	T-test	two.sided	0.00824069
chr11_64300000_64350000	-1.30235	-0.792903	0.5094480406202719	boundary_score	SHH	G4	7	13	-4.40673	5.85e-4	14.128773647045833	-1.93567	-0.669029	T-test	two.sided	0.00824115
chr7_14500000_14550000	-1.72048	-1.09523	0.625256	boundary_score	SHH	G4	7	13	-4.6764	5.86e-4	11.599068070660826	-2.52517	-0.915796	T-test	two.sided	0.00824115
chr11_58600000_58650000	0.759517	0.928284	0.16876721072323905	boundary_score	SHH	G4	7	13	4.186658841584789	5.87e-4	17.477498867979385	0.37756259507710677	1.141470927093273	T-test	two.sided	0.00824115
chr11_69650000_69700000	1.2795029072109305	1.0448212429156702	-0.234682	boundary_score	SHH	G4	7	13	4.491098033064453	5.87e-4	13.180610392650848	0.6648753553260902	1.8941304590957708	T-test	two.sided	0.00824115
chr12_124950000_125000000	1.3556294711633972	1.1445828102055995	-0.211047	boundary_score	SHH	G4	7	13	4.266595261558886	5.87e-4	16.04593596993216	0.6822265744252661	2.029032367901528	T-test	two.sided	0.00824115
chr6_160500000_160550000	1.1379953548251693	1.059579485333226	-0.0784159	boundary_score	SHH	G4	7	13	4.17219	5.89e-4	17.73317537881439	0.5643348201524278	1.711655889497911	T-test	two.sided	0.00826087
chr10_100900000_100950000	-1.45108	-0.727922	0.7231572337014067	boundary_score	SHH	G4	7	13	-4.36437	5.92e-4	14.568170792557126	-2.16158	-0.740574	T-test	two.sided	0.00828621
chrX_112250000_112300000	-1.2567	-0.737026	0.519669	boundary_score	SHH	G4	7	13	-4.17181	5.92e-4	17.691705221967556	-1.89036	-0.623032	T-test	two.sided	0.00828621
chr2_196100000_196150000	-1.62709	-1.15294	0.47415077217056195	boundary_score	SHH	G4	7	13	-4.31236	5.93e-4	15.266257633922221	-2.43009	-0.824097	T-test	two.sided	0.00829185
chr1_5800000_5850000	-1.2308	-0.973932	0.256865	boundary_score	SHH	G4	7	13	-4.20612	5.96e-4	16.96	-1.84828	-0.613311	T-test	two.sided	0.00832541
chr13_59800000_59850000	1.6899146864372834	1.2671929807814095	-0.422722	boundary_score	SHH	G4	7	13	4.646396760603182	5.97e-4	11.745968617492355	0.8955660230375277	2.4842633498370392	T-test	two.sided	0.008331
chr10_44950000_45000000	1.0783734166198935	0.978515	-0.0998584	boundary_score	SHH	G4	7	13	4.298309136054863	5.98e-4	15.421002417778821	0.5448973134688418	1.6118495197709453	T-test	two.sided	0.00833658
chr6_150350000_150400000	0.5943253548092126	0.7594007802832966	0.16507542547408408	boundary_score	SHH	G4	7	13	4.1865650808106345	5.99e-4	17.293006921215465	0.2952017574859552	0.8934489521324701	T-test	two.sided	0.00834214
chr19_39450000_39500000	-1.92407	-1.14412	0.7799469495413934	boundary_score	SHH	G4	7	13	-5.59419	6e-4	7.657150002960209	-2.72342	-1.12472	T-test	two.sided	0.0083477
chr21_28150000_28200000	-1.51929	-1.00825	0.5110458400353943	boundary_score	SHH	G4	7	13	-4.15416	6.02e-4	17.907576057399748	-2.28795	-0.750643	T-test	two.sided	0.00835877
chr5_79000000_79050000	1.527002973928783	1.0472932854134063	-0.47971	boundary_score	SHH	G4	7	13	4.439210096487241	6.02e-4	13.584158786296069	0.787113	2.266892829176593	T-test	two.sided	0.00835877
chr4_92350000_92400000	1.8421734413991706	1.2881343390604674	-0.554039	boundary_score	SHH	G4	7	13	5.303388678252583	6.03e-4	8.463815873818229	1.0487415146824204	2.635605368115921	T-test	two.sided	0.00836429
chr1_44200000_44250000	1.363762760164067	0.9662401983005138	-0.397523	boundary_score	SHH	G4	7	13	4.169500981886702	6.06e-4	17.519561617533995	0.6752387403703587	2.0522867799577753	T-test	two.sided	0.00839751
chr19_57450000_57500000	1.6252984146344085	1.1915868556521942	-0.433712	boundary_score	SHH	G4	7	13	4.541398189083288	6.07e-4	12.526324691829014	0.8491522769271728	2.401444552341644	T-test	two.sided	0.00840299
chr2_226850000_226900000	-1.39404	-1.16298	0.23106475906753976	boundary_score	SHH	G4	7	13	-4.37804	6.1e-4	14.208296711642651	-2.07604	-0.712043	T-test	two.sided	0.00843611
chr1_17900000_17950000	0.7574869347824221	0.0961789	-0.661308	boundary_score	SHH	G4	7	13	4.355502961666961	6.11e-4	14.482835904518685	0.38563983221186976	1.1293340373529746	T-test	two.sided	0.00844153
chr8_121700000_121750000	1.7690141797376915	1.1021234398480464	-0.666891	boundary_score	SHH	G4	7	13	4.8416103192387565	6.12e-4	10.374587292464126	0.9588698169180224	2.579158542557361	T-test	two.sided	0.00844694
chr11_113800000_113850000	1.5866199403464463	1.1810298817842546	-0.40559	boundary_score	SHH	G4	7	13	4.348400549107538	6.13e-4	14.552901290681321	0.8068224185435748	2.3664174621493177	T-test	two.sided	0.00845234
chr2_240000000_240050000	1.2106729777962655	1.127337812326364	-0.0833352	boundary_score	SHH	G4	7	13	4.190492407496023	6.15e-4	16.985554288732104	0.6010877664376235	1.8202581891549072	T-test	two.sided	0.0084715
chr6_49450000_49500000	-1.75572	-1.17874	0.5769797712738696	boundary_score	SHH	G4	7	13	-6.25065	6.16e-4	6.371053848987814	-2.43343	-1.078	T-test	two.sided	0.00847687
chr1_240000000_240050000	-1.72875	-1.25497	0.47378076043192285	boundary_score	SHH	G4	7	13	-4.79873	6.2e-4	10.569336020301607	-2.52561	-0.93188	T-test	two.sided	0.00852347
chr2_124850000_124900000	-1.22177	-1.07652	0.14525650476086616	boundary_score	SHH	G4	7	13	-4.13634	6.21e-4	17.98870249873738	-1.84236	-0.601184	T-test	two.sided	0.00852877
chr9_83900000_83950000	1.4199651288342912	1.1460720165315954	-0.273893	boundary_score	SHH	G4	7	13	4.390385891794615	6.23e-4	13.929487964186773	0.725956	2.1139745734802213	T-test	two.sided	0.00854778
chr17_11150000_11200000	-1.07669	-0.645256	0.43143057407109997	boundary_score	SHH	G4	7	13	-4.1392	6.24e-4	17.87175001812762	-1.62346	-0.529915	T-test	two.sided	0.00855305
chr10_67000000_67050000	-1.16275	-0.664206	0.4985474217511272	boundary_score	SHH	G4	7	13	-4.33718	6.25e-4	14.5699	-1.73564	-0.589861	T-test	two.sided	0.00855831
chr8_81250000_81300000	1.8331260264801843	1.1454880973807138	-0.687638	boundary_score	SHH	G4	7	13	4.925752167907985	6.26e-4	9.855454098880662	1.0022693764506077	2.663982676509761	T-test	two.sided	0.00856356
chr6_31200000_31250000	1.7730857055963554	1.3120286147120725	-0.461057	boundary_score	SHH	G4	7	13	4.897648014817184	6.27e-4	9.993221618715193	0.9663628865524275	2.579808524640283	T-test	two.sided	0.00856879
chrX_78550000_78600000	-1.21107	-0.670477	0.5405890193218804	boundary_score	SHH	G4	7	13	-4.13163	6.31e-4	17.93868886391563	-1.82704	-0.595091	T-test	two.sided	0.00861498
chr11_7100000_7150000	-1.39209	-0.635955	0.7561380665562438	boundary_score	SHH	G4	7	13	-4.68424	6.34e-4	11.206750691149969	-2.04473	-0.739459	T-test	two.sided	0.00864744
chr8_58650000_58700000	1.1627547416511361	0.8433227797861707	-0.319432	boundary_score	SHH	G4	7	13	4.200140893626219	6.35e-4	16.5341	0.5774231933224045	1.7480862899798677	T-test	two.sided	0.00865258
chr20_4200000_4250000	1.5057472763857995	0.8563057433565944	-0.649442	boundary_score	SHH	G4	7	13	4.129941684270968	6.41e-4	17.82110743239855	0.7392145647347457	2.2722799880368534	T-test	two.sided	0.00872577
chr4_46350000_46400000	-1.21155	-0.714095	0.4974505372368006	boundary_score	SHH	G4	7	13	-4.48837	6.42e-4	12.73287694424315	-1.79594	-0.627151	T-test	two.sided	0.00873082
chr11_18100000_18150000	1.2244299390771167	0.9174919556070145	-0.306938	boundary_score	SHH	G4	7	13	4.122357076381495	6.44e-4	17.935635580429548	0.6002497266398704	1.8486101515143631	T-test	two.sided	0.00874945
chr8_54750000_54800000	-1.46585	-0.675165	0.7906833137147135	boundary_score	SHH	G4	7	13	-5.1612	6.45e-4	8.772108533017244	-2.11088	-0.820812	T-test	two.sided	0.00875447
chr3_107150000_107200000	1.3574523648935113	0.726821	-0.630631	boundary_score	SHH	G4	7	13	4.116850711195453	6.5e-4	17.965015082035674	0.6646170071059615	2.050287722681061	T-test	two.sided	0.00881372
chr11_106000000_106050000	-1.46925	-0.901884	0.5673677395023664	boundary_score	SHH	G4	7	13	-4.27532	6.56e-4	15.081305716459754	-2.2014	-0.737104	T-test	two.sided	0.00886047
chr2_187850000_187900000	-1.0918	-0.760359	0.3314400604435367	boundary_score	SHH	G4	7	13	-4.15941	6.56e-4	17.01472265491881	-1.64557	-0.538032	T-test	two.sided	0.00886047
chr2_45600000_45650000	-1.42606	-0.895948	0.5301092471348509	boundary_score	SHH	G4	7	13	-4.1358	6.56e-4	17.475500456260253	-2.15203	-0.700081	T-test	two.sided	0.00886047
chr9_118750000_118800000	1.7883935714097319	1.396531336990847	-0.391862	boundary_score	SHH	G4	7	13	4.917172207516125	6.56e-4	9.741402581992787	0.9750858108058756	2.6017013320135884	T-test	two.sided	0.00886047
chr4_162250000_162300000	-1.41974	-1.24648	0.17326184723403587	boundary_score	SHH	G4	7	13	-4.59619	6.57e-4	11.695502841533113	-2.09471	-0.744766	T-test	two.sided	0.00886535
chr4_138150000_138200000	1.444220867299348	1.004489216155313	-0.439732	boundary_score	SHH	G4	7	13	4.1069079491102585	6.63e-4	17.98045221014731	0.7053604024656386	2.1830813321330576	T-test	two.sided	0.00892896
chr8_103550000_103600000	1.394982469369255	0.9805019739537332	-0.41448	boundary_score	SHH	G4	7	13	4.107783487448881	6.63e-4	17.963166171327163	0.6814151048300124	2.1085498339084974	T-test	two.sided	0.00892896
chr6_75800000_75850000	1.2294937449182464	0.6574652602017484	-0.572028	boundary_score	SHH	G4	7	13	4.105657501278241	6.64e-4	17.998288043890234	0.60034	1.8586470821595773	T-test	two.sided	0.00893376
chr17_67250000_67300000	1.2754606530436374	0.8662174151435711	-0.409243	boundary_score	SHH	G4	7	13	4.148780809513417	6.65e-4	17.089670179284045	0.6270987140321149	1.9238225920551602	T-test	two.sided	0.00893855
chr1_224450000_224500000	-1.58577	-0.925291	0.6604828984153823	boundary_score	SHH	G4	7	13	-4.38988	6.67e-4	13.528810516647308	-2.36308	-0.808465	T-test	two.sided	0.00895676
chr11_61250000_61300000	1.459355197114898	0.9865016432608174	-0.472854	boundary_score	SHH	G4	7	13	4.120057793118887	6.75e-4	17.53729931871508	0.7137831001321066	2.2049272940976894	T-test	two.sided	0.00904669
chr13_44450000_44500000	1.6681124825677878	1.0446436801535763	-0.623469	boundary_score	SHH	G4	7	13	4.786390331223039	6.75e-4	10.328440640754204	0.894914	2.4413105056777322	T-test	two.sided	0.00904669
chr12_75300000_75350000	-1.3225	-1.04273	0.2797706073463845	boundary_score	SHH	G4	7	13	-4.54977	6.77e-4	11.923008791425055	-1.95628	-0.688724	T-test	two.sided	0.00906475
chr2_48950000_49000000	1.9810169565258198	1.220835908543501	-0.760181	boundary_score	SHH	G4	7	13	5.688875229252113	6.8e-4	7.1799859080965405	1.1617581537579749	2.800275759293665	T-test	two.sided	0.00909615
chr2_199500000_199550000	1.3777075028714734	0.717457	-0.660251	boundary_score	SHH	G4	7	13	4.6461915397859315	6.81e-4	11.17151273660142	0.7262828878718723	2.0291321178710744	T-test	two.sided	0.00910076
chr10_18650000_18700000	-1.37813	-0.622313	0.7558199811391552	boundary_score	SHH	G4	7	13	-5.23401	6.83e-4	8.366625206359554	-1.98071	-0.775554	T-test	two.sided	0.00911871
chr19_30000000_30050000	-1.60068	-1.00883	0.5918495483374602	boundary_score	SHH	G4	7	13	-4.62981	6.89e-4	11.239701105559513	-2.35966	-0.841702	T-test	two.sided	0.00918998
chr12_15900000_15950000	-1.64529	-1.01906	0.6262369309829495	boundary_score	SHH	G4	7	13	-4.709	6.91e-4	10.696225685666008	-2.41698	-0.87361	T-test	two.sided	0.00920347
chr1_179950000_180000000	-1.26452	-0.648364	0.616157	boundary_score	SHH	G4	7	13	-4.11081	6.92e-4	17.485519534871283	-1.91215	-0.616893	T-test	two.sided	0.00920347
chr11_111500000_111550000	-1.56182	-1.05793	0.5038873160155662	boundary_score	SHH	G4	7	13	-4.24315	6.92e-4	15.169247721913168	-2.3456	-0.778038	T-test	two.sided	0.00920347
chr9_21200000_21250000	1.9175541776375011	1.135955282030685	-0.781599	boundary_score	SHH	G4	7	13	5.061684190804951	6.97e-4	8.926155969754296	1.0594829950344333	2.7756253602405687	T-test	two.sided	0.00925667
chr1_1650000_1700000	1.4654654231134292	1.3181784985914313	-0.147287	boundary_score	SHH	G4	7	13	4.818419724561471	6.98e-4	10.02994506018884	0.7880774619944807	2.1428533842323776	T-test	two.sided	0.00925667
chrX_20150000_20200000	-1.25112	-0.611737	0.6393835106404718	boundary_score	SHH	G4	7	13	-4.09644	6.98e-4	17.71472409158514	-1.89352	-0.608722	T-test	two.sided	0.00925667
chr13_63050000_63100000	-1.79243	-1.1037	0.6887350062507414	boundary_score	SHH	G4	7	13	-4.75921	6.99e-4	10.35196188079693	-2.62775	-0.957113	T-test	two.sided	0.00925667
chr2_33450000_33500000	1.1329197427228739	0.3766062640893038	-0.756313	boundary_score	SHH	G4	7	13	4.445686040739721	7e-4	12.683855670770532	0.5809824156496954	1.6848570697960523	T-test	two.sided	0.00925667
chr6_92850000_92900000	-1.03367	-0.82434	0.20932797618415105	boundary_score	SHH	G4	7	13	-4.20096	7e-4	15.737658750555545	-1.55599	-0.511346	T-test	two.sided	0.00925667
chr2_162000000_162050000	-1.15801	-1.18478	-0.0267632	boundary_score	SHH	G4	7	13	-5.03868	7.06e-4	8.98119	-1.67808	-0.637948	T-test	two.sided	0.00931826
chr5_79500000_79550000	-1.86946	-1.3901	0.479354	boundary_score	SHH	G4	7	13	-5.02529	7.06e-4	9.034577165015826	-2.71051	-1.0284	T-test	two.sided	0.00931826
chr3_65250000_65300000	-1.3958	-0.651335	0.7444682990797535	boundary_score	SHH	G4	7	13	-4.6537	7.08e-4	10.958755571278582	-2.05626	-0.73535	T-test	two.sided	0.00933578
chrX_118700000_118750000	1.0279479595642007	1.13905	0.11110370184802928	boundary_score	SHH	G4	7	13	4.076621861787334	7.11e-4	17.965470018076662	0.49811316786639587	1.5577827512620055	T-test	two.sided	0.00935757
chrX_118800000_118850000	1.6251597172578625	1.3821297198162144	-0.24303	boundary_score	SHH	G4	7	13	4.809973482261949	7.11e-4	10.008171841722714	0.8724152816938657	2.377904152821859	T-test	two.sided	0.00935757
chr2_60700000_60750000	-1.50868	-1.33519	0.17348266072913537	boundary_score	SHH	G4	7	13	-4.57271	7.12e-4	11.510878362677653	-2.23093	-0.786416	T-test	two.sided	0.00936186
chr1_115550000_115600000	1.5623665205193433	1.020825188709423	-0.541541	boundary_score	SHH	G4	7	13	5.25283	7.13e-4	8.197534561943874	0.8793502238191923	2.2453828172194945	T-test	two.sided	0.00936614
chr1_207800000_207850000	-0.747077	-0.14006	0.6070164095229627	boundary_score	SHH	G4	7	13	-4.07283	7.14e-4	17.998365167277385	-1.13245	-0.361703	T-test	two.sided	0.00937041
chr18_56650000_56700000	1.168984768581898	1.037002319697818	-0.131982	boundary_score	SHH	G4	7	13	4.0807357854768656	7.22e-4	17.72060091717331	0.5664648899480665	1.7715046472157292	T-test	two.sided	0.00946645
chr17_14350000_14400000	1.2337918631423705	1.0754327589450683	-0.158359	boundary_score	SHH	G4	7	13	4.341807661942933	7.24e-4	13.582275101667252	0.6225542821748828	1.8450294441098585	T-test	two.sided	0.00947893
chr18_35350000_35400000	-1.66001	-1.12985	0.5301640746770893	boundary_score	SHH	G4	7	13	-4.69075	7.25e-4	10.623222526937605	-2.4423	-0.877721	T-test	two.sided	0.00947893
chr8_3700000_3750000	-1.11263	-0.714795	0.3978401829872504	boundary_score	SHH	G4	7	13	-4.6057	7.25e-4	11.188226556115689	-1.64326	-0.582015	T-test	two.sided	0.00947893
chr19_43200000_43250000	-1.30353	-0.790361	0.5131692344287959	boundary_score	SHH	G4	7	13	-4.2873	7.29e-4	14.205076231852896	-1.95476	-0.652301	T-test	two.sided	0.00951331
chrX_135150000_135200000	-1.22185	-1.06219	0.15965341735692548	boundary_score	SHH	G4	7	13	-4.29428	7.29e-4	14.111733011921388	-1.83165	-0.612047	T-test	two.sided	0.00951331
chr3_157600000_157650000	-1.00274	-0.99353	0.00921444	boundary_score	SHH	G4	7	13	-4.23964	7.36e-4	14.780135423856304	-1.50752	-0.497968	T-test	two.sided	0.00959564
chr2_199450000_199500000	0.9959827446067344	0.5462700644828073	-0.449713	boundary_score	SHH	G4	7	13	4.300711134606993	7.37e-4	13.964002174636875	0.49916089069355946	1.4928045985199094	T-test	two.sided	0.00959967
chr2_67350000_67400000	1.3644929349254067	1.261890458672704	-0.102602	boundary_score	SHH	G4	7	13	4.294311920739416	7.4e-4	14.017048812506573	0.6830770458420242	2.045908824008789	T-test	two.sided	0.00961569
chr8_116450000_116500000	-1.03329	-0.834897	0.19839030876865724	boundary_score	SHH	G4	7	13	-4.05709	7.4e-4	17.998903174602855	-1.56837	-0.498208	T-test	two.sided	0.00961569
chr1_99200000_99250000	-1.41917	-1.06969	0.3494858190896154	boundary_score	SHH	G4	7	13	-4.351	7.41e-4	13.336693512459993	-2.12202	-0.716327	T-test	two.sided	0.00961569
chr6_800000_850000	-1.19897	-1.10876	0.0902096	boundary_score	SHH	G4	7	13	-4.06138	7.41e-4	17.890682245715507	-1.81945	-0.578478	T-test	two.sided	0.00961569
chr10_75050000_75100000	1.401993329540332	0.666774	-0.73522	boundary_score	SHH	G4	7	13	4.365108752621434	7.45e-4	13.152983142241562	0.7089418076687238	2.09504	T-test	two.sided	0.00964056
chr2_199900000_199950000	-1.34924	-0.904578	0.4446646125520777	boundary_score	SHH	G4	7	13	-4.15142	7.45e-4	16.06872613125556	-2.03799	-0.660497	T-test	two.sided	0.00964056
chr5_161850000_161900000	-1.3095	-1.00879	0.30070333329069976	boundary_score	SHH	G4	7	13	-4.05803	7.45e-4	17.902479652801556	-1.98771	-0.63128	T-test	two.sided	0.00964056
chr11_63600000_63650000	-1.46524	-1.05176	0.4134798675386032	boundary_score	SHH	G4	7	13	-4.28002	7.46e-4	14.140888843817962	-2.19881	-0.73167	T-test	two.sided	0.00964452
chr14_33800000_33850000	1.2261439455110534	0.5926707484746764	-0.633473	boundary_score	SHH	G4	7	13	4.065367484628244	7.53e-4	17.63173642781053	0.5915408212251261	1.8607470697969806	T-test	two.sided	0.00972596
chr9_135050000_135100000	1.6416113591475594	1.0365644781726935	-0.605047	boundary_score	SHH	G4	7	13	4.467884756027953	7.54e-4	12.097217670822813	0.8417745931695652	2.4414481251255538	T-test	two.sided	0.00972982
chr1_61000000_61050000	-1.59542	-1.20204	0.3933795581754441	boundary_score	SHH	G4	7	13	-4.36295	7.55e-4	13.102824454198943	-2.38479	-0.80606	T-test	two.sided	0.00973368
chr12_76600000_76650000	-1.65563	-1.01113	0.6445021203712258	boundary_score	SHH	G4	7	13	-4.73878	7.57e-4	10.172401404772902	-2.43232	-0.878953	T-test	two.sided	0.00975041
chr6_5450000_5500000	-1.73219	-1.27704	0.45515280080639137	boundary_score	SHH	G4	7	13	-5.24332	7.58e-4	8.070989546889159	-2.49284	-0.971539	T-test	two.sided	0.00975424
chr3_20200000_20250000	-1.51311	-0.858295	0.6548115600448955	boundary_score	SHH	G4	7	13	-4.14815	7.62e-4	15.933800721157214	-2.28664	-0.739575	T-test	two.sided	0.00979136
chr5_93600000_93650000	1.1249375580218064	0.9658246263488771	-0.159113	boundary_score	SHH	G4	7	13	4.101710504059102	7.63e-4	16.77570472775356	0.5457083824883955	1.704166733555217	T-test	two.sided	0.00979136
chr9_129650000_129700000	1.9631686763341993	1.2623345195790987	-0.700834	boundary_score	SHH	G4	7	13	5.278579698767914	7.63e-4	7.949894132115952	1.1045955980382132	2.8217417546301853	T-test	two.sided	0.00979136
chr20_21650000_21700000	1.3957035733609646	0.7464589417404892	-0.649245	boundary_score	SHH	G4	7	13	4.055915251561421	7.65e-4	17.688934737017604	0.6718312227996883	2.1195759239222407	T-test	two.sided	0.00980268
chr10_29400000_29450000	1.2019482843535712	1.0558425549392074	-0.146106	boundary_score	SHH	G4	7	13	4.624694184483846	7.66e-4	10.8281	0.6288070682161606	1.775089500490982	T-test	two.sided	0.00980268
chrX_13650000_13700000	1.6116595607938673	1.148966034867143	-0.462694	boundary_score	SHH	G4	7	13	4.564006596487118	7.66e-4	11.251681770873176	0.8365550589201067	2.3867640626676274	T-test	two.sided	0.00980268
chr20_34150000_34200000	1.3606920080732103	0.6870894177657495	-0.673603	boundary_score	SHH	G4	7	13	4.058655705824966	7.71e-4	17.548704535427337	0.6550429476491875	2.066341068497233	T-test	two.sided	0.00985758
chr2_240850000_240900000	1.0689438763166035	1.0532601247209474	-0.0156838	boundary_score	SHH	G4	7	13	4.038000512188032	7.72e-4	17.99911560373152	0.5127835557817224	1.6251041968514846	T-test	two.sided	0.00986129
chr17_70650000_70700000	-1.64016	-1.30017	0.33999025770261065	boundary_score	SHH	G4	7	13	-4.59045	7.75e-4	11.010665685789014	-2.42647	-0.853845	T-test	two.sided	0.00989051
chr6_126750000_126800000	-1.16008	-0.389644	0.7704402936141881	boundary_score	SHH	G4	7	13	-4.09332	7.76e-4	16.77958637891776	-1.75862	-0.561544	T-test	two.sided	0.00989418
chr4_168150000_168200000	1.4060194557340284	0.6275050609443474	-0.778514	boundary_score	SHH	G4	7	13	4.131600594062589	7.78e-4	16.050598897330975	0.6847821179072301	2.127256793560827	T-test	two.sided	0.00991058
chr8_32200000_32250000	-1.15134	-1.1409	0.010443338742097786	boundary_score	SHH	G4	7	13	-4.15286	7.82e-4	15.646266154336281	-1.74015	-0.562536	T-test	two.sided	0.00994329
chr9_4300000_4350000	-1.33688	-0.716185	0.6206920862497579	boundary_score	SHH	G4	7	13	-4.88534	7.82e-4	9.319783581720525	-1.95269	-0.721059	T-test	two.sided	0.00994329
chrX_64000000_64050000	-1.05737	-0.835239	0.222134	boundary_score	SHH	G4	7	13	-4.03839	7.84e-4	17.82462735201652	-1.60785	-0.5069	T-test	two.sided	0.0099596
chr17_66150000_66200000	-1.0822	-0.387626	0.6945763675863714	boundary_score	SHH	G4	7	13	-4.04387	7.86e-4	17.6817	-1.64517	-0.519236	T-test	two.sided	0.0099629
chrX_85800000_85850000	-0.978832	-1.0048	-0.0259696	boundary_score	SHH	G4	7	13	-4.03138	7.87e-4	17.946009341530363	-1.48905	-0.468611	T-test	two.sided	0.0099629
chr5_157200000_157250000	1.2440451821717118	0.8840310970921094	-0.360014	boundary_score	SHH	G4	7	13	4.127413886027463	7.89e-4	16.005981336242595	0.6051032313983679	1.8829871329450558	T-test	two.sided	0.0099629
chr1_196100000_196150000	1.4848507808479023	1.2334360407283331	-0.251415	boundary_score	SHH	G4	7	13	4.980509135621172	7.9e-4	8.880990076356703	0.809048	2.1606531311740094	T-test	two.sided	0.0099629
chr11_10350000_10400000	-1.59611	-1.12039	0.4757260089110634	boundary_score	SHH	G4	7	13	-4.36224	7.9e-4	12.84765458175904	-2.38753	-0.804696	T-test	two.sided	0.0099629
chr12_80250000_80300000	1.2940069045027496	0.9696783665957478	-0.324329	boundary_score	SHH	G4	7	13	4.029972499642958	7.9e-4	17.938916563874393	0.6192451485657319	1.9687686604397672	T-test	two.sided	0.0099629
chr2_129950000_130000000	1.049192679967201	0.7509631532018886	-0.29823	boundary_score	SHH	G4	7	13	4.030342528558696	7.9e-4	17.93201308728654	0.5021247313616446	1.5962606285727574	T-test	two.sided	0.0099629
chr2_170050000_170100000	-1.58456	-0.982895	0.6016690950026286	boundary_score	SHH	G4	7	13	-4.82739	7.9e-4	9.558196877453964	-2.32055	-0.848582	T-test	two.sided	0.0099629
chr2_109550000_109600000	-1.44725	-0.886779	0.560466	boundary_score	SHH	G4	7	13	-4.08859	7.93e-4	16.6791	-2.19516	-0.699334	T-test	two.sided	0.00999166
chr4_65550000_65600000	-1.31487	-0.552572	0.7622932616921407	boundary_score	SHH	G4	7	13	-4.05082	7.99e-4	17.37566207430998	-1.99857	-0.631161	T-test	two.sided	0.0100581
chr3_171650000_171700000	-1.46532	-0.985076	0.4802482153158202	boundary_score	SHH	G4	7	13	-4.02159	8.02e-4	17.985006731511252	-2.23087	-0.699777	T-test	two.sided	0.010086748188405796
chr5_164000000_164050000	-0.895922	-1.05503	-0.159109	boundary_score	SHH	G4	7	13	-4.13026	8.04e-4	15.802859891557167	-1.35623	-0.435613	T-test	two.sided	0.0101028
chr7_64700000_64750000	-1.39076	-0.768702	0.6220541587280602	boundary_score	SHH	G4	7	13	-4.03128	8.05e-4	17.722415872473256	-2.11637	-0.665142	T-test	two.sided	0.0101062
chr11_50050000_50100000	-1.15913	-0.863333	0.29579911604824183	boundary_score	SHH	G4	7	13	-4.02261	8.08e-4	17.87995869225682	-1.76481	-0.553451	T-test	two.sided	0.010125523465703971
chr5_96600000_96650000	1.1657255707406002	0.4842436313358698	-0.681482	boundary_score	SHH	G4	7	13	4.42229	8.08e-4	12.14960539378135	0.5921690999058442	1.7392820415753563	T-test	two.sided	0.010125523465703971
chr11_27550000_27600000	1.45547	0.8368189591439278	-0.618649	boundary_score	SHH	G4	7	13	4.077901745448382	8.09e-4	16.70931023730209	0.7014422194309519	2.209494318556028	T-test	two.sided	0.010128913435527503
chr9_35650000_35700000	-1.55781	-1.16839	0.3894123063135926	boundary_score	SHH	G4	7	13	-4.33639	8.1e-4	12.97556158516545	-2.33405	-0.781567	T-test	two.sided	0.010132297297297296
chr12_51400000_51450000	-1.55532	-1.34024	0.2150745384403255	boundary_score	SHH	G4	7	13	-4.77522	8.11e-4	9.729340962447884	-2.28378	-0.826853	T-test	two.sided	0.0101357
chr4_40850000_40900000	-0.927684	-1.05321	-0.125522	boundary_score	SHH	G4	7	13	-4.96219	8.14e-4	8.8666	-1.35157	-0.503801	T-test	two.sided	0.010164019784172662
chr13_26950000_27000000	-1.47371	-1.15759	0.3161152973170005	boundary_score	SHH	G4	7	13	-4.3155	8.16e-4	13.165649155845411	-2.21051	-0.736901	T-test	two.sided	0.010179838274932615
chr2_97000000_97050000	-1.65904	-1.26531	0.3937272726635699	boundary_score	SHH	G4	7	13	-4.50339	8.22e-4	11.388713419306502	-2.46652	-0.851566	T-test	two.sided	0.010230398388540732
chr5_149300000_149350000	-1.60911	-1.01132	0.5977895336069996	boundary_score	SHH	G4	7	13	-4.29241	8.22e-4	13.38104921998329	-2.41663	-0.801583	T-test	two.sided	0.010230398388540732
chr14_54450000_54500000	0.7697433211260818	0.9815413384004013	0.21179801727431943	boundary_score	SHH	G4	7	13	4.155532685497018	8.23e-4	15.208413163446023	0.37539845453894155	1.164088187713222	T-test	two.sided	0.010230398388540732
chr6_72050000_72100000	-1.39808	-0.950683	0.4474008858837619	boundary_score	SHH	G4	7	13	-4.42283	8.23e-4	12.053067172091236	-2.08648	-0.709684	T-test	two.sided	0.010230398388540732
chr1_196150000_196200000	1.20459	1.0555156768549065	-0.149071	boundary_score	SHH	G4	7	13	4.853683399324924	8.27e-4	9.280634791819768	0.6457422222346643	1.7634321184998754	T-test	two.sided	0.0102617
chr1_22400000_22450000	-0.711156	-0.780061	-0.0689049	boundary_score	SHH	G4	7	13	-4.14054	8.27e-4	15.407524828029736	-1.0764	-0.345911	T-test	two.sided	0.0102617
chr21_24900000_24950000	1.7867365788418517	1.412546031436805	-0.374191	boundary_score	SHH	G4	7	13	4.929949098990818	8.4e-4	8.902374592759225	0.9655018070370062	2.6079713506466975	T-test	two.sided	0.010269970414201185
chr1_90050000_90100000	1.2855889263662121	0.9641006735398935	-0.321488	boundary_score	SHH	G4	7	13	4.030357858629957	8.41e-4	17.302139220172368	0.6135017158147482	1.9576761369176758	T-test	two.sided	0.010269970414201185
chr10_800000_850000	-1.52848	-1.07469	0.4537861363324259	boundary_score	SHH	G4	7	13	-4.69735	8.47e-4	9.990677440805332	-2.25359	-0.803368	T-test	two.sided	0.010269970414201185
chr21_29350000_29400000	-1.00249	-0.931513	0.0709729	boundary_score	SHH	G4	7	13	-4.02081	8.47e-4	17.448768869612554	-1.52748	-0.477487	T-test	two.sided	0.010269970414201185
chr4_108050000_108100000	1.1355136093165246	1.0704381165671912	-0.0650755	boundary_score	SHH	G4	7	13	4.2027537502667665	8.52e-4	14.266139742008187	0.5570407630031003	1.713986455629949	T-test	two.sided	0.010269970414201185
chr11_66850000_66900000	-1.63032	-1.2234	0.4069155518621955	boundary_score	SHH	G4	7	13	-4.31409	8.54e-4	12.913173408640196	-2.44729	-0.813344	T-test	two.sided	0.010269970414201185
chr1_153650000_153700000	-1.20523	-0.73619	0.4690349794910635	boundary_score	SHH	G4	7	13	-4.05202	8.57e-4	16.682703224923632	-1.83368	-0.576775	T-test	two.sided	0.010269970414201185
chr16_26600000_26650000	-0.810582	-0.661367	0.14921562727807006	boundary_score	SHH	G4	7	13	-4.05815	8.59e-4	16.545384204125003	-1.23288	-0.38828	T-test	two.sided	0.010269970414201185
chr8_109750000_109800000	1.1124020390612652	0.66456	-0.447842	boundary_score	SHH	G4	7	13	4.432918454509165	8.6e-4	11.74582069630916	0.5643329159844873	1.6604711621380432	T-test	two.sided	0.010269970414201185
chr1_197000000_197050000	1.4455313130678038	1.033859689832482	-0.411672	boundary_score	SHH	G4	7	13	4.962886507703429	8.63e-4	8.691193251143417	0.7830507114538783	2.1080119146817293	T-test	two.sided	0.010269970414201185
chr14_66400000_66450000	-1.78843	-1.35853	0.4298969457952729	boundary_score	SHH	G4	7	13	-4.94855	8.63e-4	8.745501582650176	-2.60963	-0.967235	T-test	two.sided	0.010269970414201185
chr3_130900000_130950000	-1.59506	-1.05876	0.5363015974094998	boundary_score	SHH	G4	7	13	-4.60236	8.64e-4	10.478833468990446	-2.36251	-0.827599	T-test	two.sided	0.010269970414201185
chr21_30350000_30400000	-1.06126	-0.997779	0.0634847	boundary_score	SHH	G4	7	13	-4.04098	8.7e-4	16.759852254278446	-1.61596	-0.506567	T-test	two.sided	0.010269970414201185
chr7_130050000_130100000	1.2561938175399063	0.9355095524203312	-0.320684	boundary_score	SHH	G4	7	13	4.15409	8.7e-4	14.80526656590682	0.610906	1.9014815943289816	T-test	two.sided	0.010269970414201185
chr4_167000000_167050000	-1.01879	-0.75759	0.26120301371378873	boundary_score	SHH	G4	7	13	-4.05543	8.74e-4	16.43764872959156	-1.5502	-0.487387	T-test	two.sided	0.010269970414201185
chr4_113150000_113200000	1.5386993746933528	0.9965733021466013	-0.542126	boundary_score	SHH	G4	7	13	4.146684881880192	8.76e-4	14.866904159150893	0.7471708896073884	2.3302278597793173	T-test	two.sided	0.010269970414201185
chr8_110300000_110350000	-1.05887	-0.406563	0.6523124346893299	boundary_score	SHH	G4	7	13	-3.99608	8.76e-4	17.649873879716658	-1.61637	-0.501383	T-test	two.sided	0.010269970414201185
chr9_15800000_15850000	1.9331275808483661	1.2415881446615535	-0.691539	boundary_score	SHH	G4	7	13	4.949264301225096	8.76e-4	8.700629916779095	1.0448980437075115	2.821357117989221	T-test	two.sided	0.010269970414201185
chr9_81850000_81900000	-1.45996	-0.965943	0.4940209404479961	boundary_score	SHH	G4	7	13	-4.13263	8.76e-4	15.084258230132395	-2.21259	-0.707338	T-test	two.sided	0.010269970414201185
chr8_96200000_96250000	1.5775267224158216	0.9720090012744709	-0.605518	boundary_score	SHH	G4	7	13	4.123678126457292	8.78e-4	15.205136221776135	0.7630907214434355	2.391962723388208	T-test	two.sided	0.010269970414201185
chr1_98650000_98700000	-1.80062	-1.35117	0.4494582954330984	boundary_score	SHH	G4	7	13	-5.17797	8.79e-4	7.89981	-2.6043	-0.996944	T-test	two.sided	0.010269970414201185
chr2_97800000_97850000	1.4390837037057596	0.6855777868796444	-0.753506	boundary_score	SHH	G4	7	13	4.056835229946774	8.8e-4	16.351163594955203	0.6883988000585914	2.1897686073529274	T-test	two.sided	0.010269970414201185
chr5_26350000_26400000	-1.21767	-0.829285	0.3883820406672648	boundary_score	SHH	G4	7	13	-4.02265	8.81e-4	17.02321081582488	-1.85625	-0.579087	T-test	two.sided	0.010269970414201185
chr6_165000000_165050000	1.5016076890077164	1.0583884019566552	-0.443219	boundary_score	SHH	G4	7	13	4.016637174386061	8.81e-4	17.150573149767798	0.7133866761569343	2.2898287018584984	T-test	two.sided	0.010269970414201185
chr4_4950000_5000000	1.4365169338654127	0.9250142985197435	-0.511503	boundary_score	SHH	G4	7	13	4.153352531788924	8.83e-4	14.709083507133712	0.6980421295052971	2.174991738225528	T-test	two.sided	0.010269970414201185
chr12_55150000_55200000	-1.61026	-0.987551	0.6227115756074347	boundary_score	SHH	G4	7	13	-4.46524	8.85e-4	11.342409472790031	-2.40107	-0.819452	T-test	two.sided	0.010269970414201185
chr19_47800000_47850000	1.5735913819822096	1.2187600741253575	-0.354831	boundary_score	SHH	G4	7	13	4.324161140642965	8.85e-4	12.603975330085502	0.7849002338574521	2.362282530106967	T-test	two.sided	0.010269970414201185
chr10_31300000_31350000	1.6441624407789925	1.3121345403787446	-0.332028	boundary_score	SHH	G4	7	13	4.804246918064576	8.9e-4	9.27034	0.8734098961385802	2.4149149854194047	T-test	two.sided	0.010269970414201185
chr3_65200000_65250000	-1.48057	-0.743195	0.7373794902285611	boundary_score	SHH	G4	7	13	-4.43449	8.9e-4	11.564582749219834	-2.21108	-0.75007	T-test	two.sided	0.010269970414201185
chr13_59850000_59900000	1.3754163196502296	1.0417659126038261	-0.33365	boundary_score	SHH	G4	7	13	3.9773007563755507	8.91e-4	17.911148552831808	0.648624	2.1022083014826083	T-test	two.sided	0.010269970414201185
chr15_32000000_32050000	1.1126981916600962	0.904789	-0.207909	boundary_score	SHH	G4	7	13	3.995612048927907	8.94e-4	17.455852346207134	0.5263233026296061	1.6990730806905863	T-test	two.sided	0.010269970414201185
chr8_118700000_118750000	1.269471797426329	0.832735	-0.436737	boundary_score	SHH	G4	7	13	5.221303565860292	8.94e-4	7.729249028086422	0.7053687921763325	1.8335748026763254	T-test	two.sided	0.010269970414201185
chr1_117500000_117550000	1.2964116625334612	1.3123469673978752	0.015935304864413885	boundary_score	SHH	G4	7	13	4.910498361752579	8.99e-4	8.776219370861629	0.6968542662526911	1.895969058814231	T-test	two.sided	0.010269970414201185
chr6_32250000_32300000	1.3728056094619991	1.126322366829279	-0.246483	boundary_score	SHH	G4	7	13	3.9747247901262366	8.99e-4	17.873277063976662	0.6468121935564949	2.0987990253675037	T-test	two.sided	0.010269970414201185
chr3_171550000_171600000	1.3136035908770443	0.8868798162688205	-0.426724	boundary_score	SHH	G4	7	13	4.019193683564716	9e-4	16.888069856315862	0.623699	2.0035084444203495	T-test	two.sided	0.010269970414201185
chr16_21650000_21700000	1.2176108242629748	1.0560779750392886	-0.161533	boundary_score	SHH	G4	7	13	4.221652180046755	9.01e-4	13.649613761726892	0.5975174009353283	1.8377042475906216	T-test	two.sided	0.010269970414201185
chr1_151900000_151950000	1.509960940247455	1.0413603167201284	-0.468601	boundary_score	SHH	G4	7	13	4.252862262762768	9.05e-4	13.241619876733132	0.744351	2.2755704770017577	T-test	two.sided	0.010269970414201185
chr18_12200000_12250000	-1.21815	-1.12406	0.0940896	boundary_score	SHH	G4	7	13	-4.20092	9.11e-4	13.834193935262235	-1.84078	-0.595524	T-test	two.sided	0.010269970414201185
chr5_137550000_137600000	1.4744207521088744	0.8608452343436669	-0.613576	boundary_score	SHH	G4	7	13	4.433304614929433	9.18e-4	11.427858884073272	0.7457507920038657	2.203090712213883	T-test	two.sided	0.010269970414201185
chr7_25150000_25200000	0.6989298915097787	0.7706523389169053	0.0717224	boundary_score	SHH	G4	7	13	3.9662615910254524	9.19e-4	17.835644551728176	0.3284632200208439	1.0693965629987137	T-test	two.sided	0.010269970414201185
chr3_183450000_183500000	1.4331563355092833	1.2156704205373559	-0.217486	boundary_score	SHH	G4	7	13	4.455304648973792	9.22e-4	11.232038824207311	0.7269367248183669	2.1393759462001998	T-test	two.sided	0.010269970414201185
chr7_64050000_64100000	-1.33805	-0.729124	0.6089299190417434	boundary_score	SHH	G4	7	13	-3.95675	9.25e-4	17.998194051522937	-2.04853	-0.62758	T-test	two.sided	0.010269970414201185
chr17_2800000_2850000	-1.47036	-1.14989	0.32046776905144486	boundary_score	SHH	G4	7	13	-4.09833	9.27e-4	15.185423280932923	-2.23425	-0.706473	T-test	two.sided	0.010269970414201185
chr5_165550000_165600000	-0.974855	-1.10039	-0.125538	boundary_score	SHH	G4	7	13	-4.46674	9.32e-4	11.096597409202687	-1.45471	-0.495005	T-test	two.sided	0.010269970414201185
chr10_50150000_50200000	-1.27745	-1.17078	0.10667148505310872	boundary_score	SHH	G4	7	13	-4.05025	9.34e-4	15.945404731610724	-1.94626	-0.608647	T-test	two.sided	0.010269970414201185
chr4_166650000_166700000	2.010210431326156	1.3548058784747123	-0.655405	boundary_score	SHH	G4	7	13	5.496868629672466	9.34e-4	6.945209507659337	1.1440800903704884	2.8763407722818237	T-test	two.sided	0.010269970414201185
chr5_28750000_28800000	0.9738466190027842	0.8168583731513308	-0.156988	boundary_score	SHH	G4	7	13	4.069287816333487	9.35e-4	15.604597516140519	0.4654720981511377	1.4822211398544307	T-test	two.sided	0.010269970414201185
chr1_152100000_152150000	-0.656343	-0.657969	-0.00162672	boundary_score	SHH	G4	7	13	-4.03315	9.41e-4	16.204099282643078	-1.00098	-0.311708	T-test	two.sided	0.010269970414201185
chr2_204800000_204850000	-1.17577	-0.788411	0.3873580204710446	boundary_score	SHH	G4	7	13	-3.95688	9.41e-4	17.808018261858894	-1.80053	-0.551007	T-test	two.sided	0.010269970414201185
chr1_158100000_158150000	-1.67183	-0.901944	0.7698824373905838	boundary_score	SHH	G4	7	13	-5.28868	9.43e-4	7.4207533150496285	-2.41081	-0.932841	T-test	two.sided	0.010269970414201185
chr5_135400000_135450000	-1.83856	-1.44155	0.39701588929492554	boundary_score	SHH	G4	7	13	-5.18175	9.49e-4	7.700181559425416	-2.66234	-1.01478	T-test	two.sided	0.010269970414201185
chr8_14250000_14300000	-1.38596	-0.899735	0.48622329335521164	boundary_score	SHH	G4	7	13	-5.00868	9.5e-4	8.24748	-2.02074	-0.751178	T-test	two.sided	0.010269970414201185
chr16_74700000_74750000	-1.47342	-0.85148	0.6219390537159851	boundary_score	SHH	G4	7	13	-4.90158	9.51e-4	8.644966106395561	-2.15771	-0.789132	T-test	two.sided	0.010269970414201185
chr5_158650000_158700000	1.3886790689731578	0.7096551261048536	-0.679024	boundary_score	SHH	G4	7	13	3.9531100804054424	9.54e-4	17.75703554771455	0.6499264312664613	2.1274317066798543	T-test	two.sided	0.010269970414201185
chrX_66050000_66100000	1.2665447039909066	0.9221851328777491	-0.34436	boundary_score	SHH	G4	7	13	4.111642846797516	9.58e-4	14.726611566218624	0.6089127756461244	1.9241766323356888	T-test	two.sided	0.010269970414201185
chr9_23500000_23550000	-1.33129	-1.01736	0.31392700113611194	boundary_score	SHH	G4	7	13	-4.06041	9.65e-4	15.496269065915769	-2.02819	-0.634395	T-test	two.sided	0.010269970414201185
chr4_145950000_146000000	-1.33447	-0.655198	0.67927	boundary_score	SHH	G4	7	13	-4.0317	9.67e-4	15.986318145024253	-2.03619	-0.632744	T-test	two.sided	0.010269970414201185
chr4_47550000_47600000	-1.80244	-1.03805	0.7643835140940023	boundary_score	SHH	G4	7	13	-5.2236	9.67e-4	7.536484143008696	-2.60674	-0.998136	T-test	two.sided	0.010269970414201185
chr8_85300000_85350000	-1.37078	-1.03017	0.3406049604457857	boundary_score	SHH	G4	7	13	-4.7199	9.68e-4	9.398233261885972	-2.02355	-0.718009	T-test	two.sided	0.010269970414201185
chr1_110500000_110550000	-0.786777	-1.00858	-0.221801	boundary_score	SHH	G4	7	13	-3.9891	9.7e-4	16.787263208279715	-1.2033	-0.370252	T-test	two.sided	0.010269970414201185
chr3_30300000_30350000	-1.1921	-0.639242	0.5528533795393297	boundary_score	SHH	G4	7	13	-3.94795	9.72e-4	17.672017894843638	-1.82732	-0.556871	T-test	two.sided	0.010269970414201185
chr2_180000000_180050000	-1.53132	-0.981634	0.5496841696784198	boundary_score	SHH	G4	7	13	-4.22337	9.77e-4	13.113341769644654	-2.31394	-0.748696	T-test	two.sided	0.010269970414201185
chr4_25950000_26000000	1.317777457025801	1.259371001358421	-0.0584065	boundary_score	SHH	G4	7	13	4.30593	9.77e-4	12.236097480279895	0.6524025244199264	1.9831523896316754	T-test	two.sided	0.010269970414201185
chr13_112950000_113000000	1.4206763044346995	0.8876924451128455	-0.532984	boundary_score	SHH	G4	7	13	3.9376324384172405	9.84e-4	17.78755033372056	0.662026	2.179326977797396	T-test	two.sided	0.010269970414201185
chr2_166450000_166500000	-1.60731	-0.95993	0.6473761589071833	boundary_score	SHH	G4	7	13	-4.23306	9.89e-4	12.927044488415714	-2.42808	-0.786537	T-test	two.sided	0.010269970414201185
chr13_32300000_32350000	-1.23821	-0.895886	0.34232239698073924	boundary_score	SHH	G4	7	13	-4.02928	9.92e-4	15.808803600084278	-1.8903	-0.586115	T-test	two.sided	0.010269970414201185
chr2_215350000_215400000	1.5528698689724467	1.1535822870683268	-0.399288	boundary_score	SHH	G4	7	13	4.2279491699813105	9.97e-4	12.94018650336788	0.7590220125865671	2.3467177253583267	T-test	two.sided	0.010269970414201185
chr1_110550000_110600000	-1.08661	-1.14485	-0.0582407	boundary_score	SHH	G4	7	13	-4.3261	0.001	11.00233653213763	-1.63943	-0.53379	T-test	two.sided	0.010269970414201185
chr1_15450000_15500000	-0.99853	-1.05628	-0.0577469	boundary_score	SHH	G4	7	13	-4.06052	0.001	14.070860666568668	-1.52571	-0.471351	T-test	two.sided	0.010269970414201185
chr1_15500000_15550000	-1.62152	-1.16347	0.45804807191716496	boundary_score	SHH	G4	7	13	-4.22286	0.001	10.823147258921638	-2.46835	-0.774682	T-test	two.sided	0.010269970414201185
chr1_15550000_15600000	-1.43183	-0.798249	0.6335843968335709	boundary_score	SHH	G4	7	13	-3.91477	0.001	16.63728905234323	-2.20479	-0.658881	T-test	two.sided	0.010269970414201185
chr1_170100000_170150000	-1.67996	-0.905829	0.7741300234480706	boundary_score	SHH	G4	7	13	-4.30935	0.001	10.949530445935872	-2.53847	-0.821444	T-test	two.sided	0.010269970414201185
chr1_173300000_173350000	-1.32013	-0.909747	0.4103795268417791	boundary_score	SHH	G4	7	13	-3.90805	0.001	17.01897156477046	-2.03275	-0.607499	T-test	two.sided	0.010269970414201185
chr1_184050000_184100000	-1.81713	-1.34112	0.47601240779479354	boundary_score	SHH	G4	7	13	-4.89119	0.001	7.469789081636785	-2.68454	-0.949726	T-test	two.sided	0.010269970414201185
chr1_223950000_224000000	1.7754941165795368	1.2151257540871516	-0.560368	boundary_score	SHH	G4	7	13	4.578717569570853	0.001	9.903510905418155	0.9103439741150803	2.6406442590439934	T-test	two.sided	0.010269970414201185
chr1_2900000_2950000	1.0356446412463216	0.5162603703033748	-0.519384	boundary_score	SHH	G4	7	13	3.89416	0.001	17.99994885034217	0.47690838049478756	1.5943809019978556	T-test	two.sided	0.010269970414201185
chr1_43100000_43150000	1.5507741086334392	1.2619420679169246	-0.288832	boundary_score	SHH	G4	7	13	4.086286274735087	0.001	12.40427445544848	0.726879	2.374669714356067	T-test	two.sided	0.010269970414201185
chr1_43150000_43200000	1.20498	1.131931294795244	-0.0730455	boundary_score	SHH	G4	7	13	3.856688401813643	0.001	17.986724400235236	0.548534	1.861419777321014	T-test	two.sided	0.010269970414201185
chr1_57450000_57500000	-1.12948	-1.03423	0.095256	boundary_score	SHH	G4	7	13	-3.75678	0.001	17.664182647150888	-1.76199	-0.496976	T-test	two.sided	0.010269970414201185
chr1_67850000_67900000	1.8735532268931807	1.236016600112743	-0.637537	boundary_score	SHH	G4	7	13	4.524486141131034	0.001	9.155557342170844	0.9392326983775151	2.807873755408846	T-test	two.sided	0.010269970414201185
chr1_74700000_74750000	1.360617146153846	1.0870172155008735	-0.2736	boundary_score	SHH	G4	7	13	3.962832606181115	0.001	14.472160181534113	0.6264638417465757	2.0947704505611164	T-test	two.sided	0.010269970414201185
chr1_84850000_84900000	-1.52042	-1.30856	0.2118654884692658	boundary_score	SHH	G4	7	13	-4.36464	0.001	9.866923447986983	-2.29801	-0.742828	T-test	two.sided	0.010269970414201185
chr10_125850000_125900000	0.8418904993644157	0.9450110385272471	0.10312053916283134	boundary_score	SHH	G4	7	13	4.529961574742033	0.001	9.222490601959883	0.42301103660166656	1.260769962127165	T-test	two.sided	0.010269970414201185
chr10_24600000_24650000	1.4185215590010878	0.8705100393896612	-0.548012	boundary_score	SHH	G4	7	13	4.047893281556006	0.001	13.558322071122925	0.6646107052699101	2.1724324127322654	T-test	two.sided	0.010269970414201185
chr10_48850000_48900000	-1.43434	-0.773766	0.6605790504477983	boundary_score	SHH	G4	7	13	-4.10725	0.001	12.411499847365398	-2.19245	-0.676243	T-test	two.sided	0.010269970414201185
chr10_54950000_55000000	-1.36098	-0.632933	0.7280479174891358	boundary_score	SHH	G4	7	13	-4.19488	0.001	13.068650231150835	-2.06151	-0.660448	T-test	two.sided	0.010269970414201185
chr10_92500000_92550000	-1.89643	-1.41302	0.4834151229155471	boundary_score	SHH	G4	7	13	-5.22444	0.001	7.43066	-2.74479	-1.04807	T-test	two.sided	0.010269970414201185
chr11_113250000_113300000	1.4867017856495313	0.922652	-0.56405	boundary_score	SHH	G4	7	13	4.091035151622906	0.001	13.53397561586988	0.704751	2.268652977410096	T-test	two.sided	0.010269970414201185
chr11_117350000_117400000	1.3146950639558188	1.1548168354632447	-0.159878	boundary_score	SHH	G4	7	13	4.12356	0.001	12.027350628288204	0.6202090619264037	2.009181065985234	T-test	two.sided	0.010269970414201185
chr11_13750000_13800000	1.2637170390278105	1.1745300938823002	-0.0891869	boundary_score	SHH	G4	7	13	4.041683550780746	0.001	13.529079653187905	0.5909079917712171	1.9365260862844038	T-test	two.sided	0.010269970414201185
chr11_36250000_36300000	-1.49469	-1.26052	0.23417552784681972	boundary_score	SHH	G4	7	13	-4.36172	0.001	10.56872428659335	-2.25271	-0.736678	T-test	two.sided	0.010269970414201185
chr11_50000000_50050000	-1.24473	-0.845105	0.3996261518844543	boundary_score	SHH	G4	7	13	-3.81273	0.001	17.740198015493245	-1.93133	-0.558128	T-test	two.sided	0.010269970414201185
chr11_67350000_67400000	-1.48266	-1.19346	0.2891982542153979	boundary_score	SHH	G4	7	13	-4.31558	0.001	11.825469463141586	-2.23244	-0.73288	T-test	two.sided	0.010269970414201185
chr11_6800000_6850000	1.5976412811015321	1.0182793599564042	-0.579362	boundary_score	SHH	G4	7	13	4.41795	0.001	10.548221486297034	0.7975311392172647	2.39775	T-test	two.sided	0.010269970414201185
chr11_71950000_72000000	-1.3445	-0.859971	0.48452950065306083	boundary_score	SHH	G4	7	13	-3.97551	0.001	15.83373537553666	-2.06206	-0.626945	T-test	two.sided	0.010269970414201185
chr11_84350000_84400000	1.8606472683231279	1.3464615038386458	-0.514186	boundary_score	SHH	G4	7	13	5.050176336803409	0.001	7.18484	0.9939667156451577	2.7273278210010976	T-test	two.sided	0.010269970414201185
chr11_84600000_84650000	-1.32509	-0.935241	0.3898479412087669	boundary_score	SHH	G4	7	13	-3.76491	0.001	17.9526	-2.06466	-0.585514	T-test	two.sided	0.010269970414201185
chr11_89050000_89100000	1.0685208086855478	0.6687740954149419	-0.399747	boundary_score	SHH	G4	7	13	3.9012470892604574	0.001	14.948914261829083	0.4845597815810646	1.652481835790031	T-test	two.sided	0.010269970414201185
chr11_89700000_89750000	1.2957313021683832	1.040373629035849	-0.255358	boundary_score	SHH	G4	7	13	3.78732	0.001	17.804966171636686	0.5763914830023262	2.0150711213344406	T-test	two.sided	0.010269970414201185
chr11_92950000_93000000	-1.56849	-1.28666	0.2818344190734424	boundary_score	SHH	G4	7	13	-4.21388	0.001	11.318356287042834	-2.38494	-0.752043	T-test	two.sided	0.010269970414201185
chr12_100300000_100350000	-1.64115	-1.03213	0.6090152951176169	boundary_score	SHH	G4	7	13	-4.17852	0.001	13.490697068481444	-2.48652	-0.795772	T-test	two.sided	0.010269970414201185
chr12_20700000_20750000	1.3401325387112495	1.2396707677459922	-0.100462	boundary_score	SHH	G4	7	13	4.209574123198658	0.001	12.426307388429365	0.6491299759306977	2.0311351014918015	T-test	two.sided	0.010269970414201185
chr12_4850000_4900000	-1.29015	-0.909277	0.38087280767627474	boundary_score	SHH	G4	7	13	-3.77057	0.001	17.765	-2.00969	-0.57061	T-test	two.sided	0.010269970414201185
chr12_53950000_54000000	0.9532421200927599	0.33862288838694815	-0.614619	boundary_score	SHH	G4	7	13	4.716804439687236	0.001	9.171024709442964	0.4973679876880059	1.4091162524975138	T-test	two.sided	0.010269970414201185
chr12_55100000_55150000	-1.42614	-0.794073	0.6320701916681646	boundary_score	SHH	G4	7	13	-3.92371	0.001	15.259003556112404	-2.19971	-0.652573	T-test	two.sided	0.010269970414201185
chr12_59300000_59350000	1.2104391229147105	0.6173341202774146	-0.593105	boundary_score	SHH	G4	7	13	4.092910264710568	0.001	13.010894798506554	0.5715851043110773	1.8492931415183436	T-test	two.sided	0.010269970414201185
chr12_82650000_82700000	-1.07661	-0.415819	0.6607900849384537	boundary_score	SHH	G4	7	13	-4.43748	0.001	9.5879	-1.62036	-0.532858	T-test	two.sided	0.010269970414201185
chr13_107850000_107900000	1.4445031935900023	1.1424270709528883	-0.302076	boundary_score	SHH	G4	7	13	4.4938477957361425	0.001	9.376006205602737	0.7217759811529141	2.167230406027091	T-test	two.sided	0.010269970414201185
chr13_35450000_35500000	1.5064845724735374	1.1643049479630572	-0.34218	boundary_score	SHH	G4	7	13	4.148473797078655	0.001	11.698730118276686	0.7130006098249471	2.299968535122128	T-test	two.sided	0.010269970414201185
chr13_43100000_43150000	-1.47964	-1.19609	0.2835524506068197	boundary_score	SHH	G4	7	13	-3.96695	0.001	14.50719734693564	-2.27701	-0.682268	T-test	two.sided	0.010269970414201185
chr13_43150000_43200000	-1.33034	-1.12618	0.20416368718257386	boundary_score	SHH	G4	7	13	-3.84915	0.001	17.1988	-2.05889	-0.601789	T-test	two.sided	0.010269970414201185
chr13_60400000_60450000	-1.85269	-1.29839	0.5542928000035355	boundary_score	SHH	G4	7	13	-5.35729	0.001	6.586734676718462	-2.68095	-1.02442	T-test	two.sided	0.010269970414201185
chr13_63150000_63200000	-1.67439	-1.16362	0.51077	boundary_score	SHH	G4	7	13	-4.45804	0.001	9.690359825826118	-2.51489	-0.833886	T-test	two.sided	0.010269970414201185
chr13_79350000_79400000	-1.15972	-0.914144	0.24557254156637118	boundary_score	SHH	G4	7	13	-3.94973	0.001	16.019703611022777	-1.7821	-0.537334	T-test	two.sided	0.010269970414201185
chr14_60350000_60400000	1.9437003051605972	1.345787807652396	-0.597912	boundary_score	SHH	G4	7	13	5.074480026751182	0.001	7.171148326110819	1.042331593626692	2.8450690166945027	T-test	two.sided	0.010269970414201185
chr15_62750000_62800000	1.0358849640802164	0.3026421207058714	-0.733243	boundary_score	SHH	G4	7	13	3.8592144579840193	0.001	16.122817299437507	0.4672150197126966	1.604554908447736	T-test	two.sided	0.010269970414201185
chr15_64750000_64800000	-1.17934	-1.11851	0.060829083086788104	boundary_score	SHH	G4	7	13	-4.34208	0.001	10.778035819233278	-1.77865	-0.580031	T-test	two.sided	0.010269970414201185
chr15_73200000_73250000	1.2719569665544361	1.0657546414279162	-0.206202	boundary_score	SHH	G4	7	13	3.968496947762465	0.001	14.432166145058714	0.5864500101629281	1.9574639229459445	T-test	two.sided	0.010269970414201185
chr15_77050000_77100000	-1.53083	-1.16685	0.3639805740213943	boundary_score	SHH	G4	7	13	-4.53645	0.001	9.202671631272487	-2.29164	-0.770017	T-test	two.sided	0.010269970414201185
chr15_78550000_78600000	-1.59287	-0.933833	0.6590342315315926	boundary_score	SHH	G4	7	13	-4.21335	0.001	11.40266480348126	-2.42138	-0.764351	T-test	two.sided	0.010269970414201185
chr15_83050000_83100000	-1.60023	-0.813201	0.787026	boundary_score	SHH	G4	7	13	-4.68703	0.001	8.66394	-2.37715	-0.823299	T-test	two.sided	0.010269970414201185
chr15_83550000_83600000	1.325784894978181	0.6375903590894125	-0.688195	boundary_score	SHH	G4	7	13	4.2761834492917234	0.001	10.634910507436734	0.6405239718919857	2.011045818064376	T-test	two.sided	0.010269970414201185
chr16_48150000_48200000	-1.80893	-1.40322	0.4057029134085718	boundary_score	SHH	G4	7	13	-5.12132	0.001	7.4599678427080995	-2.63382	-0.984033	T-test	two.sided	0.010269970414201185
chr16_51150000_51200000	-1.1898	-0.450442	0.7393581985834522	boundary_score	SHH	G4	7	13	-3.88257	0.001	17.999999875591687	-1.83362	-0.54598	T-test	two.sided	0.010269970414201185
chr16_69100000_69150000	-1.64326	-1.17061	0.4726519662155791	boundary_score	SHH	G4	7	13	-4.4144	0.001	10.196732965561152	-2.47052	-0.816001	T-test	two.sided	0.010269970414201185
chr16_9100000_9150000	1.2614939752727246	0.5266372822168323	-0.734857	boundary_score	SHH	G4	7	13	3.914281198250396	0.001	16.010114657217652	0.57832628139132225	1.944661669154127	T-test	two.sided	0.010269970414201185
chr17_11650000_11700000	-1.54635	-0.872851	0.673502	boundary_score	SHH	G4	7	13	-4.20749	0.001	11.897832413035653	-2.34788	-0.744823	T-test	two.sided	0.010269970414201185
chr17_11700000_11750000	-1.59044	-0.917449	0.6729883210049444	boundary_score	SHH	G4	7	13	-4.38715	0.001	10.079864927544051	-2.39732	-0.783555	T-test	two.sided	0.010269970414201185
chr17_12700000_12750000	1.3739227852365055	0.9107405797877516	-0.463182	boundary_score	SHH	G4	7	13	3.92424	0.001	16.770044711860876	0.6344784776201982	2.1133670928528128	T-test	two.sided	0.010269970414201185
chr17_21050000_21100000	1.2309448326515438	0.9953731339426882	-0.235572	boundary_score	SHH	G4	7	13	4.005814189486163	0.001	14.353735257705784	0.5733948328268047	1.8884948324762827	T-test	two.sided	0.010269970414201185
chr17_43900000_43950000	1.9138933949274963	1.2946421460891173	-0.619251	boundary_score	SHH	G4	7	13	4.727264045422625	0.001	8.084101660693724	0.981966	2.8458207740959978	T-test	two.sided	0.010269970414201185
chr17_59050000_59100000	1.3358084399444448	0.6837181948045077	-0.65209	boundary_score	SHH	G4	7	13	3.8638735373580424	0.001	15.443504861526403	0.6007680149658434	2.0708488649230463	T-test	two.sided	0.010269970414201185
chr17_62500000_62550000	-1.70106	-1.33467	0.36638577849011883	boundary_score	SHH	G4	7	13	-4.53076	0.001	9.927219885844137	-2.53843	-0.863678	T-test	two.sided	0.010269970414201185
chr17_65350000_65400000	-1.69021	-1.33996	0.3502472117627594	boundary_score	SHH	G4	7	13	-4.45118	0.001	9.641607345310147	-2.54056	-0.839853	T-test	two.sided	0.010269970414201185
chr18_10600000_10650000	-1.1997	-1.05919	0.140506	boundary_score	SHH	G4	7	13	-3.8191	0.001	17.93279650427767	-1.85984	-0.539556	T-test	two.sided	0.010269970414201185
chr18_31550000_31600000	-1.4317	-1.10547	0.3262331673857118	boundary_score	SHH	G4	7	13	-4.56984	0.001	9.855379841527506	-2.13116	-0.732249	T-test	two.sided	0.010269970414201185
chr18_32150000_32200000	-1.80276	-1.383	0.41976357642607753	boundary_score	SHH	G4	7	13	-4.85385	0.001	8.006525918901122	-2.65911	-0.946414	T-test	two.sided	0.010269970414201185
chr18_3650000_3700000	1.4902867756322422	1.0320274707606987	-0.458259	boundary_score	SHH	G4	7	13	3.935341765515382	0.001	14.409816984498173	0.6802326295635017	2.3003409217009825	T-test	two.sided	0.010269970414201185
chr18_46100000_46150000	0.9521135430886659	0.9384372236383638	-0.0136763	boundary_score	SHH	G4	7	13	3.895167443872389	0.001	14.784719331767539	0.4304520873316556	1.4737749988456763	T-test	two.sided	0.010269970414201185
chr18_48000000_48050000	1.360013325647763	1.275636193343614	-0.0843771	boundary_score	SHH	G4	7	13	4.528317146593806	0.001	9.841747317355372	0.6893632308755747	2.0306634204199514	T-test	two.sided	0.010269970414201185
chr18_53400000_53450000	-1.27395	-0.6442	0.6297463335398898	boundary_score	SHH	G4	7	13	-4.39843	0.001	10.14235229070365	-1.91807	-0.629821	T-test	two.sided	0.010269970414201185
chr18_850000_900000	1.433047382829856	0.7745332372857108	-0.658514	boundary_score	SHH	G4	7	13	3.9337058117259014	0.001	16.821788577388315	0.6638217041661763	2.202273061493536	T-test	two.sided	0.010269970414201185
chr19_11050000_11100000	-1.71501	-1.13519	0.5798216457235214	boundary_score	SHH	G4	7	13	-4.4186	0.001	10.607769756862977	-2.57315	-0.856861	T-test	two.sided	0.010269970414201185
chr19_34350000_34400000	-1.31978	-0.767109	0.552667	boundary_score	SHH	G4	7	13	-3.94684	0.001	16.654603709356525	-2.02639	-0.613164	T-test	two.sided	0.010269970414201185
chr19_51800000_51850000	1.2842509359915697	0.5660891455818434	-0.718162	boundary_score	SHH	G4	7	13	3.9099552623821783	0.001	16.468423922671665	0.5895600414984158	1.9789418304847235	T-test	two.sided	0.010269970414201185
chr19_52750000_52800000	-1.29581	-0.994218	0.3015900637441301	boundary_score	SHH	G4	7	13	-3.9781	0.001	16.168542623777483	-1.98575	-0.605864	T-test	two.sided	0.010269970414201185
chr19_5750000_5800000	1.2594571130266337	0.9787857534265161	-0.280671	boundary_score	SHH	G4	7	13	3.8702840050797724	0.001	15.718673903322703	0.56859858384264494	1.9503156422106225	T-test	two.sided	0.010269970414201185
chr2_109050000_109100000	0.7742202833505766	0.6554700516080461	-0.11875	boundary_score	SHH	G4	7	13	3.763739922497417	0.001	17.88139260191984	0.34184445707238525	1.2065961096287678	T-test	two.sided	0.010269970414201185
chr2_112100000_112150000	-1.35849	-0.896568	0.46191724984037646	boundary_score	SHH	G4	7	13	-3.88137	0.001	14.947630097311514	-2.10472	-0.612248	T-test	two.sided	0.010269970414201185
chr2_119150000_119200000	1.9256665167176388	1.2024017316211326	-0.723265	boundary_score	SHH	G4	7	13	4.814118730898715	0.001	7.742793010486814	0.9978948731719605	2.8534381602633174	T-test	two.sided	0.010269970414201185
chr2_132650000_132700000	-1.0064	-0.930173	0.0762279	boundary_score	SHH	G4	7	13	-3.91325	0.001	17.545831125241374	-1.54772	-0.465085	T-test	two.sided	0.010269970414201185
chr2_136400000_136450000	1.5787249326287731	0.83146	-0.747265	boundary_score	SHH	G4	7	13	4.508601637331535	0.001	9.687583272314702	0.7950992948757365	2.3623505703818095	T-test	two.sided	0.010269970414201185
chr2_144550000_144600000	-1.57885	-0.772167	0.8066845446527608	boundary_score	SHH	G4	7	13	-4.27997	0.001	10.937260643490326	-2.39135	-0.766355	T-test	two.sided	0.010269970414201185
chr2_158800000_158850000	-1.3263	-1.13287	0.19342826814123593	boundary_score	SHH	G4	7	13	-4.05006	0.001	12.712325971089564	-2.0354	-0.617198	T-test	two.sided	0.010269970414201185
chr2_189050000_189100000	-0.991715	-0.462526	0.5291889869275265	boundary_score	SHH	G4	7	13	-4.30149	0.001	12.048530279999687	-1.49382	-0.489611	T-test	two.sided	0.010269970414201185
chr2_207000000_207050000	1.2339464202182133	0.9370429415184309	-0.296903	boundary_score	SHH	G4	7	13	3.7915632243660644	0.001	17.458823558229515	0.5486888813542347	1.919203959082192	T-test	two.sided	0.010269970414201185
chr2_239350000_239400000	1.3039121191379204	1.1875239436391019	-0.116388	boundary_score	SHH	G4	7	13	3.9839816937720545	0.001	15.301053155965834	0.6075063550809549	2.000317883194886	T-test	two.sided	0.010269970414201185
chr2_42800000_42850000	1.3860196855905103	0.9331308561433072	-0.452889	boundary_score	SHH	G4	7	13	3.87907	0.001	15.455148890959908	0.6263868849133358	2.1456524862676845	T-test	two.sided	0.010269970414201185
chr2_54700000_54750000	-1.51229	-1.01539	0.49690223751386026	boundary_score	SHH	G4	7	13	-4.20107	0.001	12.124857851055634	-2.29572	-0.728862	T-test	two.sided	0.010269970414201185
chr2_66600000_66650000	-1.16575	-0.611704	0.5540454355055102	boundary_score	SHH	G4	7	13	-3.78929	0.001	17.95879017303501	-1.81219	-0.519308	T-test	two.sided	0.010269970414201185
chr20_18000000_18050000	1.184893237336538	1.0988389731358374	-0.0860543	boundary_score	SHH	G4	7	13	4.056379947530194	0.001	14.230317994662833	0.5593379731691578	1.810448501503918	T-test	two.sided	0.010269970414201185
chr20_18400000_18450000	1.1068427310044402	0.8585782177998393	-0.248265	boundary_score	SHH	G4	7	13	3.822052495850262	0.001	16.24345932338634	0.4936782597207331	1.7200072022881474	T-test	two.sided	0.010269970414201185
chr20_39250000_39300000	-1.23939	-0.86868	0.3707073866107714	boundary_score	SHH	G4	7	13	-4.37586	0.001	11.275469146978383	-1.86093	-0.617849	T-test	two.sided	0.010269970414201185
chr21_37050000_37100000	1.3282742842321291	0.7977707761740288	-0.530504	boundary_score	SHH	G4	7	13	4.0763	0.001	14.620517187607316	0.6321610704384107	2.0243874980258476	T-test	two.sided	0.010269970414201185
chr21_38150000_38200000	1.1226902646780277	1.068840304180422	-0.05385	boundary_score	SHH	G4	7	13	4.195149678185643	0.001	11.620244286691259	0.5374840602697771	1.7078964690862783	T-test	two.sided	0.010269970414201185
chr22_35000000_35050000	-1.23646	-1.10931	0.12714521955946476	boundary_score	SHH	G4	7	13	-3.78685	0.001	17.473870393395995	-1.92392	-0.548996	T-test	two.sided	0.010269970414201185
chr3_158600000_158650000	1.6286430430971792	0.908044	-0.720599	boundary_score	SHH	G4	7	13	5.097187789654425	0.001	7.438648551707731	0.8820417580207841	2.375244328173574	T-test	two.sided	0.010269970414201185
chr3_172700000_172750000	-1.57636	-0.832076	0.7442848678470352	boundary_score	SHH	G4	7	13	-5.10648	0.001	7.281088361480067	-2.30064	-0.852079	T-test	two.sided	0.010269970414201185
chr3_185250000_185300000	-1.53732	-0.943939	0.5933767836657442	boundary_score	SHH	G4	7	13	-4.31698	0.001	11.355957293151759	-2.31812	-0.756512	T-test	two.sided	0.010269970414201185
chr3_24700000_24750000	1.4833576994560116	1.2906501052870158	-0.192708	boundary_score	SHH	G4	7	13	4.357469138382764	0.001	11.114865078337912	0.7350479832903385	2.2316674156216845	T-test	two.sided	0.010269970414201185
chr3_3150000_3200000	1.3688278186653946	0.8774058174950415	-0.491422	boundary_score	SHH	G4	7	13	3.916059810076546	0.001	17.988255401799837	0.6344327210868886	2.1032229162439005	T-test	two.sided	0.010269970414201185
chr3_31550000_31600000	-1.15757	-0.446597	0.710977	boundary_score	SHH	G4	7	13	-3.75787	0.001	17.738831157807684	-1.80543	-0.509722	T-test	two.sided	0.010269970414201185
chr3_39400000_39450000	-1.4848	-0.847613	0.6371854084369445	boundary_score	SHH	G4	7	13	-4.26905	0.001	12.447668875178053	-2.23959	-0.730007	T-test	two.sided	0.010269970414201185
chr3_79450000_79500000	1.3999074769552045	0.9678844885949073	-0.432023	boundary_score	SHH	G4	7	13	4.177100454043566	0.001	12.59360816532353	0.6735024053229841	2.126312548587425	T-test	two.sided	0.010269970414201185
chr4_113250000_113300000	1.5968752085851543	0.7923232105525561	-0.804552	boundary_score	SHH	G4	7	13	4.4233184353160455	0.001	10.988857996015362	0.802193	2.3915576462222594	T-test	two.sided	0.010269970414201185
chr4_132600000_132650000	-1.13844	-0.814823	0.3236179554742823	boundary_score	SHH	G4	7	13	-4.01688	0.001	15.890147619505475	-1.73959	-0.537291	T-test	two.sided	0.010269970414201185
chr4_149300000_149350000	-1.13565	-0.855388	0.28026195069515825	boundary_score	SHH	G4	7	13	-4.22288	0.001	12.421217045168392	-1.7194	-0.551903	T-test	two.sided	0.010269970414201185
chr4_153150000_153200000	1.5327282477932291	0.860797	-0.671931	boundary_score	SHH	G4	7	13	4.158055483390759	0.001	11.663890769064395	0.7270073156414832	2.338449179944975	T-test	two.sided	0.010269970414201185
chr4_177550000_177600000	-1.27686	-0.976902	0.2999556791068612	boundary_score	SHH	G4	7	13	-4.04997	0.001	13.971246159023599	-1.95319	-0.600527	T-test	two.sided	0.010269970414201185
chr4_52050000_52100000	1.044966922153063	0.9577978080329965	-0.0871691	boundary_score	SHH	G4	7	13	4.113192205533431	0.001	12.533925392454403	0.4940379168485149	1.5958959274576112	T-test	two.sided	0.010269970414201185
chr4_54300000_54350000	1.5390973338936185	0.9868254639614015	-0.552272	boundary_score	SHH	G4	7	13	4.50542	0.001	10.142884371686854	0.7793928637361004	2.2988018040511364	T-test	two.sided	0.010269970414201185
chr4_66750000_66800000	-1.17679	-0.573184	0.6036031461411763	boundary_score	SHH	G4	7	13	-4.24636	0.001	11.0207	-1.7866	-0.566972	T-test	two.sided	0.010269970414201185
chr4_93250000_93300000	1.6965759006942012	1.1529299582308707	-0.543646	boundary_score	SHH	G4	7	13	4.505372521796903	0.001	9.537607111742508	0.8519850723925135	2.5411667289958886	T-test	two.sided	0.010269970414201185
chr4_99050000_99100000	-1.48508	-1.13736	0.3477165740241671	boundary_score	SHH	G4	7	13	-4.15833	0.001	11.845946573179566	-2.26433	-0.705827	T-test	two.sided	0.010269970414201185
chr5_115600000_115650000	-1.43261	-1.04336	0.38924747689013395	boundary_score	SHH	G4	7	13	-3.95051	0.001	16.54612074494363	-2.19931	-0.665904	T-test	two.sided	0.010269970414201185
chr5_132100000_132150000	-1.33237	-1.23942	0.0929464	boundary_score	SHH	G4	7	13	-4.05931	0.001	14.053797425746605	-2.03609	-0.628648	T-test	two.sided	0.010269970414201185
chr5_144150000_144200000	1.530313987497978	1.2764485462426984	-0.253865	boundary_score	SHH	G4	7	13	4.3609209124534685	0.001	9.816926158307172	0.7464449305243193	2.314183044471637	T-test	two.sided	0.010269970414201185
chr5_147200000_147250000	-1.46415	-1.10295	0.3612024889796095	boundary_score	SHH	G4	7	13	-4.27038	0.001	11.13145818695566	-2.2177	-0.710601	T-test	two.sided	0.010269970414201185
chr5_161500000_161550000	-1.35795	-0.969891	0.38806204945924466	boundary_score	SHH	G4	7	13	-3.92319	0.001	17.285468555354598	-2.08732	-0.62859	T-test	two.sided	0.010269970414201185
chr5_161550000_161600000	-1.34035	-0.938952	0.4013999331785501	boundary_score	SHH	G4	7	13	-3.84005	0.001	16.952836530182342	-2.07693	-0.603775	T-test	two.sided	0.010269970414201185
chr5_164050000_164100000	-1.02723	-1.05701	-0.0297849	boundary_score	SHH	G4	7	13	-3.7553	0.001	17.883042376649936	-1.60218	-0.45227	T-test	two.sided	0.010269970414201185
chr5_20650000_20700000	-1.25418	-0.631921	0.6222563002628612	boundary_score	SHH	G4	7	13	-3.87719	0.001	15.186580718240211	-1.94291	-0.565443	T-test	two.sided	0.010269970414201185
chr5_33400000_33450000	1.6583477975178111	1.044125563512707	-0.614222	boundary_score	SHH	G4	7	13	4.853791210731007	0.001	8.498015418120094	0.8784427034202535	2.438252891615369	T-test	two.sided	0.010269970414201185
chr5_35950000_36000000	0.9957992968727859	0.27226512157406024	-0.723534	boundary_score	SHH	G4	7	13	3.939264996840159	0.001	16.870805837884664	0.46215174526422714	1.5294468484813446	T-test	two.sided	0.010269970414201185
chr5_43600000_43650000	1.2722989904618605	0.9743935999915982	-0.297905	boundary_score	SHH	G4	7	13	3.8647005080942742	0.001	17.620174454865452	0.5795836956394274	1.9650142852842936	T-test	two.sided	0.010269970414201185
chr6_111300000_111350000	-1.37862	-0.904616	0.4740079237781412	boundary_score	SHH	G4	7	13	-3.91279	0.001	15.108244567491631	-2.12915	-0.628101	T-test	two.sided	0.010269970414201185
chr6_117950000_118000000	-1.07552	-0.818128	0.2573939119017847	boundary_score	SHH	G4	7	13	-3.88562	0.001	16.964541285159015	-1.6596	-0.491441	T-test	two.sided	0.010269970414201185
chr6_118600000_118650000	-0.953245	-1.00805	-0.0548091	boundary_score	SHH	G4	7	13	-4.20511	0.001	12.336741609594194	-1.44566	-0.460827	T-test	two.sided	0.010269970414201185
chr6_118900000_118950000	1.1506515895649274	1.128272997632363	-0.0223786	boundary_score	SHH	G4	7	13	3.93353	0.001	14.484461140312465	0.5252128350527678	1.776090344077087	T-test	two.sided	0.010269970414201185
chr6_127950000_128000000	1.9169567020505263	1.489241199845668	-0.427716	boundary_score	SHH	G4	7	13	5.528805474224329	0.001	6.670798988139633	1.0888164888480636	2.745096915252989	T-test	two.sided	0.010269970414201185
chr6_143550000_143600000	1.5357753389779156	0.8816099013533064	-0.654165	boundary_score	SHH	G4	7	13	3.993744002478953	0.001	13.190464671382301	0.7062335701155757	2.3653171078402555	T-test	two.sided	0.010269970414201185
chr6_150800000_150850000	-1.36421	-0.887476	0.47673805297529664	boundary_score	SHH	G4	7	13	-3.92023	0.001	17.39227383998495	-2.09716	-0.631272	T-test	two.sided	0.010269970414201185
chr6_152200000_152250000	-1.5241	-0.980295	0.543801	boundary_score	SHH	G4	7	13	-4.45101	0.001	10.702591128380673	-2.28031	-0.76788	T-test	two.sided	0.010269970414201185
chr6_160550000_160600000	1.0773071060920336	1.015610009617298	-0.0616971	boundary_score	SHH	G4	7	13	3.9133315071691173	0.001	17.786662526000242	0.4984433698307571	1.6561708423533101	T-test	two.sided	0.010269970414201185
chr6_71450000_71500000	-1.45687	-0.953034	0.5038406093610934	boundary_score	SHH	G4	7	13	-4.00847	0.001	16.120474118796935	-2.22688	-0.686865	T-test	two.sided	0.010269970414201185
chr7_116100000_116150000	1.3238495066974862	0.7760806689100526	-0.547769	boundary_score	SHH	G4	7	13	4.025375133882272	0.001	13.785663831757489	0.6174502506735194	2.030248762721453	T-test	two.sided	0.010269970414201185
chr7_12650000_12700000	-1.34411	-0.88674	0.4573752908729943	boundary_score	SHH	G4	7	13	-4.10409	0.001	12.159395209819762	-2.05665	-0.631576	T-test	two.sided	0.010269970414201185
chr7_151000000_151050000	-1.39835	-0.758686	0.6396595635501584	boundary_score	SHH	G4	7	13	-4.11335	0.001	14.165421596116765	-2.12667	-0.670017	T-test	two.sided	0.010269970414201185
chr7_2400000_2450000	-1.41951	-0.733313	0.6861953231082599	boundary_score	SHH	G4	7	13	-3.98597	0.001	15.208969493166283	-2.17767	-0.661351	T-test	two.sided	0.010269970414201185
chr7_39550000_39600000	1.3601271972111015	0.6781305525254137	-0.681997	boundary_score	SHH	G4	7	13	4.099825490051599	0.001	12.370637688967472	0.639695	2.080559080869701	T-test	two.sided	0.010269970414201185
chr7_67400000_67450000	-1.15128	-0.797848	0.3534317313404102	boundary_score	SHH	G4	7	13	-3.82049	0.001	16.908838156988626	-1.78732	-0.515239	T-test	two.sided	0.010269970414201185
chr7_86900000_86950000	1.2818707898524595	0.9345925696295689	-0.347278	boundary_score	SHH	G4	7	13	3.788097632722271	0.001	17.312104108617415	0.5689003619406338	1.9948412177642851	T-test	two.sided	0.010269970414201185
chr8_130100000_130150000	1.2241437642103308	0.7869294028494589	-0.437214	boundary_score	SHH	G4	7	13	3.773577582861311	0.001	17.636257653705712	0.5415983694727698	1.9066891589478918	T-test	two.sided	0.010269970414201185
chr8_137350000_137400000	-0.979631	-1.05681	-0.077183	boundary_score	SHH	G4	7	13	-4.06097	0.001	13.163850468487906	-1.50012	-0.459142	T-test	two.sided	0.010269970414201185
chr8_48050000_48100000	1.3499327657528386	1.1220362213907944	-0.227897	boundary_score	SHH	G4	7	13	3.9079018555735745	0.001	16.673422175490757	0.6200360797441602	2.0798294517615172	T-test	two.sided	0.010269970414201185
chr8_70150000_70200000	-1.22322	-1.17731	0.045915	boundary_score	SHH	G4	7	13	-4.07192	0.001	12.413842662365557	-1.87534	-0.571111	T-test	two.sided	0.010269970414201185
chr9_115050000_115100000	1.5140938230285097	0.7024591421358498	-0.811635	boundary_score	SHH	G4	7	13	5.1330224774693605	0.001	7.075324815640396	0.8181002492854066	2.2100873967716126	T-test	two.sided	0.010269970414201185
chr9_21150000_21200000	1.5502198194196746	1.0924662332627066	-0.457754	boundary_score	SHH	G4	7	13	4.249603457949929	0.001	10.927359859317617	0.746667	2.3537724747144377	T-test	two.sided	0.010269970414201185
chr9_27650000_27700000	-1.51918	-0.974546	0.5446311209645665	boundary_score	SHH	G4	7	13	-3.86066	0.001	15.314491995707636	-2.35641	-0.681945	T-test	two.sided	0.010269970414201185
chr9_80100000_80150000	-1.72762	-1.07303	0.6545946170751049	boundary_score	SHH	G4	7	13	-4.35581	0.001	10.595131320704482	-2.60467	-0.85057	T-test	two.sided	0.010269970414201185
chr9_81800000_81850000	-1.34421	-0.828185	0.5160232894948967	boundary_score	SHH	G4	7	13	-3.94569	0.001	15.162517046663622	-2.06967	-0.618748	T-test	two.sided	0.010269970414201185
chrX_100550000_100600000	-1.4913	-1.16391	0.32739164989276226	boundary_score	SHH	G4	7	13	-4.495	0.001	9.349527879382686	-2.23756	-0.745042	T-test	two.sided	0.010269970414201185
chrX_105200000_105250000	-1.20255	-1.03839	0.16416258964508718	boundary_score	SHH	G4	7	13	-4.29385	0.001	11.305857783876222	-1.81694	-0.588164	T-test	two.sided	0.010269970414201185
chrX_105850000_105900000	-1.51208	-1.12812	0.3839569213932852	boundary_score	SHH	G4	7	13	-4.81717	0.001	8.354977847851837	-2.2306	-0.793558	T-test	two.sided	0.010269970414201185
chrX_10650000_10700000	1.4912098238558058	0.9927239491993072	-0.498486	boundary_score	SHH	G4	7	13	4.014093431429837	0.001	14.102839971047104	0.6949801471687934	2.2874395005428187	T-test	two.sided	0.010269970414201185
chrX_11800000_11850000	-1.40246	-0.804855	0.5976034963199683	boundary_score	SHH	G4	7	13	-4.02332	0.001	13.802330945837614	-2.1511	-0.653819	T-test	two.sided	0.010269970414201185
chrX_24700000_24750000	-1.41456	-1.02701	0.3875498336561294	boundary_score	SHH	G4	7	13	-3.99232	0.001	13.387382737364055	-2.17778	-0.651344	T-test	two.sided	0.010269970414201185
chrX_3600000_3650000	-1.76843	-1.17969	0.5887424016514567	boundary_score	SHH	G4	7	13	-4.42077	0.001	9.815722567817442	-2.66202	-0.87484	T-test	two.sided	0.010269970414201185
chrX_36900000_36950000	-1.46465	-1.20894	0.2557056510636162	boundary_score	SHH	G4	7	13	-4.38049	0.001	9.877477268726706	-2.2109	-0.718399	T-test	two.sided	0.010269970414201185
chrX_51450000_51500000	-1.44114	-1.11523	0.32590762696751396	boundary_score	SHH	G4	7	13	-4.30033	0.001	10.5907	-2.18223	-0.700046	T-test	two.sided	0.010269970414201185
chrX_65450000_65500000	1.361382762015277	1.0768131381707864	-0.28457	boundary_score	SHH	G4	7	13	4.082767976842182	0.001	13.489599194575812	0.6436651712722796	2.079100352758274	T-test	two.sided	0.010269970414201185
chrX_69400000_69450000	1.4470985354478718	0.8223141807094119	-0.624784	boundary_score	SHH	G4	7	13	3.8885458789670806	0.001	16.841227222407706	0.6613793423572959	2.2328177285384476	T-test	two.sided	0.010269970414201185
chrX_86250000_86300000	-1.07496	-0.844165	0.23079457684566412	boundary_score	SHH	G4	7	13	-3.95263	0.001	16.729084891995296	-1.64945	-0.500465	T-test	two.sided	0.010269970414201185
chr1_114750000_114800000	-1.34335	-1.26597	0.0773781	boundary_score	SHH	G4	7	13	-4.6563	0.002	7.9242886971962365	-2.00974	-0.676956	T-test	two.sided	0.016963958460598658
chr1_153450000_153500000	1.3918616744160377	0.7972794193523287	-0.594582	boundary_score	SHH	G4	7	13	3.6685811668109247	0.002	14.213871677417801	0.5792756358741292	2.2044477129579465	T-test	two.sided	0.016963958460598658
chr1_160400000_160450000	-1.27663	-0.70883	0.5678007033924005	boundary_score	SHH	G4	7	13	-3.90379	0.002	13.597685198942228	-1.97998	-0.573284	T-test	two.sided	0.016963958460598658
chr1_162000000_162050000	-1.36116	-1.04592	0.31524315985068724	boundary_score	SHH	G4	7	13	-3.58673	0.002	15.994205559572494	-2.16569	-0.556636	T-test	two.sided	0.016963958460598658
chr1_18150000_18200000	-1.11877	-0.427847	0.6909179107038921	boundary_score	SHH	G4	7	13	-3.90051	0.002	13.946726516297193	-1.73416	-0.503366	T-test	two.sided	0.016963958460598658
chr1_197350000_197400000	-1.11481	-1.09531	0.019508132168534875	boundary_score	SHH	G4	7	13	-3.80993	0.002	15.19972981820036	-1.73778	-0.491849	T-test	two.sided	0.016963958460598658
chr1_199650000_199700000	-1.08761	-1.05369	0.0339171	boundary_score	SHH	G4	7	13	-3.88077	0.002	11.55970120714396	-1.70082	-0.474395	T-test	two.sided	0.016963958460598658
chr1_216200000_216250000	-1.24979	-1.06511	0.18467794718166675	boundary_score	SHH	G4	7	13	-3.68939	0.002	16.13875605528744	-1.96742	-0.53217	T-test	two.sided	0.016963958460598658
chr1_226350000_226400000	-1.60546	-0.836392	0.7690687684851455	boundary_score	SHH	G4	7	13	-4.37144	0.002	8.237588231642938	-2.44814	-0.762787	T-test	two.sided	0.016963958460598658
chr1_233350000_233400000	1.312968024881921	0.9753741388646799	-0.337594	boundary_score	SHH	G4	7	13	3.593513959098448	0.002	16.98991666155957	0.5420664323259338	2.0838696174379083	T-test	two.sided	0.016963958460598658
chr1_242050000_242100000	-1.16853	-0.942044	0.22648349963327394	boundary_score	SHH	G4	7	13	-3.57708	0.002	17.27374320229508	-1.85691	-0.480144	T-test	two.sided	0.016963958460598658
chr1_243300000_243350000	-1.69465	-1.07676	0.617896	boundary_score	SHH	G4	7	13	-4.4187	0.002	8.650221268819225	-2.56761	-0.821697	T-test	two.sided	0.016963958460598658
chr1_28200000_28250000	-1.55901	-1.06888	0.4901321158794121	boundary_score	SHH	G4	7	13	-4.64173	0.002	8.063645534889648	-2.33246	-0.78556	T-test	two.sided	0.016963958460598658
chr1_39600000_39650000	-1.25414	-1.16267	0.0914766	boundary_score	SHH	G4	7	13	-3.70221	0.002	14.318762674486084	-1.97919	-0.529099	T-test	two.sided	0.016963958460598658
chr1_48250000_48300000	-1.14608	-0.50224	0.6438435402523662	boundary_score	SHH	G4	7	13	-4.35814	0.002	8.66527	-1.7445	-0.547671	T-test	two.sided	0.016963958460598658
chr1_59950000_60000000	1.3089264317050118	0.944235	-0.364691	boundary_score	SHH	G4	7	13	3.6307165229291756	0.002	17.99523358488116	0.5514989148274666	2.066353948582557	T-test	two.sided	0.016963958460598658
chr1_65700000_65750000	-1.06472	-0.99941	0.0653055	boundary_score	SHH	G4	7	13	-3.7151	0.002	17.981584553666845	-1.66687	-0.462565	T-test	two.sided	0.016963958460598658
chr1_92000000_92050000	1.5238370662698126	0.900919	-0.622918	boundary_score	SHH	G4	7	13	3.9471015414921844	0.002	13.101778219826548	0.690453	2.357221275039459	T-test	two.sided	0.016963958460598658
chr1_9850000_9900000	-1.45516	-0.89556	0.5595977572987624	boundary_score	SHH	G4	7	13	-3.79204	0.002	16.01627023354727	-2.26858	-0.641733	T-test	two.sided	0.016963958460598658
chr10_101000000_101050000	-1.56986	-0.774268	0.7955942700406956	boundary_score	SHH	G4	7	13	-4.43928	0.002	9.058167123666244	-2.36905	-0.770678	T-test	two.sided	0.016963958460598658
chr10_114150000_114200000	0.7736827547218186	0.9319180525233755	0.15823529780155693	boundary_score	SHH	G4	7	13	3.684141250692464	0.002	16.08169389985353	0.3286788378649616	1.2186866715786755	T-test	two.sided	0.016963958460598658
chr10_114450000_114500000	-1.08516	-0.765787	0.31936995197334644	boundary_score	SHH	G4	7	13	-3.68588	0.002	16.52433037179167	-1.70767	-0.462643	T-test	two.sided	0.016963958460598658
chr10_120400000_120450000	-1.71816	-1.38923	0.32893811635802356	boundary_score	SHH	G4	7	13	-4.75333	0.002	7.450638254244563	-2.56253	-0.873802	T-test	two.sided	0.016963958460598658
chr10_124400000_124450000	-0.909799	-1.01335	-0.103549	boundary_score	SHH	G4	7	13	-3.66924	0.002	17.563984524494472	-1.43166	-0.387941	T-test	two.sided	0.016963958460598658
chr10_124500000_124550000	1.194876121131773	0.5586882992290365	-0.636188	boundary_score	SHH	G4	7	13	3.734215402367706	0.002	17.918281698056365	0.5224022020953201	1.8673500401682261	T-test	two.sided	0.016963958460598658
chr10_16850000_16900000	-1.7004	-1.02818	0.6722214329647156	boundary_score	SHH	G4	7	13	-4.3375	0.002	9.1418	-2.58513	-0.815676	T-test	two.sided	0.016963958460598658
chr10_21400000_21450000	-1.27955	-1.18299	0.0965591	boundary_score	SHH	G4	7	13	-4.20915	0.002	10.65259383274827	-1.95131	-0.607796	T-test	two.sided	0.016963958460598658
chr10_43600000_43650000	1.0124979621498713	0.9082841491602747	-0.104214	boundary_score	SHH	G4	7	13	3.688082068782408	0.002	17.985161247753215	0.43569271430021983	1.5893032099995226	T-test	two.sided	0.016963958460598658
chr10_54400000_54450000	-0.886538	-0.356218	0.5303199015816503	boundary_score	SHH	G4	7	13	-3.73601	0.002	17.995941703360607	-1.38508	-0.387991	T-test	two.sided	0.016963958460598658
chr10_55000000_55050000	-1.33437	-0.710695	0.6236784374099734	boundary_score	SHH	G4	7	13	-3.87122	0.002	11.829048997174342	-2.0866	-0.582151	T-test	two.sided	0.016963958460598658
chr10_60800000_60850000	-1.60166	-0.762227	0.8394314209004763	boundary_score	SHH	G4	7	13	-4.46842	0.002	7.869459927109637	-2.43061	-0.772703	T-test	two.sided	0.016963958460598658
chr10_70400000_70450000	1.5821328485170396	0.8383342148445856	-0.743799	boundary_score	SHH	G4	7	13	4.292065686836782	0.002	9.743262470785629	0.7578576106939726	2.406408086340107	T-test	two.sided	0.016963958460598658
chr10_75100000_75150000	1.6374451179645124	0.8984454949411541	-0.739	boundary_score	SHH	G4	7	13	4.2329520443034205	0.002	9.45911	0.7688000572213591	2.5060901787076655	T-test	two.sided	0.016963958460598658
chr10_77150000_77200000	1.4820202594585752	0.9612148952947654	-0.520805	boundary_score	SHH	G4	7	13	3.9659191139705734	0.002	12.016272289683119	0.6679441897036905	2.2961	T-test	two.sided	0.016963958460598658
chr10_81800000_81850000	1.9493751585441763	1.3464226759132676	-0.602952	boundary_score	SHH	G4	7	13	4.94467	0.002	6.589282496760032	1.005241874670044	2.8935084424183084	T-test	two.sided	0.016963958460598658
chr10_81850000_81900000	1.8800864746636115	1.289861693592214	-0.590225	boundary_score	SHH	G4	7	13	4.854611823839024	0.002	7.536132832165809	0.9773613753719553	2.782811573955268	T-test	two.sided	0.016963958460598658
chr11_102250000_102300000	-1.42656	-1.21945	0.20711086576781956	boundary_score	SHH	G4	7	13	-4.09463	0.002	9.722338665178846	-2.20586	-0.647266	T-test	two.sided	0.016963958460598658
chr11_12350000_12400000	-1.45174	-1.02081	0.4309331181861546	boundary_score	SHH	G4	7	13	-3.92254	0.002	11.76120974395114	-2.25995	-0.643538	T-test	two.sided	0.016963958460598658
chr11_134300000_134350000	1.4600852222755647	1.0869602770547688	-0.373125	boundary_score	SHH	G4	7	13	4.0441581177318415	0.002	12.254971705637251	0.6752674763332535	2.2449029682178763	T-test	two.sided	0.016963958460598658
chr11_14300000_14350000	1.1048896003253104	1.0193112549461634	-0.0855783	boundary_score	SHH	G4	7	13	3.694579037107166	0.002	17.31454023442598	0.47480656282196604	1.7349726378286547	T-test	two.sided	0.016963958460598658
chr11_22250000_22300000	1.1446494813629349	0.46108207815023644	-0.683567	boundary_score	SHH	G4	7	13	3.7432185804279086	0.002	17.747536401763522	0.5015468365325255	1.7877521261933442	T-test	two.sided	0.016963958460598658
chr11_4150000_4200000	1.2395	0.5229853539290353	-0.71651	boundary_score	SHH	G4	7	13	3.666334124301381	0.002	14.618137668774654	0.5172630650964272	1.961728325303433	T-test	two.sided	0.016963958460598658
chr11_45300000_45350000	-1.5979	-1.04358	0.5543278556244903	boundary_score	SHH	G4	7	13	-4.01137	0.002	10.346504640154857	-2.48146	-0.714351	T-test	two.sided	0.016963958460598658
chr11_45800000_45850000	1.4597765325083272	0.7672168455705215	-0.69256	boundary_score	SHH	G4	7	13	3.8115041627066906	0.002	13.066813707525363	0.6328019520698411	2.286751112946813	T-test	two.sided	0.016963958460598658
chr11_59150000_59200000	0.9890832731335117	1.107061174629003	0.11797790149549135	boundary_score	SHH	G4	7	13	3.5882999780422757	0.002	16.5506	0.40632599432591915	1.5718405519411043	T-test	two.sided	0.016963958460598658
chr11_60800000_60850000	-1.20946	-0.898557	0.3109013177640341	boundary_score	SHH	G4	7	13	-3.57512	0.002	17.903100049523648	-1.92047	-0.498443	T-test	two.sided	0.016963958460598658
chr11_62900000_62950000	1.3697404199582233	0.9703487670738092	-0.399392	boundary_score	SHH	G4	7	13	3.7466190499117107	0.002	17.277859205866502	0.5993489246443925	2.1401319152720544	T-test	two.sided	0.016963958460598658
chr11_69050000_69100000	1.1141824710498343	0.9551466930119925	-0.159036	boundary_score	SHH	G4	7	13	3.5992841344595683	0.002	17.740324629620993	0.4631449724353536	1.765219969664315	T-test	two.sided	0.016963958460598658
chr11_71550000_71600000	1.3458830901885372	0.7025873486495207	-0.643296	boundary_score	SHH	G4	7	13	3.6569267577764104	0.002	14.471494352561093	0.5589289415334603	2.132837238843614	T-test	two.sided	0.016963958460598658
chr11_7700000_7750000	-1.35607	-0.602787	0.7532792589887617	boundary_score	SHH	G4	7	13	-4.27222	0.002	9.489115306200569	-2.06851	-0.643626	T-test	two.sided	0.016963958460598658
chr11_79150000_79200000	1.6219212739648656	1.170236118990498	-0.451685	boundary_score	SHH	G4	7	13	4.295691713963826	0.002	8.66643	0.762762	2.481080092558641	T-test	two.sided	0.016963958460598658
chr11_89650000_89700000	1.0497590071479295	0.8414826500549804	-0.208276	boundary_score	SHH	G4	7	13	3.695849484123764	0.002	16.11312984994165	0.44797028994637794	1.651547724349481	T-test	two.sided	0.016963958460598658
chr12_126750000_126800000	1.369395124172022	0.7662649478947497	-0.60313	boundary_score	SHH	G4	7	13	4.493591280476827	0.002	7.76219	0.6628889388701964	2.0759013094738474	T-test	two.sided	0.016963958460598658
chr12_15300000_15350000	1.7129647981308929	1.1379543408291424	-0.57501	boundary_score	SHH	G4	7	13	4.2027	0.002	9.766950081117919	0.8018588611647837	2.624070735097002	T-test	two.sided	0.016963958460598658
chr12_26800000_26850000	-1.50944	-1.22803	0.28140580963964446	boundary_score	SHH	G4	7	13	-4.23221	0.002	10.523281602703488	-2.29879	-0.720086	T-test	two.sided	0.016963958460598658
chr12_27950000_28000000	-0.767062	-0.742899	0.024162763223259956	boundary_score	SHH	G4	7	13	-3.53818	0.002	17.344487701303127	-1.22377	-0.310353	T-test	two.sided	0.016963958460598658
chr12_5950000_6000000	1.3305149106259442	0.9350263850973899	-0.395489	boundary_score	SHH	G4	7	13	4.177484486803672	0.002	10.835442849716202	0.6282073741967859	2.0328224470551026	T-test	two.sided	0.016963958460598658
chr12_59850000_59900000	1.2368628438710791	0.523608	-0.713255	boundary_score	SHH	G4	7	13	4.351485410926999	0.002	8.915141909062337	0.5929348840107688	1.8807908037313896	T-test	two.sided	0.016963958460598658
chr12_69850000_69900000	1.4292883172329114	0.6175570351390156	-0.811731	boundary_score	SHH	G4	7	13	4.066668848957288	0.002	11.52225362208459	0.6599773386576016	2.1985992958082217	T-test	two.sided	0.016963958460598658
chr12_77000000_77050000	1.2473972403529412	0.4384917212502423	-0.808906	boundary_score	SHH	G4	7	13	3.780728576036827	0.002	13.453258882319611	0.537048	1.9577464514034624	T-test	two.sided	0.016963958460598658
chr12_81650000_81700000	-0.995596	-0.858639	0.13695723434901244	boundary_score	SHH	G4	7	13	-3.62675	0.002	16.222999825855474	-1.57689	-0.414301	T-test	two.sided	0.016963958460598658
chr12_88100000_88150000	1.4720754927472872	1.253112196024033	-0.218963	boundary_score	SHH	G4	7	13	4.405374533981437	0.002	8.14046	0.7038221467190033	2.240328838775571	T-test	two.sided	0.016963958460598658
chr13_100600000_100650000	-1.8244	-1.23717	0.5872361587862811	boundary_score	SHH	G4	7	13	-4.90853	0.002	7.051162696461711	-2.702	-0.94681	T-test	two.sided	0.016963958460598658
chr13_101150000_101200000	-0.562322	-0.126641	0.4356806266379658	boundary_score	SHH	G4	7	13	-3.94189	0.002	10.840914790969961	-0.876861	-0.247782	T-test	two.sided	0.016963958460598658
chr13_101800000_101850000	-1.018	-0.576727	0.4412762614120419	boundary_score	SHH	G4	7	13	-3.54521	0.002	17.526847833376113	-1.62245	-0.413556	T-test	two.sided	0.016963958460598658
chr13_101900000_101950000	-0.845933	-0.598093	0.24783971925738355	boundary_score	SHH	G4	7	13	-3.68704	0.002	14.589834963243622	-1.33616	-0.355705	T-test	two.sided	0.016963958460598658
chr13_113700000_113750000	1.266238221623356	0.5905062231057369	-0.675732	boundary_score	SHH	G4	7	13	3.6577800620849112	0.002	17.78494974594576	0.5383170937013141	1.9941593495453982	T-test	two.sided	0.016963958460598658
chr13_35850000_35900000	-0.96094	-1.0912	-0.130258	boundary_score	SHH	G4	7	13	-3.93294	0.002	12.809844140956134	-1.48958	-0.432298	T-test	two.sided	0.016963958460598658
chr13_36350000_36400000	-1.07485	-0.555468	0.5193789402092173	boundary_score	SHH	G4	7	13	-3.75041	0.002	13.987271208890535	-1.68958	-0.46011	T-test	two.sided	0.016963958460598658
chr13_62500000_62550000	-1.26706	-0.888073	0.37898630251910637	boundary_score	SHH	G4	7	13	-3.5604	0.002	17.313148742663564	-2.01686	-0.51726	T-test	two.sided	0.016963958460598658
chr13_74300000_74350000	1.5908242138139759	1.1189146526888565	-0.47191	boundary_score	SHH	G4	7	13	4.425135736165737	0.002	7.930739569835301	0.76056	2.421088282069273	T-test	two.sided	0.016963958460598658
chr13_87200000_87250000	-1.35655	-0.957565	0.39899014448468195	boundary_score	SHH	G4	7	13	-3.77558	0.002	16.396517856484202	-2.11674	-0.596374	T-test	two.sided	0.016963958460598658
chr13_92150000_92200000	1.5649216695970058	1.2789100967000802	-0.286012	boundary_score	SHH	G4	7	13	4.168007324741856	0.002	9.774223260211155	0.7257169895408796	2.4041263496531315	T-test	two.sided	0.016963958460598658
chr13_97950000_98000000	-1.43622	-0.831927	0.6042895833442047	boundary_score	SHH	G4	7	13	-3.84313	0.002	12.534462568380734	-2.24663	-0.625806	T-test	two.sided	0.016963958460598658
chr14_42150000_42200000	-1.28401	-0.924217	0.35979293557557834	boundary_score	SHH	G4	7	13	-3.65393	0.002	14.470722252922558	-2.03541	-0.532614	T-test	two.sided	0.016963958460598658
chr14_91300000_91350000	-1.51879	-1.28982	0.2289628577482614	boundary_score	SHH	G4	7	13	-4.30866	0.002	9.36374	-2.31149	-0.726081	T-test	two.sided	0.016963958460598658
chr15_46300000_46350000	1.9495847010393228	1.4073700786873071	-0.542215	boundary_score	SHH	G4	7	13	4.860609130556043	0.002	6.9390058464694535	0.9994439892793898	2.8997254127992558	T-test	two.sided	0.016963958460598658
chr15_47150000_47200000	1.2451365403415464	0.5412317457184609	-0.703905	boundary_score	SHH	G4	7	13	3.555964611631974	0.002	17.76284952783553	0.5087848744539383	1.9814882062291546	T-test	two.sided	0.016963958460598658
chr15_60500000_60550000	-1.64041	-1.13148	0.5089330185043799	boundary_score	SHH	G4	7	13	-4.00929	0.002	10.046339804894373	-2.55149	-0.729332	T-test	two.sided	0.016963958460598658
chr15_81050000_81100000	-1.39649	-0.930614	0.4658728147132449	boundary_score	SHH	G4	7	13	-3.61478	0.002	17.51256148789679	-2.20975	-0.583221	T-test	two.sided	0.016963958460598658
chr15_87000000_87050000	-1.41686	-0.89161	0.5252513848656691	boundary_score	SHH	G4	7	13	-3.88439	0.002	11.465733659091805	-2.21573	-0.617996	T-test	two.sided	0.016963958460598658
chr16_50200000_50250000	1.5921693492050986	1.1232486848957148	-0.468921	boundary_score	SHH	G4	7	13	4.166116203520167	0.002	9.545878994708211	0.7351159370000152	2.4492227614101822	T-test	two.sided	0.016963958460598658
chr16_66900000_66950000	-1.1731	-0.858117	0.3149814727627982	boundary_score	SHH	G4	7	13	-3.60751	0.002	17.972135872663515	-1.85636	-0.48984	T-test	two.sided	0.016963958460598658
chr16_71650000_71700000	-1.26413	-0.976357	0.28777297875086916	boundary_score	SHH	G4	7	13	-3.61345	0.002	16.381874221572513	-2.00435	-0.523904	T-test	two.sided	0.016963958460598658
chr16_73500000_73550000	1.681978933808089	1.426816833644217	-0.255162	boundary_score	SHH	G4	7	13	4.536092768820684	0.002	7.887687735795357	0.8247908681433194	2.539166999472859	T-test	two.sided	0.016963958460598658
chr16_88450000_88500000	-1.79917	-1.27113	0.5280332547408688	boundary_score	SHH	G4	7	13	-4.28438	0.002	9.572306683182367	-2.74054	-0.857792	T-test	two.sided	0.016963958460598658
chr16_88700000_88750000	1.0036940596736539	0.5734710210761454	-0.430223	boundary_score	SHH	G4	7	13	3.69551	0.002	16.79816390879842	0.43014616043914294	1.5772419589081648	T-test	two.sided	0.016963958460598658
chr17_37400000_37450000	-1.22879	-0.422608	0.80618	boundary_score	SHH	G4	7	13	-3.70547	0.002	13.475346418011648	-1.94264	-0.514939	T-test	two.sided	0.016963958460598658
chr17_5150000_5200000	1.37062	0.9237161860480311	-0.446905	boundary_score	SHH	G4	7	13	3.735170719823541	0.002	16.073	0.5930087593691473	2.148233138418633	T-test	two.sided	0.016963958460598658
chr17_67850000_67900000	1.3365860351348366	0.7183481435873519	-0.618238	boundary_score	SHH	G4	7	13	4.409722138496468	0.002	9.188011036730362	0.6530593659790401	2.0201127042906335	T-test	two.sided	0.016963958460598658
chr17_78250000_78300000	-1.48	-1.01994	0.4600641210271572	boundary_score	SHH	G4	7	13	-3.9522	0.002	12.80295076840787	-2.29028	-0.669729	T-test	two.sided	0.016963958460598658
chr17_9550000_9600000	0.8792024345428845	0.8175542857308079	-0.0616481	boundary_score	SHH	G4	7	13	3.6089700603122785	0.002	16.9742	0.3651583802724575	1.3932464888133116	T-test	two.sided	0.016963958460598658
chr18_14950000_15000000	-1.13117	-1.04886	0.0823109	boundary_score	SHH	G4	7	13	-3.5927	0.002	17.467722070417334	-1.79409	-0.468241	T-test	two.sided	0.016963958460598658
chr18_24300000_24350000	-0.629405	0.053328413202361244	0.6827336370000534	boundary_score	SHH	G4	7	13	-3.63065	0.002	17.37754679929465	-0.994556	-0.264254	T-test	two.sided	0.016963958460598658
chr18_31000000_31050000	-1.72659	-1.41383	0.3127608438259959	boundary_score	SHH	G4	7	13	-4.75492	0.002	7.494647981273493	-2.57386	-0.879309	T-test	two.sided	0.016963958460598658
chr18_32050000_32100000	-1.73724	-1.33003	0.40720935748396064	boundary_score	SHH	G4	7	13	-4.46291	0.002	7.973325381628984	-2.6354	-0.839075	T-test	two.sided	0.016963958460598658
chr18_34850000_34900000	-1.94105	-1.44992	0.4911344891776858	boundary_score	SHH	G4	7	13	-4.82502	0.002	6.613100613319988	-2.90371	-0.978391	T-test	two.sided	0.016963958460598658
chr18_35450000_35500000	-1.74709	-1.1437	0.6033921398520858	boundary_score	SHH	G4	7	13	-4.85642	0.002	7.320228121763747	-2.59028	-0.903908	T-test	two.sided	0.016963958460598658
chr18_44650000_44700000	-1.26231	-0.850899	0.41140644334231574	boundary_score	SHH	G4	7	13	-3.80493	0.002	13.190537345143229	-1.97797	-0.546644	T-test	two.sided	0.016963958460598658
chr18_47950000_48000000	1.485407581155314	1.326995215217641	-0.158412	boundary_score	SHH	G4	7	13	4.563582382131312	0.002	8.275261662377993	0.7391463711131461	2.2316687911974817	T-test	two.sided	0.016963958460598658
chr18_49900000_49950000	0.8936031049299935	0.3538123904145392	-0.539791	boundary_score	SHH	G4	7	13	3.802469196583759	0.002	14.258512924043771	0.3904213343988006	1.3967848754611865	T-test	two.sided	0.016963958460598658
chr18_51600000_51650000	1.3357374424625759	0.8595969040623594	-0.476141	boundary_score	SHH	G4	7	13	3.748067532963554	0.002	17.105740540006924	0.5841946323392534	2.0872802525858982	T-test	two.sided	0.016963958460598658
chr18_75550000_75600000	-1.2181	-1.03785	0.1802542151720529	boundary_score	SHH	G4	7	13	-3.82095	0.002	11.946114999967513	-1.91305	-0.523159	T-test	two.sided	0.016963958460598658
chr19_20000000_20050000	-1.45698	-0.990947	0.4660354781977075	boundary_score	SHH	G4	7	13	-3.81282	0.002	15.4714	-2.26931	-0.644654	T-test	two.sided	0.016963958460598658
chr19_29900000_29950000	-1.57945	-1.14796	0.4314943456078899	boundary_score	SHH	G4	7	13	-4.04737	0.002	10.421269359988381	-2.44422	-0.71468	T-test	two.sided	0.016963958460598658
chr19_39400000_39450000	-1.44641	-0.739613	0.7068004821363145	boundary_score	SHH	G4	7	13	-4.1211	0.002	11.128959811204288	-2.21782	-0.675008	T-test	two.sided	0.016963958460598658
chr19_41200000_41250000	-1.16539	-0.954892	0.21049938082907133	boundary_score	SHH	G4	7	13	-3.60944	0.002	17.3804	-1.84546	-0.485323	T-test	two.sided	0.016963958460598658
chr19_44850000_44900000	-1.5123	-1.18461	0.3276951793716967	boundary_score	SHH	G4	7	13	-3.88658	0.002	11.817735256885545	-2.36155	-0.663054	T-test	two.sided	0.016963958460598658
chr19_49700000_49750000	-1.61985	-0.895458	0.7243912460786975	boundary_score	SHH	G4	7	13	-4.16011	0.002	10.643390778593274	-2.48038	-0.75932	T-test	two.sided	0.016963958460598658
chr19_50950000_51000000	-1.56264	-1.2577	0.30493944518624905	boundary_score	SHH	G4	7	13	-4.01623	0.002	10.22883810560763	-2.42694	-0.698332	T-test	two.sided	0.016963958460598658
chr19_52800000_52850000	-1.25405	-1.04709	0.20695344503679255	boundary_score	SHH	G4	7	13	-3.72383	0.002	15.566398435202549	-1.96957	-0.538522	T-test	two.sided	0.016963958460598658
chr19_53800000_53850000	1.2501624342932707	0.8201414032488545	-0.430021	boundary_score	SHH	G4	7	13	3.8610175230700077	0.002	12.538532298107723	0.548029	1.9522962563706994	T-test	two.sided	0.016963958460598658
chr2_103150000_103200000	-1.04934	-0.974332	0.0750119	boundary_score	SHH	G4	7	13	-3.94803	0.002	12.915963284419462	-1.62393	-0.474761	T-test	two.sided	0.016963958460598658
chr2_105550000_105600000	1.1316247084797593	0.5229594133965433	-0.608665	boundary_score	SHH	G4	7	13	3.9506778108919467	0.002	11.057285616904698	0.5015769358730893	1.7616724810864295	T-test	two.sided	0.016963958460598658
chr2_114650000_114700000	-1.39308	-0.719235	0.6738413140932761	boundary_score	SHH	G4	7	13	-4.61737	0.002	7.034866288570084	-2.10578	-0.680377	T-test	two.sided	0.016963958460598658
chr2_128150000_128200000	1.2007376029181094	0.9300835401951658	-0.270654	boundary_score	SHH	G4	7	13	3.785730246242927	0.002	12.468777761033092	0.5125440460906973	1.8889311597455214	T-test	two.sided	0.016963958460598658
chr2_131150000_131200000	0.957534	0.8878150724725106	-0.0697186	boundary_score	SHH	G4	7	13	3.7327400508223825	0.002	14.733149778453088	0.40990402239996515	1.505163226350109	T-test	two.sided	0.016963958460598658
chr2_140050000_140100000	-1.21154	-0.70155	0.5099909619208275	boundary_score	SHH	G4	7	13	-3.71747	0.002	15.768398832270588	-1.90325	-0.519829	T-test	two.sided	0.016963958460598658
chr2_143550000_143600000	1.8164533798676656	1.247493346335799	-0.56896	boundary_score	SHH	G4	7	13	5.111723069016853	0.002	6.50917	0.9631663390590731	2.6697404206762583	T-test	two.sided	0.016963958460598658
chr2_148500000_148550000	1.3209901566658986	0.5949277254577394	-0.726062	boundary_score	SHH	G4	7	13	3.9411266856473977	0.002	12.53772733048534	0.5941526067650412	2.047827706566756	T-test	two.sided	0.016963958460598658
chr2_160400000_160450000	-1.25681	-0.754174	0.5026381461308855	boundary_score	SHH	G4	7	13	-3.75382	0.002	16.862028467182554	-1.96364	-0.549987	T-test	two.sided	0.016963958460598658
chr2_174100000_174150000	1.253745800725823	1.1377499913809959	-0.115996	boundary_score	SHH	G4	7	13	3.8127148782921485	0.002	12.177105641001894	0.538435	1.9690569649658585	T-test	two.sided	0.016963958460598658
chr2_174650000_174700000	1.4123001617944366	0.8945673716453948	-0.517733	boundary_score	SHH	G4	7	13	3.715982924328155	0.002	15.37993346554359	0.6039588019850941	2.220641521603779	T-test	two.sided	0.016963958460598658
chr2_177150000_177200000	1.2648300648288124	0.5152840393648224	-0.749546	boundary_score	SHH	G4	7	13	3.830487841808499	0.002	11.699808775943847	0.5433317146386578	1.986328415018967	T-test	two.sided	0.016963958460598658
chr2_191750000_191800000	-1.8275	-1.40418	0.4233204528948423	boundary_score	SHH	G4	7	13	-4.66043	0.002	7.771702928938061	-2.73641	-0.9186	T-test	two.sided	0.016963958460598658
chr2_196800000_196850000	-1.16521	-0.614096	0.5511100985388827	boundary_score	SHH	G4	7	13	-4.04384	0.002	11.0528	-1.79904	-0.531376	T-test	two.sided	0.016963958460598658
chr2_201800000_201850000	0.9578517878723891	0.45426692725274076	-0.503585	boundary_score	SHH	G4	7	13	3.87907	0.002	12.87354845712492	0.42386257917791065	1.4918409965668677	T-test	two.sided	0.016963958460598658
chr2_215400000_215450000	1.7473915283363701	1.2194948020060061	-0.527897	boundary_score	SHH	G4	7	13	4.435491117794815	0.002	8.166880942821326	0.8421468051645831	2.652636251508157	T-test	two.sided	0.016963958460598658
chr2_218150000_218200000	1.200460634376954	0.5212233645961057	-0.679237	boundary_score	SHH	G4	7	13	3.679415908766978	0.002	17.96923824311876	0.5149214660530926	1.8859998027008154	T-test	two.sided	0.016963958460598658
chr2_222050000_222100000	1.220910320042782	0.8832434106678269	-0.337667	boundary_score	SHH	G4	7	13	3.7441709766629034	0.002	15.00460834241577	0.5258995544877917	1.9159210855977724	T-test	two.sided	0.016963958460598658
chr2_225650000_225700000	1.6048000333516734	1.0341590236404588	-0.570641	boundary_score	SHH	G4	7	13	3.802	0.002	12.091819876259153	0.6859109884300881	2.5236890782732586	T-test	two.sided	0.016963958460598658
chr2_231850000_231900000	1.1671448474269621	0.8253832933171007	-0.341762	boundary_score	SHH	G4	7	13	3.8215253895262853	0.002	13.48970615144647	0.5097660166225216	1.8245236782314027	T-test	two.sided	0.016963958460598658
chr2_237650000_237700000	1.4267770395297081	0.8086106369194499	-0.618166	boundary_score	SHH	G4	7	13	3.884713055115719	0.002	11.963965938729215	0.6262754752548271	2.227278603804589	T-test	two.sided	0.016963958460598658
chr2_240750000_240800000	0.8783062559813003	0.9282813823634646	0.0499751	boundary_score	SHH	G4	7	13	3.7542455543131563	0.002	17.383526885545322	0.3855428685323098	1.371069643430291	T-test	two.sided	0.016963958460598658
chr2_241100000_241150000	-0.895295	-0.990481	-0.0951865	boundary_score	SHH	G4	7	13	-3.86245	0.002	15.190187429267894	-1.38882	-0.401775	T-test	two.sided	0.016963958460598658
chr2_31250000_31300000	-1.3453	-1.25007	0.0952244	boundary_score	SHH	G4	7	13	-4.00973	0.002	11.701003045674435	-2.07839	-0.612211	T-test	two.sided	0.016963958460598658
chr2_58000000_58050000	0.8220917250799396	0.2789410565583525	-0.543151	boundary_score	SHH	G4	7	13	4.060247226761878	0.002	10.406465656234682	0.3733301930776079	1.2708532570822713	T-test	two.sided	0.016963958460598658
chr2_72700000_72750000	-1.41568	-1.09414	0.32153644863197106	boundary_score	SHH	G4	7	13	-3.84064	0.002	15.215127034354078	-2.20037	-0.630981	T-test	two.sided	0.016963958460598658
chr2_84100000_84150000	1.1318374038007937	0.44404632105307246	-0.687791	boundary_score	SHH	G4	7	13	4.077796084313876	0.002	10.251667768019026	0.5154445785939877	1.7482302290075997	T-test	two.sided	0.016963958460598658
chr2_8700000_8750000	-1.28488	-0.990169	0.2947124446686184	boundary_score	SHH	G4	7	13	-3.83546	0.002	13.170056809669893	-2.00766	-0.562106	T-test	two.sided	0.016963958460598658
chr20_10600000_10650000	-1.80995	-1.05083	0.759115	boundary_score	SHH	G4	7	13	-4.54324	0.002	8.6855520081054145	-2.71615	-0.903746	T-test	two.sided	0.016963958460598658
chr20_18500000_18550000	0.9575812575344317	0.8536803022049786	-0.103901	boundary_score	SHH	G4	7	13	3.602950170613026	0.002	17.007881567256646	0.3968606140533837	1.5183019010154797	T-test	two.sided	0.016963958460598658
chr20_23450000_23500000	1.0470320440085685	1.0793424005450498	0.0323104	boundary_score	SHH	G4	7	13	3.58067	0.002	17.957197288765446	0.4325913540866392	1.661472733930498	T-test	two.sided	0.016963958460598658
chr20_37100000_37150000	1.2971269933623062	1.0728126790565606	-0.224314	boundary_score	SHH	G4	7	13	3.7446153519645824	0.002	14.18738646526485	0.5550968837789338	2.0391571029456785	T-test	two.sided	0.016963958460598658
chr20_49950000_50000000	1.1590210571698847	0.764871	-0.39415	boundary_score	SHH	G4	7	13	3.705181701228813	0.002	15.615704863335438	0.49456287784741504	1.8234792364923547	T-test	two.sided	0.016963958460598658
chr21_16350000_16400000	1.9599404978254809	1.4353553360257283	-0.524585	boundary_score	SHH	G4	7	13	5.076	0.002	6.456965145015931	1.0311148800685785	2.888766115582383	T-test	two.sided	0.016963958460598658
chr21_28100000_28150000	-1.50241	-1.06392	0.43849581576698776	boundary_score	SHH	G4	7	13	-3.7524	0.002	14.50493864984539	-2.35836	-0.646464	T-test	two.sided	0.016963958460598658
chr21_31650000_31700000	1.1282800964329698	0.9639118000793248	-0.164368	boundary_score	SHH	G4	7	13	3.603193016552218	0.002	16.646917763292457	0.466557	1.7900028654479525	T-test	two.sided	0.016963958460598658
chr22_18050000_18100000	1.544817558784247	1.092913154325771	-0.451904	boundary_score	SHH	G4	7	13	4.076012317117375	0.002	10.350269244739772	0.7042058196568026	2.385429297911691	T-test	two.sided	0.016963958460598658
chr3_11300000_11350000	-1.21073	-1.11003	0.10069618219956787	boundary_score	SHH	G4	7	13	-4.09674	0.002	10.974586565728357	-1.86138	-0.560077	T-test	two.sided	0.016963958460598658
chr3_116850000_116900000	1.5585064466530507	0.989621	-0.568886	boundary_score	SHH	G4	7	13	4.116553908033646	0.002	10.837205095725007	0.7236948670803048	2.3933180262257965	T-test	two.sided	0.016963958460598658
chr3_130650000_130700000	1.4640425807781177	0.8161211299798051	-0.647921	boundary_score	SHH	G4	7	13	3.9590929417724947	0.002	11.747009823671595	0.6564053680008901	2.271679793555345	T-test	two.sided	0.016963958460598658
chr3_140900000_140950000	1.3017885081854939	1.0106167544442235	-0.291172	boundary_score	SHH	G4	7	13	3.7776563936395213	0.002	12.449134157440062	0.553958	2.0496187678267757	T-test	two.sided	0.016963958460598658
chr3_142300000_142350000	1.842566537111274	1.3723650848743019	-0.470201	boundary_score	SHH	G4	7	13	5.053275690859956	0.002	6.526604482178946	0.9675167770135026	2.717616297209046	T-test	two.sided	0.016963958460598658
chr3_142400000_142450000	1.8940284866733108	1.1744791881945575	-0.719549	boundary_score	SHH	G4	7	13	4.6973058893150315	0.002	7.614963206273644	0.9559634857957883	2.8320934875508335	T-test	two.sided	0.016963958460598658
chr3_145800000_145850000	-1.29797	-0.904823	0.3931474290310751	boundary_score	SHH	G4	7	13	-3.71813	0.002	17.999948473340698	-2.03139	-0.564554	T-test	two.sided	0.016963958460598658
chr3_148950000_149000000	-1.32616	-0.919045	0.40711379389007324	boundary_score	SHH	G4	7	13	-3.60369	0.002	16.298669122098058	-2.10512	-0.547194	T-test	two.sided	0.016963958460598658
chr3_15600000_15650000	1.1337690220550551	1.1685186183386091	0.0347496	boundary_score	SHH	G4	7	13	4.084237478912841	0.002	10.600556446732973	0.5199630910564366	1.747574953053674	T-test	two.sided	0.016963958460598658
chr3_159800000_159850000	-1.39896	-1.09633	0.3026311703260323	boundary_score	SHH	G4	7	13	-3.72867	0.002	13.1956	-2.20829	-0.589631	T-test	two.sided	0.016963958460598658
chr3_186550000_186600000	-1.56551	-0.977919	0.5875958082975886	boundary_score	SHH	G4	7	13	-4.03048	0.002	9.96052	-2.43143	-0.699598	T-test	two.sided	0.016963958460598658
chr3_194300000_194350000	1.3121055676358475	0.7533408102366194	-0.558765	boundary_score	SHH	G4	7	13	3.5712981346876687	0.002	17.667047539495886	0.5391765175160834	2.085034617755612	T-test	two.sided	0.016963958460598658
chr3_40350000_40400000	-1.26397	-0.774229	0.48974505187763595	boundary_score	SHH	G4	7	13	-3.65901	0.002	16.628347648709294	-1.99403	-0.533913	T-test	two.sided	0.016963958460598658
chr3_53100000_53150000	-0.926325	-0.858695	0.0676299	boundary_score	SHH	G4	7	13	-3.61238	0.002	15.863251325926928	-1.47031	-0.382335	T-test	two.sided	0.016963958460598658
chr3_63850000_63900000	1.2764345991136339	1.0063225662565267	-0.270112	boundary_score	SHH	G4	7	13	3.795812497204222	0.002	13.812135674713524	0.554276	1.9985928814948137	T-test	two.sided	0.016963958460598658
chr3_66200000_66250000	1.0660794430115805	0.691695	-0.374385	boundary_score	SHH	G4	7	13	3.5710791416570893	0.002	16.46801373982282	0.4346796281498834	1.6974792578732778	T-test	two.sided	0.016963958460598658
chr3_73850000_73900000	1.039475190222255	1.0056795806109102	-0.0337956	boundary_score	SHH	G4	7	13	3.81236	0.002	13.607382671474399	0.45309287641824725	1.6258575040262628	T-test	two.sided	0.016963958460598658
chr3_88150000_88200000	1.028437891514133	0.8205410701755593	-0.207897	boundary_score	SHH	G4	7	13	3.630762481869206	0.002	17.88361721847327	0.4330598731366633	1.6238159098916027	T-test	two.sided	0.016963958460598658
chr3_96800000_96850000	-1.68209	-1.27065	0.4114373933084515	boundary_score	SHH	G4	7	13	-4.10047	0.002	9.332697905073172	-2.60505	-0.759128	T-test	two.sided	0.016963958460598658
chr4_104950000_105000000	1.0010666969574684	0.26828433267064233	-0.732782	boundary_score	SHH	G4	7	13	3.744059944680104	0.002	15.275723206181508	0.4320657475787355	1.5700676463362013	T-test	two.sided	0.016963958460598658
chr4_107600000_107650000	-1.07196	-0.651689	0.4202759766827245	boundary_score	SHH	G4	7	13	-3.62924	0.002	17.880433885174124	-1.69281	-0.451121	T-test	two.sided	0.016963958460598658
chr4_111650000_111700000	1.7537418732751782	1.320549686617714	-0.433192	boundary_score	SHH	G4	7	13	4.889502418321954	0.002	7.407230006342836	0.9149718942570494	2.5925118522933066	T-test	two.sided	0.016963958460598658
chr4_113300000_113350000	1.5381684637906226	0.8805081764229118	-0.65766	boundary_score	SHH	G4	7	13	4.0622534239278405	0.002	9.896861150813882	0.6932924621736105	2.3830444654076346	T-test	two.sided	0.016963958460598658
chr4_113350000_113400000	1.4422120650971384	0.9371529098637165	-0.505059	boundary_score	SHH	G4	7	13	4.169621121277848	0.002	10.510975580875536	0.6765791743884353	2.2078449558058417	T-test	two.sided	0.016963958460598658
chr4_129900000_129950000	-1.4064	-0.791283	0.6151212993605921	boundary_score	SHH	G4	7	13	-4.12188	0.002	11.510453735735364	-2.15335	-0.659462	T-test	two.sided	0.016963958460598658
chr4_142050000_142100000	1.4916821810059864	0.9469692064707401	-0.544713	boundary_score	SHH	G4	7	13	3.891744152800366	0.002	11.84285497172647	0.655326	2.328038755663105	T-test	two.sided	0.016963958460598658
chr4_16250000_16300000	0.9077454870631299	1.0188121402276205	0.11106665316449056	boundary_score	SHH	G4	7	13	3.7672461259363446	0.002	16.057010472410315	0.39708617005932323	1.4184048040669366	T-test	two.sided	0.016963958460598658
chr4_41200000_41250000	1.1324349560620994	0.9781057062894054	-0.154329	boundary_score	SHH	G4	7	13	3.7694076006538375	0.002	16.06321210812485	0.49576003051537615	1.7691098816088227	T-test	two.sided	0.016963958460598658
chr4_44650000_44700000	1.316656842496031	0.8202837632818467	-0.496373	boundary_score	SHH	G4	7	13	3.6892647132997327	0.002	17.801559415041023	0.5662619683797974	2.067051716612265	T-test	two.sided	0.016963958460598658
chr4_47600000_47650000	-1.81741	-1.24989	0.5675179201698581	boundary_score	SHH	G4	7	13	-4.61855	0.002	7.042232319885691	-2.74677	-0.888057	T-test	two.sided	0.016963958460598658
chr4_48550000_48600000	1.3834302213219423	0.9305749685183498	-0.452855	boundary_score	SHH	G4	7	13	3.742902508465965	0.002	13.319969493988053	0.5868725924391637	2.1799878502047205	T-test	two.sided	0.016963958460598658
chr4_56500000_56550000	-1.03792	-1.01518	0.0227475	boundary_score	SHH	G4	7	13	-3.65335	0.002	17.762701952348607	-1.63537	-0.440476	T-test	two.sided	0.016963958460598658
chr4_6250000_6300000	1.1140502129997703	1.00201	-0.112039	boundary_score	SHH	G4	7	13	3.8959827432780942	0.002	13.701007247831667	0.49949378986448484	1.7286066361350558	T-test	two.sided	0.016963958460598658
chr4_66650000_66700000	-1.23379	-0.652338	0.5814533497509741	boundary_score	SHH	G4	7	13	-3.95561	0.002	13.500720342223028	-1.9051	-0.562483	T-test	two.sided	0.016963958460598658
chr4_69150000_69200000	-1.16971	-0.475237	0.6944770465626057	boundary_score	SHH	G4	7	13	-4.29467	0.002	9.133499748629752	-1.78448	-0.554953	T-test	two.sided	0.016963958460598658
chr4_7050000_7100000	-1.30487	-0.973613	0.331261	boundary_score	SHH	G4	7	13	-3.54906	0.002	17.626445708757117	-2.07849	-0.531258	T-test	two.sided	0.016963958460598658
chr4_73450000_73500000	-0.886855	-0.975953	-0.0890976	boundary_score	SHH	G4	7	13	-4.23325	0.002	9.709286374831187	-1.35555	-0.418164	T-test	two.sided	0.016963958460598658
chr4_79600000_79650000	-1.20007	-0.840471	0.35959426043043996	boundary_score	SHH	G4	7	13	-3.76092	0.002	14.341624212078726	-1.88292	-0.517215	T-test	two.sided	0.016963958460598658
chr4_81900000_81950000	1.345022578172131	0.7379518963317258	-0.607071	boundary_score	SHH	G4	7	13	3.862103935527974	0.002	14.310061371031818	0.5995911974011956	2.0904539589430664	T-test	two.sided	0.016963958460598658
chr4_87500000_87550000	-1.64403	-1.08266	0.5613747381800036	boundary_score	SHH	G4	7	13	-4.01245	0.002	10.064801076548111	-2.55618	-0.731887	T-test	two.sided	0.016963958460598658
chr4_93200000_93250000	1.4011810218186431	0.8637963213030814	-0.537385	boundary_score	SHH	G4	7	13	4.036190034234184	0.002	10.8168	0.6355175451740945	2.166844498463192	T-test	two.sided	0.016963958460598658
chr4_9700000_9750000	1.1757301625419487	0.8258944759022547	-0.349836	boundary_score	SHH	G4	7	13	3.889301875015113	0.002	13.353794334792347	0.5244084407558292	1.8270518843280683	T-test	two.sided	0.016963958460598658
chr5_108400000_108450000	-0.800579	-1.06198	-0.261403	boundary_score	SHH	G4	7	13	-3.73751	0.002	13.622759863557924	-1.26119	-0.339967	T-test	two.sided	0.016963958460598658
chr5_1150000_1200000	1.071754537537095	0.42876758263480724	-0.642987	boundary_score	SHH	G4	7	13	3.8024183148662463	0.002	15.198890881892956	0.47166541736143575	1.671843657712754	T-test	two.sided	0.016963958460598658
chr5_138550000_138600000	1.3864012377422315	0.8233395575440153	-0.563062	boundary_score	SHH	G4	7	13	3.646830297252697	0.002	17.987160716379936	0.5876610397823286	2.185141435702134	T-test	two.sided	0.016963958460598658
chr5_16500000_16550000	-1.58465	-0.833267	0.7513866226097999	boundary_score	SHH	G4	7	13	-4.48428	0.002	7.953134929223181	-2.40039	-0.768922	T-test	two.sided	0.016963958460598658
chr5_165600000_165650000	-0.979362	-1.08068	-0.101316	boundary_score	SHH	G4	7	13	-3.72934	0.002	13.160267455908148	-1.54599	-0.412729	T-test	two.sided	0.016963958460598658
chr5_177600000_177650000	1.3530905124170254	1.0627288190861066	-0.290362	boundary_score	SHH	G4	7	13	3.809366215565331	0.002	14.654948313151744	0.5944420662929157	2.1117389585411352	T-test	two.sided	0.016963958460598658
chr5_19550000_19600000	-1.16782	-0.621994	0.5458234146905488	boundary_score	SHH	G4	7	13	-3.63284	0.002	17.90508767816382	-1.84344	-0.492196	T-test	two.sided	0.016963958460598658
chr5_20600000_20650000	-1.16216	-0.553998	0.6081652617821665	boundary_score	SHH	G4	7	13	-3.58542	0.002	16.18390768085296	-1.84867	-0.475661	T-test	two.sided	0.016963958460598658
chr5_30000000_30050000	-0.980453	-0.945795	0.0346572	boundary_score	SHH	G4	7	13	-3.67457	0.002	17.09888336777224	-1.54315	-0.417757	T-test	two.sided	0.016963958460598658
chr5_34000000_34050000	1.321499100280728	1.0816975503501725	-0.239802	boundary_score	SHH	G4	7	13	3.850145776511773	0.002	13.242521853458353	0.5813662339742294	2.0616319665872265	T-test	two.sided	0.016963958460598658
chr5_3650000_3700000	-1.09055	-0.320474	0.7700801546827019	boundary_score	SHH	G4	7	13	-3.61416	0.002	17.757335212921095	-1.72512	-0.455991	T-test	two.sided	0.016963958460598658
chr5_37400000_37450000	1.383339347193525	0.7923808310421018	-0.590959	boundary_score	SHH	G4	7	13	3.640050508644587	0.002	16.93029532862988	0.5812882433709593	2.18539	T-test	two.sided	0.016963958460598658
chr5_38400000_38450000	1.7041172312228783	0.9806491801761237	-0.723468	boundary_score	SHH	G4	7	13	4.531174518180173	0.002	8.677536447286144	0.8485048781144041	2.559729584331352	T-test	two.sided	0.016963958460598658
chr5_51450000_51500000	-1.19279	-0.44789	0.7448953588707905	boundary_score	SHH	G4	7	13	-3.9033	0.002	13.79802779314521	-1.8491	-0.536473	T-test	two.sided	0.016963958460598658
chr5_52550000_52600000	-1.18198	-1.24141	-0.059429	boundary_score	SHH	G4	7	13	-4.68468	0.002	7.928749290097264	-1.76471	-0.599245	T-test	two.sided	0.016963958460598658
chr5_57250000_57300000	1.1485075699067238	0.9768641576313124	-0.171643	boundary_score	SHH	G4	7	13	3.6490095129158027	0.002	17.95999200555643	0.48714722027316376	1.8098679195402838	T-test	two.sided	0.016963958460598658
chr5_64800000_64850000	1.3116068720678675	0.5734503423507219	-0.738157	boundary_score	SHH	G4	7	13	3.6284841613759506	0.002	15.65050619660214	0.5439206664082255	2.0792930777275096	T-test	two.sided	0.016963958460598658
chr5_64900000_64950000	1.41438	1.205348709460283	-0.209033	boundary_score	SHH	G4	7	13	3.8063765943596715	0.002	15.012704146603161	0.6224313476342399	2.2063317755700402	T-test	two.sided	0.016963958460598658
chr5_72900000_72950000	1.2331388336885036	0.9728900148325194	-0.260249	boundary_score	SHH	G4	7	13	3.518307652940856	0.002	17.914047565110852	0.49652904716055624	1.969748620216451	T-test	two.sided	0.016963958460598658
chr5_77050000_77100000	1.3111954051942505	1.1462062343429638	-0.164989	boundary_score	SHH	G4	7	13	3.9758962044019643	0.002	12.803621158406449	0.5976233834298711	2.02477	T-test	two.sided	0.016963958460598658
chr5_92250000_92300000	1.449822164184712	0.9690019075047777	-0.48082	boundary_score	SHH	G4	7	13	4.2835190054017565	0.002	9.470697431423789	0.6899223263807841	2.2097220019886397	T-test	two.sided	0.016963958460598658
chr5_95800000_95850000	-1.50593	-1.12532	0.3806089597748631	boundary_score	SHH	G4	7	13	-3.82387	0.002	11.914250472827472	-2.36468	-0.647176	T-test	two.sided	0.016963958460598658
chr6_106400000_106450000	1.4506945691531228	1.1697889867698652	-0.280906	boundary_score	SHH	G4	7	13	4.617085072913606	0.002	7.90163	0.7245717715054003	2.176817366800845	T-test	two.sided	0.016963958460598658
chr6_108050000_108100000	1.3010457683273695	1.0228258901322902	-0.27822	boundary_score	SHH	G4	7	13	3.9483432325756422	0.002	11.300565793871549	0.578131	2.02396	T-test	two.sided	0.016963958460598658
chr6_131200000_131250000	-1.12988	-0.528428	0.6014558657990424	boundary_score	SHH	G4	7	13	-3.94122	0.002	12.84591942086711	-1.74998	-0.509785	T-test	two.sided	0.016963958460598658
chr6_152750000_152800000	-0.735037	-0.93843	-0.203393	boundary_score	SHH	G4	7	13	-3.96113	0.002	11.205170895069696	-1.14255	-0.327528	T-test	two.sided	0.016963958460598658
chr6_160850000_160900000	1.0595586954039748	0.435323	-0.624236	boundary_score	SHH	G4	7	13	3.5521845755615082	0.002	16.825687531550738	0.42973812086987595	1.6893792699380739	T-test	two.sided	0.016963958460598658
chr6_164000000_164050000	-0.948735	-0.916447	0.0322879	boundary_score	SHH	G4	7	13	-3.68873	0.002	16.520636889226513	-1.49258	-0.404892	T-test	two.sided	0.016963958460598658
chr6_27900000_27950000	-1.46072	-0.841278	0.6194431948117748	boundary_score	SHH	G4	7	13	-3.7821	0.002	14.15526383486721	-2.28823	-0.633213	T-test	two.sided	0.016963958460598658
chr6_49400000_49450000	-1.69765	-1.06857	0.6290787217415489	boundary_score	SHH	G4	7	13	-4.65601	0.002	8.248814903185119	-2.53406	-0.861242	T-test	two.sided	0.016963958460598658
chr6_57400000_57450000	1.1088977069841206	0.9323532298668724	-0.176544	boundary_score	SHH	G4	7	13	3.716290447140889	0.002	17.620299103307712	0.48103736883680337	1.7367580451314377	T-test	two.sided	0.016963958460598658
chr6_57450000_57500000	1.1466496311313248	1.0349852678344922	-0.111664	boundary_score	SHH	G4	7	13	3.560172423105362	0.002	17.99290631800192	0.46997185380649087	1.8233274084561588	T-test	two.sided	0.016963958460598658
chr6_83100000_83150000	-0.73298	-0.288363	0.4446172150044102	boundary_score	SHH	G4	7	13	-3.69314	0.002	17.06138150720723	-1.1516	-0.314358	T-test	two.sided	0.016963958460598658
chr6_83700000_83750000	1.2342504057656922	0.6603811993590102	-0.573869	boundary_score	SHH	G4	7	13	3.572805759570599	0.002	16.774091061705096	0.504652	1.9638492174870366	T-test	two.sided	0.016963958460598658
chr7_108600000_108650000	1.1955893372962587	0.864568	-0.331021	boundary_score	SHH	G4	7	13	3.7696316754249923	0.002	14.847574342865096	0.5189665169526373	1.87221	T-test	two.sided	0.016963958460598658
chr7_111600000_111650000	-1.79627	-1.26825	0.5280148879577835	boundary_score	SHH	G4	7	13	-4.37151	0.002	8.43947	-2.73529	-0.857242	T-test	two.sided	0.016963958460598658
chr7_13900000_13950000	-1.04201	-0.939014	0.10299468564267406	boundary_score	SHH	G4	7	13	-3.56956	0.002	17.990329698627367	-1.65532	-0.428695	T-test	two.sided	0.016963958460598658
chr7_142450000_142500000	-1.32659	-1.15166	0.1749359597304096	boundary_score	SHH	G4	7	13	-4.01817	0.002	12.090790116913965	-2.04533	-0.60786	T-test	two.sided	0.016963958460598658
chr7_142500000_142550000	-1.31689	-1.22625	0.0906403	boundary_score	SHH	G4	7	13	-4.23051	0.002	9.95764	-2.01088	-0.622909	T-test	two.sided	0.016963958460598658
chr7_14550000_14600000	-1.66226	-0.940689	0.7215736028754985	boundary_score	SHH	G4	7	13	-4.02793	0.002	11.434847191431194	-2.56638	-0.758148	T-test	two.sided	0.016963958460598658
chr7_14600000_14650000	-1.53415	-0.868295	0.6658503736624255	boundary_score	SHH	G4	7	13	-3.90021	0.002	11.617544522178832	-2.39432	-0.673971	T-test	two.sided	0.016963958460598658
chr7_151850000_151900000	-1.20738	-1.00888	0.19850533998295056	boundary_score	SHH	G4	7	13	-4.1781	0.002	10.119351272829544	-1.85024	-0.564526	T-test	two.sided	0.016963958460598658
chr7_18300000_18350000	1.3030214060419867	0.9386306679533071	-0.364391	boundary_score	SHH	G4	7	13	3.679408324479627	0.002	16.639535461658276	0.554619	2.0514239455581094	T-test	two.sided	0.016963958460598658
chr7_25200000_25250000	-1.40284	-0.803719	0.5991182603131018	boundary_score	SHH	G4	7	13	-3.82513	0.002	12.430044517285763	-2.19885	-0.60683	T-test	two.sided	0.016963958460598658
chr7_26350000_26400000	0.9054773075314603	0.7247553758893324	-0.180722	boundary_score	SHH	G4	7	13	3.548076748841808	0.002	17.974716125749865	0.3692631295546118	1.4416914855083087	T-test	two.sided	0.016963958460598658
chr7_27250000_27300000	0.9572397640314764	0.9236153273055204	-0.0336244	boundary_score	SHH	G4	7	13	3.7318530254386175	0.002	15.113775792242157	0.41087	1.50361	T-test	two.sided	0.016963958460598658
chr7_98400000_98450000	1.0598818954718685	0.9762879879460905	-0.0835939	boundary_score	SHH	G4	7	13	3.5905916640492785	0.002	17.894605573671747	0.4394633461441514	1.680300444799586	T-test	two.sided	0.016963958460598658
chr8_100550000_100600000	1.2279481440755409	0.5407415455704692	-0.687207	boundary_score	SHH	G4	7	13	3.6429359514789064	0.002	17.193195612558185	0.5173871228144754	1.9385091653366064	T-test	two.sided	0.016963958460598658
chr8_111900000_111950000	-1.85347	-1.42085	0.4326130351006409	boundary_score	SHH	G4	7	13	-4.78717	0.002	7.2262928408652956	-2.76321	-0.943726	T-test	two.sided	0.016963958460598658
chr8_125700000_125750000	1.617741798927141	0.9252105993329853	-0.692531	boundary_score	SHH	G4	7	13	4.503743467617991	0.002	8.716458175216763	0.8011292485176995	2.4343543493365822	T-test	two.sided	0.016963958460598658
chr8_127050000_127100000	-0.60347	-0.679838	-0.0763678	boundary_score	SHH	G4	7	13	-3.58021	0.002	17.722688182045967	-0.957993	-0.248947	T-test	two.sided	0.016963958460598658
chr8_136100000_136150000	1.8248412507480671	1.4590518806665385	-0.365789	boundary_score	SHH	G4	7	13	4.682365032292748	0.002	6.826359874565907	0.8985114145268492	2.751171086969285	T-test	two.sided	0.016963958460598658
chr8_136200000_136250000	1.594341839320433	1.3614939326672921	-0.232848	boundary_score	SHH	G4	7	13	4.403212107688076	0.002	9.324398275708047	0.7795695825915183	2.409114096049348	T-test	two.sided	0.016963958460598658
chr8_2850000_2900000	1.2034281208182152	0.6103413284683896	-0.593087	boundary_score	SHH	G4	7	13	3.7967839312234974	0.002	12.379206606565452	0.5151708760280544	1.8916853656083756	T-test	two.sided	0.016963958460598658
chr8_35900000_35950000	-1.2371	-0.784359	0.4527410605904238	boundary_score	SHH	G4	7	13	-3.83045	0.002	15.285455872351069	-1.92436	-0.549835	T-test	two.sided	0.016963958460598658
chr8_35950000_36000000	-1.25155	-0.887509	0.3640365243196752	boundary_score	SHH	G4	7	13	-4.19805	0.002	10.064466855601864	-1.91523	-0.587857	T-test	two.sided	0.016963958460598658
chr8_3650000_3700000	-1.00045	-0.512972	0.4874821044967345	boundary_score	SHH	G4	7	13	-4.0643	0.002	10.140293891786133	-1.5479	-0.45301	T-test	two.sided	0.016963958460598658
chr8_38150000_38200000	-1.31235	-0.766369	0.5459799745514888	boundary_score	SHH	G4	7	13	-3.76009	0.002	15.601895209114595	-2.05378	-0.570921	T-test	two.sided	0.016963958460598658
chr8_42150000_42200000	-1.13205	-0.445692	0.6863586377128824	boundary_score	SHH	G4	7	13	-3.71011	0.002	15.64828027981513	-1.78007	-0.484028	T-test	two.sided	0.016963958460598658
chr8_58450000_58500000	0.9842952175967108	1.0071692617893375	0.022874044192626775	boundary_score	SHH	G4	7	13	3.725650525090061	0.002	13.141137808905476	0.41416088216445707	1.5544295530289642	T-test	two.sided	0.016963958460598658
chr8_6400000_6450000	1.3173946730088022	0.8043975778614133	-0.512997	boundary_score	SHH	G4	7	13	3.8296565050232743	0.002	15.446916651386397	0.586023	2.0487659975780255	T-test	two.sided	0.016963958460598658
chr8_7250000_7300000	1.153608919994858	0.7384046769588131	-0.415204	boundary_score	SHH	G4	7	13	3.6353651080204576	0.002	16.371407439786044	0.4821384386479544	1.8250794013417617	T-test	two.sided	0.016963958460598658
chr8_77200000_77250000	0.8722216563411777	1.0513194060513966	0.17909774971021894	boundary_score	SHH	G4	7	13	3.8595211782173453	0.002	11.7579	0.3787003144862455	1.3657429981961098	T-test	two.sided	0.016963958460598658
chr8_83150000_83200000	-1.29098	-0.623653	0.6673313246029239	boundary_score	SHH	G4	7	13	-3.84842	0.002	13.06920915575238	-2.01531	-0.566661	T-test	two.sided	0.016963958460598658
chr8_83900000_83950000	1.5028509730096595	1.1441445673118245	-0.358706	boundary_score	SHH	G4	7	13	4.014457987500463	0.002	10.45817064843593	0.6736526570215146	2.3320492889978044	T-test	two.sided	0.016963958460598658
chr8_87600000_87650000	-1.05223	-0.444315	0.6079188564449307	boundary_score	SHH	G4	7	13	-3.71638	0.002	13.702369675015781	-1.66074	-0.443732	T-test	two.sided	0.016963958460598658
chr8_95250000_95300000	1.4967952628165562	0.929759	-0.567036	boundary_score	SHH	G4	7	13	4.104455692900084	0.002	10.959233254720468	0.6937850263153744	2.2998054993177375	T-test	two.sided	0.016963958460598658
chr9_105800000_105850000	1.7431741991884788	1.0587111714446111	-0.684463	boundary_score	SHH	G4	7	13	4.461814473002692	0.002	8.304215126272297	0.8479603498226808	2.6383880485542766	T-test	two.sided	0.016963958460598658
chr9_126200000_126250000	-1.16965	-0.934701	0.2349491136478236	boundary_score	SHH	G4	7	13	-3.63155	0.002	17.96073996724827	-1.84642	-0.492879	T-test	two.sided	0.016963958460598658
chr9_127250000_127300000	1.4342216218237804	1.3040851718103408	-0.130136	boundary_score	SHH	G4	7	13	4.320057891441912	0.002	9.783513914985447	0.6922741992677908	2.17617	T-test	two.sided	0.016963958460598658
chr9_13100000_13150000	1.7894182331082822	1.188681553456911	-0.600737	boundary_score	SHH	G4	7	13	4.799064683533337	0.002	7.558015686775042	0.9207513684071966	2.658085097809368	T-test	two.sided	0.016963958460598658
chr9_136100000_136150000	-1.20118	-0.573881	0.6272957003668411	boundary_score	SHH	G4	7	13	-3.69817	0.002	17.86519874164494	-1.88393	-0.518422	T-test	two.sided	0.016963958460598658
chr9_15850000_15900000	1.85429	1.3036360665121125	-0.550651	boundary_score	SHH	G4	7	13	4.585172198945219	0.002	7.714484538413109	0.9156752433300477	2.792899442886572	T-test	two.sided	0.016963958460598658
chr9_29250000_29300000	-1.52843	-0.9276	0.6008278035286365	boundary_score	SHH	G4	7	13	-4.22627	0.002	10.366273143443928	-2.33039	-0.726466	T-test	two.sided	0.016963958460598658
chr9_32350000_32400000	-1.62519	-1.19435	0.430842	boundary_score	SHH	G4	7	13	-4.26146	0.002	9.062418946096454	-2.48701	-0.763379	T-test	two.sided	0.016963958460598658
chr9_78250000_78300000	-1.608	-0.800397	0.8076046269352889	boundary_score	SHH	G4	7	13	-4.73243	0.002	6.761048533990273	-2.41726	-0.798748	T-test	two.sided	0.016963958460598658
chr9_80150000_80200000	-1.48553	-0.861156	0.6243718751385846	boundary_score	SHH	G4	7	13	-3.93814	0.002	12.228426807616072	-2.30571	-0.665345	T-test	two.sided	0.016963958460598658
chr9_82550000_82600000	-1.46946	-0.793847	0.6756093751944215	boundary_score	SHH	G4	7	13	-4.11761	0.002	9.189078260806834	-2.27423	-0.664682	T-test	two.sided	0.016963958460598658
chr9_87650000_87700000	1.8595724412479675	1.2478271224294972	-0.611745	boundary_score	SHH	G4	7	13	4.417303763435303	0.002	7.757567512172745	0.8834972939220174	2.835647588573918	T-test	two.sided	0.016963958460598658
chr9_94650000_94700000	1.354858653954409	0.79406817201241775	-0.56079	boundary_score	SHH	G4	7	13	3.69589	0.002	14.881469843689526	0.5729584743811056	2.136758833527712	T-test	two.sided	0.016963958460598658
chrX_105900000_105950000	-1.49214	-0.956667	0.5354767742605602	boundary_score	SHH	G4	7	13	-4.02543	0.002	11.115327236921718	-2.30697	-0.677316	T-test	two.sided	0.016963958460598658
chrX_119100000_119150000	0.8708840914530774	0.11821743303044707	-0.752667	boundary_score	SHH	G4	7	13	3.6801153624236522	0.002	15.418870301919828	0.3676761974129442	1.3740919854932105	T-test	two.sided	0.016963958460598658
chrX_119400000_119450000	0.38642109437733907	0.8284197264487181	0.441999	boundary_score	SHH	G4	7	13	3.749605529436821	0.002	17.33500100481799	0.1693105991865125	0.6035315895681657	T-test	two.sided	0.016963958460598658
chrX_151800000_151850000	-1.43304	-0.96274	0.47029621055722787	boundary_score	SHH	G4	7	13	-3.76679	0.002	13.045264241226839	-2.25464	-0.611436	T-test	two.sided	0.016963958460598658
chrX_15800000_15850000	-1.49364	-1.10281	0.3908309653111745	boundary_score	SHH	G4	7	13	-4.02759	0.002	10.013061032128665	-2.3198	-0.667475	T-test	two.sided	0.016963958460598658
chrX_33400000_33450000	-1.37151	-1.12939	0.24211947229301767	boundary_score	SHH	G4	7	13	-4.21773	0.002	10.164285867617245	-2.09447	-0.648555	T-test	two.sided	0.016963958460598658
chrX_37700000_37750000	1.5920659389336604	1.1134106737307974	-0.478655	boundary_score	SHH	G4	7	13	4.183986195798337	0.002	11.052349212160404	0.7550436712935839	2.429088206573737	T-test	two.sided	0.016963958460598658
chrX_43800000_43850000	1.1948607352829237	1.093303106274987	-0.101558	boundary_score	SHH	G4	7	13	4.094830259723836	0.002	11.511650142465692	0.5560846232355301	1.8336368473303175	T-test	two.sided	0.016963958460598658
chrX_50600000_50650000	-1.19681	-1.00443	0.19237752958443696	boundary_score	SHH	G4	7	13	-3.74311	0.002	17.936651274730174	-1.86873	-0.524898	T-test	two.sided	0.016963958460598658
chrX_50650000_50700000	-1.38143	-1.0059	0.37553029925305964	boundary_score	SHH	G4	7	13	-3.8497	0.002	13.436199596138492	-2.1541	-0.60875	T-test	two.sided	0.016963958460598658
chrX_78500000_78550000	-1.17681	-0.632824	0.5439824883639994	boundary_score	SHH	G4	7	13	-3.63975	0.002	17.9818	-1.85613	-0.497485	T-test	two.sided	0.016963958460598658
chrX_79050000_79100000	-1.17305	-0.706693	0.46635232074345995	boundary_score	SHH	G4	7	13	-3.76924	0.002	13.616074094016641	-1.8423	-0.503785	T-test	two.sided	0.016963958460598658
chrX_79100000_79150000	-1.04679	-0.654351	0.39244250076697607	boundary_score	SHH	G4	7	13	-3.9126	0.002	11.609465101820104	-1.6319	-0.461682	T-test	two.sided	0.016963958460598658
chrX_94400000_94450000	1.3311766945203358	1.1848455343246642	-0.146331	boundary_score	SHH	G4	7	13	3.7087737060103443	0.002	16.07088921098513	0.5705594596444251	2.091793929396246	T-test	two.sided	0.016963958460598658
chr1_153600000_153650000	-1.08611	-0.671943	0.41416735876420385	boundary_score	SHH	G4	7	13	-3.42206	0.003	16.56284756112148	-1.75708	-0.415138	T-test	two.sided	0.022443426724137933
chr1_154300000_154350000	-1.54745	-1.22341	0.32404098999112374	boundary_score	SHH	G4	7	13	-4.11778	0.003	8.850253561955267	-2.39976	-0.695142	T-test	two.sided	0.022443426724137933
chr1_160450000_160500000	-1.23805	-0.826053	0.41199462554743255	boundary_score	SHH	G4	7	13	-3.49919	0.003	17.9972	-1.98138	-0.494713	T-test	two.sided	0.022443426724137933
chr1_172000000_172050000	0.8602047344311579	0.9315480236969523	0.0713433	boundary_score	SHH	G4	7	13	3.4322774884757465	0.003	17.5967	0.3328008621347582	1.3876086067275575	T-test	two.sided	0.022443426724137933
chr1_212450000_212500000	1.454154693980768	0.913662	-0.540493	boundary_score	SHH	G4	7	13	3.652748374794455	0.003	11.599191763160599	0.5834360587299334	2.324873329231602	T-test	two.sided	0.022443426724137933
chr1_213350000_213400000	-1.68875	-1.03577	0.6529772228073437	boundary_score	SHH	G4	7	13	-3.9215	0.003	9.811051911358781	-2.65078	-0.726715	T-test	two.sided	0.022443426724137933
chr1_219050000_219100000	-1.45841	-0.665649	0.7927619292725896	boundary_score	SHH	G4	7	13	-3.97326	0.003	9.119206593379232	-2.2871	-0.629723	T-test	two.sided	0.022443426724137933
chr1_219900000_219950000	1.067679308155208	1.047266841176484	-0.0204125	boundary_score	SHH	G4	7	13	3.466599500256118	0.003	17.98775881614696	0.42058395892829703	1.7147746573821192	T-test	two.sided	0.022443426724137933
chr1_233300000_233350000	1.3325623834313438	0.847597	-0.484966	boundary_score	SHH	G4	7	13	3.623306167552964	0.003	13.492352301927987	0.5409694564045499	2.124155310458138	T-test	two.sided	0.022443426724137933
chr1_247650000_247700000	-0.993977	-1.01723	-0.0232555	boundary_score	SHH	G4	7	13	-3.55338	0.003	13.447632536458878	-1.59625	-0.391702	T-test	two.sided	0.022443426724137933
chr1_58200000_58250000	-0.775355	-0.721331	0.0540237	boundary_score	SHH	G4	7	13	-3.54904	0.003	13.177974560906218	-1.24668	-0.304029	T-test	two.sided	0.022443426724137933
chr1_61050000_61100000	-1.09672	-0.938701	0.15801512280827706	boundary_score	SHH	G4	7	13	-3.42573	0.003	17.991649568022773	-1.76933	-0.424102	T-test	two.sided	0.022443426724137933
chr1_70550000_70600000	1.2240000901617267	0.7870597106055456	-0.43694	boundary_score	SHH	G4	7	13	3.531858054225449	0.003	14.177875921066313	0.4815771276543109	1.9664230526691426	T-test	two.sided	0.022443426724137933
chr1_7200000_7250000	1.3103592329613556	0.7458691255034208	-0.56449	boundary_score	SHH	G4	7	13	3.514716296312722	0.003	14.460509391814973	0.5131206310725513	2.1076	T-test	two.sided	0.022443426724137933
chr1_79500000_79550000	-1.05322	-0.563176	0.4900460883241479	boundary_score	SHH	G4	7	13	-3.47971	0.003	17.544824475470442	-1.6903	-0.41614	T-test	two.sided	0.022443426724137933
chr1_88000000_88050000	-0.970848	-1.03629	-0.0654449	boundary_score	SHH	G4	7	13	-3.43344	0.003	15.951994762527185	-1.57042	-0.371272	T-test	two.sided	0.022443426724137933
chr10_120350000_120400000	-1.70113	-1.32976	0.3713669802865691	boundary_score	SHH	G4	7	13	-4.19819	0.003	7.529690046691149	-2.64579	-0.756468	T-test	two.sided	0.022443426724137933
chr10_120450000_120500000	-1.04613	-1.07878	-0.0326462	boundary_score	SHH	G4	7	13	-3.91832	0.003	10.155947325678401	-1.63978	-0.452489	T-test	two.sided	0.022443426724137933
chr10_14200000_14250000	1.1209625523162707	0.9921866543906241	-0.128776	boundary_score	SHH	G4	7	13	3.7855408304354214	0.003	11.675607812924913	0.47378555302071973	1.7681395516118217	T-test	two.sided	0.022443426724137933
chr10_17300000_17350000	1.1166944074100453	0.259019	-0.857676	boundary_score	SHH	G4	7	13	3.8809237400485785	0.003	9.757189483779529	0.4734020124452044	1.7599868023748864	T-test	two.sided	0.022443426724137933
chr10_58850000_58900000	-1.1806	-1.09788	0.0827231	boundary_score	SHH	G4	7	13	-3.51323	0.003	14.407831962204186	-1.89944	-0.461768	T-test	two.sided	0.022443426724137933
chr10_58900000_58950000	-1.12012	-1.13921	-0.0190851	boundary_score	SHH	G4	7	13	-3.63443	0.003	14.246668296345865	-1.78007	-0.460177	T-test	two.sided	0.022443426724137933
chr10_76550000_76600000	1.1744498531202292	1.0582570458244835	-0.116193	boundary_score	SHH	G4	7	13	3.659806183343246	0.003	11.995709796559403	0.47523033570654455	1.8736693705339138	T-test	two.sided	0.022443426724137933
chr10_84100000_84150000	0.778478	0.733784	-0.0446936	boundary_score	SHH	G4	7	13	3.4340849363155304	0.003	17.654663497706213	0.30154801345682664	1.2554075094886332	T-test	two.sided	0.022443426724137933
chr10_88550000_88600000	-1.55329	-1.16624	0.38704937434778575	boundary_score	SHH	G4	7	13	-3.74465	0.003	12.225030352090617	-2.45523	-0.651355	T-test	two.sided	0.022443426724137933
chr10_88600000_88650000	-1.42561	-1.05701	0.36860143805781187	boundary_score	SHH	G4	7	13	-3.6597	0.003	12.033902982010265	-2.27408	-0.577134	T-test	two.sided	0.022443426724137933
chr10_93850000_93900000	1.4685492146932846	1.0955297803511483	-0.373019	boundary_score	SHH	G4	7	13	4.288519224177648	0.003	7.289453025715458	0.6652862200179902	2.271812209368579	T-test	two.sided	0.022443426724137933
chr11_10750000_10800000	1.359687457769684	0.6837640365998845	-0.675923	boundary_score	SHH	G4	7	13	3.6448058679089086	0.003	12.182763335502404	0.5482360512308873	2.171138864308481	T-test	two.sided	0.022443426724137933
chr11_111550000_111600000	-1.54805	-0.993792	0.5542560918011599	boundary_score	SHH	G4	7	13	-3.72436	0.003	12.070823767428514	-2.45309	-0.643003	T-test	two.sided	0.022443426724137933
chr11_14250000_14300000	1.038834563390712	1.0129862779874093	-0.0258483	boundary_score	SHH	G4	7	13	3.392634322931223	0.003	17.746113093469514	0.39486574106241334	1.6828033857190106	T-test	two.sided	0.022443426724137933
chr11_66200000_66250000	1.4929352264760185	1.1219300605698608	-0.371005	boundary_score	SHH	G4	7	13	3.6977718339868204	0.003	11.341715870646544	0.6075670020780737	2.3783034508739633	T-test	two.sided	0.022443426724137933
chr11_73300000_73350000	-1.42798	-1.08444	0.3435416330851379	boundary_score	SHH	G4	7	13	-3.88199	0.003	10.007783344115243	-2.24751	-0.60845	T-test	two.sided	0.022443426724137933
chr11_75900000_75950000	1.053050272715615	1.0681889458237301	0.015138673108115123	boundary_score	SHH	G4	7	13	3.6795727231937043	0.003	11.613950699482125	0.4271931824974797	1.6789073629337503	T-test	two.sided	0.022443426724137933
chr11_78050000_78100000	1.0261669609907988	0.3711005386701874	-0.655066	boundary_score	SHH	G4	7	13	3.562953436968254	0.003	14.837954414627262	0.41170330290038315	1.6406306190812145	T-test	two.sided	0.022443426724137933
chr11_79200000_79250000	1.5076447221285099	1.1741674594865885	-0.333477	boundary_score	SHH	G4	7	13	3.9288432912883344	0.003	9.50948	0.6466081021294473	2.368681342127572	T-test	two.sided	0.022443426724137933
chr11_81050000_81100000	-1.53514	-0.827636	0.707508	boundary_score	SHH	G4	7	13	-3.74265	0.003	11.377282405231169	-2.4343	-0.635993	T-test	two.sided	0.022443426724137933
chr12_1100000_1150000	1.161194974741217	0.4975479127160947	-0.663647	boundary_score	SHH	G4	7	13	3.4397046606438764	0.003	17.998094457521717	0.4519484346019385	1.8704415148804951	T-test	two.sided	0.022443426724137933
chr12_11250000_11300000	1.1341659535502975	0.4109167343707329	-0.723249	boundary_score	SHH	G4	7	13	3.5355594065582774	0.003	15.21553988664851	0.45126459581238354	1.8170673112882112	T-test	two.sided	0.022443426724137933
chr12_12800000_12850000	1.016873484417807	0.9527807838641522	-0.0640927	boundary_score	SHH	G4	7	13	3.516089280969894	0.003	17.513068668373432	0.40806141127446793	1.625685557561146	T-test	two.sided	0.022443426724137933
chr12_18150000_18200000	1.5288486426254737	0.9646443359975789	-0.564204	boundary_score	SHH	G4	7	13	3.8328735165236645	0.003	10.854456533264814	0.6494858774676188	2.4082114077833285	T-test	two.sided	0.022443426724137933
chr12_24600000_24650000	1.155197735683675	0.904069	-0.251129	boundary_score	SHH	G4	7	13	3.9672105219716234	0.003	9.849225172840198	0.505045	1.8053502601472178	T-test	two.sided	0.022443426724137933
chr12_40150000_40200000	1.3786834509495782	0.8328572794973016	-0.545826	boundary_score	SHH	G4	7	13	3.450483932308981	0.003	15.275185380856724	0.5283708207884887	2.2289960811106675	T-test	two.sided	0.022443426724137933
chr12_41100000_41150000	-1.12138	-0.980739	0.1406456161245728	boundary_score	SHH	G4	7	13	-3.39362	0.003	16.90564035808806	-1.81885	-0.423923	T-test	two.sided	0.022443426724137933
chr12_42600000_42650000	-1.24591	-0.72845	0.5174628009399657	boundary_score	SHH	G4	7	13	-3.48758	0.003	15.550468953334798	-2.00502	-0.486808	T-test	two.sided	0.022443426724137933
chr12_55200000_55250000	-1.49813	-0.928602	0.5695277838760392	boundary_score	SHH	G4	7	13	-3.98163	0.003	9.903559524898487	-2.3376	-0.658661	T-test	two.sided	0.022443426724137933
chr12_56100000_56150000	-1.31196	-1.11071	0.20125018305285886	boundary_score	SHH	G4	7	13	-3.72399	0.003	11.974382577483112	-2.07973	-0.544182	T-test	two.sided	0.022443426724137933
chr12_62400000_62450000	1.194712874844761	1.081486746543988	-0.113226	boundary_score	SHH	G4	7	13	3.457833959939301	0.003	16.12591215926123	0.46273096339169617	1.9266947862978259	T-test	two.sided	0.022443426724137933
chr12_62550000_62600000	1.7080939717348094	1.352877480358939	-0.355216	boundary_score	SHH	G4	7	13	4.340161589782901	0.003	7.751440340825415	0.795463	2.6207248554582225	T-test	two.sided	0.022443426724137933
chr12_7700000_7750000	1.317007502609666	0.8628763703626098	-0.454131	boundary_score	SHH	G4	7	13	3.5622493738367096	0.003	14.030656865759267	0.5242159421636025	2.1097990630557293	T-test	two.sided	0.022443426724137933
chr12_80300000_80350000	1.2346789258913862	0.7931124617217556	-0.441566	boundary_score	SHH	G4	7	13	3.6738777156680946	0.003	12.446319501958229	0.5053476171085732	1.964010234674199	T-test	two.sided	0.022443426724137933
chr13_101500000_101550000	1.1169913653299774	0.8281976500907278	-0.288794	boundary_score	SHH	G4	7	13	3.7618615189276166	0.003	11.751504248339886	0.468526	1.765456254528987	T-test	two.sided	0.022443426724137933
chr13_110450000_110500000	1.2931188641333689	0.6821478133671297	-0.610971	boundary_score	SHH	G4	7	13	3.502247385402908	0.003	14.148862366604268	0.5019899824031906	2.084247745863547	T-test	two.sided	0.022443426724137933
chr13_36400000_36450000	-1.17567	-0.563568	0.6121041220572224	boundary_score	SHH	G4	7	13	-3.63877	0.003	12.841524374298853	-1.87456	-0.476788	T-test	two.sided	0.022443426724137933
chr13_78100000_78150000	-0.845423	-0.846913	-0.00149011	boundary_score	SHH	G4	7	13	-3.43595	0.003	17.881510081979435	-1.3626	-0.328241	T-test	two.sided	0.022443426724137933
chr13_92100000_92150000	1.7475140497189203	1.3149535263700176	-0.432561	boundary_score	SHH	G4	7	13	4.313841793609728	0.003	7.417770688666088	0.8004462044183774	2.694581895019463	T-test	two.sided	0.022443426724137933
chr14_101950000_102000000	-1.14572	-0.908718	0.23700590785773631	boundary_score	SHH	G4	7	13	-3.73996	0.003	11.795097628047653	-1.81448	-0.476963	T-test	two.sided	0.022443426724137933
chr14_103500000_103550000	1.2422429291972148	0.7540806455621687	-0.488162	boundary_score	SHH	G4	7	13	3.3910378483856327	0.003	17.95071244024975	0.47245815813468967	2.0120277002597398	T-test	two.sided	0.022443426724137933
chr14_49550000_49600000	1.0421563487210164	0.8855230468346228	-0.156633	boundary_score	SHH	G4	7	13	3.424849344950111	0.003	17.997945954107866	0.40285606621891096	1.6814566312231216	T-test	two.sided	0.022443426724137933
chr14_50900000_50950000	1.5983053659357145	1.2154341630869692	-0.382871	boundary_score	SHH	G4	7	13	4.271264319663964	0.003	7.444381329599288	0.7240596052241752	2.4725511266472537	T-test	two.sided	0.022443426724137933
chr14_98150000_98200000	0.8670270337799919	0.30738002579115553	-0.559647	boundary_score	SHH	G4	7	13	3.8460374892068425	0.003	10.30622134857789	0.3667447687319848	1.3673092988279991	T-test	two.sided	0.022443426724137933
chr15_26300000_26350000	1.4194405758881015	0.8696533282327917	-0.549787	boundary_score	SHH	G4	7	13	3.8731259229827444	0.003	11.167498482042628	0.614287	2.224593872642737	T-test	two.sided	0.022443426724137933
chr15_49400000_49450000	1.654288871515755	1.2285183943382423	-0.42577	boundary_score	SHH	G4	7	13	4.247035566459543	0.003	7.609722597769842	0.747981	2.5605968064102758	T-test	two.sided	0.022443426724137933
chr15_50050000_50100000	1.455337303947144	1.2939075958776305	-0.16143	boundary_score	SHH	G4	7	13	4.005074641086347	0.003	9.02722	0.6337074310449544	2.2769671768493334	T-test	two.sided	0.022443426724137933
chr15_58200000_58250000	1.243876456354513	0.8326725911868781	-0.411204	boundary_score	SHH	G4	7	13	3.4633334312844037	0.003	16.875610771500664	0.4856981582379795	2.0020547544710467	T-test	two.sided	0.022443426724137933
chr15_80450000_80500000	1.0474881091740151	1.0577938936613034	0.010305784487288281	boundary_score	SHH	G4	7	13	3.599797480167817	0.003	14.440212281809234	0.42516695803043647	1.669809260317594	T-test	two.sided	0.022443426724137933
chr16_3000000_3050000	1.2453841941918793	0.6999118069832013	-0.545472	boundary_score	SHH	G4	7	13	3.4953184785326776	0.003	17.506925871842437	0.4953102656901135	1.9954581226936454	T-test	two.sided	0.022443426724137933
chr16_80900000_80950000	0.9903652636263879	0.12282598547049492	-0.867539	boundary_score	SHH	G4	7	13	4.1179538486490745	0.003	8.707683607053749	0.4435211186741507	1.5372094085786252	T-test	two.sided	0.022443426724137933
chr17_49150000_49200000	1.0131645144860717	0.7228827332373685	-0.290282	boundary_score	SHH	G4	7	13	3.482386945391935	0.003	17.42962740537895	0.4004860211081776	1.6258430078639659	T-test	two.sided	0.022443426724137933
chr17_54200000_54250000	-0.871179	-0.836203	0.0349763	boundary_score	SHH	G4	7	13	-3.58717	0.003	13.069609269084005	-1.39556	-0.346797	T-test	two.sided	0.022443426724137933
chr18_34900000_34950000	-1.55062	-1.24954	0.3010820391456796	boundary_score	SHH	G4	7	13	-4.01141	0.003	8.744548019931145	-2.42898	-0.67227	T-test	two.sided	0.022443426724137933
chr18_35950000_36000000	1.3145518019337423	0.5942223291359554	-0.720329	boundary_score	SHH	G4	7	13	3.880100018891866	0.003	9.398271975641146	0.5530705120668227	2.076033091800662	T-test	two.sided	0.022443426724137933
chr18_3750000_3800000	1.0397488236352177	0.3741822086939304	-0.665567	boundary_score	SHH	G4	7	13	3.6205024278386437	0.003	13.254933877636635	0.4205372453846362	1.6589604018857993	T-test	two.sided	0.022443426724137933
chr18_45400000_45450000	-1.52353	-1.15973	0.36380229784311174	boundary_score	SHH	G4	7	13	-3.87617	0.003	9.403062579663866	-2.4069	-0.640166	T-test	two.sided	0.022443426724137933
chr18_6500000_6550000	1.7141418295147721	1.310650574847667	-0.403491	boundary_score	SHH	G4	7	13	4.228977814697974	0.003	8.278229055461168	0.7848836483244935	2.643400010705051	T-test	two.sided	0.022443426724137933
chr18_68750000_68800000	1.2896141190003334	0.9997168894272174	-0.289897	boundary_score	SHH	G4	7	13	3.6396788734030934	0.003	13.10380332694431	0.5247663942715471	2.0544618437291198	T-test	two.sided	0.022443426724137933
chr18_70900000_70950000	-1.16767	-0.78286	0.3848083582480183	boundary_score	SHH	G4	7	13	-3.57498	0.003	14.88835430276439	-1.8643	-0.471033	T-test	two.sided	0.022443426724137933
chr19_19050000_19100000	-1.63028	-1.14974	0.4805402249969395	boundary_score	SHH	G4	7	13	-3.84297	0.003	10.113558975710237	-2.57407	-0.686488	T-test	two.sided	0.022443426724137933
chr19_35550000_35600000	-1.06677	-0.930487	0.13628753522846823	boundary_score	SHH	G4	7	13	-3.5037	0.003	16.885466014535382	-1.70948	-0.424066	T-test	two.sided	0.022443426724137933
chr19_35700000_35750000	-1.40571	-0.724923	0.6807918813509751	boundary_score	SHH	G4	7	13	-3.73019	0.003	12.30587578380834	-2.22454	-0.586892	T-test	two.sided	0.022443426724137933
chr19_43250000_43300000	-1.28926	-0.717388	0.5718700719782257	boundary_score	SHH	G4	7	13	-3.49197	0.003	16.572850819069906	-2.06975	-0.508769	T-test	two.sided	0.022443426724137933
chr19_48250000_48300000	1.1040276102943214	1.1435201749678507	0.039492564673529254	boundary_score	SHH	G4	7	13	3.5364142891358754	0.003	14.504212327461163	0.43662718757931107	1.7714280330093317	T-test	two.sided	0.022443426724137933
chr2_109500000_109550000	-1.23496	-0.795021	0.4399380838136882	boundary_score	SHH	G4	7	13	-3.39035	0.003	17.74205066109964	-2.00103	-0.468885	T-test	two.sided	0.022443426724137933
chr2_116650000_116700000	1.7873645193493912	1.184929375997756	-0.602435	boundary_score	SHH	G4	7	13	4.524924303106267	0.003	7.153715862486596	0.8573810163240897	2.717348022374693	T-test	two.sided	0.022443426724137933
chr2_131600000_131650000	-0.70329	-0.830662	-0.127373	boundary_score	SHH	G4	7	13	-3.41326	0.003	17.98142985620199	-1.13621	-0.270371	T-test	two.sided	0.022443426724137933
chr2_157450000_157500000	0.8389099337447691	0.0727656	-0.766144	boundary_score	SHH	G4	7	13	3.4942035862492045	0.003	16.166547415769617	0.33037580763039204	1.3474440598591462	T-test	two.sided	0.022443426724137933
chr2_15900000_15950000	1.7414428960873716	0.9868327311506518	-0.75461	boundary_score	SHH	G4	7	13	4.218629102539194	0.003	7.487858841439181	0.7780755313523324	2.704810260822411	T-test	two.sided	0.022443426724137933
chr2_171450000_171500000	-1.27572	-1.16108	0.11463485840787868	boundary_score	SHH	G4	7	13	-3.89313	0.003	9.408039862231501	-2.01212	-0.539315	T-test	two.sided	0.022443426724137933
chr2_174700000_174750000	1.5889858207398286	0.9363587773158365	-0.652627	boundary_score	SHH	G4	7	13	3.873450424629388	0.003	9.924310377458912	0.6740019770464288	2.5039696644332285	T-test	two.sided	0.022443426724137933
chr2_194900000_194950000	-0.840467	-0.787504	0.0529623	boundary_score	SHH	G4	7	13	-3.50384	0.003	17.044450494344645	-1.34645	-0.334486	T-test	two.sided	0.022443426724137933
chr2_197500000_197550000	-0.874889	-0.145525	0.7293642420777359	boundary_score	SHH	G4	7	13	-3.64644	0.003	12.865688798376054	-1.39378	-0.356003	T-test	two.sided	0.022443426724137933
chr2_198950000_199000000	1.0174699421441953	0.395101	-0.622369	boundary_score	SHH	G4	7	13	3.9576268362825053	0.003	9.93747	0.4441467090357085	1.5907931752526823	T-test	two.sided	0.022443426724137933
chr2_232850000_232900000	1.2271927447086595	1.1431388068337902	-0.0840539	boundary_score	SHH	G4	7	13	3.6716023824849464	0.003	13.822035055443589	0.5094544688060961	1.9449310206112227	T-test	two.sided	0.022443426724137933
chr2_28400000_28450000	-1.61913	-1.26134	0.3577822232735896	boundary_score	SHH	G4	7	13	-4.11833	0.003	7.975661879343107	-2.52621	-0.712037	T-test	two.sided	0.022443426724137933
chr2_48550000_48600000	1.2994281813794297	0.8380565971409364	-0.461372	boundary_score	SHH	G4	7	13	3.4928265295826666	0.003	14.331042641299504	0.5032338816748688	2.0956224810839905	T-test	two.sided	0.022443426724137933
chr2_54150000_54200000	-1.59708	-1.03446	0.562614	boundary_score	SHH	G4	7	13	-3.98498	0.003	9.242737627755496	-2.50008	-0.694078	T-test	two.sided	0.022443426724137933
chr2_62450000_62500000	1.281520395629169	0.7182835820145345	-0.563237	boundary_score	SHH	G4	7	13	3.4351280504295585	0.003	15.675723525727847	0.48932969405408366	2.0737110972042543	T-test	two.sided	0.022443426724137933
chr2_7150000_7200000	1.0338237259955567	0.95174	-0.0820833	boundary_score	SHH	G4	7	13	3.4820147909690204	0.003	17.1379	0.40779491564353754	1.659852536347576	T-test	two.sided	0.022443426724137933
chr2_85300000_85350000	1.3831298752204253	0.7051961777176431	-0.677934	boundary_score	SHH	G4	7	13	3.7249424221903555	0.003	12.911524132421636	0.5803917814450515	2.185867968995799	T-test	two.sided	0.022443426724137933
chr20_10550000_10600000	-1.80919	-1.13896	0.6702288106386195	boundary_score	SHH	G4	7	13	-4.3196	0.003	7.867144361621156	-2.77787	-0.840514	T-test	two.sided	0.022443426724137933
chr20_14350000_14400000	-1.09972	-0.727723	0.37200146000139717	boundary_score	SHH	G4	7	13	-3.36139	0.003	17.99689673458569	-1.78708	-0.412371	T-test	two.sided	0.022443426724137933
chr20_19150000_19200000	-1.0477	-0.806476	0.2412248259936148	boundary_score	SHH	G4	7	13	-3.61577	0.003	14.59819071554445	-1.66679	-0.428611	T-test	two.sided	0.022443426724137933
chr20_21600000_21650000	1.134756924385584	0.4002535241009807	-0.734503	boundary_score	SHH	G4	7	13	3.516177556168805	0.003	15.502181658804453	0.4488214795821878	1.82069	T-test	two.sided	0.022443426724137933
chr20_35950000_36000000	1.4263917761540594	0.7687512812603865	-0.65764	boundary_score	SHH	G4	7	13	3.7169015266400134	0.003	12.292469167257918	0.5924553804860733	2.2603281718220454	T-test	two.sided	0.022443426724137933
chr20_39000000_39050000	-1.4045	-0.684261	0.7202379453089723	boundary_score	SHH	G4	7	13	-4.0044	0.003	9.909553590345515	-2.18696	-0.622036	T-test	two.sided	0.022443426724137933
chr20_51350000_51400000	1.1486061641934806	0.7371479898673265	-0.411458	boundary_score	SHH	G4	7	13	3.5198593754512872	0.003	17.13719084822528	0.46054736825271947	1.8366649601342417	T-test	two.sided	0.022443426724137933
chr21_29050000_29100000	-1.28321	-1.024	0.2592152207718988	boundary_score	SHH	G4	7	13	-3.50571	0.003	15.992309413284165	-2.0592	-0.507224	T-test	two.sided	0.022443426724137933
chr21_33650000_33700000	1.2961055841753417	0.5550779129279508	-0.741028	boundary_score	SHH	G4	7	13	4.163231834731309	0.003	8.686546484884781	0.5879533629308507	2.004257805419833	T-test	two.sided	0.022443426724137933
chr21_34800000_34850000	1.1224262948562138	0.7350897724957395	-0.387337	boundary_score	SHH	G4	7	13	3.636496122845305	0.003	13.858643904056885	0.45979100740469553	1.7850615823077323	T-test	two.sided	0.022443426724137933
chr21_38200000_38250000	1.069470834733414	1.133767140868501	0.0642963	boundary_score	SHH	G4	7	13	3.896866195257645	0.003	10.143919055335672	0.4591458529009898	1.6797958165658384	T-test	two.sided	0.022443426724137933
chr22_34950000_35000000	-1.19535	-1.07886	0.11648534534514289	boundary_score	SHH	G4	7	13	-3.47181	0.003	16.438961100164658	-1.92365	-0.467044	T-test	two.sided	0.022443426724137933
chr22_39150000_39200000	-1.76005	-1.18068	0.5793746665680231	boundary_score	SHH	G4	7	13	-3.98913	0.003	8.651166294025094	-2.76431	-0.755793	T-test	two.sided	0.022443426724137933
chr22_44800000_44850000	1.2742312673501388	0.5060445158532112	-0.768187	boundary_score	SHH	G4	7	13	3.5930992077677506	0.003	13.159381081498994	0.5090356061763702	2.0394269285239073	T-test	two.sided	0.022443426724137933
chr3_100300000_100350000	1.2733366299948772	0.8849136272450646	-0.388423	boundary_score	SHH	G4	7	13	3.3821442845144576	0.003	17.45637368535135	0.48059541731864547	2.066077842671109	T-test	two.sided	0.022443426724137933
chr3_105650000_105700000	-1.78939	-1.28957	0.49981517118999275	boundary_score	SHH	G4	7	13	-4.43692	0.003	7.5394	-2.72937	-0.849405	T-test	two.sided	0.022443426724137933
chr3_106600000_106650000	1.3096801446749202	0.7276263834960963	-0.582054	boundary_score	SHH	G4	7	13	3.6981473563421035	0.003	11.762948708970988	0.5363364639378445	2.083023825411996	T-test	two.sided	0.022443426724137933
chr3_111550000_111600000	1.3888143205592463	0.9830807766097568	-0.405734	boundary_score	SHH	G4	7	13	3.7044801504167695	0.003	11.352879838691008	0.5667806453273451	2.2108479957911475	T-test	two.sided	0.022443426724137933
chr3_125400000_125450000	1.0680075579567088	1.1121642499463338	0.0441567	boundary_score	SHH	G4	7	13	3.7941745209482245	0.003	11.27892099374659	0.45032487258659765	1.6856902433268197	T-test	two.sided	0.022443426724137933
chr3_125900000_125950000	1.204929334553226	1.1718144428446937	-0.0331149	boundary_score	SHH	G4	7	13	3.6661698740014352	0.003	12.915361617131094	0.4944257827208964	1.9154328863855552	T-test	two.sided	0.022443426724137933
chr3_128600000_128650000	1.0587994891827222	0.8082010936725553	-0.250598	boundary_score	SHH	G4	7	13	3.617135001228004	0.003	12.297807869048656	0.4227311267075147	1.6948678516579296	T-test	two.sided	0.022443426724137933
chr3_142050000_142100000	-1.33231	-0.613759	0.718554	boundary_score	SHH	G4	7	13	-3.66083	0.003	12.196906019314584	-2.12385	-0.540779	T-test	two.sided	0.022443426724137933
chr3_149800000_149850000	-1.25687	-0.701076	0.5557931449835739	boundary_score	SHH	G4	7	13	-3.47065	0.003	17.998334329534302	-2.01771	-0.496032	T-test	two.sided	0.022443426724137933
chr3_159850000_159900000	-1.21818	-1.04488	0.1733035630427603	boundary_score	SHH	G4	7	13	-3.68912	0.003	12.834723424149606	-1.93249	-0.503873	T-test	two.sided	0.022443426724137933
chr3_168850000_168900000	1.4007725932085109	1.0663477752728472	-0.334425	boundary_score	SHH	G4	7	13	3.5817471056052037	0.003	15.420320551833631	0.5691662665480804	2.2323789198689417	T-test	two.sided	0.022443426724137933
chr3_172400000_172450000	1.2338572416069669	0.4595288114280522	-0.774328	boundary_score	SHH	G4	7	13	3.664319095917512	0.003	12.379887428084917	0.502692	1.9650225662294907	T-test	two.sided	0.022443426724137933
chr3_17250000_17300000	1.2661955059251264	0.8864600541329467	-0.379735	boundary_score	SHH	G4	7	13	3.5301456677654133	0.003	17.30576768026643	0.5104623933387981	2.0219286185114544	T-test	two.sided	0.022443426724137933
chr3_180600000_180650000	-1.74453	-1.26191	0.4826124275519467	boundary_score	SHH	G4	7	13	-4.51632	0.003	6.825160402160116	-2.66268	-0.826375	T-test	two.sided	0.022443426724137933
chr3_190700000_190750000	-1.57466	-0.990197	0.5844602283261888	boundary_score	SHH	G4	7	13	-4.1784	0.003	8.583271046038337	-2.43352	-0.715798	T-test	two.sided	0.022443426724137933
chr3_47450000_47500000	-1.45374	-1.16603	0.2877157932762803	boundary_score	SHH	G4	7	13	-4.15952	0.003	8.900323938962572	-2.24572	-0.661773	T-test	two.sided	0.022443426724137933
chr3_8200000_8250000	1.3511029482945804	1.139666337264586	-0.211437	boundary_score	SHH	G4	7	13	3.8230192755890333	0.003	11.551792884265451	0.5777564941488599	2.1244494024403013	T-test	two.sided	0.022443426724137933
chr3_90150000_90200000	1.2467502333966003	0.6242927248326213	-0.622458	boundary_score	SHH	G4	7	13	3.4896377886863696	0.003	16.867700972156335	0.4925213680428141	2.0009790987503866	T-test	two.sided	0.022443426724137933
chr4_132650000_132700000	-0.979494	-0.787343	0.19215049191461012	boundary_score	SHH	G4	7	13	-3.48589	0.003	15.959540030393171	-1.57528	-0.383704	T-test	two.sided	0.022443426724137933
chr4_137700000_137750000	-0.674782	-0.884416	-0.209634	boundary_score	SHH	G4	7	13	-3.64044	0.003	11.931370786689422	-1.0789	-0.270666	T-test	two.sided	0.022443426724137933
chr4_142250000_142300000	1.3551887959574842	1.0085446384466232	-0.346644	boundary_score	SHH	G4	7	13	4.0552746954005086	0.003	9.313921737983886	0.6030889485687055	2.107288643346263	T-test	two.sided	0.022443426724137933
chr4_155950000_156000000	1.3435743205578496	0.6750352896439579	-0.668539	boundary_score	SHH	G4	7	13	3.823904442313671	0.003	10.54158589593674	0.5661090967450504	2.121039544370649	T-test	two.sided	0.022443426724137933
chr4_172950000_173000000	1.439852965041895	0.8741032217338809	-0.56575	boundary_score	SHH	G4	7	13	3.739055477430818	0.003	11.230378369005468	0.5944037914085116	2.285302138675278	T-test	two.sided	0.022443426724137933
chr4_48450000_48500000	1.4619079973260196	0.8715077530105622	-0.5904	boundary_score	SHH	G4	7	13	3.759013924256906	0.003	10.534370719833436	0.6012899456576827	2.3225260489943564	T-test	two.sided	0.022443426724137933
chr4_54250000_54300000	1.231210138986457	0.7886772191726423	-0.442533	boundary_score	SHH	G4	7	13	3.7353759770732897	0.003	11.813944170498008	0.5117994034883124	1.9506208744846016	T-test	two.sided	0.022443426724137933
chr4_60250000_60300000	-1.28247	-1.15654	0.12593016290520898	boundary_score	SHH	G4	7	13	-4.17006	0.003	8.388030217639354	-1.98599	-0.578946	T-test	two.sided	0.022443426724137933
chr4_6600000_6650000	-1.05692	-0.979053	0.0778679	boundary_score	SHH	G4	7	13	-3.47257	0.003	16.31410529046955	-1.70113	-0.412709	T-test	two.sided	0.022443426724137933
chr4_71700000_71750000	0.49206222480889095	0.7160322237714927	0.22396999896260175	boundary_score	SHH	G4	7	13	3.457087624994372	0.003	17.452279593286875	0.19235478876950288	0.79177	T-test	two.sided	0.022443426724137933
chr4_8100000_8150000	-0.942446	-0.784656	0.15779002153822871	boundary_score	SHH	G4	7	13	-3.41918	0.003	17.914870548807293	-1.52173	-0.363161	T-test	two.sided	0.022443426724137933
chr4_89450000_89500000	-1.04231	-0.353174	0.6891400091361036	boundary_score	SHH	G4	7	13	-3.48099	0.003	17.924273473152564	-1.67159	-0.413043	T-test	two.sided	0.022443426724137933
chr4_91050000_91100000	-0.902053	-1.012	-0.109949	boundary_score	SHH	G4	7	13	-3.60378	0.003	13.648450898672639	-1.44021	-0.363896	T-test	two.sided	0.022443426724137933
chr4_99450000_99500000	1.32751	0.6742743605668421	-0.653234	boundary_score	SHH	G4	7	13	3.780725028177429	0.003	10.772990095589174	0.552695	2.102321044192185	T-test	two.sided	0.022443426724137933
chr5_108350000_108400000	-0.985119	-1.12515	-0.14003	boundary_score	SHH	G4	7	13	-3.54301	0.003	14.800249624199164	-1.57846	-0.391781	T-test	two.sided	0.022443426724137933
chr5_154950000_155000000	1.409604824643301	0.9903667896917925	-0.419238	boundary_score	SHH	G4	7	13	3.5587418986769785	0.003	13.144883050469028	0.5548483674677469	2.2643612818188554	T-test	two.sided	0.022443426724137933
chr5_15800000_15850000	-1.17826	-0.757102	0.42115544432280494	boundary_score	SHH	G4	7	13	-3.59106	0.003	15.131833353171212	-1.87707	-0.479441	T-test	two.sided	0.022443426724137933
chr5_163350000_163400000	1.099312551396198	0.7308242196029711	-0.368488	boundary_score	SHH	G4	7	13	3.8936703965648567	0.003	9.91382	0.469493	1.7291322547942702	T-test	two.sided	0.022443426724137933
chr5_167050000_167100000	-1.15659	-0.943971	0.2126155640497569	boundary_score	SHH	G4	7	13	-3.45545	0.003	16.17671687903127	-1.86552	-0.447655	T-test	two.sided	0.022443426724137933
chr5_28900000_28950000	-0.759596	-0.391612	0.36798410978596263	boundary_score	SHH	G4	7	13	-3.46936	0.003	16.47322498646187	-1.22266	-0.296536	T-test	two.sided	0.022443426724137933
chr5_38250000_38300000	1.4314190872528338	0.8839039394779616	-0.547515	boundary_score	SHH	G4	7	13	3.4442878472000347	0.003	16.232504308315505	0.551428	2.311410668567648	T-test	two.sided	0.022443426724137933
chr5_41650000_41700000	1.6678798401631663	1.250268106764742	-0.417612	boundary_score	SHH	G4	7	13	4.262472093161466	0.003	7.3480882483165075	0.7514281157087743	2.5843315646175578	T-test	two.sided	0.022443426724137933
chr5_64600000_64650000	1.320484084019719	0.8811527647351511	-0.439331	boundary_score	SHH	G4	7	13	3.925297672831362	0.003	9.716237389272829	0.5679523811669813	2.073015786872457	T-test	two.sided	0.022443426724137933
chr5_77000000_77050000	1.7498299799164594	1.3142803093022541	-0.43555	boundary_score	SHH	G4	7	13	4.4337849223774795	0.003	7.436326962756234	0.8275976842439822	2.6720622755889365	T-test	two.sided	0.022443426724137933
chr5_8700000_8750000	1.5894144991117718	1.2619604380626293	-0.327454	boundary_score	SHH	G4	7	13	3.9920326396859958	0.003	9.404176545184745	0.6946104537767357	2.484218544446808	T-test	two.sided	0.022443426724137933
chr5_96650000_96700000	1.335082501038171	0.5833453535780091	-0.751737	boundary_score	SHH	G4	7	13	4.16857	0.003	8.43012	0.6030382434350122	2.0671267586413298	T-test	two.sided	0.022443426724137933
chr6_10400000_10450000	0.5340431455058962	0.790773	0.2567300284099059	boundary_score	SHH	G4	7	13	3.551715900003152	0.003	15.499963610546578	0.214452	0.8536341535786812	T-test	two.sided	0.022443426724137933
chr6_118250000_118300000	1.663784646305893	1.3150167306249472	-0.348768	boundary_score	SHH	G4	7	13	4.268336226074809	0.003	8.136150920327259	0.7675226683093604	2.560046624302425	T-test	two.sided	0.022443426724137933
chr6_118300000_118350000	1.7539439309159401	1.292908214664422	-0.461036	boundary_score	SHH	G4	7	13	4.515312396977247	0.003	7.21441	0.8409259996104348	2.666961862221445	T-test	two.sided	0.022443426724137933
chr6_124800000_124850000	-1.17004	-0.59264	0.5774046201053533	boundary_score	SHH	G4	7	13	-3.82311	0.003	9.962877599821208	-1.8523	-0.487788	T-test	two.sided	0.022443426724137933
chr6_130300000_130350000	1.7079387166303004	1.1216613089757894	-0.586277	boundary_score	SHH	G4	7	13	3.9881552765567965	0.003	9.46682	0.746397	2.669480457503219	T-test	two.sided	0.022443426724137933
chr6_137050000_137100000	-1.591	-0.897553	0.6934513901279754	boundary_score	SHH	G4	7	13	-3.88	0.003	9.894383195650416	-2.50598	-0.676026	T-test	two.sided	0.022443426724137933
chr6_138600000_138650000	-1.43669	-0.991105	0.44558824399526376	boundary_score	SHH	G4	7	13	-3.64317	0.003	14.248551331434783	-2.28111	-0.592274	T-test	two.sided	0.022443426724137933
chr6_15250000_15300000	-1.3338	-0.742809	0.5909878477427787	boundary_score	SHH	G4	7	13	-3.54036	0.003	13.81197009984975	-2.14286	-0.524735	T-test	two.sided	0.022443426724137933
chr6_24300000_24350000	-1.24571	-1.19009	0.055619116030589784	boundary_score	SHH	G4	7	13	-4.0039	0.003	9.334046384459818	-1.94571	-0.545721	T-test	two.sided	0.022443426724137933
chr6_24800000_24850000	-0.803929	-0.63581	0.1681189900164244	boundary_score	SHH	G4	7	13	-3.42442	0.003	16.76764772553849	-1.29976	-0.308098	T-test	two.sided	0.022443426724137933
chr6_27200000_27250000	-1.32191	-1.03204	0.2898770800306759	boundary_score	SHH	G4	7	13	-3.51666	0.003	14.250200797326068	-2.12681	-0.517013	T-test	two.sided	0.022443426724137933
chr6_27800000_27850000	-1.75344	-1.01846	0.7349775811151095	boundary_score	SHH	G4	7	13	-4.14152	0.003	8.220692587673645	-2.72521	-0.781666	T-test	two.sided	0.022443426724137933
chr6_41300000_41350000	1.4187430759285096	0.6498469862274905	-0.768896	boundary_score	SHH	G4	7	13	3.808717890339748	0.003	10.410865974916797	0.5931824619859634	2.2443036898710558	T-test	two.sided	0.022443426724137933
chr6_42550000_42600000	-1.1955	-1.15258	0.042923815679348505	boundary_score	SHH	G4	7	13	-3.54002	0.003	14.288938068568857	-1.91845	-0.472557	T-test	two.sided	0.022443426724137933
chr6_62300000_62350000	-1.24199	-0.691782	0.550211	boundary_score	SHH	G4	7	13	-4.52861	0.003	7.044762409714771	-1.88967	-0.594318	T-test	two.sided	0.022443426724137933
chr6_62950000_63000000	-1.29242	-0.734638	0.5577864174151834	boundary_score	SHH	G4	7	13	-3.59283	0.003	14.152146817060487	-2.06318	-0.521672	T-test	two.sided	0.022443426724137933
chr6_69100000_69150000	1.211764567234511	1.2306733046559055	0.0189087	boundary_score	SHH	G4	7	13	4.109917040899204	0.003	9.197391817556257	0.5469676614334508	1.8765614730355713	T-test	two.sided	0.022443426724137933
chr7_100400000_100450000	1.2001646927633431	1.0478111933028622	-0.152353	boundary_score	SHH	G4	7	13	3.5907681191056002	0.003	14.548572262619281	0.4858269486179048	1.9145024369087817	T-test	two.sided	0.022443426724137933
chr7_103450000_103500000	1.117631612243585	1.0784792124313023	-0.0391524	boundary_score	SHH	G4	7	13	3.5425155460058124	0.003	16.56478036507438	0.45066917185474237	1.7845940526324278	T-test	two.sided	0.022443426724137933
chr7_108150000_108200000	1.2395925020016016	0.5848987556651479	-0.654694	boundary_score	SHH	G4	7	13	3.3710006295862907	0.003	17.9872	0.4669969537425588	2.012188050260644	T-test	two.sided	0.022443426724137933
chr7_124050000_124100000	-1.55746	-0.978814	0.5786478128435244	boundary_score	SHH	G4	7	13	-3.92849	0.003	9.865774558209797	-2.44245	-0.672478	T-test	two.sided	0.022443426724137933
chr7_12500000_12550000	1.5364910439206918	0.808342	-0.728149	boundary_score	SHH	G4	7	13	4.083449410760017	0.003	9.281021298246076	0.6892153847524927	2.383766703088891	T-test	two.sided	0.022443426724137933
chr7_127700000_127750000	1.1443107521610518	0.925189	-0.219122	boundary_score	SHH	G4	7	13	3.556328565705542	0.003	16.543089482777457	0.4640096693702683	1.8246118349518357	T-test	two.sided	0.022443426724137933
chr7_135150000_135200000	-1.4122	-1.04081	0.37138883289049296	boundary_score	SHH	G4	7	13	-3.54848	0.003	13.477558337988818	-2.26888	-0.555518	T-test	two.sided	0.022443426724137933
chr7_136900000_136950000	-1.30563	-0.893146	0.4124866754138764	boundary_score	SHH	G4	7	13	-3.68376	0.003	12.960479292468573	-2.07157	-0.539697	T-test	two.sided	0.022443426724137933
chr7_137600000_137650000	-1.39542	-1.06165	0.3337683393318261	boundary_score	SHH	G4	7	13	-3.61248	0.003	13.240620263811353	-2.22839	-0.562457	T-test	two.sided	0.022443426724137933
chr7_13950000_14000000	-1.1054	-0.963985	0.14141385597830097	boundary_score	SHH	G4	7	13	-3.41876	0.003	17.21431325161217	-1.78693	-0.423871	T-test	two.sided	0.022443426724137933
chr7_142300000_142350000	1.8098925046973213	1.269619286666131	-0.540273	boundary_score	SHH	G4	7	13	4.278445720420505	0.003	7.611192266980202	0.8256510862522547	2.794133923142388	T-test	two.sided	0.022443426724137933
chr7_2350000_2400000	-1.26862	-0.666452	0.6021630728773547	boundary_score	SHH	G4	7	13	-3.42453	0.003	16.394709488556288	-2.0524	-0.48483	T-test	two.sided	0.022443426724137933
chr7_73550000_73600000	1.1057796590924922	0.9410168540191735	-0.164763	boundary_score	SHH	G4	7	13	3.4250588950970284	0.003	16.970324107625974	0.4245353256064282	1.787023992578556	T-test	two.sided	0.022443426724137933
chr8_10450000_10500000	-1.68626	-1.04086	0.6454014844487258	boundary_score	SHH	G4	7	13	-4.14553	0.003	8.337709672596086	-2.6177	-0.754829	T-test	two.sided	0.022443426724137933
chr8_10500000_10550000	-1.62572	-1.01486	0.6108524770039386	boundary_score	SHH	G4	7	13	-3.97772	0.003	8.753990328769312	-2.55425	-0.697183	T-test	two.sided	0.022443426724137933
chr8_110150000_110200000	-0.988628	-0.898209	0.0904187	boundary_score	SHH	G4	7	13	-3.57268	0.003	13.160013188316784	-1.5857	-0.391552	T-test	two.sided	0.022443426724137933
chr8_123100000_123150000	0.756912	0.868658	0.11174573789387596	boundary_score	SHH	G4	7	13	3.417515807589081	0.003	17.82162642678186	0.29126545261683207	1.222558999944694	T-test	two.sided	0.022443426724137933
chr8_127700000_127750000	1.5936792005578768	1.0409950733108504	-0.552684	boundary_score	SHH	G4	7	13	3.679960675167072	0.003	12.582984955369824	0.6549274434861305	2.5324309576296233	T-test	two.sided	0.022443426724137933
chr8_137850000_137900000	1.7112737274263434	1.2821759839312592	-0.429098	boundary_score	SHH	G4	7	13	4.207412041962869	0.003	7.768644882971583	0.7684722715849983	2.6540751832676883	T-test	two.sided	0.022443426724137933
chr8_14300000_14350000	-1.30558	-0.850804	0.4547757200849338	boundary_score	SHH	G4	7	13	-3.98928	0.003	9.089041618470343	-2.04482	-0.566343	T-test	two.sided	0.022443426724137933
chr8_17300000_17350000	-1.19262	-0.691921	0.5006954399799317	boundary_score	SHH	G4	7	13	-3.41495	0.003	17.306225972946887	-1.92844	-0.456789	T-test	two.sided	0.022443426724137933
chr8_26250000_26300000	-1.11002	-0.928367	0.18165304777474978	boundary_score	SHH	G4	7	13	-3.41653	0.003	17.999187835833425	-1.79261	-0.427435	T-test	two.sided	0.022443426724137933
chr8_65750000_65800000	1.3489799888249605	0.9035754106333614	-0.445405	boundary_score	SHH	G4	7	13	3.697148190639777	0.003	12.779354115656524	0.5593396635768978	2.138620314073023	T-test	two.sided	0.022443426724137933
chr8_87550000_87600000	-1.04831	-0.490996	0.5573182157195925	boundary_score	SHH	G4	7	13	-3.8613	0.003	11.059260407693067	-1.64548	-0.451153	T-test	two.sided	0.022443426724137933
chr8_87650000_87700000	-0.936882	-0.365561	0.5713209360424392	boundary_score	SHH	G4	7	13	-3.44939	0.003	16.62131771876083	-1.51092	-0.362843	T-test	two.sided	0.022443426724137933
chr8_93400000_93450000	-1.12238	-0.371718	0.7506645567132431	boundary_score	SHH	G4	7	13	-3.5987	0.003	13.862797462152207	-1.79193	-0.452833	T-test	two.sided	0.022443426724137933
chr9_100400000_100450000	-1.29119	-1.07724	0.2139462656059034	boundary_score	SHH	G4	7	13	-3.66052	0.003	12.000157772937282	-2.05972	-0.522649	T-test	two.sided	0.022443426724137933
chr9_115600000_115650000	1.49872	0.8789907607256047	-0.619732	boundary_score	SHH	G4	7	13	3.9353098773295225	0.003	9.525159220530467	0.6443896172092108	2.353055711354749	T-test	two.sided	0.022443426724137933
chr9_118600000_118650000	1.3828157069364564	1.1172857109430179	-0.26553	boundary_score	SHH	G4	7	13	3.596778188614978	0.003	15.04341192986865	0.5635654999649976	2.202065913907915	T-test	two.sided	0.022443426724137933
chr9_20450000_20500000	1.5516497211197988	0.8860093132373701	-0.66564	boundary_score	SHH	G4	7	13	3.735070170335808	0.003	10.935572481402785	0.6366429621627556	2.466656480076842	T-test	two.sided	0.022443426724137933
chr9_28200000_28250000	1.5837050584331203	0.7472066150070871	-0.836498	boundary_score	SHH	G4	7	13	4.237562908915904	0.003	7.385968794950747	0.7092498014899374	2.458160315376303	T-test	two.sided	0.022443426724137933
chr9_35700000_35750000	-1.52464	-0.961276	0.5633596612137701	boundary_score	SHH	G4	7	13	-3.86966	0.003	11.238322583329294	-2.38958	-0.659691	T-test	two.sided	0.022443426724137933
chr9_4350000_4400000	-1.38541	-0.794372	0.5910335704995766	boundary_score	SHH	G4	7	13	-4.01279	0.003	9.625120384001235	-2.15875	-0.612066	T-test	two.sided	0.022443426724137933
chr9_78650000_78700000	1.3576898096183903	1.2582830652237087	-0.0994067	boundary_score	SHH	G4	7	13	3.8356234271274383	0.003	10.27915369238106	0.5718925314434219	2.1434870877933587	T-test	two.sided	0.022443426724137933
chr9_79550000_79600000	-1.06921	-0.585919	0.48329203318694997	boundary_score	SHH	G4	7	13	-3.47901	0.003	15.398158074727881	-1.7228	-0.41562	T-test	two.sided	0.022443426724137933
chr9_80200000_80250000	-1.38592	-0.855303	0.530616	boundary_score	SHH	G4	7	13	-3.68948	0.003	13.716084364324647	-2.19316	-0.578682	T-test	two.sided	0.022443426724137933
chr9_8400000_8450000	1.3795285458841622	1.0178447708419458	-0.361684	boundary_score	SHH	G4	7	13	3.6714169643310104	0.003	13.975765852520325	0.5734975516341623	2.1855595401341623	T-test	two.sided	0.022443426724137933
chrX_112150000_112200000	-1.19701	-0.688314	0.5086961130324709	boundary_score	SHH	G4	7	13	-3.39196	0.003	16.894473623921886	-1.94191	-0.45211	T-test	two.sided	0.022443426724137933
chrX_11900000_11950000	-1.1851	-0.672461	0.5126352506098788	boundary_score	SHH	G4	7	13	-3.96752	0.003	9.803697822470536	-1.85245	-0.517742	T-test	two.sided	0.022443426724137933
chrX_133250000_133300000	-1.02765	-0.440711	0.5869398812799822	boundary_score	SHH	G4	7	13	-3.45613	0.003	16.715260799756795	-1.6558	-0.3995	T-test	two.sided	0.022443426724137933
chrX_26800000_26850000	-1.16744	-0.923042	0.2443944935100057	boundary_score	SHH	G4	7	13	-3.37485	0.003	17.999256786636032	-1.89419	-0.440678	T-test	two.sided	0.022443426724137933
chrX_29100000_29150000	1.1154224965918398	0.8913416718919126	-0.224081	boundary_score	SHH	G4	7	13	3.559565651171482	0.003	16.081125967442983	0.45140301444618874	1.7794419787374909	T-test	two.sided	0.022443426724137933
chrX_30750000_30800000	-1.14313	-0.759218	0.3839080872807854	boundary_score	SHH	G4	7	13	-3.39977	0.003	17.800978276590534	-1.8501	-0.436153	T-test	two.sided	0.022443426724137933
chrX_6400000_6450000	1.7604468218616678	1.3494420374670277	-0.411005	boundary_score	SHH	G4	7	13	4.488782681531354	0.003	6.79836	0.8274643527114228	2.693429291011913	T-test	two.sided	0.022443426724137933
chrX_87700000_87750000	1.0009553397598268	0.7618106643122424	-0.239145	boundary_score	SHH	G4	7	13	3.496108200185822	0.003	16.438357232156054	0.39532734660951435	1.606583332910139	T-test	two.sided	0.022443426724137933
chrX_87750000_87800000	1.1731564876210436	0.8012431865781529	-0.371913	boundary_score	SHH	G4	7	13	3.557073248496898	0.003	14.866154010958013	0.46963256465840636	1.8766804105836807	T-test	two.sided	0.022443426724137933
chr1_119500000_119550000	1.091833075271843	0.40076553642117374	-0.691068	boundary_score	SHH	G4	7	13	3.845694720692502	0.004	8.553820368293303	0.4444397683721673	1.7392263821715188	T-test	two.sided	0.0270927
chr1_147200000_147250000	-1.44828	-0.973302	0.4749822840517201	boundary_score	SHH	G4	7	13	-3.79169	0.004	9.63175	-2.30378	-0.592786	T-test	two.sided	0.0270927
chr1_15750000_15800000	1.5620881406664613	1.0117233662018796	-0.550365	boundary_score	SHH	G4	7	13	3.710098380914189	0.004	10.663449647667958	0.6318113713069569	2.492364910025966	T-test	two.sided	0.0270927
chr1_175950000_176000000	1.4365865434765888	1.0944926878520904	-0.342094	boundary_score	SHH	G4	7	13	3.6186565678102256	0.004	11.192365813466285	0.5646364497021293	2.308536637251048	T-test	two.sided	0.0270927
chr1_203800000_203850000	0.9824809927053653	1.0334588543411771	0.0509779	boundary_score	SHH	G4	7	13	3.4457657405114546	0.004	14.878682990912147	0.37431521144514407	1.5906467739655865	T-test	two.sided	0.0270927
chr1_213050000_213100000	1.167276102637202	0.9986496453681422	-0.168626	boundary_score	SHH	G4	7	13	3.3225885783252425	0.004	16.86766953735637	0.4256224650420407	1.9089297402323635	T-test	two.sided	0.0270927
chr1_22050000_22100000	1.5708279533142449	1.293937821839765	-0.27689	boundary_score	SHH	G4	7	13	4.2477	0.004	6.923276259029527	0.6944059661424841	2.4472499404860057	T-test	two.sided	0.0270927
chr1_225400000_225450000	1.235757248915769	0.939053	-0.296704	boundary_score	SHH	G4	7	13	3.4017547472473217	0.004	15.352502625374333	0.4630100022823285	2.0085044955492095	T-test	two.sided	0.0270927
chr1_48500000_48550000	1.1539964451301634	0.9893684287292809	-0.164628	boundary_score	SHH	G4	7	13	3.387489469185192	0.004	15.231380813101222	0.42884738824197205	1.879145502018355	T-test	two.sided	0.0270927
chr1_91950000_92000000	1.0854427087406995	0.6040765268186995	-0.481366	boundary_score	SHH	G4	7	13	3.2678601706474533	0.004	17.391103181420906	0.38585125070757337	1.7850341667738254	T-test	two.sided	0.0270927
chr1_95300000_95350000	-1.35538	-0.768681	0.5866942143574055	boundary_score	SHH	G4	7	13	-3.99566	0.004	8.033827190385052	-2.13703	-0.573724	T-test	two.sided	0.0270927
chr1_95350000_95400000	-1.48906	-0.955201	0.5338633474822049	boundary_score	SHH	G4	7	13	-3.96132	0.004	8.082254907632239	-2.35436	-0.623769	T-test	two.sided	0.0270927
chr1_96900000_96950000	1.243941001093574	0.6897817432652439	-0.554159	boundary_score	SHH	G4	7	13	3.558693213869171	0.004	11.05212412558737	0.4750292293610874	2.012852772826061	T-test	two.sided	0.0270927
chr1_98600000_98650000	-1.10634	-0.705755	0.4005895391079795	boundary_score	SHH	G4	7	13	-3.5437	0.004	11.774488273383446	-1.78802	-0.424671	T-test	two.sided	0.0270927
chr10_110950000_111000000	-1.17333	-0.441565	0.7317619438970855	boundary_score	SHH	G4	7	13	-3.3912	0.004	14.54089455111293	-1.91282	-0.433831	T-test	two.sided	0.0270927
chr10_116600000_116650000	1.1083304465358825	0.7365235786839238	-0.371807	boundary_score	SHH	G4	7	13	3.3709145528224624	0.004	17.284602838206784	0.41550859194031203	1.8011523011314527	T-test	two.sided	0.0270927
chr10_130000000_130050000	-1.30075	-1.21758	0.0831612	boundary_score	SHH	G4	7	13	-4.01756	0.004	7.982109141725441	-2.04764	-0.55385	T-test	two.sided	0.0270927
chr10_48300000_48350000	1.6854167463602248	1.2800224333167074	-0.405394	boundary_score	SHH	G4	7	13	4.012726569959524	0.004	8.20531	0.7210560711913205	2.649777421529129	T-test	two.sided	0.0270927
chr10_67800000_67850000	1.3292962974209415	0.7948475370617821	-0.534449	boundary_score	SHH	G4	7	13	3.5577200281191113	0.004	11.404053193850803	0.5104674956699718	2.1481250991719114	T-test	two.sided	0.0270927
chr10_73800000_73850000	-1.39079	-0.821784	0.5690097253423817	boundary_score	SHH	G4	7	13	-3.42961	0.004	13.434604727184198	-2.26401	-0.517581	T-test	two.sided	0.0270927
chr10_92950000_93000000	-1.15031	-0.557209	0.5931007653459208	boundary_score	SHH	G4	7	13	-3.53531	0.004	11.346648038212601	-1.8638	-0.436819	T-test	two.sided	0.0270927
chr11_102100000_102150000	-1.52177	-1.11424	0.40753316883573126	boundary_score	SHH	G4	7	13	-3.64649	0.004	10.924980710108903	-2.44106	-0.602475	T-test	two.sided	0.0270927
chr11_11050000_11100000	-1.55901	-1.11381	0.44520741359256616	boundary_score	SHH	G4	7	13	-3.69274	0.004	9.923594265932776	-2.50068	-0.617347	T-test	two.sided	0.0270927
chr11_115500000_115550000	-1.20897	-0.754337	0.4546355237890171	boundary_score	SHH	G4	7	13	-3.27636	0.004	17.03058732765384	-1.98738	-0.430559	T-test	two.sided	0.0270927
chr11_117850000_117900000	-0.935444	-0.977762	-0.0423183	boundary_score	SHH	G4	7	13	-3.33189	0.004	16.74970912228629	-1.52846	-0.342428	T-test	two.sided	0.0270927
chr11_37400000_37450000	1.3112300073616843	0.9750714170514845	-0.336159	boundary_score	SHH	G4	7	13	3.8605597312628253	0.004	8.759792169289552	0.5396699671318277	2.0827900475915406	T-test	two.sided	0.0270927
chr11_58550000_58600000	0.8560576025652072	1.0130171125553165	0.15695950999010921	boundary_score	SHH	G4	7	13	3.3702693212277004	0.004	15.689389207452704	0.31672818906142985	1.3953870160689845	T-test	two.sided	0.0270927
chr11_6350000_6400000	1.2388952619888394	0.811159	-0.427737	boundary_score	SHH	G4	7	13	3.3716650987192005	0.004	14.49874882176765	0.4533438386718984	2.0244466853057803	T-test	two.sided	0.0270927
chr11_73900000_73950000	-1.39784	-1.04878	0.3490573705062128	boundary_score	SHH	G4	7	13	-3.79941	0.004	9.784858878735196	-2.22005	-0.575636	T-test	two.sided	0.0270927
chr12_12050000_12100000	1.1547591138493074	0.9318177011399249	-0.222941	boundary_score	SHH	G4	7	13	3.353122436427439	0.004	15.986840252734414	0.42465044869739793	1.8848677790012165	T-test	two.sided	0.0270927
chr12_130950000_131000000	-1.44594	-1.00528	0.4406681601900845	boundary_score	SHH	G4	7	13	-3.62563	0.004	11.171000145148211	-2.32209	-0.569803	T-test	two.sided	0.0270927
chr12_20800000_20850000	1.594660928356054	1.3401986704525068	-0.254462	boundary_score	SHH	G4	7	13	3.927033368938827	0.004	7.9560397683847235	0.6573543003506256	2.5319675563614825	T-test	two.sided	0.0270927
chr12_27700000_27750000	-0.717157	-0.19936	0.5177967339223487	boundary_score	SHH	G4	7	13	-3.64209	0.004	10.022456453297233	-1.15576	-0.278551	T-test	two.sided	0.0270927
chr12_40550000_40600000	-1.03549	-0.896704	0.13878771634935366	boundary_score	SHH	G4	7	13	-3.81296	0.004	8.664645453239675	-1.65347	-0.41751	T-test	two.sided	0.0270927
chr12_48850000_48900000	1.2041469958549624	0.7317345328880037	-0.472412	boundary_score	SHH	G4	7	13	3.2521105135322483	0.004	17.991875423031896	0.42622114091836566	1.982072850791559	T-test	two.sided	0.0270927
chr12_59900000_59950000	1.2676828564848703	0.5619141963358587	-0.705769	boundary_score	SHH	G4	7	13	3.8362000090486332	0.004	8.511263719503877	0.5135520057783474	2.021813707191393	T-test	two.sided	0.0270927
chr12_6050000_6100000	-0.897823	-0.870516	0.027307116782536653	boundary_score	SHH	G4	7	13	-3.29327	0.004	17.847262042684264	-1.47094	-0.324711	T-test	two.sided	0.0270927
chr12_95000000_95050000	-1.46889	-0.670526	0.7983673733841903	boundary_score	SHH	G4	7	13	-3.96159	0.004	8.127069426047326	-2.3216	-0.616185	T-test	two.sided	0.0270927
chr12_95050000_95100000	-1.49878	-0.955039	0.5437422461756881	boundary_score	SHH	G4	7	13	-3.76192	0.004	9.2675	-2.39609	-0.601468	T-test	two.sided	0.0270927
chr13_100550000_100600000	-1.75739	-1.22915	0.5282389002780974	boundary_score	SHH	G4	7	13	-4.33502	0.004	6.897355917872062	-2.7189	-0.795887	T-test	two.sided	0.0270927
chr13_107900000_107950000	1.354902375381503	0.99783	-0.357072	boundary_score	SHH	G4	7	13	4.023213011728076	0.004	7.518953887563439	0.5695726093437352	2.140232141419271	T-test	two.sided	0.0270927
chr13_113750000_113800000	1.0774444386302613	0.3946057541983573	-0.682839	boundary_score	SHH	G4	7	13	3.355685743922757	0.004	15.81906867409999	0.3961514391720157	1.7587374380885068	T-test	two.sided	0.0270927
chr13_25400000_25450000	1.3181153386379658	0.7576558663886671	-0.560459	boundary_score	SHH	G4	7	13	3.507709888727246	0.004	12.587655516057952	0.5035877258029723	2.1326429514729592	T-test	two.sided	0.0270927
chr13_33200000_33250000	-0.975363	-0.63825	0.33711290572560304	boundary_score	SHH	G4	7	13	-3.35727	0.004	17.283050599150837	-1.58755	-0.363178	T-test	two.sided	0.0270927
chr13_51400000_51450000	1.1823273872310205	1.0142060319240662	-0.168121	boundary_score	SHH	G4	7	13	3.4683794558047447	0.004	14.645733105925965	0.4542090005339122	1.9104457739281286	T-test	two.sided	0.0270927
chr13_51450000_51500000	1.2161126579379762	0.9834539766170145	-0.232659	boundary_score	SHH	G4	7	13	3.2884223538084387	0.004	17.88127134823064	0.4387871928378812	1.9934381230380713	T-test	two.sided	0.0270927
chr13_63200000_63250000	-1.60188	-1.02115	0.5807297225200746	boundary_score	SHH	G4	7	13	-3.68915	0.004	9.664541675484537	-2.57394	-0.62982	T-test	two.sided	0.0270927
chr13_70550000_70600000	-1.81953	-1.19937	0.6201588295278754	boundary_score	SHH	G4	7	13	-4.07258	0.004	7.6111054670417015	-2.85903	-0.780029	T-test	two.sided	0.0270927
chr13_72250000_72300000	-1.19062	-0.597112	0.5935109809903647	boundary_score	SHH	G4	7	13	-3.35124	0.004	17.308379235623253	-1.93918	-0.442067	T-test	two.sided	0.0270927
chr13_72750000_72800000	-0.852745	-0.238512	0.6142325435573172	boundary_score	SHH	G4	7	13	-3.26662	0.004	17.99988223154127	-1.40119	-0.304303	T-test	two.sided	0.0270927
chr13_92200000_92250000	1.235758911700732	1.1345698543010474	-0.101189	boundary_score	SHH	G4	7	13	3.4878300289788378	0.004	13.523058061391557	0.47332614321496214	1.9981916801865016	T-test	two.sided	0.0270927
chr14_106100000_106150000	1.1597557026036451	0.715621	-0.444135	boundary_score	SHH	G4	7	13	3.2522974698881937	0.004	17.86699596867866	0.41017571681593223	1.9093356883913581	T-test	two.sided	0.0270927
chr14_106150000_106200000	1.160957687067968	0.6680516844189541	-0.492906	boundary_score	SHH	G4	7	13	3.339399694455366	0.004	17.61492826107471	0.4294162840223037	1.8924990901136323	T-test	two.sided	0.0270927
chr14_41650000_41700000	-1.44984	-0.961596	0.4882451851546634	boundary_score	SHH	G4	7	13	-3.8626	0.004	8.373289307366196	-2.30874	-0.590945	T-test	two.sided	0.0270927
chr14_57450000_57500000	1.4898886944841596	0.9063419817470137	-0.583547	boundary_score	SHH	G4	7	13	3.550791331153925	0.004	11.534461316189057	0.571564	2.4082134174426195	T-test	two.sided	0.0270927
chr14_60400000_60450000	1.7931116610870246	1.257805876498949	-0.535306	boundary_score	SHH	G4	7	13	4.235996670668558	0.004	6.652937931748208	0.7814751137079599	2.804748208466089	T-test	two.sided	0.0270927
chr14_61400000_61450000	1.2650973544407058	0.8371031734961438	-0.427994	boundary_score	SHH	G4	7	13	3.37452	0.004	15.194804741297224	0.46691403369782697	2.063280675183585	T-test	two.sided	0.0270927
chr14_61900000_61950000	1.529051328708989	0.9626814232343018	-0.56637	boundary_score	SHH	G4	7	13	3.727835613888871	0.004	9.485800401496592	0.6083726905765089	2.449729966841469	T-test	two.sided	0.0270927
chr14_63800000_63850000	-1.2755	-0.671705	0.6037961485055541	boundary_score	SHH	G4	7	13	-3.45137	0.004	13.495337542743469	-2.07093	-0.480075	T-test	two.sided	0.0270927
chr14_93150000_93200000	-1.81393	-1.24741	0.5665160412657162	boundary_score	SHH	G4	7	13	-4.13933	0.004	7.177052118759886	-2.84499	-0.782867	T-test	two.sided	0.0270927
chr15_37150000_37200000	-1.59563	-1.17228	0.42334331703266803	boundary_score	SHH	G4	7	13	-3.73866	0.004	9.576027540904859	-2.55231	-0.638939	T-test	two.sided	0.0270927
chr15_37200000_37250000	-1.68415	-1.13531	0.5488327363457287	boundary_score	SHH	G4	7	13	-3.9453	0.004	8.080417646957788	-2.66682	-0.701474	T-test	two.sided	0.0270927
chr15_37850000_37900000	0.9662667053797723	0.9546096766448577	-0.011657	boundary_score	SHH	G4	7	13	3.41812	0.004	15.369301536327747	0.36498670422879564	1.5675467065307491	T-test	two.sided	0.0270927
chr15_46350000_46400000	1.836165695786821	1.3239758829245196	-0.51219	boundary_score	SHH	G4	7	13	4.128111211489254	0.004	7.238341088519538	0.7913712914874945	2.880960100086148	T-test	two.sided	0.0270927
chr15_70550000_70600000	1.1951990430123485	0.8638944791391999	-0.331305	boundary_score	SHH	G4	7	13	3.390661830111632	0.004	15.848959816064879	0.44735901811737494	1.9430390679073222	T-test	two.sided	0.0270927
chr15_86250000_86300000	-1.13524	-0.976318	0.15892104713623884	boundary_score	SHH	G4	7	13	-3.36104	0.004	17.58243400311525	-1.84606	-0.424413	T-test	two.sided	0.0270927
chr15_91300000_91350000	1.2418579170585602	0.5930627678849795	-0.648795	boundary_score	SHH	G4	7	13	3.3368560191463934	0.004	17.983965987474402	0.4599202483631588	2.0237955857539616	T-test	two.sided	0.0270927
chr16_3050000_3100000	1.1716603100753957	0.5493211035443311	-0.622339	boundary_score	SHH	G4	7	13	3.4144022750628564	0.004	15.553243987464096	0.4425077994133163	1.9008128207374753	T-test	two.sided	0.0270927
chr16_3550000_3600000	1.3936041649342843	0.6626603814469095	-0.730944	boundary_score	SHH	G4	7	13	3.690227082148946	0.004	10.964074212007917	0.5620757262438144	2.225132603624754	T-test	two.sided	0.0270927
chr16_52150000_52200000	1.66368	1.029868049152385	-0.633816	boundary_score	SHH	G4	7	13	3.768979760327296	0.004	9.313342926889034	0.6702320166810585	2.6571369935535816	T-test	two.sided	0.0270927
chr16_64050000_64100000	-1.23961	-0.789718	0.4498946551568106	boundary_score	SHH	G4	7	13	-3.45884	0.004	14.290164385880031	-2.00682	-0.472405	T-test	two.sided	0.0270927
chr16_66300000_66350000	-1.40392	-1.04381	0.3601078670403033	boundary_score	SHH	G4	7	13	-3.49359	0.004	12.701432064918187	-2.27416	-0.533683	T-test	two.sided	0.0270927
chr17_37100000_37150000	1.4274646579811812	0.687592	-0.739872	boundary_score	SHH	G4	7	13	3.4939634768863916	0.004	13.183668265060074	0.5460907315493833	2.308838584412979	T-test	two.sided	0.0270927
chr17_39300000_39350000	1.0103104736757145	0.2643336282275796	-0.745977	boundary_score	SHH	G4	7	13	3.333826301100905	0.004	17.064688075773272	0.3711189783617116	1.6495019689897175	T-test	two.sided	0.0270927
chr17_39900000_39950000	1.3279355981760812	1.2214561218462743	-0.106479	boundary_score	SHH	G4	7	13	3.721163712440743	0.004	9.329162163341376	0.5249825714541131	2.130888624898049	T-test	two.sided	0.0270927
chr17_44650000_44700000	1.5014587866248745	1.2050773417746679	-0.296381	boundary_score	SHH	G4	7	13	3.6863538223571966	0.004	10.202404558851148	0.5963682238581577	2.4065493493915913	T-test	two.sided	0.0270927
chr17_48000000_48050000	-1.44392	-1.01531	0.4286089265785855	boundary_score	SHH	G4	7	13	-3.52421	0.004	13.148570908341181	-2.32804	-0.559804	T-test	two.sided	0.0270927
chr17_59700000_59750000	-1.53885	-0.785147	0.7536992678237551	boundary_score	SHH	G4	7	13	-3.76914	0.004	8.992242200045107	-2.46255	-0.615142	T-test	two.sided	0.0270927
chr18_35400000_35450000	-1.54909	-1.11583	0.43325943101795317	boundary_score	SHH	G4	7	13	-3.88261	0.004	9.048995859406388	-2.4509	-0.647276	T-test	two.sided	0.0270927
chr19_28700000_28750000	-0.923852	-0.571876	0.3519761376538906	boundary_score	SHH	G4	7	13	-3.34046	0.004	16.95404909532519	-1.50747	-0.340232	T-test	two.sided	0.0270927
chr19_35500000_35550000	-0.872457	-0.817176	0.055281	boundary_score	SHH	G4	7	13	-3.2867	0.004	17.9277	-1.43031	-0.314605	T-test	two.sided	0.0270927
chr19_9250000_9300000	1.386426880631641	0.7931036415844388	-0.593323	boundary_score	SHH	G4	7	13	3.5973554656336484	0.004	11.783584217702318	0.5449950782578253	2.227858683005457	T-test	two.sided	0.0270927
chr2_114700000_114750000	-1.15451	-0.67056	0.48394539158437017	boundary_score	SHH	G4	7	13	-3.72882	0.004	9.651847145173225	-1.84776	-0.461248	T-test	two.sided	0.0270927
chr2_120250000_120300000	-1.53194	-1.10191	0.4300327508696353	boundary_score	SHH	G4	7	13	-4.01581	0.004	8.114526806805802	-2.40947	-0.654407	T-test	two.sided	0.0270927
chr2_127050000_127100000	-1.41681	-1.29042	0.12639211014365836	boundary_score	SHH	G4	7	13	-4.0986	0.004	7.302945110797613	-2.2274	-0.606228	T-test	two.sided	0.0270927
chr2_131850000_131900000	1.214605171378166	1.2356185997374083	0.021013428359242203	boundary_score	SHH	G4	7	13	4.123507706282544	0.004	7.613405770113499	0.5293064215312963	1.899903921225036	T-test	two.sided	0.0270927
chr2_135000000_135050000	-1.22482	-0.78635	0.43846643940739233	boundary_score	SHH	G4	7	13	-3.30887	0.004	15.821181421651982	-2.01025	-0.439387	T-test	two.sided	0.0270927
chr2_136950000_137000000	1.3851730695218563	1.1435519689447888	-0.241621	boundary_score	SHH	G4	7	13	3.7860419332356283	0.004	9.953008395954837	0.5694572615755508	2.2008888774681616	T-test	two.sided	0.0270927
chr2_142700000_142750000	-0.795698	-0.818129	-0.0224319	boundary_score	SHH	G4	7	13	-3.33388	0.004	16.955575936761672	-1.29935	-0.292047	T-test	two.sided	0.0270927
chr2_153600000_153650000	1.2803276964489214	0.7429986762582965	-0.537329	boundary_score	SHH	G4	7	13	3.445047517360814	0.004	13.06956856687959	0.477876	2.082779303705042	T-test	two.sided	0.0270927
chr2_159950000_160000000	-1.03978	-1.07578	-0.035999	boundary_score	SHH	G4	7	13	-3.34992	0.004	16.90401695735206	-1.69493	-0.384633	T-test	two.sided	0.0270927
chr2_189650000_189700000	-1.38718	-1.12899	0.2581865711157582	boundary_score	SHH	G4	7	13	-3.7643	0.004	9.846172326061968	-2.21001	-0.564346	T-test	two.sided	0.0270927
chr2_191800000_191850000	-1.78797	-1.34388	0.44408943624186376	boundary_score	SHH	G4	7	13	-4.18539	0.004	7.372013585763174	-2.78789	-0.788063	T-test	two.sided	0.0270927
chr2_196050000_196100000	-1.12273	-1.0507	0.0720267	boundary_score	SHH	G4	7	13	-3.36386	0.004	17.777263729478836	-1.82456	-0.42089	T-test	two.sided	0.0270927
chr2_215300000_215350000	1.1659321498163762	0.9493485447138301	-0.216584	boundary_score	SHH	G4	7	13	3.3988577428818205	0.004	15.32768987100139	0.43612633850094634	1.895737961131806	T-test	two.sided	0.0270927
chr2_225100000_225150000	-1.56112	-1.17452	0.3866025061210973	boundary_score	SHH	G4	7	13	-4.01289	0.004	8.413725831806044	-2.4506	-0.671646	T-test	two.sided	0.0270927
chr2_227000000_227050000	-1.0199	-1.09462	-0.0747186	boundary_score	SHH	G4	7	13	-3.67023	0.004	10.33385182914263	-1.63636	-0.403435	T-test	two.sided	0.0270927
chr2_23350000_23400000	-1.59995	-1.24953	0.35041911939490306	boundary_score	SHH	G4	7	13	-3.93651	0.004	8.101148838057556	-2.53517	-0.664733	T-test	two.sided	0.0270927
chr2_25850000_25900000	1.4560782280829119	0.7391492871949141	-0.716929	boundary_score	SHH	G4	7	13	3.608383564233404	0.004	11.403047615890046	0.5717375807288047	2.340418875437019	T-test	two.sided	0.0270927
chr2_28750000_28800000	-0.758566	-0.960226	-0.20166	boundary_score	SHH	G4	7	13	-3.30768	0.004	16.45737418565358	-1.24364	-0.273494	T-test	two.sided	0.0270927
chr2_36750000_36800000	-1.67026	-1.18234	0.4879160629672154	boundary_score	SHH	G4	7	13	-4.09193	0.004	7.342736822744903	-2.6264	-0.714116	T-test	two.sided	0.0270927
chr2_62400000_62450000	1.344312904724593	0.830425	-0.513888	boundary_score	SHH	G4	7	13	3.4193970227971797	0.004	14.894747259320182	0.5058318411084742	2.1827939683407114	T-test	two.sided	0.0270927
chr2_73750000_73800000	1.2612256877703765	0.8023692430895284	-0.458856	boundary_score	SHH	G4	7	13	3.3782835947226495	0.004	15.676775808636613	0.46846623268518495	2.0539851428555678	T-test	two.sided	0.0270927
chr2_95050000_95100000	-1.05802	-0.846352	0.2116634408275782	boundary_score	SHH	G4	7	13	-3.28832	0.004	17.99164500287678	-1.73401	-0.382023	T-test	two.sided	0.0270927
chr20_23350000_23400000	0.7090970057369731	0.902963	0.19386586639632788	boundary_score	SHH	G4	7	13	3.2917738983656712	0.004	17.370078211038347	0.25534788290909716	1.162846128564849	T-test	two.sided	0.0270927
chr20_39100000_39150000	1.1067210029511156	0.7960735404852899	-0.310647	boundary_score	SHH	G4	7	13	3.3559097709345824	0.004	16.589395500651605	0.409626	1.8038158595977645	T-test	two.sided	0.0270927
chr20_55350000_55400000	-0.565416	-0.470995	0.094421	boundary_score	SHH	G4	7	13	-3.27828	0.004	17.811575364529293	-0.928043	-0.202788	T-test	two.sided	0.0270927
chr21_25050000_25100000	-0.90684	-0.737461	0.16937910035570244	boundary_score	SHH	G4	7	13	-3.51249	0.004	13.229172559325647	-1.46361	-0.350066	T-test	two.sided	0.0270927
chr22_19700000_19750000	-1.49654	-1.18148	0.3150586372119515	boundary_score	SHH	G4	7	13	-3.79183	0.004	8.865499402338807	-2.39143	-0.601655	T-test	two.sided	0.0270927
chr3_104650000_104700000	1.1493528898548775	0.863195	-0.286157	boundary_score	SHH	G4	7	13	3.4429819533578185	0.004	15.15437518761933	0.43845287359461776	1.8602529061151374	T-test	two.sided	0.0270927
chr3_119250000_119300000	-1.4338	-0.833491	0.6003067857683559	boundary_score	SHH	G4	7	13	-3.50008	0.004	12.630862032468015	-2.32142	-0.546172	T-test	two.sided	0.0270927
chr3_137800000_137850000	-1.09891	-0.964515	0.1343920794902841	boundary_score	SHH	G4	7	13	-3.33539	0.004	17.014324299630413	-1.79398	-0.403833	T-test	two.sided	0.0270927
chr3_147350000_147400000	-0.981563	-0.917806	0.0637569	boundary_score	SHH	G4	7	13	-3.28014	0.004	17.575364673397708	-1.61134	-0.351783	T-test	two.sided	0.0270927
chr3_39600000_39650000	0.9544386700817178	0.3688840244085431	-0.585555	boundary_score	SHH	G4	7	13	3.3991811677150756	0.004	15.362798672152936	0.3571884910446071	1.5516888491188288	T-test	two.sided	0.0270927
chr3_40600000_40650000	-1.24965	-0.849059	0.40058624749363464	boundary_score	SHH	G4	7	13	-3.68355	0.004	11.06929787159105	-1.99576	-0.503531	T-test	two.sided	0.0270927
chr3_45550000_45600000	-1.42605	-0.860504	0.5655499327523792	boundary_score	SHH	G4	7	13	-3.69895	0.004	9.897142065297839	-2.28628	-0.56583	T-test	two.sided	0.0270927
chr3_75000000_75050000	-0.918012	-0.976427	-0.0584149	boundary_score	SHH	G4	7	13	-3.33171	0.004	17.91511966120655	-1.49709	-0.338932	T-test	two.sided	0.0270927
chr3_76650000_76700000	-1.37255	-0.701902	0.6706462843023023	boundary_score	SHH	G4	7	13	-3.59545	0.004	11.988540988242974	-2.20439	-0.540707	T-test	two.sided	0.0270927
chr4_108650000_108700000	0.9320701220647055	0.6994801144401617	-0.23259	boundary_score	SHH	G4	7	13	3.738964316006483	0.004	9.642440367784642	0.3738225229148931	1.490317721214518	T-test	two.sided	0.0270927
chr4_156500000_156550000	-1.50834	-0.971396	0.5369404093805153	boundary_score	SHH	G4	7	13	-3.8109	0.004	8.925314119747172	-2.40483	-0.611842	T-test	two.sided	0.0270927
chr4_163050000_163100000	-1.08176	-0.611575	0.47018780061033827	boundary_score	SHH	G4	7	13	-3.57379	0.004	12.531376918851613	-1.73819	-0.42534	T-test	two.sided	0.0270927
chr4_184600000_184650000	1.0147046168018046	0.6882767030612396	-0.326428	boundary_score	SHH	G4	7	13	3.299523894330921	0.004	16.225352241193537	0.36350395733442614	1.6659052762691828	T-test	two.sided	0.0270927
chr4_23750000_23800000	-0.736254	0.00533059	0.7415845992425143	boundary_score	SHH	G4	7	13	-3.4805	0.004	13.887393730024073	-1.1903	-0.282207	T-test	two.sided	0.0270927
chr4_44900000_44950000	1.3290984968657222	0.8297632671066363	-0.499335	boundary_score	SHH	G4	7	13	3.5646357368675505	0.004	11.614918231621928	0.513716	2.1444808614362785	T-test	two.sided	0.0270927
chr4_61650000_61700000	0.8235351540294145	0.553903	-0.269632	boundary_score	SHH	G4	7	13	3.668385924477571	0.004	10.7808	0.32819608691997926	1.3188742211388498	T-test	two.sided	0.0270927
chr4_71100000_71150000	1.332822047518779	1.0086776526422065	-0.324144	boundary_score	SHH	G4	7	13	3.453757352446281	0.004	13.517140707181042	0.5023558150330517	2.1632882800045063	T-test	two.sided	0.0270927
chr4_7150000_7200000	1.010546394402069	0.33679190777071216	-0.673754	boundary_score	SHH	G4	7	13	3.256254970910679	0.004	17.704767498171478	0.3577659064951662	1.6633268823089715	T-test	two.sided	0.0270927
chr4_7750000_7800000	1.290900688026574	0.5618225785090383	-0.729078	boundary_score	SHH	G4	7	13	3.410758745233762	0.004	14.10607889239854	0.47971621260573627	2.102085163447412	T-test	two.sided	0.0270927
chr4_77700000_77750000	0.9898429521750365	0.9961226640329723	0.00627971	boundary_score	SHH	G4	7	13	3.3255518434691664	0.004	17.193112623982834	0.3623980154446189	1.617287888905454	T-test	two.sided	0.0270927
chr4_86000000_86050000	1.449526746287353	1.1241226172281527	-0.325404	boundary_score	SHH	G4	7	13	3.60801	0.004	11.023337649624336	0.5655050906217216	2.333548401952984	T-test	two.sided	0.0270927
chr4_92400000_92450000	1.8027681819498735	1.266429323462896	-0.536339	boundary_score	SHH	G4	7	13	4.128099008214226	0.004	7.335530269089977	0.7796195215740233	2.825916842325724	T-test	two.sided	0.0270927
chr4_92450000_92500000	1.7376880648911806	1.2371026643262681	-0.500585	boundary_score	SHH	G4	7	13	3.878014513235926	0.004	8.208744849186491	0.7089533814686456	2.766422748313716	T-test	two.sided	0.0270927
chr4_93750000_93800000	1.1625274377700152	0.8295523435182439	-0.332975	boundary_score	SHH	G4	7	13	3.299692133174773	0.004	17.975640881375757	0.42227147509839497	1.9027834004416353	T-test	two.sided	0.0270927
chr5_102600000_102650000	-1.12993	-0.892781	0.23714407661089915	boundary_score	SHH	G4	7	13	-3.62971	0.004	11.662433240748129	-1.81037	-0.449479	T-test	two.sided	0.0270927
chr5_103050000_103100000	1.2624784845808144	1.1306574570932535	-0.131821	boundary_score	SHH	G4	7	13	3.6743328139662257	0.004	11.257114801310351	0.5083353815894123	2.0166215875722164	T-test	two.sided	0.0270927
chr5_104350000_104400000	-1.36003	-0.845612	0.5144158886673578	boundary_score	SHH	G4	7	13	-3.4482	0.004	13.609714193449722	-2.20825	-0.511805	T-test	two.sided	0.0270927
chr5_113650000_113700000	1.0719328614504255	0.8293043792133168	-0.242628	boundary_score	SHH	G4	7	13	3.4122982064525833	0.004	14.705477306021006	0.40119347664683175	1.7426722462540194	T-test	two.sided	0.0270927
chr5_119000000_119050000	1.474977362711481	1.0943128265747208	-0.380665	boundary_score	SHH	G4	7	13	3.6029481408285746	0.004	11.724847241946836	0.5806863735139531	2.369268351909009	T-test	two.sided	0.0270927
chr5_14650000_14700000	-1.123	-0.758631	0.3643692533748661	boundary_score	SHH	G4	7	13	-3.29711	0.004	17.99010526234652	-1.8386	-0.407395	T-test	two.sided	0.0270927
chr5_16100000_16150000	1.7265255025131339	1.2388769940970685	-0.487649	boundary_score	SHH	G4	7	13	4.026057539305743	0.004	8.107931891907878	0.7399105690099549	2.7131404360163125	T-test	two.sided	0.0270927
chr5_174400000_174450000	1.0569622698453862	0.9789675097909483	-0.0779948	boundary_score	SHH	G4	7	13	3.41711	0.004	15.19765964053288	0.39841987718037825	1.7155046625103945	T-test	two.sided	0.0270927
chr5_21450000_21500000	-1.23582	-1.0073	0.22851638143417932	boundary_score	SHH	G4	7	13	-3.35258	0.004	15.766492263911804	-2.01819	-0.453445	T-test	two.sided	0.0270927
chr5_55750000_55800000	1.4941301393653017	1.0169050092721366	-0.477225	boundary_score	SHH	G4	7	13	3.71073	0.004	10.630946193743311	0.6041316559409288	2.3841286227896745	T-test	two.sided	0.0270927
[truncated: 11,886 more rows]
