# Supplementary material for: 3D genome topology distinguishes molecular subgroups of medulloblastoma
Source: Am J Hum Genet. 2024 Oct 30;111(12):2720–34. doi: 10.1016/j.ajhg.2024.10.003 (PMC11639096; doi:10.1016/j.ajhg.2024.10.003)
Supplement: Table S8. Excel file containing differential boundaries between G4 and G3 subgroups [file mmc9.xlsx]

## Sheet: S08_diff_RobusTAD_boundary.G4.w
pos	estimate	estimate1	estimate2	.y.	group1	group2	n1	n2	statistic	p	df	conf.low	conf.high	method	alternative	padj
chr10_123000000_123050000	1.918376524869854	0.6221980162565849	-1.29618	boundary_score	G4	G3	13	8	10.753350598849392	1.64e-9	18.971778158489574	1.5449475665167711	2.2918054832229373	T-test	two.sided	2.27714e-5
chr10_122950000_123000000	1.973045351010248	0.6861258176241768	-1.28692	boundary_score	G4	G3	13	8	9.657320320054872	9.48e-9	18.939534071619207	1.5453362385606613	2.4007544634598346	T-test	two.sided	4.9986e-5
chr1_178500000_178550000	-2.11782	-0.692367	1.4254504003678323	boundary_score	G4	G3	13	8	-11.8199	1.08e-8	14.065363005424327	-2.50194	-1.7337	T-test	two.sided	4.9986e-5
chr2_100550000_100600000	2.0015679667990236	0.6789665843656252	-1.3226	boundary_score	G4	G3	13	8	9.31502	7.32e-8	15.994611978281698	1.5460402054472522	2.457095728150795	T-test	two.sided	2.540955e-4
chr4_147900000_147950000	-1.44422	-0.494223	0.9500006083594057	boundary_score	G4	G3	13	8	-7.80475	2.44e-7	18.972318397625376	-1.83156	-1.05688	T-test	two.sided	5.69285e-4
chr1_168600000_168650000	-1.90427	-0.637814	1.2664576087892787	boundary_score	G4	G3	13	8	-8.24053	2.46e-7	16.977435676246213	-2.39187	-1.41667	T-test	two.sided	5.69285e-4
chr5_108400000_108450000	-1.58096	-0.261403	1.3195540968071913	boundary_score	G4	G3	13	8	-7.93816	4.2e-7	16.911660644743538	-2.00131	-1.1606	T-test	two.sided	7.48054375e-4
chr7_128900000_128950000	-1.62048	-0.779797	0.8406870284982061	boundary_score	G4	G3	13	8	-8.25033	4.31e-7	15.669408782894237	-2.03758	-1.20339	T-test	two.sided	7.48054375e-4
chr21_38700000_38750000	-1.04793	0.021901166224976558	1.0698285928511913	boundary_score	G4	G3	13	8	-7.53628	5.01e-7	18.358817039100117	-1.33965	-0.756201	T-test	two.sided	7.729316666666668e-4
chr7_90550000_90600000	1.7591671255479548	0.89373	-0.865437	boundary_score	G4	G3	13	8	7.431767470015767	5.59e-7	18.614249487203992	1.2630334199749156	2.255300831120994	T-test	two.sided	7.761714999999999e-4
chr17_39250000_39300000	-1.93014	-0.747238	1.1829059933543031	boundary_score	G4	G3	13	8	-7.61784	6.71e-7	17.137467093059815	-2.46438	-1.3959	T-test	two.sided	8.408138888888889e-4
chr8_18700000_18750000	1.391484316368844	0.794841	-0.596644	boundary_score	G4	G3	13	8	7.180574550745756	8.91e-7	18.663653950563738	0.9853933287821324	1.7975753039555558	T-test	two.sided	8.408138888888889e-4
chr1_117400000_117450000	1.7062861519050554	0.3603333373051762	-1.34595	boundary_score	G4	G3	13	8	8.728036437482139	8.98e-7	12.90557625381951	1.283630881795034	2.128941422015077	T-test	two.sided	8.408138888888889e-4
chr2_100600000_100650000	1.9438376950599754	0.5941813450346924	-1.34966	boundary_score	G4	G3	13	8	8.861716189458816	9.33e-7	12.550349999713589	1.4682242201615014	2.4194511699584496	T-test	two.sided	8.408138888888889e-4
chr16_76700000_76750000	-1.65912	-0.419269	1.2398497686703767	boundary_score	G4	G3	13	8	-7.16319	9.98e-7	18.41151508221788	-2.14495	-1.17329	T-test	two.sided	8.408138888888889e-4
chr6_152400000_152450000	1.59087	0.47462488494218097	-1.11625	boundary_score	G4	G3	13	8	7.057326646656948	1.05e-6	18.92720024686694	1.1189381357640846	2.0628094763477756	T-test	two.sided	8.408138888888889e-4
chr6_136600000_136650000	-1.46674	-0.849804	0.6169322646626221	boundary_score	G4	G3	13	8	-7.06863	1.06e-6	18.807014184182428	-1.90134	-1.03213	T-test	two.sided	8.408138888888889e-4
chr13_94650000_94700000	-1.76219	-0.876138	0.886054	boundary_score	G4	G3	13	8	-7.04438	1.09e-6	18.863264327498587	-2.28603	-1.23835	T-test	two.sided	8.408138888888889e-4
chr13_94700000_94750000	-1.62389	-0.87981	0.7440770174675709	boundary_score	G4	G3	13	8	-6.96909	1.25e-6	18.922341950648008	-2.11172	-1.13605	T-test	two.sided	9.134868421052633e-4
chr10_100950000_101000000	1.6098790199457302	0.9351943178054466	-0.674685	boundary_score	G4	G3	13	8	7.823310659402827	1.49e-6	14.377281203958175	1.1696094121390155	2.0501486277524448	T-test	two.sided	9.98397619047619e-4
chr6_152450000_152500000	1.6803381530880308	0.5538711907783762	-1.12647	boundary_score	G4	G3	13	8	6.886448374998338	1.51e-6	18.829311374785973	1.1693131561818781	2.1913631499941837	T-test	two.sided	9.98397619047619e-4
chr16_80900000_80950000	-2.08278	-0.867539	1.2152363681627596	boundary_score	G4	G3	13	8	-9.34976	1.7e-6	10.759934358573327	-2.57441	-1.59114	T-test	two.sided	0.00107293
chr5_127500000_127550000	-1.76065	-0.638669	1.1219779443322584	boundary_score	G4	G3	13	8	-7.13798	2.08e-6	16.346018956479092	-2.28264	-1.23865	T-test	two.sided	0.00125569
chrX_119250000_119300000	1.622307493715339	0.43624661250460994	-1.18606	boundary_score	G4	G3	13	8	7.190416503045019	2.47e-6	15.619337358486398	1.1430636555309583	2.10155	T-test	two.sided	0.00134541
chr1_244050000_244100000	1.6212862741078367	0.9943358316802633	-0.62695	boundary_score	G4	G3	13	8	8.00366	2.56e-6	12.723598228058162	1.1826961269714322	2.0598764212442413	T-test	two.sided	0.00134541
chr9_1650000_1700000	1.6728848100610747	0.45516787587932267	-1.21772	boundary_score	G4	G3	13	8	6.622823699882762	2.6e-6	18.784461026985202	1.1437888351914745	2.2019807849306745	T-test	two.sided	0.00134541
chr10_17300000_17350000	-1.81417	-0.857676	0.9564978088050989	boundary_score	G4	G3	13	8	-7.57486	2.76e-6	13.835718742253551	-2.32842	-1.29993	T-test	two.sided	0.00134541
chr21_38650000_38700000	-1.25707	-0.0895671	1.167498336234034	boundary_score	G4	G3	13	8	-7.33716	2.8e-6	14.669090157961522	-1.62296	-0.891168	T-test	two.sided	0.00134541
chr16_80950000_81000000	-2.01635	-0.809427	1.206922323404926	boundary_score	G4	G3	13	8	-7.9235	2.81e-6	12.752013257715523	-2.5672	-1.4655	T-test	two.sided	0.00134541
chr8_102900000_102950000	1.8146820734600038	0.8233602578079803	-0.991322	boundary_score	G4	G3	13	8	7.342694137540702	3.18e-6	14.342365851227559	1.2858015845853243	2.343562562334683	T-test	two.sided	0.0014666
chr16_70100000_70150000	-1.64165	-0.903821	0.737832	boundary_score	G4	G3	13	8	-6.78741	3.37e-6	16.799820289589068	-2.15241	-1.13089	T-test	two.sided	0.0014666
chr4_100350000_100400000	1.3708877387851408	0.2975933114411175	-1.07329	boundary_score	G4	G3	13	8	6.5652611805884975	3.38e-6	18.24383441598029	0.9326155288730101	1.8091599486972716	T-test	two.sided	0.0014666
chr1_168650000_168700000	-1.78055	-0.548117	1.2324376379725752	boundary_score	G4	G3	13	8	-7.14164	4.33e-6	14.363269389086868	-2.31403	-1.24708	T-test	two.sided	0.00173384
chr1_88050000_88100000	-1.52205	-0.261744	1.2603020847733482	boundary_score	G4	G3	13	8	-6.3862	4.36e-6	18.64827306387113	-2.02152	-1.02257	T-test	two.sided	0.00173384
chr9_1600000_1650000	1.662469301248389	0.46375140209655435	-1.19872	boundary_score	G4	G3	13	8	6.3556667451705415	4.42e-6	18.84200922322851	1.1146803478440865	2.210258254652692	T-test	two.sided	0.00173384
chr16_70150000_70200000	-1.62888	-0.885337	0.7435470129796962	boundary_score	G4	G3	13	8	-6.32563	4.58e-6	18.95476860603807	-2.16794	-1.08983	T-test	two.sided	0.00173384
chr1_94400000_94450000	2.01084	0.7923356864592433	-1.2185	boundary_score	G4	G3	13	8	7.634540869618462	4.67e-6	12.523255287873159	1.4396165964657774	2.5820628014707423	T-test	two.sided	0.00173384
chr18_46650000_46700000	-1.32755	-0.113063	1.2144860774523536	boundary_score	G4	G3	13	8	-6.29832	4.8e-6	18.996366523478613	-1.76872	-0.886379	T-test	two.sided	0.00173384
chr3_103200000_103250000	1.5212023124096063	0.5573423041970532	-0.96386	boundary_score	G4	G3	13	8	6.296694532948525	4.87e-6	18.952285464723467	1.0154678134920228	2.02694	T-test	two.sided	0.00173384
chr9_70250000_70300000	1.588876026488346	0.9023252254816498	-0.686551	boundary_score	G4	G3	13	8	6.390812597630441	5.02e-6	18.07167850349262	1.0666958149040944	2.1110562380725972	T-test	two.sided	0.00174257
chr1_179050000_179100000	-1.51843	-0.30343	1.2149984307806136	boundary_score	G4	G3	13	8	-6.25512	5.33e-6	18.936203449154185	-2.02663	-1.01023	T-test	two.sided	0.00175661
chr1_66450000_66500000	1.5536968168261778	0.798306	-0.755391	boundary_score	G4	G3	13	8	6.253104170686093	5.41e-6	18.886328485972555	1.0334352082178564	2.073958425434499	T-test	two.sided	0.00175661
chr5_61700000_61750000	-1.81078	-0.792676	1.0181067966581365	boundary_score	G4	G3	13	8	-7.86604	5.44e-6	11.628378558510452	-2.31414	-1.30743	T-test	two.sided	0.00175661
chr14_94200000_94250000	-1.44643	-0.706881	0.7395462445501364	boundary_score	G4	G3	13	8	-6.33931	5.82e-6	17.897420264555212	-1.92599	-0.966867	T-test	two.sided	0.00183282
chr3_54400000_54450000	-1.50671	-0.341083	1.1656285547130507	boundary_score	G4	G3	13	8	-6.24445	5.94e-6	18.577170104661445	-2.01251	-1.00091	T-test	two.sided	0.00183282
chr1_23650000_23700000	-1.88267	-0.60561	1.2770618845303556	boundary_score	G4	G3	13	8	-6.67707	6.42e-6	15.419403786303258	-2.48224	-1.28311	T-test	two.sided	0.00193786
chr1_171350000_171400000	-1.86944	-0.759103	1.110339171733674	boundary_score	G4	G3	13	8	-6.41401	6.64e-6	16.87560977628432	-2.48472	-1.25417	T-test	two.sided	0.00196163
chr16_62100000_62150000	-1.6637	-0.528843	1.1348564418495404	boundary_score	G4	G3	13	8	-6.36664	7.03e-6	16.99921066890445	-2.21503	-1.11237	T-test	two.sided	0.00203357
chr2_97750000_97800000	-1.5282	-0.822474	0.7057273289775547	boundary_score	G4	G3	13	8	-6.26932	7.42e-6	17.498427627245572	-2.04137	-1.01503	T-test	two.sided	0.00205825
chr3_118800000_118850000	-1.46805	-0.438508	1.029540244016412	boundary_score	G4	G3	13	8	-6.72551	7.54e-6	14.704148355166636	-1.93412	-1.00198	T-test	two.sided	0.00205825
chrX_103500000_103550000	-1.81251	-0.771251	1.041263760955164	boundary_score	G4	G3	13	8	-6.68058	7.56e-6	14.916936141747545	-2.39108	-1.23395	T-test	two.sided	0.00205825
chr4_104900000_104950000	-1.98885	-0.836483	1.1523636274301166	boundary_score	G4	G3	13	8	-7.71023	7.88e-6	11.29951195187435	-2.55476	-1.42294	T-test	two.sided	0.00206732
chr1_66500000_66550000	1.6489558814602132	0.7730420738628403	-0.875914	boundary_score	G4	G3	13	8	6.16095	7.93e-6	18.09332804564588	1.0868598942898682	2.2110518686305585	T-test	two.sided	0.00206732
chrX_9850000_9900000	1.8564136213364337	0.6674290021446159	-1.18898	boundary_score	G4	G3	13	8	6.802504874022106	8.04e-6	14.171100678867097	1.2717604791028916	2.441066763569976	T-test	two.sided	0.00206732
chrX_66700000_66750000	1.6960492505764915	0.6408668093278981	-1.05518	boundary_score	G4	G3	13	8	6.045616369749946	8.27e-6	18.93840144196875	1.1087388252857944	2.283359675867189	T-test	two.sided	0.0020878
chr1_117450000_117500000	1.4935846545830018	0.2223568800076034	-1.27123	boundary_score	G4	G3	13	8	8.417512505690377	8.48e-6	9.815984843859967	1.0972217350110642	1.8899475741549399	T-test	two.sided	0.00210259
chr15_73750000_73800000	1.8198456505130851	0.5388862215600257	-1.28096	boundary_score	G4	G3	13	8	6.864138533864402	8.97e-6	13.619279262062877	1.249716997993825	2.389974303032345	T-test	two.sided	0.00218506
chr7_128300000_128350000	1.4771262330359805	0.47537720029917074	-1.00175	boundary_score	G4	G3	13	8	6.511128716864406	1.02e-5	14.901903233784742	0.9933044152758967	1.9609480507960642	T-test	two.sided	0.00244184
chr8_37050000_37100000	1.1092874982950078	0.9059721138780397	-0.203315	boundary_score	G4	G3	13	8	6.068187359577467	1.07e-5	17.62202057134567	0.7246397101601253	1.4939352864298905	T-test	two.sided	0.00251813
chr10_17250000_17300000	-1.49334	-0.727202	0.7661392963326126	boundary_score	G4	G3	13	8	-5.91047	1.09e-5	18.98611864671803	-2.02219	-0.964491	T-test	two.sided	0.00252244
chr5_108350000_108400000	-1.30067	-0.14003	1.160642071386725	boundary_score	G4	G3	13	8	-5.94111	1.17e-5	18.35808738883649	-1.75998	-0.841365	T-test	two.sided	0.00266319
chr8_51800000_51850000	1.616450830136996	0.8797928907395547	-0.736658	boundary_score	G4	G3	13	8	5.941458803537389	1.22e-5	18.188232766873064	1.0452914928839403	2.1876101673900514	T-test	two.sided	0.00271292
chr16_82600000_82650000	1.651058199306192	0.45513274629779993	-1.19593	boundary_score	G4	G3	13	8	5.851073591794997	1.26e-5	18.91293860737019	1.0602637998225735	2.2418525987898104	T-test	two.sided	0.00271292
chr10_100500000_100550000	1.3412325061548929	0.6239017561107281	-0.717331	boundary_score	G4	G3	13	8	5.852101325988006	1.27e-5	18.846155775163695	0.8612709404236955	1.8211940718860904	T-test	two.sided	0.00271292
chr12_86750000_86800000	1.616062085934253	0.7663052588399211	-0.849757	boundary_score	G4	G3	13	8	5.9957552618949705	1.27e-5	17.539655211812057	1.0487241939645944	2.1833999779039117	T-test	two.sided	0.00271292
chr2_130350000_130400000	1.5702694313322725	0.4970558662200842	-1.07321	boundary_score	G4	G3	13	8	5.935448869105361	1.32e-5	17.886090648522707	1.014200232829813	2.126338629834732	T-test	two.sided	0.002777
chrX_41300000_41350000	1.0467460755360236	-0.00488709	-1.05163	boundary_score	G4	G3	13	8	6.1857191988504585	1.34e-5	15.923345583381865	0.6878757536093775	1.4056163974626696	T-test	two.sided	0.002777
chr20_22750000_22800000	1.6891290889275532	0.4684337581298565	-1.2207	boundary_score	G4	G3	13	8	6.103034763656947	1.41e-5	16.279589708668087	1.103223506178741	2.2750346716763654	T-test	two.sided	0.00283737
chrX_40650000_40700000	-1.37923	-0.86463	0.5146039985609652	boundary_score	G4	G3	13	8	-6.39269	1.41e-5	14.528369844975025	-1.8404	-0.918066	T-test	two.sided	0.00283737
chr1_42150000_42200000	-1.82083	-0.688976	1.1318490895359112	boundary_score	G4	G3	13	8	-6.07431	1.45e-5	16.381888596753207	-2.45508	-1.18657	T-test	two.sided	0.00287618
chr12_77000000_77050000	-1.697	-0.808906	0.8880965647632518	boundary_score	G4	G3	13	8	-5.87616	1.48e-5	17.907743207308922	-2.30396	-1.09004	T-test	two.sided	0.00289434
chr10_124950000_125000000	1.8574080769048336	0.4761599409785032	-1.38125	boundary_score	G4	G3	13	8	7.139552585560293	1.56e-5	11.395933639604461	1.287223186610044	2.4275929671996233	T-test	two.sided	0.00300842
chr2_237750000_237800000	-1.40674	-0.391461	1.0152796084046152	boundary_score	G4	G3	13	8	-6.3343	1.68e-5	14.283294286154783	-1.88218	-0.931304	T-test	two.sided	0.00310158
chr21_16850000_16900000	1.326856009679382	0.344021	-0.982835	boundary_score	G4	G3	13	8	5.725741590340705	1.68e-5	18.814562050861976	0.8415048530169562	1.812207166341808	T-test	two.sided	0.00310158
chr7_35950000_36000000	-1.62988	-0.837395	0.7924884861076884	boundary_score	G4	G3	13	8	-5.71618	1.7e-5	18.85930834550918	-2.22698	-1.03279	T-test	two.sided	0.00310158
chr1_207050000_207100000	1.75055	0.5921800299362561	-1.15837	boundary_score	G4	G3	13	8	5.969326440617789	1.72e-5	16.506181221799498	1.1304208094228472	2.370689094794773	T-test	two.sided	0.00310158
chr3_195250000_195300000	-1.39279	-0.788456	0.6043392706893198	boundary_score	G4	G3	13	8	-5.82274	1.72e-5	17.74629591329189	-1.89585	-0.88974	T-test	two.sided	0.00310158
chr3_125950000_126000000	1.4264861278423995	0.3309527635348396	-1.09553	boundary_score	G4	G3	13	8	5.70682	1.86e-5	18.51006249524065	0.9023717499371757	1.950600505747623	T-test	two.sided	0.00328033
chr17_57000000_57050000	1.4047539035840753	0.2972764076174479	-1.10748	boundary_score	G4	G3	13	8	5.700807431313222	1.87e-5	18.549530813152952	0.888156	1.9213515727233597	T-test	two.sided	0.00328033
chr22_30450000_30500000	1.3815722857900739	0.4287115677899559	-0.952861	boundary_score	G4	G3	13	8	5.670079878561026	1.89e-5	18.8029	0.8712236873046714	1.891920884275476	T-test	two.sided	0.00328033
chr9_70300000_70350000	1.5111327881766696	0.8424161269618743	-0.668717	boundary_score	G4	G3	13	8	5.871323759554595	2.09e-5	16.493481088622584	0.9668455985821055	2.055419977771234	T-test	two.sided	0.00358267
chr4_104850000_104900000	-1.8778	-0.872295	1.0055063831609115	boundary_score	G4	G3	13	8	-7.7216	2.15e-5	9.50709	-2.42349	-1.33211	T-test	two.sided	0.00363655
chr8_92850000_92900000	1.698276610325272	0.5561933994468174	-1.14208	boundary_score	G4	G3	13	8	6.297624533892481	2.19e-5	13.673439901413735	1.1185946638147894	2.2779585568357548	T-test	two.sided	0.00363655
chr20_4600000_4650000	-1.10718	-0.050645	1.0565367243365396	boundary_score	G4	G3	13	8	-5.64809	2.2e-5	18.300173100989813	-1.51854	-0.695826	T-test	two.sided	0.00363655
chr10_118550000_118600000	-1.69305	-0.740959	0.9520878410503042	boundary_score	G4	G3	13	8	-5.78667	2.25e-5	16.89136368526406	-2.31063	-1.07546	T-test	two.sided	0.00367544
chr1_31550000_31600000	-1.61043	-0.937642	0.6727861909579917	boundary_score	G4	G3	13	8	-6.16965	2.32e-5	14.15006952005513	-2.16971	-1.05114	T-test	two.sided	0.00374572
chr17_37400000_37450000	1.6651717698654196	0.80618	-0.858992	boundary_score	G4	G3	13	8	5.6602184894983285	2.43e-5	17.684166297413206	1.0463122659543052	2.2840312737765345	T-test	two.sided	0.00385348
chrX_94300000_94350000	1.2675039317333767	0.4084058965397399	-0.859098	boundary_score	G4	G3	13	8	5.562576997544824	2.46e-5	18.643584783518595	0.7899639280216676	1.745043935445086	T-test	two.sided	0.00385348
chrX_119300000_119350000	1.69321	0.3957915145055548	-1.29742	boundary_score	G4	G3	13	8	7.53335	2.47e-5	9.619990360300983	1.1897128589939174	2.1967025247303025	T-test	two.sided	0.00385348
chr7_7550000_7600000	-1.36636	-0.347642	1.018719508835265	boundary_score	G4	G3	13	8	-5.54053	2.53e-5	18.740015473981828	-1.88301	-0.849712	T-test	two.sided	0.00387559
chr3_183800000_183850000	-1.41217	-0.429543	0.9826251033994654	boundary_score	G4	G3	13	8	-5.52408	2.54e-5	18.923544908784802	-1.94737	-0.876964	T-test	two.sided	0.00387559
chr3_52500000_52550000	1.56078	0.4176582097024196	-1.14312	boundary_score	G4	G3	13	8	5.934180300046537	2.57e-5	15.229347834663145	1.0009090902118158	2.120646034991524	T-test	two.sided	0.00387874
chr10_113150000_113200000	-1.87596	-0.469456	1.4065031778436727	boundary_score	G4	G3	13	8	-7.33781	2.71e-5	9.845528384661955	-2.44681	-1.30511	T-test	two.sided	0.00402086
chr2_100450000_100500000	1.5995790932353353	0.35629239399712864	-1.24329	boundary_score	G4	G3	13	8	5.816766476992252	2.76e-5	15.799853008932127	1.0160159286244854	2.1831422578461854	T-test	two.sided	0.00402086
chr3_28900000_28950000	1.6232229566312197	0.7992726381595668	-0.82395	boundary_score	G4	G3	13	8	5.854449946893047	2.77e-5	15.510457649171506	1.0339401115009463	2.2125058017614934	T-test	two.sided	0.00402086
chr9_6400000_6450000	1.6744980083608492	0.6693694545829236	-1.00513	boundary_score	G4	G3	13	8	5.678236905911728	2.78e-5	16.90265648320755	1.0520455523471597	2.2969504643745386	T-test	two.sided	0.00402086
chr1_31600000_31650000	-1.81801	-0.913082	0.9049292820304063	boundary_score	G4	G3	13	8	-6.47925	2.81e-5	12.187725944544416	-2.42832	-1.2077	T-test	two.sided	0.00402236
chr5_147850000_147900000	-1.85473	-0.686425	1.1683050012761236	boundary_score	G4	G3	13	8	-6.20691	2.88e-5	13.29478346663797	-2.49883	-1.21063	T-test	two.sided	0.00408049
chr6_160000000_160050000	1.593906385334064	0.4999945649241861	-1.09391	boundary_score	G4	G3	13	8	5.460068207087049	2.94e-5	18.881190205988243	0.9826492243309317	2.2051635463371966	T-test	two.sided	0.00412342
chr9_1700000_1750000	1.146029490653175	0.028323224316695542	-1.11771	boundary_score	G4	G3	13	8	5.459636341070665	2.97e-5	18.830077361302408	0.7064153816414612	1.5856435996648885	T-test	two.sided	0.00412385
chrX_119350000_119400000	1.8972735424392895	0.4921347932029505	-1.40514	boundary_score	G4	G3	13	8	7.685984492995818	3.06e-5	8.993731068735695	1.3388041609252488	2.45574	T-test	two.sided	0.00415215
chr19_40250000_40300000	-1.66199	-0.604961	1.057026576739136	boundary_score	G4	G3	13	8	-5.48195	3.08e-5	18.383720470000707	-2.29798	-1.02599	T-test	two.sided	0.00415215
chr1_42200000_42250000	-1.69436	-0.757643	0.9367188389423906	boundary_score	G4	G3	13	8	-5.54775	3.11e-5	17.627338677184923	-2.33699	-1.05174	T-test	two.sided	0.00415215
chr4_62750000_62800000	-0.944534	0.0392612	0.9837954057941002	boundary_score	G4	G3	13	8	-5.43276	3.11e-5	18.904528144088026	-1.30855	-0.580518	T-test	two.sided	0.00415215
chr4_146300000_146350000	-1.3409	-0.235111	1.1057877233710565	boundary_score	G4	G3	13	8	-5.50385	3.22e-5	17.91078247239537	-1.85293	-0.82887	T-test	two.sided	0.0042179
chr6_26000000_26050000	1.4570056908517277	0.4936852536072724	-0.96332	boundary_score	G4	G3	13	8	5.437596972125918	3.22e-5	18.64943188487781	0.8954649001960592	2.0185464815073964	T-test	two.sided	0.0042179
chr13_51850000_51900000	-1.74959	-0.710067	1.039526166252553	boundary_score	G4	G3	13	8	-5.85178	3.31e-5	14.853548820850243	-2.38741	-1.11177	T-test	two.sided	0.00426835
chr7_91050000_91100000	-1.60321	-0.700921	0.902291	boundary_score	G4	G3	13	8	-5.4517	3.32e-5	18.32549592292827	-2.22026	-0.986168	T-test	two.sided	0.00426835
chrX_106850000_106900000	-1.66534	-0.811946	0.8533921436133728	boundary_score	G4	G3	13	8	-6.52405	3.38e-5	11.566140345549103	-2.22383	-1.10685	T-test	two.sided	0.00430435
chr5_78150000_78200000	-1.49902	-0.380338	1.1186795949542416	boundary_score	G4	G3	13	8	-5.39843	3.41e-5	18.794671915381116	-2.08063	-0.917404	T-test	two.sided	0.00430435
chr10_7500000_7550000	1.6157724562641458	0.5135425979252753	-1.10223	boundary_score	G4	G3	13	8	5.732978672380905	3.62e-5	15.353360494455107	1.0162504734621152	2.2152944390661764	T-test	two.sided	0.00452826
chr12_75550000_75600000	1.3129004099347106	0.6072800018296124	-0.70562	boundary_score	G4	G3	13	8	5.357953989253368	3.66e-5	18.90596539682787	0.7998580239342209	1.8259427959352004	T-test	two.sided	0.00453742
chr3_172400000_172450000	-1.33285	-0.774328	0.5585244539403259	boundary_score	G4	G3	13	8	-5.32891	3.83e-5	18.99991251830706	-1.85635	-0.809351	T-test	two.sided	0.00462833
chrX_38350000_38400000	1.1891537260678033	0.27733282135680937	-0.911821	boundary_score	G4	G3	13	8	5.45094	3.85e-5	17.558488031563012	0.7299976787097278	1.6483097734258787	T-test	two.sided	0.00462833
chr5_61650000_61700000	-1.79033	-0.851222	0.9391100802037713	boundary_score	G4	G3	13	8	-7.29737	3.86e-5	9.293686147705847	-2.34267	-1.238	T-test	two.sided	0.00462833
chr7_125750000_125800000	1.6520667265391578	0.6188950047065939	-1.03317	boundary_score	G4	G3	13	8	6.380132664165123	3.88e-5	11.735533854207034	1.0864732398103272	2.217660213267988	T-test	two.sided	0.00462833
chr5_3650000_3700000	1.6363385500090821	0.7700801546827019	-0.866258	boundary_score	G4	G3	13	8	5.353862397731976	3.9e-5	18.586751441595027	0.9956689062310387	2.2770081937871254	T-test	two.sided	0.00462833
chr10_49500000_49550000	1.684422009427443	0.45024527950790133	-1.23418	boundary_score	G4	G3	13	8	5.796297946585277	3.99e-5	14.541803168905728	1.0633120191177041	2.3055319997371817	T-test	two.sided	0.00465556
chr2_229150000_229200000	1.7852369864631243	0.7478596404488986	-1.03738	boundary_score	G4	G3	13	8	6.0325710094933855	3.99e-5	13.167606376775513	1.1467387990959566	2.4237351738302926	T-test	two.sided	0.00465556
chr1_94450000_94500000	1.82002	0.721961	-1.09806	boundary_score	G4	G3	13	8	5.9355118222784675	4.06e-5	13.634715368202826	1.1607	2.47934	T-test	two.sided	0.00468619
chrX_145800000_145850000	1.6324056963065208	0.4618540847611902	-1.17055	boundary_score	G4	G3	13	8	5.858184797855168	4.14e-5	14.01470490908472	1.0348114728155404	2.229999919797501	T-test	two.sided	0.00468619
chr13_84900000_84950000	-1.1069	-0.30862	0.7982791715455054	boundary_score	G4	G3	13	8	-5.49236	4.16e-5	16.77210709362206	-1.53254	-0.681258	T-test	two.sided	0.00468619
chr20_22700000_22750000	1.5606549883203096	0.37993682717491767	-1.18072	boundary_score	G4	G3	13	8	5.706749894236461	4.16e-5	14.993272071874086	0.9777334585468305	2.1435765180937887	T-test	two.sided	0.00468619
chr16_82650000_82700000	1.6314488727436995	0.43176875030189316	-1.19968	boundary_score	G4	G3	13	8	5.323814813543178	4.22e-5	18.520141153176887	0.9889284391594767	2.2739693063279223	T-test	two.sided	0.00468619
chr2_204100000_204150000	-1.22291	-0.130978	1.0919339375196955	boundary_score	G4	G3	13	8	-5.33165	4.28e-5	18.3355	-1.70417	-0.741658	T-test	two.sided	0.00468619
chr12_83150000_83200000	1.5561618717272228	0.8595974654765004	-0.696564	boundary_score	G4	G3	13	8	5.36791	4.31e-5	17.88056974503846	0.9468105251967617	2.1655132182576837	T-test	two.sided	0.00468619
chr10_125000000_125050000	1.4167290669859254	0.21207467075318856	-1.20465	boundary_score	G4	G3	13	8	5.678258492922442	4.32e-5	15.0577	0.8851084294650794	1.9483497045067713	T-test	two.sided	0.00468619
chrX_66750000_66800000	1.5653985070155816	0.5234155428228026	-1.04198	boundary_score	G4	G3	13	8	5.282110789378844	4.32e-5	18.90619611068544	0.9449046429251382	2.185892371106025	T-test	two.sided	0.00468619
chr5_61750000_61800000	-1.60358	-0.6159	0.9876783464223818	boundary_score	G4	G3	13	8	-5.92182	4.57e-5	13.322576995547724	-2.18715	-1.02001	T-test	two.sided	0.00491895
chr16_88550000_88600000	-1.05237	-0.190331	0.8620372600363451	boundary_score	G4	G3	13	8	-5.25948	4.62e-5	18.80610178149656	-1.47145	-0.633283	T-test	two.sided	0.00493452
chr3_118850000_118900000	-1.63392	-0.675003	0.9589171505533206	boundary_score	G4	G3	13	8	-5.27288	4.66e-5	18.5778	-2.28349	-0.98435	T-test	two.sided	0.00493924
chr15_90150000_90200000	-1.70267	-0.620179	1.0824865628831783	boundary_score	G4	G3	13	8	-5.37904	4.77e-5	17.23257262298864	-2.36981	-1.03552	T-test	two.sided	0.00499247
chr9_6350000_6400000	1.5002153581820246	0.5050062541887216	-0.995209	boundary_score	G4	G3	13	8	5.721008489369049	4.86e-5	14.307927053063246	0.9389231611164636	2.061507555247586	T-test	two.sided	0.00499247
chrX_139550000_139600000	-1.64191	-0.712572	0.9293371281513428	boundary_score	G4	G3	13	8	-5.43667	4.86e-5	16.569501390222854	-2.28035	-1.00347	T-test	two.sided	0.00499247
chrX_137400000_137450000	1.5636349584736222	0.6352607570880681	-0.928374	boundary_score	G4	G3	13	8	5.400059895034356	4.88e-5	16.906937684752556	0.9524629948666036	2.1748069220806414	T-test	two.sided	0.00499247
chr18_21450000_21500000	-1.68289	-0.524853	1.1580355854900355	boundary_score	G4	G3	13	8	-5.41561	4.89e-5	16.741761425496964	-2.33928	-1.0265	T-test	two.sided	0.00499247
chr10_7450000_7500000	1.7538863064598655	0.5111484136945748	-1.24274	boundary_score	G4	G3	13	8	6.0485446569257935	4.93e-5	12.45504219122442	1.1246501791262928	2.3831224337934382	T-test	two.sided	0.00499657
chr10_13800000_13850000	-1.68811	-0.631582	1.0565315043769392	boundary_score	G4	G3	13	8	-5.22335	5.07e-5	18.722012139279254	-2.36523	-1.011	T-test	two.sided	0.0050945
chr10_25000000_25050000	1.3614079341082244	0.7399783860030796	-0.62143	boundary_score	G4	G3	13	8	5.2611358766225385	5.1e-5	18.215491002541512	0.818219	1.9045964279497825	T-test	two.sided	0.0050945
chr7_93550000_93600000	-1.33658	-0.615607	0.7209723402949008	boundary_score	G4	G3	13	8	-5.79611	5.25e-5	13.569	-1.83264	-0.840515	T-test	two.sided	0.00520687
chr7_91900000_91950000	-1.60207	-0.302636	1.2994322572507502	boundary_score	G4	G3	13	8	-5.84174	5.43e-5	13.192655190207951	-2.19366	-1.01048	T-test	two.sided	0.0053472
chr2_73400000_73450000	1.7381283187113483	0.4813345115867939	-1.25679	boundary_score	G4	G3	13	8	5.674076773170774	5.49e-5	14.16435574865582	1.081834701359196	2.394421936063501	T-test	two.sided	0.00536821
chr2_162150000_162200000	-1.64212	-0.582314	1.059809872326553	boundary_score	G4	G3	13	8	-5.64454	5.54e-5	14.330802568987151	-2.26474	-1.01951	T-test	two.sided	0.00537922
chr2_157500000_157550000	-1.79813	-0.697002	1.1011269019778256	boundary_score	G4	G3	13	8	-5.36374	5.63e-5	16.56619055293681	-2.50683	-1.08943	T-test	two.sided	0.00542865
chr16_3550000_3600000	-1.46077	-0.730944	0.7298261273864626	boundary_score	G4	G3	13	8	-5.21843	5.67e-5	18.132443003883537	-2.04856	-0.872977	T-test	two.sided	0.00542951
chr6_41300000_41350000	-1.52107	-0.768896	0.7521761482942236	boundary_score	G4	G3	13	8	-5.33475	5.85e-5	16.66248185033113	-2.12356	-0.918581	T-test	two.sided	0.0054999
chr15_63600000_63650000	1.688080914000881	0.553799	-1.13428	boundary_score	G4	G3	13	8	5.2177688457826035	5.91e-5	17.904187295187104	1.0081183874458244	2.368043440555938	T-test	two.sided	0.0054999
chr1_168550000_168600000	-1.66042	-0.516235	1.144182790173204	boundary_score	G4	G3	13	8	-5.46419	5.92e-5	15.419228005745397	-2.30658	-1.01426	T-test	two.sided	0.0054999
chr13_103900000_103950000	1.7481192455189511	0.7181998381657464	-1.02992	boundary_score	G4	G3	13	8	5.464376895517548	5.95e-5	15.399538126672578	1.0677807697375477	2.4284577213003544	T-test	two.sided	0.0054999
chr2_157450000_157500000	-1.90081	-0.766144	1.13467	boundary_score	G4	G3	13	8	-5.91955	5.95e-5	12.50503803356532	-2.59733	-1.2043	T-test	two.sided	0.0054999
chr1_246000000_246050000	-1.7536	-0.583103	1.1704946407422228	boundary_score	G4	G3	13	8	-5.5261	6.01e-5	14.860979741591038	-2.43052	-1.07667	T-test	two.sided	0.0054999
chr5_173950000_174000000	1.439168784606462	0.32655891577920565	-1.11261	boundary_score	G4	G3	13	8	5.190726915185538	6.06e-5	18.091364717318974	0.8568828505239969	2.021454718688927	T-test	two.sided	0.0054999
chr15_42550000_42600000	1.4645780712018932	0.32533184339005283	-1.13925	boundary_score	G4	G3	13	8	5.4472475807111005	6.09e-5	15.44281798561759	0.8929323087706043	2.0362238336331826	T-test	two.sided	0.0054999
chr2_149800000_149850000	1.3857824454808076	0.8602051950132078	-0.525577	boundary_score	G4	G3	13	8	5.162438909121485	6.1e-5	18.409971336335136	0.8227190202589679	1.9488458707026475	T-test	two.sided	0.0054999
chr13_103850000_103900000	1.7474581950106618	0.6303256496590037	-1.11713	boundary_score	G4	G3	13	8	5.677410332170136	6.33e-5	13.626911635956752	1.0856115780327633	2.4093	T-test	two.sided	0.00561591
chr9_97650000_97700000	-1.31903	-0.276143	1.0428842441648853	boundary_score	G4	G3	13	8	-5.10182	6.34e-5	18.99534271736865	-1.86017	-0.777887	T-test	two.sided	0.00561591
chr4_63450000_63500000	1.4103036305894636	0.6615988944505043	-0.748705	boundary_score	G4	G3	13	8	5.120967572821147	6.35e-5	18.719557540831858	0.8333042098399045	1.9873030513390229	T-test	two.sided	0.00561591
chr3_52450000_52500000	1.7366359240919178	0.5895930600855681	-1.14704	boundary_score	G4	G3	13	8	5.977243226673007	6.44e-5	12.00124473716965	1.1036081280103027	2.369663720173533	T-test	two.sided	0.00565006
chr3_77550000_77600000	0.8810110913829133	0.11269429107126126	-0.768317	boundary_score	G4	G3	13	8	5.11241	6.47e-5	18.723865015945933	0.5199639076227655	1.2420582751430613	T-test	two.sided	0.00565006
chr1_88100000_88150000	-1.67274	-0.437782	1.2349574355807313	boundary_score	G4	G3	13	8	-5.3627	6.67e-5	15.76476119636346	-2.33479	-1.01069	T-test	two.sided	0.0057414
chr1_157050000_157100000	1.6815416547560371	0.7259604074594441	-0.955581	boundary_score	G4	G3	13	8	5.094937162372783	6.7e-5	18.73935511094819	0.9901055864796086	2.3729777230324656	T-test	two.sided	0.0057414
chr2_239400000_239450000	1.4365743903435195	0.5815503913674116	-0.855024	boundary_score	G4	G3	13	8	5.302533611288924	6.71e-5	16.308940580433394	0.8631277972436747	2.0100209834433644	T-test	two.sided	0.0057414
chr7_128950000_129000000	-1.32787	-0.568893	0.758973	boundary_score	G4	G3	13	8	-5.1044	6.74e-5	18.58042377488035	-1.87318	-0.78255	T-test	two.sided	0.0057414
chr6_151400000_151450000	1.6694341585759367	0.6972139602393685	-0.97222	boundary_score	G4	G3	13	8	5.617893856269237	6.81e-5	13.733958249188952	1.030921171410837	2.3079471457410365	T-test	two.sided	0.00575475
chr4_82300000_82350000	1.8002979161175352	0.583854	-1.21644	boundary_score	G4	G3	13	8	5.4084745759392545	6.87e-5	15.236004615437693	1.091766578280471	2.5088292539545995	T-test	two.sided	0.00575475
chr4_63500000_63550000	1.4966392561923256	0.7363980479155775	-0.760241	boundary_score	G4	G3	13	8	5.071732133202534	6.88e-5	18.904870043205563	0.8787893584418338	2.1144891539428174	T-test	two.sided	0.00575475
chr1_12650000_12700000	-1.03123	-0.604119	0.42711198094214364	boundary_score	G4	G3	13	8	-5.16936	7.02e-5	17.509064462342256	-1.45119	-0.611276	T-test	two.sided	0.00575582
chr11_22300000_22350000	-1.46823	-0.728588	0.7396422606111417	boundary_score	G4	G3	13	8	-5.05346	7.06e-5	18.999342975741058	-2.07634	-0.860123	T-test	two.sided	0.00575582
chr9_21200000_21250000	-1.08855	-0.781599	0.30694708633518486	boundary_score	G4	G3	13	8	-5.06132	7.06e-5	18.884105278620805	-1.53888	-0.638209	T-test	two.sided	0.00575582
chr15_76150000_76200000	-1.6115	-0.51788	1.0936213579520988	boundary_score	G4	G3	13	8	-5.06982	7.1e-5	18.725178044740314	-2.27745	-0.945548	T-test	two.sided	0.00575582
chr2_100950000_101000000	-1.92027	-0.48148	1.43879	boundary_score	G4	G3	13	8	-7.29953	7.1e-5	8.266166960666995	-2.52352	-1.31702	T-test	two.sided	0.00575582
chr17_39300000_39350000	-1.58461	-0.745977	0.8386339927780078	boundary_score	G4	G3	13	8	-5.12274	7.13e-5	17.991308956450705	-2.23451	-0.934713	T-test	two.sided	0.00575582
chr7_86500000_86550000	-1.28654	-0.565147	0.7213966892426229	boundary_score	G4	G3	13	8	-5.12994	7.26e-5	17.79569748968868	-1.81387	-0.759217	T-test	two.sided	0.00582688
chr3_53300000_53350000	1.5694514009699367	0.5888487728910524	-0.980603	boundary_score	G4	G3	13	8	5.263015823968506	7.42e-5	16.204269307770794	0.9379345951263429	2.2009682068135303	T-test	two.sided	0.00592107
chr1_109050000_109100000	1.6455483771451815	0.4358070769566591	-1.20974	boundary_score	G4	G3	13	8	6.579291498425688	7.5e-5	9.614509566656576	1.0852243741963363	2.2058723800940268	T-test	two.sided	0.00593268
chr20_56150000_56200000	1.637673719884546	0.4620421432515846	-1.17563	boundary_score	G4	G3	13	8	5.33358	7.52e-5	15.474476668081403	0.9849559114271575	2.2903915283419343	T-test	two.sided	0.00593268
chr15_62800000_62850000	-1.69145	-0.540979	1.1504755054796922	boundary_score	G4	G3	13	8	-5.29091	7.73e-5	15.737800167176845	-2.37009	-1.01282	T-test	two.sided	0.0060639
chrX_146350000_146400000	1.416267796176099	0.37572011469627414	-1.04055	boundary_score	G4	G3	13	8	5.035704244940396	7.82e-5	18.590748274926415	0.826736	2.0057991204945895	T-test	two.sided	0.00608923
chr20_24000000_24050000	-1.60151	-0.484331	1.1171774530973728	boundary_score	G4	G3	13	8	-5.00904	7.85e-5	18.953290788584358	-2.27081	-0.932207	T-test	two.sided	0.00608923
chr2_165250000_165300000	-1.87169	-0.717855	1.1538379771613114	boundary_score	G4	G3	13	8	-5.61213	7.92e-5	13.228900951545347	-2.59093	-1.15246	T-test	two.sided	0.0061094
chr11_8100000_8150000	-1.01603	-0.526966	0.4890651290241957	boundary_score	G4	G3	13	8	-5.20452	8.12e-5	16.34211318716424	-1.42918	-0.602885	T-test	two.sided	0.00619485
chr3_5150000_5200000	1.8138539142333505	0.7493407344158765	-1.06451	boundary_score	G4	G3	13	8	5.848251764860858	8.12e-5	11.900930429451877	1.1374637351163923	2.4902440933503085	T-test	two.sided	0.00619485
chr5_126650000_126700000	-1.36345	-0.732742	0.6307044363565296	boundary_score	G4	G3	13	8	-4.97918	8.38e-5	18.956018102410926	-1.93667	-0.790224	T-test	two.sided	0.00627396
chrX_66800000_66850000	1.5566881379748922	0.4933225283452678	-1.06337	boundary_score	G4	G3	13	8	5.025888185738938	8.45e-5	18.2402	0.9065750192654585	2.2068012566843263	T-test	two.sided	0.00627396
chr18_54400000_54450000	-1.61882	-0.547521	1.071296404932261	boundary_score	G4	G3	13	8	-4.97931	8.47e-5	18.881836481032707	-2.29957	-0.938069	T-test	two.sided	0.00627396
chr3_81850000_81900000	1.5712127701397554	0.5695983465827428	-1.00161	boundary_score	G4	G3	13	8	5.321922286541816	8.47e-5	15.036887840034689	0.9420706747071015	2.2003548655724092	T-test	two.sided	0.00627396
chr6_11650000_11700000	-1.70426	-0.539116	1.165140364249968	boundary_score	G4	G3	13	8	-6.04531	8.51e-5	10.954829955386726	-2.32506	-1.08346	T-test	two.sided	0.00627396
chr10_14500000_14550000	-1.59701	-0.536179	1.0608276879965968	boundary_score	G4	G3	13	8	-5.01509	8.53e-5	18.32985550047408	-2.26516	-0.928851	T-test	two.sided	0.00627396
chr2_21200000_21250000	1.738888094778654	0.6932041399191294	-1.04568	boundary_score	G4	G3	13	8	5.099709543816895	8.54e-5	17.229434200610154	1.020216737791812	2.457559451765496	T-test	two.sided	0.00627396
chr2_161050000_161100000	-1.26731	-0.865068	0.4022421440609286	boundary_score	G4	G3	13	8	-5.10701	8.61e-5	17.09827157809612	-1.79063	-0.743986	T-test	two.sided	0.0062921
chr2_121750000_121800000	1.568001035360155	0.7118983782829557	-0.856103	boundary_score	G4	G3	13	8	4.9587975694726145	8.74e-5	18.98518950817545	0.9061395399175686	2.229862530802742	T-test	two.sided	0.00632078
chr13_99400000_99450000	-1.50112	-0.458086	1.0430307735877227	boundary_score	G4	G3	13	8	-4.95607	8.83e-5	18.957372457279767	-2.13516	-0.867076	T-test	two.sided	0.00632078
chr1_23700000_23750000	-1.81103	-0.580101	1.2309324180748558	boundary_score	G4	G3	13	8	-5.57819	8.88e-5	13.027954738585423	-2.51227	-1.10979	T-test	two.sided	0.00632078
chrX_30500000_30550000	-1.28824	-0.468304	0.819939	boundary_score	G4	G3	13	8	-5.05591	8.95e-5	17.497805235958182	-1.82466	-0.751826	T-test	two.sided	0.00632078
chr2_190300000_190350000	1.5402067148823555	0.6825820408837587	-0.857625	boundary_score	G4	G3	13	8	4.947981589539749	8.99e-5	18.95503384279201	0.8885859840912306	2.1918274456734803	T-test	two.sided	0.00632078
chr4_113850000_113900000	-1.56408	-0.630688	0.9333967324696198	boundary_score	G4	G3	13	8	-5.44499	8.99e-5	13.84102876024916	-2.18084	-0.947326	T-test	two.sided	0.00632078
chr6_8250000_8300000	-1.71533	-0.449381	1.2659520621958131	boundary_score	G4	G3	13	8	-5.62768	9e-5	12.694953903280048	-2.37543	-1.05523	T-test	two.sided	0.00632078
chr10_14450000_14500000	-1.57252	-0.551082	1.0214400448406882	boundary_score	G4	G3	13	8	-5.03336	9.04e-5	17.72544760595756	-2.22962	-0.915422	T-test	two.sided	0.00632078
chr17_59650000_59700000	1.4241081166445682	0.7666784290194238	-0.65743	boundary_score	G4	G3	13	8	5.005349457903348	9.09e-5	18.058065241821183	0.8264973581796097	2.021718875109527	T-test	two.sided	0.00632078
chr5_3600000_3650000	1.6059145193455202	0.7218439132540619	-0.884071	boundary_score	G4	G3	13	8	5.391879636300086	9.12e-5	14.164795665107617	0.9678089439980878	2.2440200946929525	T-test	two.sided	0.00632078
chr5_124750000_124800000	1.5429003452357881	0.7124258021102172	-0.830475	boundary_score	G4	G3	13	8	5.073975042993421	9.15e-5	17.148302833241438	0.9017675141780834	2.184033176293493	T-test	two.sided	0.00632078
chr14_55000000_55050000	1.7696810933340448	0.6665125951460315	-1.10317	boundary_score	G4	G3	13	8	5.374599653038986	9.34e-5	14.195817356454295	1.0643853167234891	2.47498	T-test	two.sided	0.00642009
chr4_47550000_47600000	0.8013508122649503	0.7643835140940023	-0.0369673	boundary_score	G4	G3	13	8	4.994180464328011	9.49e-5	17.939594770155555	0.4641619526803945	1.1385396718495062	T-test	two.sided	0.00649107
chr1_42100000_42150000	-1.66175	-0.664234	0.9975136146445842	boundary_score	G4	G3	13	8	-5.26945	9.83e-5	14.814817213547292	-2.33464	-0.988851	T-test	two.sided	0.00669066
chr4_65600000_65650000	1.5028247129417953	0.8040138859277611	-0.698811	boundary_score	G4	G3	13	8	5.397795705463439	9.94e-5	13.777641319601765	0.9047795484129265	2.100869877470664	T-test	two.sided	0.00673253
chr22_25350000_25400000	-1.3271	-0.756437	0.5706621096990263	boundary_score	G4	G3	13	8	-4.94509	1e-4	18.257743660670183	-1.89035	-0.763851	T-test	two.sided	0.00674029
chr1_208300000_208350000	1.5519392145607407	0.5295971919603338	-1.02234	boundary_score	G4	G3	13	8	4.8907068565127565	1.02e-4	18.999999059337018	0.8877722110499718	2.2161062180715096	T-test	two.sided	0.00684188
chrX_119400000_119450000	1.8273633438786985	0.441999	-1.38536	boundary_score	G4	G3	13	8	6.692220214793304	1.03e-4	8.725139608084575	1.2066845609835117	2.448042126773885	T-test	two.sided	0.00687575
chr12_7800000_7850000	-1.48216	-0.672181	0.8099790906211866	boundary_score	G4	G3	13	8	-4.99112	1.04e-4	17.41411446837012	-2.10756	-0.856763	T-test	two.sided	0.006877
chr1_19700000_19750000	-1.53417	-0.473442	1.060725172538129	boundary_score	G4	G3	13	8	-4.88457	1.05e-4	18.892440901508436	-2.19181	-0.876528	T-test	two.sided	0.006877
chr10_118250000_118300000	-1.64145	-0.344736	1.2967117475843206	boundary_score	G4	G3	13	8	-5.53087	1.05e-4	12.728157755377893	-2.284	-0.9989	T-test	two.sided	0.006877
chr6_168350000_168400000	1.4749136351458616	0.2775399861042091	-1.19737	boundary_score	G4	G3	13	8	4.926057642943537	1.05e-4	18.267331089861973	0.8465346117927198	2.1032926584990035	T-test	two.sided	0.006877
chr7_95700000_95750000	1.6961574706066835	0.6848326325708547	-1.01132	boundary_score	G4	G3	13	8	5.018521954134605	1.07e-4	16.91778539669922	0.982819	2.4094959196684873	T-test	two.sided	0.00697509
chr17_55800000_55850000	-1.64031	-0.662198	0.9781150864676511	boundary_score	G4	G3	13	8	-4.94412	1.1e-4	17.684083704396368	-2.33823	-0.942396	T-test	two.sided	0.00706759
chr19_29200000_29250000	1.3644237089666056	0.33941365485256075	-1.02501	boundary_score	G4	G3	13	8	5.077030660571487	1.1e-4	16.094180947469326	0.7949818019519471	1.9338656159812642	T-test	two.sided	0.00706759
chr9_69900000_69950000	-1.01857	-0.570702	0.4478658392257058	boundary_score	G4	G3	13	8	-4.97432	1.1e-4	17.317069063780785	-1.44998	-0.587153	T-test	two.sided	0.00706759
chr7_103600000_103650000	-1.79544	-0.572867	1.2225716126002368	boundary_score	G4	G3	13	8	-5.36072	1.11e-4	13.593954855980712	-2.5158	-1.07508	T-test	two.sided	0.00706759
chr12_86850000_86900000	1.424031897271938	0.8366696718509945	-0.587362	boundary_score	G4	G3	13	8	4.84754	1.12e-4	18.96705668905559	0.8091051012643998	2.038958693279476	T-test	two.sided	0.00706759
chr2_219700000_219750000	-1.36747	-0.849301	0.518164	boundary_score	G4	G3	13	8	-4.84971	1.12e-4	18.96747381917982	-1.9577	-0.777229	T-test	two.sided	0.00706759
chr19_15050000_15100000	-1.52312	-0.561295	0.9618283651602773	boundary_score	G4	G3	13	8	-4.85155	1.13e-4	18.890637056235548	-2.18048	-0.86577	T-test	two.sided	0.00706759
chr6_168400000_168450000	1.5311490829637586	0.34342791665555317	-1.18772	boundary_score	G4	G3	13	8	4.886230181661267	1.13e-4	18.320062124091884	0.8736276219286238	2.188670543998893	T-test	two.sided	0.00706759
chr9_69950000_70000000	-1.4886	-0.73143	0.7571707019931865	boundary_score	G4	G3	13	8	-5.05778	1.13e-4	16.147870794185213	-2.11207	-0.865137	T-test	two.sided	0.00706759
chr8_70100000_70150000	-1.05375	-0.044053	1.0096998526976868	boundary_score	G4	G3	13	8	-4.98566	1.15e-4	16.873916158009635	-1.49993	-0.607575	T-test	two.sided	0.00712846
chrX_149300000_149350000	-1.78383	-0.524246	1.259584933743135	boundary_score	G4	G3	13	8	-5.46039	1.15e-4	12.806772433409057	-2.49068	-1.07699	T-test	two.sided	0.00712846
chr1_246850000_246900000	-0.865499	0.00885277	0.8743513379718584	boundary_score	G4	G3	13	8	-4.87845	1.17e-4	18.22293892343276	-1.2379	-0.493095	T-test	two.sided	0.00718825
chr10_104550000_104600000	1.3742430152420078	0.17945240335945362	-1.19479	boundary_score	G4	G3	13	8	5.017983699870373	1.17e-4	16.42706694600077	0.7949024140942911	1.9535836163897242	T-test	two.sided	0.00718825
chrX_106900000_106950000	-1.50705	-0.797237	0.709814	boundary_score	G4	G3	13	8	-5.23626	1.19e-4	14.238407143281867	-2.12338	-0.890727	T-test	two.sided	0.00727598
chr10_7400000_7450000	1.8822777773184691	0.6085425731824741	-1.27374	boundary_score	G4	G3	13	8	6.176795667375256	1.2e-4	9.681879685364267	1.2002525523959031	2.564303002241035	T-test	two.sided	0.00727598
chr15_42600000_42650000	1.5575242628392805	0.420471	-1.13705	boundary_score	G4	G3	13	8	5.134432501332599	1.2e-4	15.087207575518121	0.9112768252459681	2.203771700432593	T-test	two.sided	0.00727598
chr2_130100000_130150000	-1.4123	-0.269191	1.14311	boundary_score	G4	G3	13	8	-4.92873	1.21e-4	17.329931155974126	-2.01598	-0.808621	T-test	two.sided	0.00729551
chr12_69850000_69900000	-1.43791	-0.811731	0.6261830349281765	boundary_score	G4	G3	13	8	-4.95979	1.22e-4	16.87310101705702	-2.04993	-0.825897	T-test	two.sided	0.00729551
chr15_41250000_41300000	1.580623775626253	0.40778392274717384	-1.17284	boundary_score	G4	G3	13	8	5.58767	1.22e-4	11.892488203766101	0.963669	2.197579042886678	T-test	two.sided	0.00729551
chr1_101300000_101350000	-1.46314	-0.451398	1.0117458945603175	boundary_score	G4	G3	13	8	-4.83475	1.23e-4	18.513860288033012	-2.09769	-0.828603	T-test	two.sided	0.00729551
chr19_33750000_33800000	1.3931130078185565	0.37437471503691844	-1.01874	boundary_score	G4	G3	13	8	4.81552	1.23e-4	18.81247794947122	0.7871993992989448	1.9990266163381685	T-test	two.sided	0.00729551
chr6_35800000_35850000	-1.49548	-0.384045	1.1114385607280282	boundary_score	G4	G3	13	8	-4.8216	1.24e-4	18.702955154871322	-2.14536	-0.845606	T-test	two.sided	0.00729551
chr9_114350000_114400000	1.7708339664383983	0.650438	-1.1204	boundary_score	G4	G3	13	8	5.63112	1.24e-4	11.635300187099162	1.0832667921644095	2.458401140712387	T-test	two.sided	0.00729551
chr1_93400000_93450000	1.4966856690303596	0.42279551634253626	-1.07389	boundary_score	G4	G3	13	8	5.042664472710292	1.25e-4	15.78993266057581	0.866807	2.1265641701949685	T-test	two.sided	0.00732331
chr12_7850000_7900000	-1.43693	-0.427747	1.0091817221415489	boundary_score	G4	G3	13	8	-4.97547	1.27e-4	16.458911148280997	-2.04778	-0.826079	T-test	two.sided	0.00737822
chr2_229100000_229150000	1.9035237251351462	0.7421473421644522	-1.16138	boundary_score	G4	G3	13	8	6.285855449908066	1.27e-4	9.260234704684974	1.2214059271719908	2.585641523098302	T-test	two.sided	0.00737822
chr1_24650000_24700000	1.7576671705901497	0.5011677841864658	-1.2565	boundary_score	G4	G3	13	8	5.3927699748066615	1.29e-4	12.800308695446201	1.0524192846158595	2.4629150565644395	T-test	two.sided	0.00746319
chr14_55050000_55100000	1.6782083876902565	0.5695500553468708	-1.10866	boundary_score	G4	G3	13	8	5.3460869904887325	1.32e-4	13.018487300371412	1.000137584152683	2.3562791912278302	T-test	two.sided	0.00760506
chr18_21500000_21550000	-1.56808	-0.502324	1.0657580711716206	boundary_score	G4	G3	13	8	-4.8441	1.33e-4	17.865076324148337	-2.24854	-0.887625	T-test	two.sided	0.00763101
chr1_179000000_179050000	-1.15259	-0.053145	1.0994409514775576	boundary_score	G4	G3	13	8	-4.76073	1.36e-4	18.98324113095932	-1.65934	-0.645829	T-test	two.sided	0.0077327
chr2_168150000_168200000	-1.4644	-0.425128	1.0392749502695857	boundary_score	G4	G3	13	8	-4.76285	1.36e-4	18.962571232041864	-2.10802	-0.820788	T-test	two.sided	0.0077327
chr11_33150000_33200000	1.3778141236653543	0.3851723781028582	-0.992642	boundary_score	G4	G3	13	8	5.537233864674786	1.37e-4	11.786334523028117	0.8345742908893903	1.9210539564413187	T-test	two.sided	0.0077327
chr16_87150000_87200000	1.342773071488622	0.5732607186748591	-0.769512	boundary_score	G4	G3	13	8	4.863819357768735	1.37e-4	17.41017792535371	0.7613518662138097	1.9241942767634344	T-test	two.sided	0.0077327
chr10_118450000_118500000	-1.7927	-0.670898	1.1218030508367245	boundary_score	G4	G3	13	8	-5.85669	1.4e-4	10.34358976902374	-2.47166	-1.11374	T-test	two.sided	0.00783114
chr6_32850000_32900000	1.5280834293001921	0.6515448564272527	-0.876539	boundary_score	G4	G3	13	8	4.7474971478214485	1.4e-4	18.99664497994945	0.854391	2.201776010190639	T-test	two.sided	0.00783114
chr3_183850000_183900000	-1.41039	-0.522556	0.887829	boundary_score	G4	G3	13	8	-4.77851	1.41e-4	18.431388865237057	-2.02944	-0.791334	T-test	two.sided	0.00783114
chr8_120450000_120500000	1.2510234266677962	0.13983547685533496	-1.11119	boundary_score	G4	G3	13	8	4.7463374328606935	1.41e-4	18.995720201536187	0.6993428748765825	1.8027039784590098	T-test	two.sided	0.00783114
chrX_136700000_136750000	1.6448032809370057	0.64765	-0.997153	boundary_score	G4	G3	13	8	4.870481932369865	1.42e-4	17.0725	0.9325309399342113	2.35708	T-test	two.sided	0.00785526
chr13_31200000_31250000	1.8244031527683389	0.6887182374545382	-1.13568	boundary_score	G4	G3	13	8	6.044376754417929	1.44e-4	9.658	1.1486312138612642	2.5001750916754135	T-test	two.sided	0.00787181
chr2_104900000_104950000	1.8884787993533492	0.7909094448817633	-1.09757	boundary_score	G4	G3	13	8	6.278196008815206	1.44e-4	9.012351400104684	1.2081649763972433	2.568792622309455	T-test	two.sided	0.00787181
chr2_144550000_144600000	1.2982112628340077	0.8066845446527608	-0.491527	boundary_score	G4	G3	13	8	4.783234619158781	1.44e-4	18.219966155156893	0.7284958854893917	1.8679266401786236	T-test	two.sided	0.00787181
chr6_168000000_168050000	-1.65524	-0.467732	1.1875089826249776	boundary_score	G4	G3	13	8	-4.92777	1.49e-4	16.087285710008267	-2.367	-0.943478	T-test	two.sided	0.0081132
chr2_32750000_32800000	-1.60982	-0.785419	0.8243992164902777	boundary_score	G4	G3	13	8	-5.58098	1.51e-4	11.271783079354053	-2.24282	-0.976814	T-test	two.sided	0.00818998
chr18_23000000_23050000	1.5337529411766733	0.7413351116081218	-0.792418	boundary_score	G4	G3	13	8	5.065784325699174	1.52e-4	14.579399670527627	0.8867948061078966	2.18071	T-test	two.sided	0.00821214
chr4_23850000_23900000	1.4390267111893622	0.2936229502325745	-1.1454	boundary_score	G4	G3	13	8	5.42371	1.53e-4	12.03345228547801	0.8611190609952967	2.0169343613834276	T-test	two.sided	0.00823413
chr17_62450000_62500000	-1.02736	0.0327295	1.060086002773139	boundary_score	G4	G3	13	8	-4.70875	1.54e-4	18.930953994258058	-1.48413	-0.570588	T-test	two.sided	0.00824588
chr13_30900000_30950000	-1.73972	-0.506616	1.2331069833522021	boundary_score	G4	G3	13	8	-5.38489	1.55e-4	12.205060608401844	-2.44233	-1.03711	T-test	two.sided	0.00824588
chr5_78100000_78150000	-1.41763	-0.413978	1.0036498582064501	boundary_score	G4	G3	13	8	-5.19475	1.55e-4	13.45359382092927	-2.00517	-0.830085	T-test	two.sided	0.00824588
chr4_7750000_7800000	-1.44294	-0.729078	0.713863	boundary_score	G4	G3	13	8	-4.69985	1.56e-4	18.99783016113731	-2.08554	-0.800339	T-test	two.sided	0.0082674
chr15_88350000_88400000	1.2114472938355025	0.6462587114302497	-0.565189	boundary_score	G4	G3	13	8	4.8255213532364705	1.61e-4	16.902464703847148	0.6815450997938299	1.741349487877175	T-test	two.sided	0.00846775
chr5_170050000_170100000	1.3397733073459646	0.22069389672728562	-1.11908	boundary_score	G4	G3	13	8	5.728723658133693	1.61e-4	10.453538931448422	0.821728	1.8578185399411282	T-test	two.sided	0.00846775
chr10_29950000_30000000	-1.762	-0.538476	1.2235255688288222	boundary_score	G4	G3	13	8	-5.33721	1.63e-4	12.309011927157435	-2.47931	-1.0447	T-test	two.sided	0.00852148
chr6_47350000_47400000	-1.0982	-0.841609	0.25658939371809775	boundary_score	G4	G3	13	8	-4.89804	1.64e-4	15.881526563819236	-1.57379	-0.622603	T-test	two.sided	0.00852148
chr5_164000000_164050000	-1.39764	-0.159109	1.2385258786588516	boundary_score	G4	G3	13	8	-5.17467	1.65e-4	13.321199600823087	-1.97971	-0.815565	T-test	two.sided	0.00852148
chr11_102150000_102200000	-0.667029	0.1777226436929321	0.8447511557221576	boundary_score	G4	G3	13	8	-4.6735	1.66e-4	18.996656520865873	-0.96576	-0.368297	T-test	two.sided	0.00852148
chrX_12050000_12100000	-1.41638	-0.2017	1.2146843635541968	boundary_score	G4	G3	13	8	-5.19615	1.66e-4	13.154259123507119	-2.00456	-0.828205	T-test	two.sided	0.00852148
chr10_44400000_44450000	-1.1119	0.00982815	1.1217240830279347	boundary_score	G4	G3	13	8	-4.71404	1.67e-4	18.27157250314948	-1.60691	-0.616881	T-test	two.sided	0.00852148
chr10_60800000_60850000	1.5510189787391917	0.8394314209004763	-0.711588	boundary_score	G4	G3	13	8	5.5777796683849665	1.67e-4	10.97311847809536	0.9388057749903307	2.1632321824880525	T-test	two.sided	0.00852148
chr15_89600000_89650000	-1.46114	-0.453842	1.007296235770217	boundary_score	G4	G3	13	8	-4.87297	1.67e-4	16.07114456519094	-2.09655	-0.825723	T-test	two.sided	0.00852148
chr1_201400000_201450000	-1.62905	-0.909541	0.7195040758964427	boundary_score	G4	G3	13	8	-5.43841	1.68e-4	11.633967736555823	-2.28398	-0.97411	T-test	two.sided	0.00852148
chr4_82350000_82400000	1.2653527234036497	0.2680446040478069	-0.997308	boundary_score	G4	G3	13	8	4.669737676836271	1.69e-4	18.919239707941657	0.6980448253461852	1.8326606214611143	T-test	two.sided	0.00852148
chr8_102850000_102900000	1.5825096717061968	0.6385291538964858	-0.943981	boundary_score	G4	G3	13	8	4.722207567219638	1.69e-4	18.054483650207175	0.8785993976746711	2.286419945737723	T-test	two.sided	0.00852148
chr19_13750000_13800000	1.4082791077307397	0.5942633436279801	-0.814016	boundary_score	G4	G3	13	8	4.82361	1.7e-4	16.56641852659711	0.7910761033455151	2.025482112115964	T-test	two.sided	0.00852148
chr20_50800000_50850000	1.5725126115360513	0.36369987553797534	-1.20881	boundary_score	G4	G3	13	8	4.899430295305387	1.7e-4	15.661102582279977	0.8909129181303482	2.254112304941754	T-test	two.sided	0.00852148
chr1_15450000_15500000	-1.23254	-0.0577469	1.1747952380400997	boundary_score	G4	G3	13	8	-4.9097	1.73e-4	15.457880661339651	-1.76625	-0.698835	T-test	two.sided	0.00857895
chr19_29750000_29800000	-0.912711	-0.385741	0.5269701727479363	boundary_score	G4	G3	13	8	-4.65552	1.73e-4	18.977722965635913	-1.32308	-0.502343	T-test	two.sided	0.00857895
chr20_38550000_38600000	-0.776546	-0.817104	-0.040558	boundary_score	G4	G3	13	8	-4.73014	1.73e-4	17.748965557007477	-1.1218	-0.431288	T-test	two.sided	0.00857895
chr3_37950000_38000000	-1.60349	-0.524469	1.0790254256673795	boundary_score	G4	G3	13	8	-4.74915	1.76e-4	17.370046020096652	-2.31469	-0.892295	T-test	two.sided	0.00869665
chr15_76350000_76400000	1.4640233354952663	0.7022421159724157	-0.761781	boundary_score	G4	G3	13	8	4.779677845927575	1.78e-4	16.873952503086763	0.8174153606523333	2.110631310338199	T-test	two.sided	0.00873332
chr2_149750000_149800000	1.2559175185709148	0.807653	-0.448264	boundary_score	G4	G3	13	8	4.643182595850934	1.78e-4	18.94764951750312	0.6896771927526906	1.8221578443891389	T-test	two.sided	0.00873332
chr2_98400000_98450000	-1.19579	-0.346419	0.8493692185035413	boundary_score	G4	G3	13	8	-4.6375	1.8e-4	18.9627	-1.73555	-0.656026	T-test	two.sided	0.00880035
chr12_86800000_86850000	1.4413311817915622	0.8062118081240016	-0.635119	boundary_score	G4	G3	13	8	4.632026874530222	1.82e-4	18.997909716826864	0.7900475469580251	2.0926148166250993	T-test	two.sided	0.0088535
chr19_17200000_17250000	1.4640927135945518	0.3520617961605218	-1.11203	boundary_score	G4	G3	13	8	4.657476945823733	1.83e-4	18.489003604880402	0.8049110043333011	2.1232744228558027	T-test	two.sided	0.0088535
chr5_35050000_35100000	-1.64042	-0.587655	1.052761926227942	boundary_score	G4	G3	13	8	-4.82463	1.83e-4	16.131379259252647	-2.36073	-0.920107	T-test	two.sided	0.0088535
chr11_33250000_33300000	1.7040344665583391	0.5982724503718612	-1.10576	boundary_score	G4	G3	13	8	5.285686018797628	1.84e-4	12.165453521806935	1.0026724225606762	2.4053965105560025	T-test	two.sided	0.00887097
chr4_6000000_6050000	1.619901696358364	0.8896217357288339	-0.73028	boundary_score	G4	G3	13	8	5.3876658979774525	1.86e-4	11.558478913463357	0.9620150028636836	2.277788389853044	T-test	two.sided	0.00893637
chr18_6950000_7000000	-1.46832	-0.41928	1.0490408998264549	boundary_score	G4	G3	13	8	-4.7569	1.87e-4	16.866771309362576	-2.11995	-0.816688	T-test	two.sided	0.00895343
chrX_145750000_145800000	1.5360354064129775	0.424253	-1.11178	boundary_score	G4	G3	13	8	4.949671360793875	1.89e-4	14.597032805269567	0.8729870283514468	2.1990837844745084	T-test	two.sided	0.00898721
chrX_20450000_20500000	-1.24527	-0.459131	0.78614	boundary_score	G4	G3	13	8	-4.65077	1.89e-4	18.363244289699768	-1.80701	-0.683533	T-test	two.sided	0.00898721
chr8_85900000_85950000	1.1394614473746347	0.3547698845235289	-0.784692	boundary_score	G4	G3	13	8	4.649075177637781	1.9e-4	18.361188164108324	0.6252626997697555	1.653660194979514	T-test	two.sided	0.00900392
chr1_247400000_247450000	-1.58721	-0.590399	0.9968067187459626	boundary_score	G4	G3	13	8	-4.84447	1.91e-4	15.65059928621116	-2.28302	-0.891393	T-test	two.sided	0.00902053
chr17_8350000_8400000	1.1999074750530423	0.20668123902875535	-0.993226	boundary_score	G4	G3	13	8	4.629750465579023	1.94e-4	18.544081613745096	0.656548	1.7432673957793174	T-test	two.sided	0.00913115
chrX_94350000_94400000	1.1701281919983086	0.20796309334983878	-0.962165	boundary_score	G4	G3	13	8	4.850217649789492	1.95e-4	15.44587779127786	0.6572000488503532	1.6830563351462642	T-test	two.sided	0.00914721
chr9_35900000_35950000	-1.74575	-0.558483	1.1872693858457692	boundary_score	G4	G3	13	8	-5.20586	1.97e-4	12.40037477136336	-2.4738	-1.01771	T-test	two.sided	0.00920992
chr2_160000000_160050000	-1.31504	-0.289172	1.0258677725181153	boundary_score	G4	G3	13	8	-4.6089	1.98e-4	18.74248109973699	-1.91279	-0.717289	T-test	two.sided	0.0092256
chrX_137450000_137500000	1.470510164585894	0.6454251949869475	-0.825085	boundary_score	G4	G3	13	8	4.6928306963843225	1.99e-4	17.360969214926538	0.8104397717203728	2.1305805574514154	T-test	two.sided	0.00924119
chr1_201450000_201500000	-1.54805	-0.824108	0.7239431976882361	boundary_score	G4	G3	13	8	-4.81698	2.04e-4	15.576730369253328	-2.23084	-0.865261	T-test	two.sided	0.0094418
chr12_103800000_103850000	-1.61003	-0.432868	1.1771656008530633	boundary_score	G4	G3	13	8	-5.1711	2.05e-4	12.488284372419148	-2.28548	-0.934585	T-test	two.sided	0.00945656
chr2_17350000_17400000	-1.40346	-0.267131	1.1363288815485384	boundary_score	G4	G3	13	8	-4.83538	2.06e-4	15.326481215410794	-2.02096	-0.785956	T-test	two.sided	0.00947123
chr12_53750000_53800000	-1.44501	-0.610968	0.8340404008816781	boundary_score	G4	G3	13	8	-4.59494	2.08e-4	18.59642251918806	-2.10419	-0.78583	T-test	two.sided	0.00953162
chr6_22250000_22300000	1.5274568558886927	0.761665	-0.765792	boundary_score	G4	G3	13	8	4.578195079844881	2.11e-4	18.778434390889778	0.8285877855844734	2.2263259261929123	T-test	two.sided	0.00963729
chr1_12700000_12750000	-1.44325	-0.726333	0.7169152800669898	boundary_score	G4	G3	13	8	-4.99433	2.13e-4	13.626094404584267	-2.06464	-0.821854	T-test	two.sided	0.00969674
chr1_109000000_109050000	1.89319	0.662891	-1.23029	boundary_score	G4	G3	13	8	5.789526968200487	2.16e-4	9.47986	1.1591251711295514	2.6272470211774888	T-test	two.sided	0.00978261
chr19_46050000_46100000	-1.31771	-0.751047	0.5666589001948805	boundary_score	G4	G3	13	8	-5.00557	2.17e-4	13.460438554134958	-1.88445	-0.750964	T-test	two.sided	0.00978261
chr22_44800000_44850000	-1.37615	-0.768187	0.6079665697351546	boundary_score	G4	G3	13	8	-4.59544	2.17e-4	18.25283260096595	-2.00467	-0.747634	T-test	two.sided	0.00978261
chr17_21650000_21700000	-1.37736	-0.400961	0.9764015483828423	boundary_score	G4	G3	13	8	-4.54924	2.2e-4	18.984093375933725	-2.0111	-0.743627	T-test	two.sided	0.00985387
chr2_204050000_204100000	-1.50875	-0.380307	1.1284413905917983	boundary_score	G4	G3	13	8	-4.79827	2.2e-4	15.357889894611054	-2.1776	-0.839903	T-test	two.sided	0.00985387
chr4_121300000_121350000	-1.48099	-0.486104	0.9948900068873165	boundary_score	G4	G3	13	8	-4.90441	2.25e-4	14.15204799305598	-2.12801	-0.833981	T-test	two.sided	0.010045418006430867
chr18_2650000_2700000	1.3788678429298553	0.68779	-0.691078	boundary_score	G4	G3	13	8	4.606445848826036	2.27e-4	17.74610946465632	0.7493440021714963	2.0083916836882145	T-test	two.sided	0.010102227564102565
chr1_117800000_117850000	-1.53608	-0.233328	1.3027491462731697	boundary_score	G4	G3	13	8	-6.07952	2.28e-4	8.533510663702003	-2.11244	-0.959713	T-test	two.sided	0.010114313099041535
chr20_24050000_24100000	-1.52037	-0.449789	1.0705841351708234	boundary_score	G4	G3	13	8	-4.56714	2.29e-4	18.3113	-2.21891	-0.821841	T-test	two.sided	0.010126321656050956
chr7_125800000_125850000	1.567219547903766	0.5575382328405764	-1.00968	boundary_score	G4	G3	13	8	5.297294108551146	2.3e-4	11.323247993483902	0.9183126358197176	2.2161264599878145	T-test	two.sided	0.0101383
chr9_33800000_33850000	-1.35812	-0.653341	0.7047816971617661	boundary_score	G4	G3	13	8	-4.62038	2.32e-4	17.35795947111478	-1.97731	-0.738932	T-test	two.sided	0.010141708463949843
chr6_151450000_151500000	1.7712118113026274	0.6666035778189957	-1.10461	boundary_score	G4	G3	13	8	5.15611	2.33e-4	12.093912284041034	1.0233964161906766	2.5190272064145782	T-test	two.sided	0.010141708463949843
chr8_107850000_107900000	-1.41441	-0.604051	0.810362	boundary_score	G4	G3	13	8	-4.52467	2.33e-4	18.955092853988234	-2.0688	-0.760028	T-test	two.sided	0.010141708463949843
chr8_90950000_91000000	-1.28979	-0.569594	0.7201973358631455	boundary_score	G4	G3	13	8	-4.56771	2.33e-4	18.197692927100746	-1.88257	-0.697013	T-test	two.sided	0.010141708463949843
chr1_170000000_170050000	1.4858467051883841	0.7013795084257313	-0.784467	boundary_score	G4	G3	13	8	4.534822210331312	2.35e-4	18.712574982587935	0.7993480949758615	2.172345315400907	T-test	two.sided	0.010196796874999999
chr2_169900000_169950000	-1.29231	-0.746151	0.5461593958796345	boundary_score	G4	G3	13	8	-4.5589	2.36e-4	18.242641307993928	-1.88729	-0.69733	T-test	two.sided	0.0102083
chr17_67700000_67750000	1.4640830132628506	0.38568731454566824	-1.0784	boundary_score	G4	G3	13	8	4.720889309361364	2.39e-4	15.787611458530147	0.8059201025296859	2.122245923996015	T-test	two.sided	0.010285185185185185
chr14_99400000_99450000	-1.39315	-0.572793	0.8203587381768949	boundary_score	G4	G3	13	8	-4.59381	2.4e-4	17.53136469785658	-2.03151	-0.754789	T-test	two.sided	0.010285185185185185
chr15_75350000_75400000	-1.42061	-0.452483	0.9681276088702235	boundary_score	G4	G3	13	8	-4.52413	2.4e-4	18.717758709790463	-2.07851	-0.762714	T-test	two.sided	0.010285185185185185
chr7_97950000_98000000	-1.46862	-0.684922	0.7836987850138072	boundary_score	G4	G3	13	8	-4.55082	2.41e-4	18.211539756279933	-2.14606	-0.791185	T-test	two.sided	0.0102868
chr4_64150000_64200000	1.5477985810897086	0.4818971873183524	-1.0659	boundary_score	G4	G3	13	8	4.517430234972784	2.42e-4	18.78948119440296	0.8301255028528323	2.2654716593265847	T-test	two.sided	0.0102868
chr1_110150000_110200000	1.4264452732410153	0.4264061400581008	-1.00004	boundary_score	G4	G3	13	8	4.507509696658838	2.43e-4	18.915096191288804	0.7638861732368059	2.089004373245225	T-test	two.sided	0.0102868
chr6_47400000_47450000	-1.18844	-0.833419	0.3550227550395364	boundary_score	G4	G3	13	8	-4.783	2.43e-4	14.98376251563727	-1.7181	-0.658786	T-test	two.sided	0.0102868
chr18_13800000_13850000	-1.30527	-0.122901	1.1823744090242918	boundary_score	G4	G3	13	8	-5.37346	2.44e-4	10.751140832331636	-1.84143	-0.769117	T-test	two.sided	0.010297689969604864
chr1_207000000_207050000	1.6762887297565845	0.5290014127785275	-1.14729	boundary_score	G4	G3	13	8	4.982091561397643	2.45e-4	13.1079	0.9500127066053407	2.4025647529078284	T-test	two.sided	0.010308560606060606
chr4_113900000_113950000	-1.4518	-0.391945	1.059850400745709	boundary_score	G4	G3	13	8	-4.68601	2.46e-4	16.03953288614396	-2.10844	-0.795149	T-test	two.sided	0.010319365558912387
chr19_34250000_34300000	1.454221502831186	0.683452	-0.770769	boundary_score	G4	G3	13	8	4.6285193162046445	2.54e-4	16.616037030655164	0.7901756929827187	2.118267312679653	T-test	two.sided	0.010622861445783132
chr19_40100000_40150000	1.4315145466717194	0.32453322091356623	-1.10698	boundary_score	G4	G3	13	8	4.510164418589145	2.55e-4	18.488264155557165	0.7659473883137325	2.0970817050297064	T-test	two.sided	0.0106327
chr1_117500000_117550000	1.0472605379565048	0.015935304864413885	-1.03133	boundary_score	G4	G3	13	8	5.000080254975766	2.61e-4	12.688753279393522	0.5936431720295057	1.5008779038835038	T-test	two.sided	0.010817865671641792
chr7_84000000_84050000	-1.49504	-0.685306	0.8097342682600308	boundary_score	G4	G3	13	8	-4.65816	2.61e-4	16.039021990988193	-2.17529	-0.81479	T-test	two.sided	0.010817865671641792
chr4_113250000_113300000	-1.26586	-0.804552	0.4613046795781109	boundary_score	G4	G3	13	8	-4.55404	2.63e-4	17.481135116687547	-1.85108	-0.680632	T-test	two.sided	0.0108361
chr5_62200000_62250000	-1.34498	-0.251769	1.093210890355651	boundary_score	G4	G3	13	8	-4.64498	2.63e-4	16.165129688147353	-1.9583	-0.731659	T-test	two.sided	0.0108361
chr1_199650000_199700000	-1.05236	0.0339171	1.086272369372911	boundary_score	G4	G3	13	8	-4.57775	2.66e-4	17.037697126400552	-1.53729	-0.567422	T-test	two.sided	0.0109272
chr1_170100000_170150000	1.192475190916067	0.7741300234480706	-0.418345	boundary_score	G4	G3	13	8	4.462332883232169	2.68e-4	18.974050839776915	0.6331017930639957	1.7518485887681383	T-test	two.sided	0.0109769
chr4_168150000_168200000	-1.33445	-0.778514	0.5559312907837132	boundary_score	G4	G3	13	8	-4.45994	2.69e-4	18.972675644777475	-1.96075	-0.708138	T-test	two.sided	0.010985485294117645
chr16_56900000_56950000	-1.60816	-0.39669	1.2114714773640214	boundary_score	G4	G3	13	8	-4.99056	2.73e-4	12.567592592162526	-2.30676	-0.90956	T-test	two.sided	0.011116143695014664
chr1_12250000_12300000	1.2965988348510147	0.4511432151533097	-0.845456	boundary_score	G4	G3	13	8	4.486660280781447	2.77e-4	18.239779608883325	0.6900255041859993	1.9031721655160303	T-test	two.sided	0.011246038011695908
chr2_177900000_177950000	-1.07375	-0.327707	0.7460470130262279	boundary_score	G4	G3	13	8	-4.46295	2.79e-4	18.60754189991209	-1.57804	-0.569467	T-test	two.sided	0.011268985507246376
chr15_76200000_76250000	-1.25951	-0.236247	1.0232597228769997	boundary_score	G4	G3	13	8	-4.62857	2.8e-4	15.979841168129628	-1.83643	-0.682588	T-test	two.sided	0.011268985507246376
chr8_63350000_63400000	-1.43564	-0.675384	0.7602553574960135	boundary_score	G4	G3	13	8	-4.44126	2.8e-4	18.99630706207961	-2.11222	-0.75906	T-test	two.sided	0.011268985507246376
chr5_108500000_108550000	-1.12417	-0.156768	0.9674031033380076	boundary_score	G4	G3	13	8	-4.49992	2.81e-4	17.894597073718163	-1.64925	-0.599096	T-test	two.sided	0.011276546242774566
chr9_114400000_114450000	1.571551859110809	0.7108739279435548	-0.860678	boundary_score	G4	G3	13	8	4.977079773795985	2.82e-4	12.535595329225503	0.8868206949896171	2.256283023232001	T-test	two.sided	0.0112841
chr4_116200000_116250000	1.4897316149568771	0.5166324669632716	-0.973099	boundary_score	G4	G3	13	8	5.081450248004504	2.84e-4	11.803368275432303	0.8497856390625275	2.1296775908512267	T-test	two.sided	0.011306357142857142
chr11_50350000_50400000	1.2770692824820695	0.42539917443740793	-0.85167	boundary_score	G4	G3	13	8	4.519556563635001	2.85e-4	17.448675888198828	0.6820745005938048	1.8720640643703343	T-test	two.sided	0.011306357142857142
chr7_22100000_22150000	-1.17562	-0.253927	0.921688	boundary_score	G4	G3	13	8	-4.55053	2.85e-4	16.95216146167898	-1.7208	-0.630434	T-test	two.sided	0.011306357142857142
chr4_23800000_23850000	1.6373290341429456	0.49720886594614483	-1.14012	boundary_score	G4	G3	13	8	5.413934755702555	2.87e-4	10.080408512200137	0.9642038673929443	2.3104542008929467	T-test	two.sided	0.0113283
chr19_46000000_46050000	-1.56296	-0.673187	0.8897763215622474	boundary_score	G4	G3	13	8	-4.86015	2.88e-4	13.370304629478731	-2.25576	-0.870166	T-test	two.sided	0.0113283
chr8_93350000_93400000	1.4788531327259946	0.6991382415321592	-0.779715	boundary_score	G4	G3	13	8	4.516560225646506	2.88e-4	17.40977892507708	0.7892747159647071	2.1684315494872815	T-test	two.sided	0.0113283
chr8_63400000_63450000	-1.44193	-0.559328	0.8825973191272262	boundary_score	G4	G3	13	8	-4.58562	2.9e-4	16.32179686269654	-2.10745	-0.776398	T-test	two.sided	0.011363980446927375
chr2_239000000_239050000	-0.872688	0.022409275350269514	0.8950977682170023	boundary_score	G4	G3	13	8	-4.50616	2.92e-4	17.498896569831118	-1.2804	-0.464975	T-test	two.sided	0.011363980446927375
chr8_51850000_51900000	1.537634754080135	0.817001	-0.720634	boundary_score	G4	G3	13	8	4.629823273487126	2.92e-4	15.700824993041014	0.8324900565929119	2.2427794515673583	T-test	two.sided	0.011363980446927375
chr1_166800000_166850000	0.9398792162717212	-0.0538725	-0.993752	boundary_score	G4	G3	13	8	4.468425067058107	2.93e-4	18.11900949858503	0.4981836118096378	1.3815748207338043	T-test	two.sided	0.011363980446927375
chr5_50400000_50450000	1.343445739625186	0.5173503127434279	-0.826095	boundary_score	G4	G3	13	8	4.4981	2.93e-4	17.598743948687897	0.7149366097574359	1.971954869492936	T-test	two.sided	0.011363980446927375
chr13_19450000_19500000	-1.33982	-0.502372	0.837445	boundary_score	G4	G3	13	8	-4.44933	2.94e-4	18.436903686311187	-1.97139	-0.708244	T-test	two.sided	0.011371002785515321
chr17_62700000_62750000	1.411766950951717	0.5949835547299271	-0.816783	boundary_score	G4	G3	13	8	4.432960341623301	2.97e-4	18.67020719575671	0.7444027880480603	2.079131113855374	T-test	two.sided	0.0114551
chr12_47700000_47750000	1.2534924317311715	0.6260940777541518	-0.627398	boundary_score	G4	G3	13	8	4.9333631853649464	3e-4	12.597542437948146	0.7027876971022511	1.8041971663600924	T-test	two.sided	0.011506906077348066
chr5_132350000_132400000	1.4641283149538642	0.7760907468275412	-0.688038	boundary_score	G4	G3	13	8	4.775536297882023	3e-4	13.932604986360124	0.8062611362655373	2.121995493642191	T-test	two.sided	0.011506906077348066
chr2_210250000_210300000	-1.1772	-0.765399	0.41179650608436474	boundary_score	G4	G3	13	8	-4.76182	3.02e-4	14.029601978681479	-1.70731	-0.647076	T-test	two.sided	0.0115265
chr1_247350000_247400000	-1.40758	-0.500358	0.90722	boundary_score	G4	G3	13	8	-4.43933	3.03e-4	18.36802702171416	-2.07276	-0.742394	T-test	two.sided	0.0115265
chr10_44350000_44400000	-1.29581	-0.19793	1.0978813859937953	boundary_score	G4	G3	13	8	-4.4205	3.03e-4	18.73198918922313	-1.90995	-0.681674	T-test	two.sided	0.0115265
chr8_127750000_127800000	-1.46312	-0.429637	1.0334859178664535	boundary_score	G4	G3	13	8	-4.54366	3.04e-4	16.59697870032972	-2.14377	-0.782474	T-test	two.sided	0.011532896174863388
chr7_125700000_125750000	1.6669454757016169	0.808669	-0.858276	boundary_score	G4	G3	13	8	5.631687406072912	3.05e-4	9.123580346640086	0.9987405987918756	2.3351503526113584	T-test	two.sided	0.011539305177111716
chrX_107800000_107850000	-1.2037	-0.747001	0.4566966692720122	boundary_score	G4	G3	13	8	-4.78147	3.06e-4	13.777044201433291	-1.74445	-0.662944	T-test	two.sided	0.011545679347826087
chr13_60450000_60500000	-0.974092	0.020482677868919965	0.9945751450445561	boundary_score	G4	G3	13	8	-4.42423	3.11e-4	18.430471811289706	-1.43588	-0.512301	T-test	two.sided	0.011645483870967742
chr14_76800000_76850000	1.6499107602583463	0.6254476097317033	-1.02446	boundary_score	G4	G3	13	8	4.882681704446584	3.11e-4	12.824682864524537	0.9188831701577466	2.380938350358946	T-test	two.sided	0.011645483870967742
chr17_62650000_62700000	1.6581345819977138	0.576352	-1.08178	boundary_score	G4	G3	13	8	5.007605136081722	3.12e-4	11.914853856179139	0.9361067280050696	2.3801624359903584	T-test	two.sided	0.011645483870967742
chr2_164700000_164750000	-1.49624	-0.405981	1.0902574851774849	boundary_score	G4	G3	13	8	-4.49931	3.12e-4	17.097376219820664	-2.19755	-0.794927	T-test	two.sided	0.011645483870967742
chr4_100400000_100450000	1.100430399963131	0.13955221519222555	-0.960878	boundary_score	G4	G3	13	8	4.4305242003199226	3.15e-4	18.214343674450753	0.5790541962935447	1.6218066036327177	T-test	two.sided	0.0117062
chr8_74100000_74150000	-1.04717	-0.431075	0.6160940196286263	boundary_score	G4	G3	13	8	-4.38704	3.17e-4	18.990364080388996	-1.54678	-0.547555	T-test	two.sided	0.0117062
chr9_105900000_105950000	-1.51774	-0.58516	0.932583	boundary_score	G4	G3	13	8	-4.40006	3.17e-4	18.72907214697277	-2.24041	-0.795074	T-test	two.sided	0.0117062
chrX_12100000_12150000	-1.32396	-0.168359	1.1556016786475947	boundary_score	G4	G3	13	8	-4.63922	3.17e-4	15.08398713254544	-1.93195	-0.715973	T-test	two.sided	0.0117062
chr11_33100000_33150000	0.7840460582755144	0.10133156612882767	-0.682714	boundary_score	G4	G3	13	8	4.62518	3.21e-4	15.168098655045348	0.42307816404771714	1.1450139525033118	T-test	two.sided	0.011771272965879265
chr2_97700000_97750000	-1.43952	-0.692793	0.7467222222659043	boundary_score	G4	G3	13	8	-4.51839	3.22e-4	16.569972250969276	-2.11301	-0.766017	T-test	two.sided	0.011771272965879265
chr10_130600000_130650000	1.2852619735689366	0.2667160418995725	-1.01855	boundary_score	G4	G3	13	8	4.387761897399561	3.23e-4	18.802364083406147	0.6717374991554297	1.898786447982444	T-test	two.sided	0.011771272965879265
chr7_120750000_120800000	-1.50415	-0.37537	1.1287793361608387	boundary_score	G4	G3	13	8	-4.77852	3.23e-4	13.53710896806784	-2.18144	-0.826856	T-test	two.sided	0.011771272965879265
chr8_37100000_37150000	1.0163326070055443	0.8370022594816262	-0.17933	boundary_score	G4	G3	13	8	4.4031512596054245	3.23e-4	18.504643282508034	0.5323453068478522	1.5003199071632365	T-test	two.sided	0.011771272965879265
chr7_139300000_139350000	1.3042807761041388	0.6934232893296033	-0.610857	boundary_score	G4	G3	13	8	4.374759897928123	3.27e-4	18.977286824306418	0.6802208828415848	1.928340669366693	T-test	two.sided	0.011885850785340314
chr4_23700000_23750000	1.6149710440463356	0.8466428780674512	-0.768328	boundary_score	G4	G3	13	8	4.74553	3.29e-4	13.74599644748894	0.8838021596840498	2.346139928408621	T-test	two.sided	0.011896263020833332
chr4_65550000_65600000	1.3919241754832874	0.7622932616921407	-0.629631	boundary_score	G4	G3	13	8	4.620388302717178	3.29e-4	15.075793674669908	0.750091	2.0337571498413958	T-test	two.sided	0.011896263020833332
chr8_92800000_92850000	1.4652927586788418	0.4534418115899459	-1.01185	boundary_score	G4	G3	13	8	4.818347338633572	3.32e-4	13.048005387496323	0.8085553290097246	2.1220301883479586	T-test	two.sided	0.011973558441558441
chr12_13250000_13300000	-1.32909	-0.393407	0.9356858208673067	boundary_score	G4	G3	13	8	-4.37759	3.36e-4	18.667911673562916	-1.96533	-0.692858	T-test	two.sided	0.0120864
chr16_69800000_69850000	-1.54803	-0.716356	0.8316724665296676	boundary_score	G4	G3	13	8	-4.59389	3.38e-4	15.235978473275722	-2.26531	-0.83075	T-test	two.sided	0.012113954081632652
chr10_29900000_29950000	-1.44811	-0.310932	1.1371748000061606	boundary_score	G4	G3	13	8	-4.44839	3.4e-4	17.286793541359273	-2.13406	-0.762155	T-test	two.sided	0.012113954081632652
chr17_37100000_37150000	-1.24822	-0.739872	0.5083516302277266	boundary_score	G4	G3	13	8	-4.52802	3.41e-4	16.0477	-1.83247	-0.663978	T-test	two.sided	0.012113954081632652
chr16_53700000_53750000	1.425158705361349	0.6324584907598613	-0.7927	boundary_score	G4	G3	13	8	4.41546	3.42e-4	17.811754080032465	0.7465386329612289	2.1037787777614696	T-test	two.sided	0.012113954081632652
chr17_37600000_37650000	-1.20033	-0.344517	0.8558134508945653	boundary_score	G4	G3	13	8	-4.45592	3.42e-4	17.114853242058487	-1.76838	-0.632281	T-test	two.sided	0.012113954081632652
chr22_30400000_30450000	1.410337892492442	0.42084074473512856	-0.989497	boundary_score	G4	G3	13	8	4.37305	3.42e-4	18.602944169718864	0.734348	2.0863279134814827	T-test	two.sided	0.012113954081632652
chr4_180100000_180150000	1.4716023407404635	0.6342769101651196	-0.837325	boundary_score	G4	G3	13	8	4.366911380069381	3.48e-4	18.566935627652224	0.7651605324567593	2.1780441490241675	T-test	two.sided	0.012295114503816793
chr4_136850000_136900000	-1.09169	-0.205345	0.8863410470695772	boundary_score	G4	G3	13	8	-4.36315	3.49e-4	18.61955989643157	-1.6161	-0.567273	T-test	two.sided	0.012299149746192893
chrX_118700000_118750000	1.1320690399249722	0.11110370184802928	-1.02097	boundary_score	G4	G3	13	8	4.344019896188482	3.52e-4	18.941623383529375	0.5865047616953687	1.677633318154576	T-test	two.sided	0.0123735
chr13_103800000_103850000	1.580970246497078	0.5205033628613842	-1.06047	boundary_score	G4	G3	13	8	4.761466577479159	3.55e-4	13.213994865642395	0.864833	2.2971076740632483	T-test	two.sided	0.012399788557213931
chr3_65800000_65850000	1.2076007131554798	0.22857515312319387	-0.979026	boundary_score	G4	G3	13	8	4.390342086052236	3.55e-4	17.95506197955677	0.6296206533630592	1.7855807729479003	T-test	two.sided	0.012399788557213931
chr2_21150000_21200000	1.7090645418602288	0.5381936015604232	-1.17087	boundary_score	G4	G3	13	8	4.855532550498755	3.57e-4	12.422266194339972	0.9450409912729844	2.4730880924474734	T-test	two.sided	0.012399788557213931
chr3_126650000_126700000	-1.56083	-0.612604	0.9482257829823515	boundary_score	G4	G3	13	8	-4.84373	3.57e-4	12.51233301987538	-2.25975	-0.861911	T-test	two.sided	0.012399788557213931
chr6_125950000_126000000	-1.36276	-0.284174	1.078587949439146	boundary_score	G4	G3	13	8	-4.34842	3.58e-4	18.699858287563167	-2.01941	-0.706111	T-test	two.sided	0.012399788557213931
chr13_71000000_71050000	1.2096533060070271	0.7089175449047427	-0.500736	boundary_score	G4	G3	13	8	4.559252540329659	3.59e-4	15.288220517366236	0.645068	1.7742388033128633	T-test	two.sided	0.012399788557213931
chr21_31050000_31100000	1.3514452952196105	0.43636578634422757	-0.91508	boundary_score	G4	G3	13	8	4.383830902868673	3.59e-4	17.971694930906345	0.7037009271033657	1.9991896633358555	T-test	two.sided	0.012399788557213931
chr4_7700000_7750000	-1.44686	-0.652618	0.7942415167077405	boundary_score	G4	G3	13	8	-4.33877	3.64e-4	18.749132160358197	-2.14546	-0.748262	T-test	two.sided	0.012541290322580646
chr22_44750000_44800000	-1.34426	-0.759497	0.5847611096223218	boundary_score	G4	G3	13	8	-4.41074	3.65e-4	17.362856438099122	-1.98624	-0.702274	T-test	two.sided	0.012544616336633662
chr11_112550000_112600000	-1.32103	-0.461238	0.8597901917688013	boundary_score	G4	G3	13	8	-4.48583	3.66e-4	16.152316012383768	-1.94484	-0.697217	T-test	two.sided	0.012547925925925926
chr10_95350000_95400000	1.5696489165717031	0.46878250580371567	-1.10087	boundary_score	G4	G3	13	8	4.384063585401429	3.7e-4	17.71786703265555	0.8165854691500264	2.3227123639933795	T-test	two.sided	0.012653817733990148
chr2_124000000_124050000	-1.45803	-0.651193	0.8068321230358463	boundary_score	G4	G3	13	8	-4.3165	3.73e-4	18.975052792987483	-2.16507	-0.750982	T-test	two.sided	0.012725073710073712
chr12_122250000_122300000	1.384581203646727	0.8147953364233389	-0.569786	boundary_score	G4	G3	13	8	4.351922046232877	3.77e-4	18.15923583159352	0.7165844350693429	2.0525779722241118	T-test	two.sided	0.01283
chr22_25400000_25450000	-1.38047	-0.614445	0.7660274149380152	boundary_score	G4	G3	13	8	-4.34964	3.8e-4	18.145505661416518	-2.04687	-0.714073	T-test	two.sided	0.012900488997555014
chr18_26050000_26100000	1.8755442284399986	0.7242130806744215	-1.15133	boundary_score	G4	G3	13	8	5.274941864701878	3.82e-4	9.8274	1.0814230761253636	2.6696653807546338	T-test	two.sided	0.012936756097560977
chr1_91050000_91100000	1.6928843116948913	0.6382199035265594	-1.05466	boundary_score	G4	G3	13	8	4.8171333374417244	3.87e-4	12.36026820656015	0.9296524785582805	2.456116144831502	T-test	two.sided	0.0130742
chr11_59450000_59500000	-1.69349	-0.533911	1.1595745658336711	boundary_score	G4	G3	13	8	-4.79348	3.91e-4	12.503714389934503	-2.45981	-0.927159	T-test	two.sided	0.013097198581560283
chr13_30850000_30900000	-1.68904	-0.491167	1.1978692115338387	boundary_score	G4	G3	13	8	-4.81523	3.92e-4	12.322356265751223	-2.45109	-0.926986	T-test	two.sided	0.013097198581560283
chr2_101250000_101300000	1.5940290018784484	0.4384610908629129	-1.15557	boundary_score	G4	G3	13	8	4.6214133712683605	3.92e-4	14.056292731286264	0.8545218778860398	2.333536125870857	T-test	two.sided	0.013097198581560283
chr20_16750000_16800000	-1.23259	-0.0889893	1.1436055243629613	boundary_score	G4	G3	13	8	-4.61248	3.94e-4	14.117417255936868	-1.8053	-0.659889	T-test	two.sided	0.013097198581560283
chrX_25550000_25600000	1.330401389283551	0.7501673900403225	-0.580234	boundary_score	G4	G3	13	8	4.4838424784862685	3.94e-4	15.68512529223373	0.7003762686721909	1.9604265098949107	T-test	two.sided	0.013097198581560283
chr10_45850000_45900000	1.3779261710824782	0.27933790904543065	-1.09859	boundary_score	G4	G3	13	8	4.587125296795859	3.97e-4	14.355440905866264	0.7351472498623247	2.0207050923026317	T-test	two.sided	0.013097198581560283
chr2_164650000_164700000	-1.60625	-0.481807	1.1244428684303214	boundary_score	G4	G3	13	8	-4.79812	3.97e-4	12.40267610047172	-2.33303	-0.879474	T-test	two.sided	0.013097198581560283
chr4_15450000_15500000	1.3838326355320243	0.18079155492570628	-1.20304	boundary_score	G4	G3	13	8	4.54134	3.97e-4	14.894566014775036	0.7339389781615713	2.0337262929024775	T-test	two.sided	0.013097198581560283
chrX_9800000_9850000	1.3729680602266876	0.6598528096592653	-0.713115	boundary_score	G4	G3	13	8	4.410181985872776	3.98e-4	16.710968686324144	0.7152785053270267	2.0306576151263487	T-test	two.sided	0.013097198581560283
chr1_32800000_32850000	1.107514549043087	0.6408035077734936	-0.466711	boundary_score	G4	G3	13	8	4.2854820595272525	3.99e-4	18.999691539453494	0.5666052401926182	1.648423857893556	T-test	two.sided	0.013097198581560283
chr10_43500000_43550000	1.142090076328593	0.0388389	-1.10325	boundary_score	G4	G3	13	8	4.407969692234297	3.99e-4	16.715053546738606	0.5947332414741076	1.6894469111830788	T-test	two.sided	0.013097198581560283
chr15_34400000_34450000	-1.35683	-0.731374	0.6254547327602679	boundary_score	G4	G3	13	8	-4.46325	3.99e-4	15.880982334498258	-2.00167	-0.711985	T-test	two.sided	0.013097198581560283
chr16_51100000_51150000	1.3578739121825893	0.7946537777921319	-0.56322	boundary_score	G4	G3	13	8	4.348702754518808	4.02e-4	17.670057198004578	0.7009859979591302	2.0147618264060485	T-test	two.sided	0.013164551886792454
chr13_20100000_20150000	-1.33139	-0.299676	1.031711594235007	boundary_score	G4	G3	13	8	-4.28263	4.06e-4	18.89656721368618	-1.98231	-0.680466	T-test	two.sided	0.013264258823529412
chr16_87750000_87800000	1.3766876820578404	0.5268134870978721	-0.849874	boundary_score	G4	G3	13	8	4.378543111136742	4.08e-4	17.03513398363772	0.7134303431413797	2.0399450209743017	T-test	two.sided	0.013298309859154929
chr13_50550000_50600000	1.3563687306698378	0.7218529857004379	-0.634516	boundary_score	G4	G3	13	8	4.276165068973962	4.09e-4	18.97481596005774	0.6924169472487263	2.0203205140909493	T-test	two.sided	0.013299683840749416
chr6_38050000_38100000	1.4323890075874235	0.6886443510547079	-0.743745	boundary_score	G4	G3	13	8	4.285610404561908	4.17e-4	18.59210716974328	0.7317927478216656	2.132985267353181	T-test	two.sided	0.013528142523364485
chr20_23850000_23900000	-1.74632	-0.727768	1.018547944622521	boundary_score	G4	G3	13	8	-5.19504	4.22e-4	9.865454942976946	-2.49669	-0.995938	T-test	two.sided	0.013626674418604651
chr6_37700000_37750000	-1.77113	-0.746001	1.025129480312852	boundary_score	G4	G3	13	8	-5.20837	4.22e-4	9.809075442378171	-2.53082	-1.01144	T-test	two.sided	0.013626674418604651
chr5_108450000_108500000	-1.09345	-0.0922231	1.0012274445432168	boundary_score	G4	G3	13	8	-4.5377	4.28e-4	14.47362459653184	-1.6087	-0.578203	T-test	two.sided	0.013788352668213455
chr10_118500000_118550000	-1.65304	-0.617147	1.035894177920831	boundary_score	G4	G3	13	8	-4.65982	4.31e-4	13.175241989171848	-2.41838	-0.887699	T-test	two.sided	0.013852858796296295
chr6_11550000_11600000	1.2897522755214985	0.3602515361368049	-0.929501	boundary_score	G4	G3	13	8	4.277368027562181	4.33e-4	18.409050377943053	0.6572699523984602	1.9222345986445368	T-test	two.sided	0.013885000000000002
chr21_39150000_39200000	1.0761178185333196	0.0876413	-0.988477	boundary_score	G4	G3	13	8	4.3174281761283835	4.35e-4	17.585538530601113	0.5515775157715771	1.6006581212950621	T-test	two.sided	0.013916993087557604
chr4_168100000_168150000	-1.3265	-0.699321	0.6271768883112387	boundary_score	G4	G3	13	8	-4.38606	4.37e-4	16.38245274907431	-1.96642	-0.686578	T-test	two.sided	0.0139485
chr10_119650000_119700000	1.578107997218833	0.38667837455633103	-1.19143	boundary_score	G4	G3	13	8	4.566990942077068	4.39e-4	13.999295337299563	0.8369808412587102	2.3192351531789557	T-test	two.sided	0.0139485
chr5_1100000_1150000	-1.77656	-0.639511	1.1370540830767482	boundary_score	G4	G3	13	8	-5.07188	4.39e-4	10.312265459515784	-2.55384	-0.999289	T-test	two.sided	0.0139485
chr17_37650000_37700000	-1.15031	-0.263151	0.8871560234524114	boundary_score	G4	G3	13	8	-4.34586	4.45e-4	16.891614042886335	-1.70903	-0.591586	T-test	two.sided	0.014106400911161731
chr13_66600000_66650000	1.5164816548019622	0.8337867100945684	-0.682695	boundary_score	G4	G3	13	8	4.824910458686202	4.46e-4	11.705310263717806	0.8297582021966559	2.203205107407269	T-test	two.sided	0.014106400911161731
chr3_189000000_189050000	-1.36146	-0.737679	0.623786	boundary_score	G4	G3	13	8	-4.57995	4.57e-4	13.640495081214453	-2.00062	-0.722312	T-test	two.sided	0.014386489841986455
chr15_62300000_62350000	-1.38925	-0.684224	0.7050282129025575	boundary_score	G4	G3	13	8	-4.34774	4.58e-4	16.635394461791567	-2.06454	-0.713966	T-test	two.sided	0.014386489841986455
chr1_72150000_72200000	1.5263310749030623	0.5605854952032199	-0.965746	boundary_score	G4	G3	13	8	4.30537	4.59e-4	17.357816818830123	0.7795369985630761	2.2731251512430486	T-test	two.sided	0.014386489841986455
chr17_9700000_9750000	-1.77213	-0.592542	1.1795846298934858	boundary_score	G4	G3	13	8	-4.79831	4.59e-4	11.771535857555435	-2.57855	-0.965705	T-test	two.sided	0.014386489841986455
chr10_127100000_127150000	-1.73152	-0.543779	1.1877380410405372	boundary_score	G4	G3	13	8	-4.9715	4.63e-4	10.657717739881932	-2.50111	-0.961923	T-test	two.sided	0.0144466
chr5_163950000_164000000	-1.1131	-0.0105274	1.1025766074082965	boundary_score	G4	G3	13	8	-4.25404	4.63e-4	18.27336308680112	-1.66224	-0.563969	T-test	two.sided	0.0144466
chr8_56950000_57000000	1.2395468623867734	0.18750837805825238	-1.05204	boundary_score	G4	G3	13	8	4.268130045628441	4.68e-4	17.889018938820396	0.629127	1.849966375358248	T-test	two.sided	0.014569910313901344
chr4_15500000_15550000	1.2289085699527482	0.15460853806477123	-1.0743	boundary_score	G4	G3	13	8	4.218204741167992	4.71e-4	18.89467151352339	0.6189083063668555	1.8389088335386412	T-test	two.sided	0.014630503355704698
chr8_93400000_93450000	1.6330942481532171	0.7506645567132431	-0.88243	boundary_score	G4	G3	13	8	4.594642455994865	4.76e-4	13.280651664731764	0.8668710442573937	2.3993174520490403	T-test	two.sided	0.014748955555555556
chr5_64800000_64850000	-1.37588	-0.738157	0.6377282969272896	boundary_score	G4	G3	13	8	-4.21231	4.78e-4	18.877885611185945	-2.05984	-0.691932	T-test	two.sided	0.014748955555555556
chr8_32250000_32300000	-1.38573	-0.369355	1.0163752383574074	boundary_score	G4	G3	13	8	-4.36074	4.78e-4	16.116144391691357	-2.05899	-0.712473	T-test	two.sided	0.014748955555555556
chr6_154100000_154150000	-1.27639	-0.299032	0.977355	boundary_score	G4	G3	13	8	-4.20894	4.8e-4	18.903306913956364	-1.91133	-0.641446	T-test	two.sided	0.014777827050997784
chr1_166450000_166500000	-0.953212	-0.182214	0.7709983715216502	boundary_score	G4	G3	13	8	-4.23128	4.82e-4	18.386955333519197	-1.42579	-0.480635	T-test	two.sided	0.014806570796460177
chr9_28200000_28250000	-1.3775	-0.836498	0.5410028532239299	boundary_score	G4	G3	13	8	-5.01036	4.85e-4	10.287678454003032	-1.98777	-0.767232	T-test	two.sided	0.014838476394849785
chr19_39700000_39750000	-1.5805	-0.492472	1.088030783336243	boundary_score	G4	G3	13	8	-4.38321	4.86e-4	15.647987882443262	-2.3463	-0.814706	T-test	two.sided	0.014838476394849785
chr5_11200000_11250000	1.3496214610284865	0.6495483610043091	-0.700073	boundary_score	G4	G3	13	8	4.198571065214327	4.87e-4	18.999924442639884	0.6768232878619184	2.0224196341950544	T-test	two.sided	0.014838476394849785
chr3_119200000_119250000	1.4236890807521239	0.5376773628401196	-0.886012	boundary_score	G4	G3	13	8	4.261791607913411	4.89e-4	17.627969607930343	0.7207943278234912	2.1265838336807565	T-test	two.sided	0.014838476394849785
chr9_1950000_2000000	-1.34751	-0.391595	0.955912	boundary_score	G4	G3	13	8	-4.49354	4.89e-4	14.189649571898137	-1.98987	-0.705141	T-test	two.sided	0.014838476394849785
chr17_37450000_37500000	1.4631107475363843	0.7042559536306273	-0.758855	boundary_score	G4	G3	13	8	4.197588684764459	4.92e-4	18.92152610728022	0.7333618249042282	2.1928596701685406	T-test	two.sided	0.014838476394849785
chr20_23950000_24000000	-1.55267	-0.511055	1.04162	boundary_score	G4	G3	13	8	-4.29035	4.93e-4	17.04082683662512	-2.31607	-0.789271	T-test	two.sided	0.014838476394849785
chr16_70300000_70350000	1.5887021391228355	0.6943169633646507	-0.894385	boundary_score	G4	G3	13	8	4.541569478729896	4.95e-4	13.603185916974567	0.8363684098309007	2.3410358684147705	T-test	two.sided	0.014838476394849785
chrX_46700000_46750000	-1.68334	-0.619144	1.0641979417589271	boundary_score	G4	G3	13	8	-4.52356	4.95e-4	13.792660907579222	-2.4826	-0.88408	T-test	two.sided	0.014838476394849785
chr10_123050000_123100000	1.4385140974656856	0.32280651485012607	-1.11571	boundary_score	G4	G3	13	8	4.606248912993638	4.96e-4	12.954916225359616	0.7636003954018982	2.1134277995294726	T-test	two.sided	0.014838476394849785
chr4_47400000_47450000	1.4252895698075572	0.47142120192742815	-0.953868	boundary_score	G4	G3	13	8	4.911476404749155	4.96e-4	10.746773017478915	0.7847320177674618	2.0658471218476526	T-test	two.sided	0.014838476394849785
chr6_52150000_52200000	1.3538684725408685	0.26544792341354706	-1.08842	boundary_score	G4	G3	13	8	4.295065260768045	4.97e-4	16.88421283938154	0.6884756263682601	2.019261318713477	T-test	two.sided	0.014838476394849785
chr1_14600000_14650000	0.9788398036329582	-0.0180845	-0.996924	boundary_score	G4	G3	13	8	4.352543977989982	4.98e-4	15.939489747738783	0.5019490246805222	1.4557305825853943	T-test	two.sided	0.014838476394849785
chr10_119950000_120000000	1.4904916905940755	0.4410354043376938	-1.04946	boundary_score	G4	G3	13	8	4.617480899030685	4.98e-4	12.837312311457275	0.7922398273774593	2.1887435538106916	T-test	two.sided	0.014838476394849785
chr4_164750000_164800000	-1.22416	-0.280061	0.9440958028945956	boundary_score	G4	G3	13	8	-4.19692	5e-4	18.782175636890408	-1.83513	-0.613184	T-test	two.sided	0.014866167023554604
chr10_131900000_131950000	1.5156168997658126	0.36359585620886187	-1.15202	boundary_score	G4	G3	13	8	4.3249296072445205	5.06e-4	16.244133343278936	0.7736292648874583	2.257604534644167	T-test	two.sided	0.015007617021276596
chr16_12850000_12900000	-1.33707	-0.561658	0.7754086284619033	boundary_score	G4	G3	13	8	-4.18145	5.08e-4	18.969801505262534	-2.00641	-0.667726	T-test	two.sided	0.015007617021276596
chr7_83800000_83850000	1.2475560923765006	0.2703233281793003	-0.977233	boundary_score	G4	G3	13	8	4.1839802504682835	5.08e-4	18.910392312060647	0.6232695389682602	1.8718426457847408	T-test	two.sided	0.015007617021276596
chr6_10850000_10900000	1.1248514108145242	0.013082509505438543	-1.11177	boundary_score	G4	G3	13	8	4.196605840565347	5.11e-4	18.563202587670283	0.5629458418537411	1.6867569797753073	T-test	two.sided	0.0150323
chr7_56150000_56200000	-1.2883	-0.429661	0.8586348314842386	boundary_score	G4	G3	13	8	-4.21221	5.11e-4	18.240289959935254	-1.93025	-0.64634	T-test	two.sided	0.0150323
chr16_72100000_72150000	-1.29157	-0.260297	1.0312707314718046	boundary_score	G4	G3	13	8	-4.39403	5.14e-4	15.115380761528082	-1.91766	-0.665472	T-test	two.sided	0.015086023206751056
chr2_28500000_28550000	-1.11906	-0.390715	0.7283494198566137	boundary_score	G4	G3	13	8	-4.25661	5.15e-4	17.27818790504029	-1.67306	-0.565072	T-test	two.sided	0.015086023206751056
chr7_97850000_97900000	-1.42032	-0.585244	0.8350744822866989	boundary_score	G4	G3	13	8	-4.21528	5.2e-4	17.99627094244058	-2.12823	-0.712413	T-test	two.sided	0.015184012474012474
chr2_73300000_73350000	1.3041228310357469	0.27851832492642675	-1.0256	boundary_score	G4	G3	13	8	4.2749179449956065	5.23e-4	16.815371779797886	0.6599556670482463	1.9482899950232477	T-test	two.sided	0.015184012474012474
chr4_29750000_29800000	0.9460626703621011	0.3734857556804941	-0.572577	boundary_score	G4	G3	13	8	4.293999935082202	5.23e-4	16.49022189146923	0.4801268074438604	1.411998533280342	T-test	two.sided	0.015184012474012474
chr8_120800000_120850000	-1.81134	-0.544655	1.2666869302862134	boundary_score	G4	G3	13	8	-5.18422	5.24e-4	9.27259	-2.5982	-1.02448	T-test	two.sided	0.015184012474012474
chr14_94250000_94300000	-1.58568	-0.594949	0.990735	boundary_score	G4	G3	13	8	-5.58518	5.25e-4	7.9746723588301665	-2.24074	-0.930626	T-test	two.sided	0.015184012474012474
chr6_27800000_27850000	1.0809109703793072	0.7349775811151095	-0.345933	boundary_score	G4	G3	13	8	4.306323258126048	5.25e-4	16.26821085443046	0.5495151044273741	1.61231	T-test	two.sided	0.015184012474012474
chr14_23100000_23150000	1.2622166214887975	0.5560028820287694	-0.706214	boundary_score	G4	G3	13	8	4.174230618085916	5.26e-4	18.78853094285583	0.6288391310216481	1.895594111955947	T-test	two.sided	0.015184012474012474
chr4_154300000_154350000	1.4555766276791433	0.6399949717545466	-0.815582	boundary_score	G4	G3	13	8	4.167588116016347	5.28e-4	18.88710681007446	0.7242687855438038	2.186884469814483	T-test	two.sided	0.0152101
chr11_7050000_7100000	1.7396537432633625	0.719938	-1.01972	boundary_score	G4	G3	13	8	5.067761577801209	5.31e-4	9.722733397783067	0.9718145775333507	2.5074929089933744	T-test	two.sided	0.015264875776397516
chr2_28750000_28800000	-1.36036	-0.20166	1.1586993230880722	boundary_score	G4	G3	13	8	-4.3064	5.35e-4	16.114119330323312	-2.02964	-0.691082	T-test	two.sided	0.015348088842975206
chr16_88600000_88650000	-1.19425	-0.443138	0.7511108290603863	boundary_score	G4	G3	13	8	-4.20752	5.4e-4	17.81405431770402	-1.79101	-0.597484	T-test	two.sided	0.015418312883435583
chr8_60550000_60600000	1.4563177971221768	0.3052621145366315	-1.15106	boundary_score	G4	G3	13	8	4.342635194376481	5.4e-4	15.501976103332849	0.7435394563395462	2.1690961379048073	T-test	two.sided	0.015418312883435583
chrX_53950000_54000000	-1.32333	-0.27187	1.0514639243819421	boundary_score	G4	G3	13	8	-4.24639	5.41e-4	17.052581731899153	-1.98068	-0.66599	T-test	two.sided	0.015418312883435583
chr15_96900000_96950000	1.1119486140711536	0.29844375957926644	-0.813505	boundary_score	G4	G3	13	8	4.27809	5.42e-4	16.4838	0.5622606432307948	1.6616365849115122	T-test	two.sided	0.015418312883435583
chr7_93200000_93250000	-0.982865	-0.117124	0.86574	boundary_score	G4	G3	13	8	-4.15797	5.43e-4	18.84028251507145	-1.4779	-0.48783	T-test	two.sided	0.015418312883435583
chr11_59150000_59200000	1.077449025317871	0.11797790149549135	-0.959471	boundary_score	G4	G3	13	8	4.148480447898619	5.52e-4	18.883994725538987	0.5336198435765637	1.6212782070591782	T-test	two.sided	0.015606514227642277
chr16_82700000_82750000	1.4612417940236997	0.3005329220606607	-1.16071	boundary_score	G4	G3	13	8	4.341713670394817	5.52e-4	15.360927853478424	0.7453490343497403	2.177134553697659	T-test	two.sided	0.015606514227642277
chr9_82500000_82550000	1.4793494331714836	0.8455611440290289	-0.633788	boundary_score	G4	G3	13	8	4.734000293264677	5.53e-4	11.435707918376746	0.7947372575178534	2.1639616088251135	T-test	two.sided	0.015606514227642277
chr10_119700000_119750000	1.6331711107516778	0.4672199859181357	-1.16595	boundary_score	G4	G3	13	8	4.568001265365424	5.6e-4	12.692922655895583	0.8588831728354188	2.4074590486679366	T-test	two.sided	0.015740080971659916
chrX_146250000_146300000	1.564217161841858	0.5806841689700775	-0.983533	boundary_score	G4	G3	13	8	4.646584230348525	5.6e-4	12.029533966992943	0.8309454805042066	2.2974888431795097	T-test	two.sided	0.015740080971659916
chr1_115050000_115100000	-1.09006	-0.730455	0.3596029670294322	boundary_score	G4	G3	13	8	-4.20132	5.65e-4	17.535898780023558	-1.63619	-0.543925	T-test	two.sided	0.015844576612903224
chrX_136550000_136600000	1.5373593380124864	0.6736463588757022	-0.863713	boundary_score	G4	G3	13	8	4.360224692814084	5.66e-4	14.923374938739814	0.7855013245743593	2.2892173514506133	T-test	two.sided	0.015844576612903224
chr12_6550000_6600000	1.000900173095912	0.7828422895511822	-0.218058	boundary_score	G4	G3	13	8	4.130768154596661	5.68e-4	18.999999622974354	0.4937528187149626	1.508047527476861	T-test	two.sided	0.015860621242484968
chr17_35600000_35650000	1.2685226295392553	0.2936375913205561	-0.974885	boundary_score	G4	G3	13	8	4.4926770392725794	5.69e-4	13.33258221565409	0.6600783648171621	1.8769668942613482	T-test	two.sided	0.015860621242484968
chr4_168950000_169000000	-0.816416	0.0827446	0.8991608716608517	boundary_score	G4	G3	13	8	-4.23014	5.7e-4	16.911173672233577	-1.22377	-0.409059	T-test	two.sided	0.015860621242484968
chr2_210200000_210250000	-1.38898	-0.719275	0.669705	boundary_score	G4	G3	13	8	-4.41044	5.72e-4	14.22016072661337	-2.06346	-0.714503	T-test	two.sided	0.015876474103585655
chr22_35600000_35650000	-1.31053	-0.30357	1.0069582887110644	boundary_score	G4	G3	13	8	-4.13345	5.74e-4	18.831175110103267	-1.97453	-0.646523	T-test	two.sided	0.015876474103585655
chr3_80700000_80750000	-0.912946	0.12467676631613023	1.0376228552317264	boundary_score	G4	G3	13	8	-4.29798	5.74e-4	15.720906252779324	-1.36389	-0.462	T-test	two.sided	0.015876474103585655
chr15_68250000_68300000	1.258831231665873	0.26009995367654665	-0.998731	boundary_score	G4	G3	13	8	4.12086	5.82e-4	18.995663032345277	0.6194492807777665	1.8982131825539799	T-test	two.sided	0.0160021
chr2_131850000_131900000	1.1411980873569516	0.021013428359242203	-1.12018	boundary_score	G4	G3	13	8	4.8989251231233615	5.82e-4	10.243087806144642	0.623821	1.658575236878832	T-test	two.sided	0.0160021
chr6_103200000_103250000	-1.42685	-0.340453	1.0863961463524328	boundary_score	G4	G3	13	8	-4.19002	5.82e-4	17.488366779220996	-2.14379	-0.709907	T-test	two.sided	0.0160021
chr2_233350000_233400000	1.59498	0.34571230470669007	-1.24927	boundary_score	G4	G3	13	8	4.632880175954274	5.85e-4	11.934962531016705	0.8444193834150953	2.3455462984046047	T-test	two.sided	0.016021153846153848
chr7_81300000_81350000	1.4992965636463769	0.59879235922406715	-0.900504	boundary_score	G4	G3	13	8	4.318944719258175	5.85e-4	15.276510094464838	0.7605410071321201	2.2380521201606336	T-test	two.sided	0.016021153846153848
chr17_50350000_50400000	-1.28852	-0.20366	1.0848558776060258	boundary_score	G4	G3	13	8	-4.21775	5.89e-4	16.85749459876998	-1.93348	-0.643556	T-test	two.sided	0.016063039215686276
chr4_164700000_164750000	-1.23614	-0.498405	0.737735	boundary_score	G4	G3	13	8	-4.11525	5.9e-4	18.97341820727509	-1.8649	-0.607378	T-test	two.sided	0.016063039215686276
chr7_99500000_99550000	1.3230466381983406	0.5282264390017462	-0.79482	boundary_score	G4	G3	13	8	4.116933676124903	5.9e-4	18.945673131432297	0.650287	1.9958060746313437	T-test	two.sided	0.016063039215686276
chr16_11850000_11900000	1.5537731812920823	0.5597526008516415	-0.994021	boundary_score	G4	G3	13	8	4.595687002289894	5.95e-4	12.160595230971012	0.8182076283929122	2.2893387341912526	T-test	two.sided	0.016163007812499998
chr9_27300000_27350000	-1.74537	-0.691732	1.0536389824495205	boundary_score	G4	G3	13	8	-4.63198	5.96e-4	11.861253837156838	-2.56743	-0.923308	T-test	two.sided	0.016163007812499998
chr12_78000000_78050000	-1.33296	-0.66029	0.6726685954970939	boundary_score	G4	G3	13	8	-4.12652	6.01e-4	18.517579232883175	-2.01025	-0.65567	T-test	two.sided	0.016266832358674464
chr2_161150000_161200000	-1.45049	-0.432018	1.01847	boundary_score	G4	G3	13	8	-4.35786	6.03e-4	14.531865097364207	-2.16192	-0.739051	T-test	two.sided	0.016284543689320388
chr5_95900000_95950000	-1.29804	-0.308778	0.9892661660045292	boundary_score	G4	G3	13	8	-4.11978	6.04e-4	18.625566315801866	-1.9584	-0.637684	T-test	two.sided	0.016284543689320388
chr1_72100000_72150000	1.5015990249763487	0.5263258873240527	-0.975273	boundary_score	G4	G3	13	8	4.210019716842732	6.07e-4	16.74139484592551	0.7481989876615328	2.2549990622911644	T-test	two.sided	0.016333711240310078
chr6_119750000_119800000	-1.7243	-0.455357	1.268947692880268	boundary_score	G4	G3	13	8	-5.13759	6.12e-4	9.004105364365259	-2.48349	-0.96512	T-test	two.sided	0.016436402321083173
chr3_28850000_28900000	1.4827503819749044	0.850598	-0.632153	boundary_score	G4	G3	13	8	4.619596390319948	6.15e-4	11.816218400750895	0.7822092599674517	2.1832915039823573	T-test	two.sided	0.016453323699421967
chr4_13350000_13400000	1.1511897464570364	0.3491712816493279	-0.802018	boundary_score	G4	G3	13	8	4.2639328236598635	6.15e-4	15.725653073572238	0.578039	1.7243408977535988	T-test	two.sided	0.016453323699421967
chr13_71350000_71400000	-1.34845	-0.714509	0.6339400744621393	boundary_score	G4	G3	13	8	-4.09415	6.24e-4	18.895459349655216	-2.03807	-0.658832	T-test	two.sided	0.016662
chr15_62750000_62800000	-1.69746	-0.733243	0.9642162151938451	boundary_score	G4	G3	13	8	-4.57712	6.3e-4	12.043623134439125	-2.50516	-0.889754	T-test	two.sided	0.016767790476190477
chr18_25350000_25400000	1.6905316738190057	0.6351639054363878	-1.05537	boundary_score	G4	G3	13	8	4.395384469317539	6.31e-4	13.799796261649728	0.8644899354177411	2.5165734122202705	T-test	two.sided	0.016767790476190477
chr17_59700000_59750000	1.084548398118485	0.7536992678237551	-0.330849	boundary_score	G4	G3	13	8	4.163641471963057	6.32e-4	17.265861005083444	0.5356259987630864	1.6334707974738836	T-test	two.sided	0.016767790476190477
chr13_71900000_71950000	-1.35234	-0.874828	0.4775150193726095	boundary_score	G4	G3	13	8	-4.38584	6.33e-4	13.888744506457776	-2.01417	-0.690515	T-test	two.sided	0.016767790476190477
chr2_97800000_97850000	-1.20611	-0.753506	0.4526027472499452	boundary_score	G4	G3	13	8	-4.14589	6.34e-4	17.580517549887904	-1.81835	-0.593868	T-test	two.sided	0.016767790476190477
chr14_36450000_36500000	-1.43798	-0.474955	0.9630225635027837	boundary_score	G4	G3	13	8	-4.09108	6.39e-4	18.715291406161604	-2.17441	-0.70154	T-test	two.sided	0.016867899239543727
chr8_25450000_25500000	1.1361082287207078	0.0576378	-1.07847	boundary_score	G4	G3	13	8	4.103778454544607	6.41e-4	18.38988442886118	0.5553622834954429	1.7168541739459726	T-test	two.sided	0.0168886
chr2_227300000_227350000	1.6969075542511274	0.46179469896313535	-1.23511	boundary_score	G4	G3	13	8	4.853431120458373	6.47e-4	10.112262082143873	0.9190529404813591	2.4747621680208955	T-test	two.sided	0.0170144
chr5_92850000_92900000	1.4307319592968422	0.37513452984316137	-1.0556	boundary_score	G4	G3	13	8	4.280801909776856	0.000649	15.086244580684198	0.7187122614354907	2.1427516571581937	T-test	two.sided	0.0170347
chr3_138950000_139000000	-1.19587	-0.137552	1.0583154141042712	boundary_score	G4	G3	13	8	-4.08334	6.56e-4	18.629379396517226	-1.80967	-0.582068	T-test	two.sided	0.017167382739212006
chr9_124050000_124100000	-0.774477	0.12372766996324588	0.8982049740130437	boundary_score	G4	G3	13	8	-4.17307	6.57e-4	16.739177357927908	-1.1665	-0.382452	T-test	two.sided	0.017167382739212006
chr8_83200000_83250000	1.2861631134007294	0.7837415563180699	-0.502422	boundary_score	G4	G3	13	8	4.105047784782012	6.58e-4	18.107773409819945	0.628199	1.9441277101726409	T-test	two.sided	0.017167382739212006
chr18_26150000_26200000	1.4797003421682773	0.6817343241681697	-0.797966	boundary_score	G4	G3	13	8	4.505791794985595	6.59e-4	12.436994559084216	0.7669574764829058	2.192443207853649	T-test	two.sided	0.017167382739212006
chr17_37050000_37100000	-1.14811	-0.694558	0.4535563115491132	boundary_score	G4	G3	13	8	-4.08536	6.61e-4	18.498823795857902	-1.7374	-0.558829	T-test	two.sided	0.017187237827715356
chr8_68450000_68500000	-1.31869	-0.791878	0.5268128670466229	boundary_score	G4	G3	13	8	-4.50967	6.65e-4	12.358012060346205	-1.95377	-0.683616	T-test	two.sided	0.0172401
chr1_88000000_88050000	-1.1688	-0.0654449	1.1033560212926843	boundary_score	G4	G3	13	8	-4.12306	6.66e-4	17.59455734983371	-1.76535	-0.572249	T-test	two.sided	0.0172401
chr9_36550000_36600000	1.278250878737913	0.4888882626321508	-0.789363	boundary_score	G4	G3	13	8	4.094595002970575	6.67e-4	18.19604770569262	0.6228910793317733	1.9336106781440527	T-test	two.sided	0.0172401
chrX_118250000_118300000	-1.51172	-0.380155	1.1315689341877986	boundary_score	G4	G3	13	8	-4.60043	6.68e-4	11.584861362529749	-2.23055	-0.792899	T-test	two.sided	0.0172401
chr7_91800000_91850000	1.7794745688393152	0.649201	-1.13027	boundary_score	G4	G3	13	8	4.983965925225532	6.72e-4	9.356739720265187	0.9764640810425529	2.5824850566360773	T-test	two.sided	0.017304824074074073
chr19_29700000_29750000	-1.23328	-0.364491	0.8687865050332055	boundary_score	G4	G3	13	8	-4.08744	6.73e-4	18.27213304700856	-1.8665	-0.600055	T-test	two.sided	0.017304824074074073
chr12_6500000_6550000	1.0459148080653413	0.7290884682176059	-0.316826	boundary_score	G4	G3	13	8	4.0644731088496195	6.75e-4	18.783257386929876	0.5068939415415182	1.5849356745891643	T-test	two.sided	0.0173242
chr3_142050000_142100000	1.4164026406625965	0.718554	-0.697849	boundary_score	G4	G3	13	8	4.22986	6.78e-4	15.52579124853231	0.704769	2.1280359485897833	T-test	two.sided	0.0173346
chr2_219350000_219400000	1.4109082477060024	0.6613798160942016	-0.749528	boundary_score	G4	G3	13	8	4.112621454982385	6.81e-4	17.600020703504047	0.6889735095918517	2.132842985820153	T-test	two.sided	0.0173346
chr5_64150000_64200000	1.1236420046983895	0.4477206652811718	-0.675921	boundary_score	G4	G3	13	8	4.673931402361253	6.81e-4	10.984224328094104	0.5944188325441196	1.6528651768526592	T-test	two.sided	0.0173346
chr7_51400000_51450000	-1.11821	-0.42466	0.6935486333809884	boundary_score	G4	G3	13	8	-4.25331	6.82e-4	15.123961032823312	-1.67817	-0.558244	T-test	two.sided	0.0173346
chr1_154400000_154450000	1.304521610026229	0.2982855902301732	-1.00624	boundary_score	G4	G3	13	8	4.050911406018686	6.85e-4	18.95988817859044	0.6304051321576122	1.9786380878948455	T-test	two.sided	0.0173346
chr12_42500000_42550000	-1.32949	-0.820565	0.5089270406575183	boundary_score	G4	G3	13	8	-4.35259	6.86e-4	13.78243454268281	-1.98558	-0.673399	T-test	two.sided	0.0173346
chr18_58750000_58800000	1.1437856187867326	0.34649156573849765	-0.797294	boundary_score	G4	G3	13	8	4.082676667510026	6.87e-4	18.17605754118787	0.5556084789875549	1.73196	T-test	two.sided	0.0173346
chr4_162200000_162250000	-0.908928	0.11879708147173065	1.0277250792158856	boundary_score	G4	G3	13	8	-4.08788	6.87e-4	18.05465894687358	-1.37596	-0.441896	T-test	two.sided	0.0173346
chr2_237800000_237850000	-1.15185	-0.269812	0.8820394484499346	boundary_score	G4	G3	13	8	-4.32578	6.9e-4	14.07314353882766	-1.72268	-0.581024	T-test	two.sided	0.0173346
chr4_23750000_23800000	1.7207466090783725	0.7415845992425143	-0.979162	boundary_score	G4	G3	13	8	4.925786178175422	6.93e-4	9.523395727116274	0.937068	2.504424762068367	T-test	two.sided	0.0173346
chr16_51150000_51200000	1.324607545168123	0.7393581985834522	-0.585249	boundary_score	G4	G3	13	8	4.0461450954643174	7.01e-4	18.817838628239578	0.6389541713170196	2.010260919019226	T-test	two.sided	0.0173346
chr4_90000000_90050000	1.2286505688553466	0.42383558590485865	-0.804815	boundary_score	G4	G3	13	8	4.041962228130879	7.04e-4	18.871174520590884	0.5921320290493588	1.8651691086613347	T-test	two.sided	0.0173346
chr5_111550000_111600000	-1.09688	-0.267623	0.829261	boundary_score	G4	G3	13	8	-4.0709	7.13e-4	18.066018984633658	-1.66282	-0.530949	T-test	two.sided	0.0173346
chr18_48700000_48750000	-1.10655	-0.404734	0.7018204021097089	boundary_score	G4	G3	13	8	-4.11161	7.23e-4	17.067905789631354	-1.6742	-0.538913	T-test	two.sided	0.0173346
chr1_110500000_110550000	-1.44361	-0.221801	1.221812081374069	boundary_score	G4	G3	13	8	-4.64175	7.26e-4	10.93157490458402	-2.12866	-0.758571	T-test	two.sided	0.0173346
chr15_29700000_29750000	0.8319996041739846	0.6741741178307668	-0.157825	boundary_score	G4	G3	13	8	4.025966659177074	7.28e-4	18.90574967308722	0.3993127253657821	1.264686482982187	T-test	two.sided	0.0173346
chrX_145850000_145900000	1.5376081187435129	0.4816432094099087	-1.05596	boundary_score	G4	G3	13	8	4.4988036715720705	7.28e-4	12.004139250039975	0.7929585578627149	2.2822576796243106	T-test	two.sided	0.0173346
chr11_123050000_123100000	-1.32758	-0.310409	1.0171725493704078	boundary_score	G4	G3	13	8	-4.04055	7.29e-4	18.542185537548463	-2.01643	-0.638737	T-test	two.sided	0.0173346
chr8_69650000_69700000	-1.27743	-0.483818	0.7936098641114987	boundary_score	G4	G3	13	8	-4.08819	7.29e-4	17.461410840552144	-1.93535	-0.619503	T-test	two.sided	0.0173346
chr20_23350000_23400000	1.3907168243613377	0.19386586639632788	-1.19685	boundary_score	G4	G3	13	8	4.313508665373247	7.31e-4	13.856398555963215	0.6985439666217196	2.082889682100956	T-test	two.sided	0.0173346
chr3_41250000_41300000	1.0575605421568877	0.20851875232165773	-0.849042	boundary_score	G4	G3	13	8	4.05397	7.32e-4	18.171036649391827	0.5098622651674203	1.6052588191463553	T-test	two.sided	0.0173346
chr3_41200000_41250000	1.3919948899030752	0.5140799954980558	-0.877915	boundary_score	G4	G3	13	8	4.22589	7.33e-4	15.00827840232769	0.689935	2.094054775102004	T-test	two.sided	0.0173346
chr14_24100000_24150000	1.3440194307257487	0.3164276762102515	-1.02759	boundary_score	G4	G3	13	8	4.035627013033466	7.35e-4	18.572768129392635	0.6458748517572328	2.0421640096942646	T-test	two.sided	0.0173346
chr8_19750000_19800000	1.4727439565976894	0.3764479298616227	-1.0963	boundary_score	G4	G3	13	8	4.2270583511264315	7.35e-4	14.969875951395386	0.7299981885845651	2.215489724610814	T-test	two.sided	0.0173346
chr1_158150000_158200000	1.5223394735272684	0.6227117001432245	-0.899628	boundary_score	G4	G3	13	8	4.5070072045733625	7.39e-4	11.857925706376172	0.7854190229242107	2.259259924130326	T-test	two.sided	0.0173346
chr9_70650000_70700000	-1.26515	-0.694767	0.5703856980786437	boundary_score	G4	G3	13	8	-4.01707	7.39e-4	18.974296173375638	-1.9244	-0.605907	T-test	two.sided	0.0173346
chr4_73250000_73300000	1.68743	0.6760311443663646	-1.0114	boundary_score	G4	G3	13	8	4.739539647739748	7.42e-4	10.243179632536611	0.8966874029397343	2.4781792233926256	T-test	two.sided	0.0173346
chr13_33850000_33900000	-1.16626	-0.386025	0.7802359739437622	boundary_score	G4	G3	13	8	-4.07536	7.44e-4	17.54608256862342	-1.76861	-0.563916	T-test	two.sided	0.0173346
chr18_46700000_46750000	-1.0263	0.029979035606646134	1.056277343074716	boundary_score	G4	G3	13	8	-4.34236	7.44e-4	13.41205474824684	-1.5353	-0.517294	T-test	two.sided	0.0173346
chr11_129750000_129800000	1.5701780322563024	0.48376030562603406	-1.08642	boundary_score	G4	G3	13	8	4.569727851720354	7.45e-4	11.33402725727767	0.8166205371570147	2.32374	T-test	two.sided	0.0173346
chr18_24350000_24400000	1.804483352486615	0.7806853013908208	-1.0238	boundary_score	G4	G3	13	8	4.816680638195494	7.45e-4	9.810170348726166	0.9675563256809537	2.6414103792922767	T-test	two.sided	0.0173346
chr5_132950000_133000000	1.9126449581158143	0.657697	-1.25495	boundary_score	G4	G3	13	8	5.151580354515798	7.48e-4	8.400561366731914	1.0635410418181606	2.761748874413468	T-test	two.sided	0.0173346
chr19_16450000_16500000	1.2772169810459384	0.5672748374491616	-0.709942	boundary_score	G4	G3	13	8	4.007768135816636	7.53e-4	19	0.6102008600723182	1.9442331020195585	T-test	two.sided	0.0173346
chr12_95000000_95050000	1.4960393526998645	0.7983673733841903	-0.697672	boundary_score	G4	G3	13	8	4.6831	7.55e-4	10.512717349183536	0.7889266090820604	2.2031520963176687	T-test	two.sided	0.0173346
chr13_99500000_99550000	1.6157866391531233	0.7478224498517609	-0.867964	boundary_score	G4	G3	13	8	4.574231159698231	7.63e-4	11.192428859543101	0.8399454822181374	2.391627796088109	T-test	two.sided	0.0173346
chr20_56200000_56250000	1.5591479537221453	0.4620660246045125	-1.09708	boundary_score	G4	G3	13	8	4.372392124765258	7.68e-4	12.907881751185656	0.7882245131025876	2.3300713943417035	T-test	two.sided	0.0173346
chr1_73450000_73500000	1.373937095015616	0.6306133824783412	-0.743324	boundary_score	G4	G3	13	8	4.172525052651158	7.77e-4	15.37982540832653	0.6735959266042136	2.0742782634270185	T-test	two.sided	0.0173346
chr4_136800000_136850000	-1.35533	-0.460369	0.894965	boundary_score	G4	G3	13	8	-4.1662	7.77e-4	15.482741483538295	-2.04685	-0.663816	T-test	two.sided	0.0173346
chr7_81450000_81500000	-1.35483	-0.695802	0.6590243062117942	boundary_score	G4	G3	13	8	-4.02644	7.79e-4	18.17453854387666	-2.06126	-0.648389	T-test	two.sided	0.0173346
chr7_86450000_86500000	-1.30963	-0.433506	0.8761282574180416	boundary_score	G4	G3	13	8	-4.06575	7.82e-4	17.26331381912691	-1.98845	-0.630822	T-test	two.sided	0.0173346
chr1_240850000_240900000	-0.981456	0.0594488	1.040904559027182	boundary_score	G4	G3	13	8	-4.1831	7.84e-4	15.147083045881795	-1.48112	-0.481789	T-test	two.sided	0.0173346
chr7_103100000_103150000	1.1986422750081256	0.38435256962208547	-0.81429	boundary_score	G4	G3	13	8	4.032780430425613	7.84e-4	17.958315124512048	0.5740922712687178	1.8231922787475336	T-test	two.sided	0.0173346
chr8_109350000_109400000	-1.34713	-0.377907	0.9692213443533315	boundary_score	G4	G3	13	8	-4.09021	7.88e-4	16.702008397692314	-2.04295	-0.651306	T-test	two.sided	0.0173346
chr11_103650000_103700000	-1.4105	-0.622993	0.7875120416793097	boundary_score	G4	G3	13	8	-4.03618	7.9e-4	17.808042100450958	-2.14527	-0.675737	T-test	two.sided	0.0173346
chr20_23450000_23500000	1.0845732194150643	0.0323104	-1.05226	boundary_score	G4	G3	13	8	4.182270883321852	7.91e-4	15.09580919439517	0.5321374872851251	1.6370089515450037	T-test	two.sided	0.0173346
chr5_95850000_95900000	-1.161	-0.117072	1.0439227118668537	boundary_score	G4	G3	13	8	-4.12377	7.91e-4	16.047373202806245	-1.75768	-0.564306	T-test	two.sided	0.0173346
chr1_16450000_16500000	1.3497720596408114	0.4157824117416672	-0.93399	boundary_score	G4	G3	13	8	4.281540490990848	7.92e-4	13.738654211546288	0.6724111507396953	2.0271329685419275	T-test	two.sided	0.0173346
chr19_6550000_6600000	0.9369831885016844	0.2243470867265555	-0.712636	boundary_score	G4	G3	13	8	4.001346314121876	7.93e-4	18.578243190521995	0.4461119040381903	1.4278544729651785	T-test	two.sided	0.0173346
chr13_27400000_27450000	1.2789452085922528	0.22193003179894727	-1.05702	boundary_score	G4	G3	13	8	4.151510837171957	7.94e-4	15.55007206984355	0.6243323543704117	1.9335580628140938	T-test	two.sided	0.0173346
chr4_139550000_139600000	-1.21216	-0.792045	0.4201100333862956	boundary_score	G4	G3	13	8	-4.00315	7.96e-4	18.496586109473373	-1.84709	-0.577218	T-test	two.sided	0.0173346
chr2_27450000_27500000	1.3754734260598793	0.42050639635724674	-0.954967	boundary_score	G4	G3	13	8	4.22314	8.02e-4	14.402591537981595	0.678745	2.072201820604431	T-test	two.sided	0.0173346
chr20_50750000_50800000	1.4716970222077006	0.24100025796754224	-1.2307	boundary_score	G4	G3	13	8	4.4699207231971885	8.02e-4	11.776975617235648	0.752825	2.190568858327951	T-test	two.sided	0.0173346
chr20_63500000_63550000	-1.24557	-0.635725	0.6098439867481584	boundary_score	G4	G3	13	8	-4.02885	8.03e-4	17.798514863869226	-1.89562	-0.595515	T-test	two.sided	0.0173346
chr4_1900000_1950000	1.1373266112894664	0.6091785820346373	-0.528148	boundary_score	G4	G3	13	8	4.008430033732829	8.05e-4	18.243382573492838	0.5417937879433691	1.732859434635564	T-test	two.sided	0.0173346
chr17_35250000_35300000	-1.11083	-0.374028	0.7367974641485974	boundary_score	G4	G3	13	8	-4.45764	8.06e-4	11.855243211275582	-1.65451	-0.567139	T-test	two.sided	0.0173346
chr5_77500000_77550000	-1.35282	-0.597046	0.7557734611912722	boundary_score	G4	G3	13	8	-4.01735	8.09e-4	17.992299486877986	-2.06031	-0.645323	T-test	two.sided	0.0173346
chrX_80550000_80600000	-1.32729	-0.397683	0.9296064123586463	boundary_score	G4	G3	13	8	-4.12987	8.09e-4	15.755670728342302	-2.00946	-0.645118	T-test	two.sided	0.0173346
chr1_197400000_197450000	-1.09573	-0.0862983	1.0094317537353306	boundary_score	G4	G3	13	8	-4.0154	8.11e-4	18.009186236481096	-1.66901	-0.522448	T-test	two.sided	0.0173346
chr1_75750000_75800000	1.3782036812129417	0.6924045661455713	-0.685799	boundary_score	G4	G3	13	8	4.394996040424756	8.12e-4	12.375991640994283	0.6972563351236929	2.0591510273021902	T-test	two.sided	0.0173346
chrX_146300000_146350000	1.4184094923012311	0.40027716199050123	-1.01813	boundary_score	G4	G3	13	8	4.417533325497327	8.13e-4	12.161995236498639	0.7198546074201362	2.116964377182326	T-test	two.sided	0.0173346
chr15_75950000_76000000	-1.30033	-0.775226	0.525103	boundary_score	G4	G3	13	8	-4.0658	8.16e-4	16.8596	-1.97552	-0.625136	T-test	two.sided	0.0173346
chr6_33400000_33450000	1.425493218497921	0.8484622441566868	-0.577031	boundary_score	G4	G3	13	8	4.737614694496452	8.19e-4	9.89326	0.7540904118149434	2.096896025180899	T-test	two.sided	0.0173346
chr6_2750000_2800000	1.4766886556325358	0.5713595915622343	-0.905329	boundary_score	G4	G3	13	8	3.9689912931581746	8.27e-4	18.937213351146177	0.6977908529144957	2.255586458350576	T-test	two.sided	0.0173346
chr6_126750000_126800000	1.5360804025364043	0.7704402936141881	-0.76564	boundary_score	G4	G3	13	8	4.257001602450088	8.31e-4	13.732686845315108	0.7607479629042125	2.311412842168596	T-test	two.sided	0.0173346
chr21_30000000_30050000	0.9428439418922726	0.8320179886905588	-0.110826	boundary_score	G4	G3	13	8	4.222808685637574	8.35e-4	14.1349	0.4643968480197545	1.4212910357647908	T-test	two.sided	0.0173346
chr8_96300000_96350000	-1.47902	-0.664126	0.8148980574634153	boundary_score	G4	G3	13	8	-4.46628	8.35e-4	11.61148355221628	-2.20323	-0.754816	T-test	two.sided	0.0173346
chrX_119100000_119150000	-1.70505	-0.752667	0.9523845146062659	boundary_score	G4	G3	13	8	-4.62837	8.35e-4	10.455521608528477	-2.52106	-0.889045	T-test	two.sided	0.0173346
chr20_21600000_21650000	-1.5223	-0.734503	0.7878013399367437	boundary_score	G4	G3	13	8	-4.1753	8.36e-4	14.786308087495241	-2.30041	-0.744203	T-test	two.sided	0.0173346
chr16_82200000_82250000	1.3016552934521355	0.37081300486813085	-0.930842	boundary_score	G4	G3	13	8	4.418143227358231	8.4e-4	11.98999502343484	0.6596829534672021	1.943627633437069	T-test	two.sided	0.0173346
chr1_162450000_162500000	1.0174631388772941	0.293986	-0.723477	boundary_score	G4	G3	13	8	3.9806028476964936	8.41e-4	18.448190396853114	0.4813899845595563	1.553536293195032	T-test	two.sided	0.0173346
chr20_38050000_38100000	-1.21757	-0.113632	1.1039358217004345	boundary_score	G4	G3	13	8	-4.33998	8.46e-4	12.692185600427514	-1.82515	-0.609985	T-test	two.sided	0.0173346
chr14_32300000_32350000	0.9130453090362913	0.8121255766114732	-0.10092	boundary_score	G4	G3	13	8	4.109364866072329	8.5e-4	15.702190675096034	0.4413039376803009	1.3847866803922817	T-test	two.sided	0.0173346
chr5_92900000_92950000	1.5079724483059385	0.4141307445781392	-1.09384	boundary_score	G4	G3	13	8	4.345367027298571	8.51e-4	12.60455554850634	0.7558618505839341	2.260083046027943	T-test	two.sided	0.0173346
chr7_93250000_93300000	-0.982973	-0.199453	0.7835201392683446	boundary_score	G4	G3	13	8	-4.18609	8.53e-4	14.48396945690336	-1.48504	-0.480911	T-test	two.sided	0.0173346
chr11_8150000_8200000	-1.44687	-0.571633	0.8752331657814795	boundary_score	G4	G3	13	8	-4.38331	8.62e-4	12.172187789788367	-2.16493	-0.728799	T-test	two.sided	0.0173346
chr13_24250000_24300000	1.3534728505216502	0.34602274121685844	-1.00745	boundary_score	G4	G3	13	8	3.9489662453916488	8.63e-4	18.976539725781976	0.6360475513907116	2.070898149652589	T-test	two.sided	0.0173346
chr2_157300000_157350000	-1.5004	-0.707672	0.7927240729527256	boundary_score	G4	G3	13	8	-4.41417	8.68e-4	11.86232527192463	-2.24194	-0.758854	T-test	two.sided	0.0173346
chr2_195550000_195600000	0.8636958566140417	0.8149095630385638	-0.0487863	boundary_score	G4	G3	13	8	3.95669	8.72e-4	18.648232669041214	0.4062308696012091	1.3211608436268742	T-test	two.sided	0.0173346
chr6_22200000_22250000	1.4894669411526618	0.656379	-0.833088	boundary_score	G4	G3	13	8	4.032197101692738	8.75e-4	16.883966206243173	0.7097068181917183	2.2692270641136054	T-test	two.sided	0.0173346
chr2_28800000_28850000	-1.49306	-0.313043	1.180018609859729	boundary_score	G4	G3	13	8	-4.45652	8.79e-4	11.447403546226765	-2.22695	-0.75917	T-test	two.sided	0.0173346
chr8_18800000_18850000	1.5522501397714354	0.5605571840931458	-0.991693	boundary_score	G4	G3	13	8	4.138130254273906	8.79e-4	14.973200882145079	0.7525994559395074	2.351900823603364	T-test	two.sided	0.0173346
chr5_102450000_102500000	1.6400525186744006	0.8230903948969681	-0.816962	boundary_score	G4	G3	13	8	4.949233657546364	8.8e-4	8.686900494821872	0.8862912354754187	2.393813801873382	T-test	two.sided	0.0173346
chr2_85350000_85400000	-1.42482	-0.845204	0.5796138100846168	boundary_score	G4	G3	13	8	-4.28467	8.81e-4	13.050122493511997	-2.14294	-0.706693	T-test	two.sided	0.0173346
chr15_72200000_72250000	-1.16653	-0.28631	0.8802233723774507	boundary_score	G4	G3	13	8	-3.94002	8.87e-4	18.885841805665923	-1.78647	-0.546592	T-test	two.sided	0.0173346
chr9_20600000_20650000	-1.1111	-0.188485	0.9226126519937293	boundary_score	G4	G3	13	8	-4.00741	8.94e-4	17.193611896713673	-1.69557	-0.52663	T-test	two.sided	0.0173346
chr1_198700000_198750000	-0.522566	-0.0130378	0.509528	boundary_score	G4	G3	13	8	-3.96291	8.99e-4	18.152706763295384	-0.799435	-0.245697	T-test	two.sided	0.0173346
chrX_88700000_88750000	1.4099276184872678	0.5474130601721002	-0.862515	boundary_score	G4	G3	13	8	3.9342196544636776	8.99e-4	18.888917532330925	0.659541	2.1603146617544056	T-test	two.sided	0.0173346
chrX_70450000_70500000	-1.46925	-0.573231	0.8960204360658827	boundary_score	G4	G3	13	8	-4.75744	9.02e-4	9.451951545518217	-2.16282	-0.775683	T-test	two.sided	0.0173346
chr13_99550000_99600000	1.536897331943201	0.5443090131562505	-0.992588	boundary_score	G4	G3	13	8	4.168191771867909	9.04e-4	14.327786747565943	0.7477647178136811	2.3260299460727207	T-test	two.sided	0.0173346
chr17_59600000_59650000	1.2749300041515177	0.5915578903360328	-0.683372	boundary_score	G4	G3	13	8	3.9429877698888562	9.04e-4	18.59815711371367	0.5971782500798168	1.9526817582232185	T-test	two.sided	0.0173346
chr5_33400000_33450000	-0.984157	-0.614222	0.36993433293236433	boundary_score	G4	G3	13	8	-4.17374	9.04e-4	14.251000978644953	-1.48906	-0.479256	T-test	two.sided	0.0173346
chr9_114050000_114100000	-1.19859	-0.707938	0.4906516599665082	boundary_score	G4	G3	13	8	-3.9661	9.07e-4	17.979782753310698	-1.83356	-0.563622	T-test	two.sided	0.0173346
chr1_76000000_76050000	1.3587461182334921	0.37061154516812866	-0.988135	boundary_score	G4	G3	13	8	4.040976482639497	9.09e-4	16.36622730701653	0.6472390007579278	2.0702532357090564	T-test	two.sided	0.0173346
chr4_75550000_75600000	-1.25566	-0.626845	0.6288110118288841	boundary_score	G4	G3	13	8	-4.1582	9.14e-4	14.385770771407765	-1.90169	-0.609618	T-test	two.sided	0.0173346
chr4_91050000_91100000	-1.27965	-0.109949	1.1697040730981776	boundary_score	G4	G3	13	8	-4.31348	9.14e-4	12.533815353365064	-1.92299	-0.636318	T-test	two.sided	0.0173346
chr10_112550000_112600000	-1.50569	-0.741573	0.7641204147105279	boundary_score	G4	G3	13	8	-4.36222	9.19e-4	12.033909174340463	-2.25751	-0.753875	T-test	two.sided	0.0173346
chr20_23900000_23950000	-1.58797	-0.569653	1.0183146618010577	boundary_score	G4	G3	13	8	-4.19582	0.00093	13.760323770676141	-2.40102	-0.774914	T-test	two.sided	0.0173346
chr8_9900000_9950000	1.2134838934990513	0.4625106239585943	-0.750973	boundary_score	G4	G3	13	8	3.9166114424608547	0.00093	18.955959019964553	0.5649	1.8620676158331406	T-test	two.sided	0.0173346
chr18_2700000_2750000	1.310639373712584	0.5277484439009086	-0.782891	boundary_score	G4	G3	13	8	3.934231730693777	9.32e-4	18.476307800509968	0.612035	2.009243823464713	T-test	two.sided	0.0173346
chrX_93650000_93700000	1.5609390945833255	0.6650631049271467	-0.895876	boundary_score	G4	G3	13	8	4.411088801885725	9.32e-4	11.537787571377248	0.7864893167723084	2.335388872394343	T-test	two.sided	0.0173346
chr10_129000000_129050000	-1.3135	-0.372811	0.9406910259124093	boundary_score	G4	G3	13	8	-4.24254	9.33e-4	13.176911310610569	-1.98145	-0.645558	T-test	two.sided	0.0173346
chr4_90400000_90450000	-0.897125	0.0262502	0.9233756482662854	boundary_score	G4	G3	13	8	-3.91383	9.4e-4	18.91536527922334	-1.37703	-0.417219	T-test	two.sided	0.0173346
chr11_128850000_128900000	-1.52827	-0.63714	0.8911340189477016	boundary_score	G4	G3	13	8	-4.89256	9.42e-4	8.7097	-2.2385	-0.818045	T-test	two.sided	0.0173346
chr15_41300000_41350000	1.4774144136487295	0.46242978191489403	-1.01498	boundary_score	G4	G3	13	8	4.188994536654628	9.44e-4	13.753678101698746	0.7196976971797103	2.235131130117749	T-test	two.sided	0.0173346
chr12_67300000_67350000	-1.07234	-0.299133	0.7732093956733818	boundary_score	G4	G3	13	8	-4.0864	9.45e-4	15.225889194422887	-1.63095	-0.513734	T-test	two.sided	0.0173346
chr7_56100000_56150000	-1.35984	-0.492493	0.8673476053888478	boundary_score	G4	G3	13	8	-3.95629	9.45e-4	17.7751	-2.08262	-0.637064	T-test	two.sided	0.0173346
chr3_46850000_46900000	-1.31421	-0.266738	1.0474693196073215	boundary_score	G4	G3	13	8	-4.258	9.5e-4	12.894936933013549	-1.98155	-0.646869	T-test	two.sided	0.0173346
chr9_9400000_9450000	1.1973138174347167	0.26773982161200277	-0.929574	boundary_score	G4	G3	13	8	3.9578175429028284	9.51e-4	17.673576759084924	0.5609031461117863	1.8337244887576472	T-test	two.sided	0.0173346
chr4_37450000_37500000	-1.18518	-0.238372	0.9468122874129699	boundary_score	G4	G3	13	8	-3.92615	9.55e-4	18.407835911154603	-1.81838	-0.551986	T-test	two.sided	0.0173346
chr10_97750000_97800000	-1.45156	-0.399752	1.0518067843572827	boundary_score	G4	G3	13	8	-4.26148	9.6e-4	12.796336605605804	-2.18862	-0.714495	T-test	two.sided	0.0173346
chr7_95950000_96000000	-1.36434	-0.545152	0.8191881954382636	boundary_score	G4	G3	13	8	-4.20873	9.61e-4	13.391956307243571	-2.06259	-0.666094	T-test	two.sided	0.0173346
chr15_73300000_73350000	-1.54637	-0.787938	0.758427	boundary_score	G4	G3	13	8	-4.71573	9.62e-4	9.43996	-2.28293	-0.809803	T-test	two.sided	0.0173346
chr4_47500000_47550000	1.266600881591556	0.6513932557165779	-0.615208	boundary_score	G4	G3	13	8	4.494332391648669	9.65e-4	10.742235948180015	0.6444944819087544	1.8887072812743575	T-test	two.sided	0.0173346
chr5_80450000_80500000	1.3606452656438024	0.49960679216801096	-0.861038	boundary_score	G4	G3	13	8	3.9712241372333392	9.71e-4	17.161292498193106	0.6382844609924427	2.083006070295162	T-test	two.sided	0.0173346
chr5_134050000_134100000	-1.15929	-0.814008	0.3452804617086068	boundary_score	G4	G3	13	8	-4.21368	9.74e-4	13.247370973009163	-1.75253	-0.566044	T-test	two.sided	0.0173346
chr9_21750000_21800000	-1.12435	-0.470054	0.6542930753057795	boundary_score	G4	G3	13	8	-3.90066	9.78e-4	18.78884319975313	-1.72811	-0.520583	T-test	two.sided	0.0173346
chr5_128200000_128250000	-1.28917	-0.547169	0.7420029310069471	boundary_score	G4	G3	13	8	-3.92543	9.8e-4	18.129674599708604	-1.97879	-0.599549	T-test	two.sided	0.0173346
chr11_64350000_64400000	-1.22683	-0.152621	1.0742065620694252	boundary_score	G4	G3	13	8	-4.0799	9.82e-4	15.031392489918725	-1.86764	-0.586017	T-test	two.sided	0.0173346
chr12_63750000_63800000	0.8026961223154109	0.0208442	-0.781852	boundary_score	G4	G3	13	8	3.964559019278528	9.82e-4	17.190609707663242	0.37588661669475115	1.2295056279360705	T-test	two.sided	0.0173346
chr13_57600000_57650000	-1.35831	-0.615103	0.7432089557772301	boundary_score	G4	G3	13	8	-3.90691	9.83e-4	18.56373750616022	-2.08715	-0.629473	T-test	two.sided	0.0173346
chr19_10900000_10950000	1.3693474592034955	0.422961	-0.946387	boundary_score	G4	G3	13	8	4.028026226595883	9.88e-4	15.863895550427202	0.6481723196681788	2.0905225987388127	T-test	two.sided	0.0173346
chrX_118750000_118800000	1.0401449274723378	0.028200447466866514	-1.01194	boundary_score	G4	G3	13	8	3.9975994220921773	9.88e-4	16.449085354062614	0.48978307607403876	1.5905067788706369	T-test	two.sided	0.0173346
chr5_52600000_52650000	-1.01401	0.0021622	1.0161746875409003	boundary_score	G4	G3	13	8	-4.53468	9.94e-4	10.347948045429037	-1.50999	-0.518034	T-test	two.sided	0.0173346
chr1_114500000_114550000	1.2425524259498235	0.21519707039004612	-1.02736	boundary_score	G4	G3	13	8	4.089355481167703	0.001	12.342941434737597	0.5825535538292318	1.9025512980704153	T-test	two.sided	0.0173346
chr1_119050000_119100000	1.8088293228520378	0.7021138464849785	-1.10672	boundary_score	G4	G3	13	8	4.788444237763831	0.001	8.125944620800752	0.9400833643898487	2.6775752813142266	T-test	two.sided	0.0173346
chr1_16500000_16550000	1.2927141724747178	0.28293502325173925	-1.00978	boundary_score	G4	G3	13	8	3.9657356782841275	0.001	13.851573626848632	0.5928727749675766	1.992555569981859	T-test	two.sided	0.0173346
chr1_208650000_208700000	-1.31372	-0.287154	1.0265704314897035	boundary_score	G4	G3	13	8	-3.97072	0.001	15.744449000000406	-2.01603	-0.61142	T-test	two.sided	0.0173346
chr1_209200000_209250000	-1.23208	-0.308423	0.9236553100997729	boundary_score	G4	G3	13	8	-3.97916	0.001	14.996948921858985	-1.89206	-0.572101	T-test	two.sided	0.0173346
chr1_219050000_219100000	1.3646131763865637	0.7927619292725896	-0.571851	boundary_score	G4	G3	13	8	4.265713763090369	0.001	12.049905975337426	0.6679251890306533	2.061301163742474	T-test	two.sided	0.0173346
chr1_246450000_246500000	1.4564998805351184	0.5881135861047118	-0.868386	boundary_score	G4	G3	13	8	3.9855974630014397	0.001	16.40647146236323	0.6833569791993425	2.2296427818708944	T-test	two.sided	0.0173346
chr1_247600000_247650000	-1.29299	-0.259012	1.0339779176568717	boundary_score	G4	G3	13	8	-3.97554	0.001	13.706261890765454	-1.99196	-0.594022	T-test	two.sided	0.0173346
chr1_39000000_39050000	1.4044415331699107	0.5029404259878971	-0.901501	boundary_score	G4	G3	13	8	3.891873710599615	0.001	15.336290444959172	0.6367420880131083	2.172140978326713	T-test	two.sided	0.0173346
chr1_8350000_8400000	-1.10838	-0.336325	0.7720500536662457	boundary_score	G4	G3	13	8	-3.80426	0.001	18.74226298513115	-1.71875	-0.498002	T-test	two.sided	0.0173346
chr10_110950000_111000000	1.3994880040486273	0.7317619438970855	-0.667726	boundary_score	G4	G3	13	8	3.992670213152699	0.001	16.06857328026061	0.656689	2.1422874910742937	T-test	two.sided	0.0173346
chr10_112500000_112550000	-1.36402	-0.617741	0.7462745858505863	boundary_score	G4	G3	13	8	-4.44977	0.001	10.101047962115567	-2.0461	-0.681935	T-test	two.sided	0.0173346
chr10_117350000_117400000	1.6072743374391112	0.5993502107973689	-1.00792	boundary_score	G4	G3	13	8	4.346802801749579	0.001	11.242737552568235	0.7955764669421389	2.4189722079360836	T-test	two.sided	0.0173346
chr10_127050000_127100000	-1.5994	-0.542886	1.0565161822364382	boundary_score	G4	G3	13	8	-4.15057	0.001	11.427078573314486	-2.44369	-0.755115	T-test	two.sided	0.0173346
chr10_25100000_25150000	-1.4959	-0.76492	0.7309790728606571	boundary_score	G4	G3	13	8	-4.04195	0.001	14.653445337036567	-2.28636	-0.705436	T-test	two.sided	0.0173346
chr10_6000000_6050000	-1.12007	-0.125007	0.9950597969591979	boundary_score	G4	G3	13	8	-3.84192	0.001	18.96408127024578	-1.73034	-0.509793	T-test	two.sided	0.0173346
chr10_62350000_62400000	-1.21828	-0.425367	0.7929128584837439	boundary_score	G4	G3	13	8	-3.88653	0.001	17.48384515545025	-1.87824	-0.558324	T-test	two.sided	0.0173346
chr10_7900000_7950000	1.1536652472809477	0.19209403810076614	-0.961571	boundary_score	G4	G3	13	8	3.825230600755194	0.001	16.35587901147477	0.5154440231354038	1.7918864714264915	T-test	two.sided	0.0173346
chr10_79200000_79250000	-1.22127	-0.277197	0.9440689438294821	boundary_score	G4	G3	13	8	-3.88862	0.001	18.75171295514274	-1.87919	-0.563337	T-test	two.sided	0.0173346
chr11_17350000_17400000	-1.46646	-0.603196	0.8632648380902692	boundary_score	G4	G3	13	8	-4.03251	0.001	15.383664694403011	-2.2399	-0.693018	T-test	two.sided	0.0173346
chr11_22250000_22300000	-1.43257	-0.683567	0.7490035365588464	boundary_score	G4	G3	13	8	-3.79253	0.001	17.162771653265395	-2.22895	-0.636196	T-test	two.sided	0.0173346
chr11_5050000_5100000	1.3637137577755971	0.715363	-0.648351	boundary_score	G4	G3	13	8	3.960320100038093	0.001	15.145407224380818	0.6303744516726582	2.097053063878536	T-test	two.sided	0.0173346
chr11_59400000_59450000	-1.571	-0.512091	1.058909599873235	boundary_score	G4	G3	13	8	-4.1862	0.001	12.523392497359678	-2.38489	-0.757109	T-test	two.sided	0.0173346
chr11_7100000_7150000	1.540039569773719	0.7561380665562438	-0.783902	boundary_score	G4	G3	13	8	4.426573288599194	0.001	10.964829987472752	0.7739997976438435	2.3060793419035948	T-test	two.sided	0.0173346
chr11_73800000_73850000	1.2402166699856285	0.8683079704965201	-0.371909	boundary_score	G4	G3	13	8	4.330950021542695	0.001	10.809505539698923	0.6085817901529487	1.8718515498183084	T-test	two.sided	0.0173346
chr11_7700000_7750000	1.5413690821414794	0.7532792589887617	-0.78809	boundary_score	G4	G3	13	8	4.341845134316398	0.001	10.04354934801457	0.7508372327167513	2.331900931566207	T-test	two.sided	0.0173346
chr11_81000000_81050000	1.2878388238336878	0.7610265711513391	-0.526812	boundary_score	G4	G3	13	8	4.070427165384962	0.001	13.529067639468167	0.607029	1.9686487063582092	T-test	two.sided	0.0173346
chr11_89050000_89100000	-0.905024	-0.399747	0.5052774846898237	boundary_score	G4	G3	13	8	-3.79466	0.001	18.910229119929003	-1.40437	-0.405678	T-test	two.sided	0.0173346
chr12_11200000_11250000	-1.40185	-0.708904	0.6929424868020501	boundary_score	G4	G3	13	8	-3.86594	0.001	16.088583388600416	-2.17021	-0.633482	T-test	two.sided	0.0173346
chr12_76550000_76600000	1.473434635457097	0.6971821933222226	-0.776252	boundary_score	G4	G3	13	8	3.9885694101735205	0.001	13.782065968623803	0.6799427127922578	2.2669265581219364	T-test	two.sided	0.0173346
chr12_7750000_7800000	-1.31056	-0.714988	0.5955712517797063	boundary_score	G4	G3	13	8	-4.05902	0.001	15.010447433465641	-1.99871	-0.622408	T-test	two.sided	0.0173346
chr12_79400000_79450000	-1.33836	-0.459014	0.8793496374019182	boundary_score	G4	G3	13	8	-3.79981	0.001	18.0339	-2.07825	-0.59848	T-test	two.sided	0.0173346
chr13_104550000_104600000	0.7783626326545195	-0.0387394	-0.817102	boundary_score	G4	G3	13	8	3.7778089738218315	0.001	18.63864912904454	0.346559	1.210166378035781	T-test	two.sided	0.0173346
chr13_111350000_111400000	-1.00818	0.0770311	1.0852072760245255	boundary_score	G4	G3	13	8	-4.23025	0.001	11.673329453108426	-1.52906	-0.487293	T-test	two.sided	0.0173346
chr13_19500000_19550000	-1.1653	-0.287725	0.8775759790675596	boundary_score	G4	G3	13	8	-3.77613	0.001	18.351510997716293	-1.81275	-0.517853	T-test	two.sided	0.0173346
chr13_20400000_20450000	-1.23528	-0.239285	0.9959967410957528	boundary_score	G4	G3	13	8	-4.06323	0.001	14.541566450221676	-1.88506	-0.585505	T-test	two.sided	0.0173346
chr13_34100000_34150000	1.050888756127649	0.19295491563031253	-0.857934	boundary_score	G4	G3	13	8	3.9051447913538664	0.001	17.662870757253803	0.4847484538125646	1.6170290584427334	T-test	two.sided	0.0173346
chr13_44950000_45000000	1.1886310369479363	0.16440737563879043	-1.02422	boundary_score	G4	G3	13	8	3.8810036455602193	0.001	18.897626403316114	0.5473675717828306	1.829894502113042	T-test	two.sided	0.0173346
chr13_51800000_51850000	-1.4326	-0.376029	1.0565724253506992	boundary_score	G4	G3	13	8	-4.11477	0.001	13.094973006661672	-2.1842	-0.681	T-test	two.sided	0.0173346
chr13_60500000_60550000	-1.01226	-0.193811	0.8184518832422844	boundary_score	G4	G3	13	8	-3.80377	0.001	18.02694714908794	-1.5713	-0.453224	T-test	two.sided	0.0173346
chr13_70600000_70650000	-0.996869	-0.0949348	0.9019344602692425	boundary_score	G4	G3	13	8	-3.78755	0.001	17.20072659000096	-1.55167	-0.442066	T-test	two.sided	0.0173346
chr13_79800000_79850000	1.3742884746714217	0.6931193507924731	-0.681169	boundary_score	G4	G3	13	8	3.8905979481452393	0.001	18.58843373516572	0.6338533412153922	2.114723608127451	T-test	two.sided	0.0173346
chr14_32250000_32300000	0.7674960726613574	0.8035244514567266	0.0360284	boundary_score	G4	G3	13	8	4.0338615852120965	0.001	15.07900454210337	0.36214429497811007	1.1728478503446047	T-test	two.sided	0.0173346
chr14_54500000_54550000	1.382125025273054	0.1703160764307201	-1.21181	boundary_score	G4	G3	13	8	4.615179788625963	0.001	9.308482457819757	0.7080753359945885	2.0561747145515192	T-test	two.sided	0.0173346
chr14_56750000_56800000	1.1153484419235302	0.6377847061335064	-0.477564	boundary_score	G4	G3	13	8	3.8467880518949924	0.001	18.35360555105379	0.5070413960286532	1.723655487818407	T-test	two.sided	0.0173346
chr14_71850000_71900000	-1.10395	-0.119472	0.9844742439586831	boundary_score	G4	G3	13	8	-3.91897	0.001	14.396768488110483	-1.70656	-0.501334	T-test	two.sided	0.0173346
chr14_83300000_83350000	-1.18182	-0.781533	0.4002901244815702	boundary_score	G4	G3	13	8	-3.98842	0.001	14.46417528948246	-1.81544	-0.548201	T-test	two.sided	0.0173346
chr15_47150000_47200000	-1.25179	-0.703905	0.547882	boundary_score	G4	G3	13	8	-3.86623	0.001	15.927765658388624	-1.93841	-0.565162	T-test	two.sided	0.0173346
chr15_75300000_75350000	-1.25935	-0.380541	0.8788096850014899	boundary_score	G4	G3	13	8	-3.77432	0.001	17.22957113728773	-1.9626	-0.556097	T-test	two.sided	0.0173346
chr15_87850000_87900000	1.0764894312568463	0.24249079122086165	-0.833999	boundary_score	G4	G3	13	8	3.968235447717568	0.001	14.86483550375176	0.4978187787861622	1.6551600837275304	T-test	two.sided	0.0173346
chr16_56350000_56400000	-1.19242	-0.645105	0.547312	boundary_score	G4	G3	13	8	-3.825	0.001	17.310504379604634	-1.84924	-0.535595	T-test	two.sided	0.0173346
chr16_73050000_73100000	1.3628867984340438	0.6691727926642856	-0.693714	boundary_score	G4	G3	13	8	3.7956531412366603	0.001	17.604039230955863	0.6073008151547367	2.118472781713351	T-test	two.sided	0.0173346
chr16_87100000_87150000	1.3293033818612976	0.4796828638085824	-0.849621	boundary_score	G4	G3	13	8	3.8830360569304743	0.001	16.593578360086415	0.6056874359028163	2.052919327819779	T-test	two.sided	0.0173346
chr16_87800000_87850000	1.3505957317377302	0.6297578621124975	-0.720838	boundary_score	G4	G3	13	8	3.91435	0.001	14.757701940730847	0.6141137502588083	2.087077713216652	T-test	two.sided	0.0173346
chr17_21600000_21650000	-1.30507	-0.444162	0.860912	boundary_score	G4	G3	13	8	-3.81701	0.001	18.03821559070438	-2.02329	-0.586858	T-test	two.sided	0.0173346
chr17_43850000_43900000	-1.03978	-0.836529	0.2032461827277382	boundary_score	G4	G3	13	8	-4.18691	0.001	12.37910424734049	-1.57903	-0.500522	T-test	two.sided	0.0173346
chr17_50400000_50450000	-0.970227	0.00850888	0.9787359810187022	boundary_score	G4	G3	13	8	-3.77942	0.001	18.237065319101866	-1.50906	-0.431395	T-test	two.sided	0.0173346
chr17_72700000_72750000	-1.26247	-0.287675	0.9747957614124464	boundary_score	G4	G3	13	8	-3.85022	0.001	18.89195119706519	-1.94903	-0.575911	T-test	two.sided	0.0173346
chr17_9650000_9700000	-1.58093	-0.405711	1.1752230953563543	boundary_score	G4	G3	13	8	-4.17279	0.001	11.803506401843437	-2.40794	-0.753927	T-test	two.sided	0.0173346
chr18_26200000_26250000	1.510278580772432	0.5852598793241197	-0.925019	boundary_score	G4	G3	13	8	4.565012645118853	0.001	10.096332372727058	0.7740783596489897	2.2464788018958743	T-test	two.sided	0.0173346
chr18_6900000_6950000	-1.39281	-0.364414	1.0283924302519216	boundary_score	G4	G3	13	8	-4.13973	0.001	14.01216723367944	-2.11436	-0.671254	T-test	two.sided	0.0173346
chr19_15600000_15650000	-1.34349	-0.5628	0.7806908895045674	boundary_score	G4	G3	13	8	-3.81507	0.001	17.143764451669405	-2.086	-0.600986	T-test	two.sided	0.0173346
chr19_2850000_2900000	1.3130102990909411	0.23917431162581712	-1.07384	boundary_score	G4	G3	13	8	3.972115733164862	0.001	14.144095005329715	0.6047132568891141	2.021307341292768	T-test	two.sided	0.0173346
chr19_3250000_3300000	-1.23487	-0.360277	0.8745974217006918	boundary_score	G4	G3	13	8	-3.86074	0.001	18.986311788001053	-1.90437	-0.565378	T-test	two.sided	0.0173346
chr19_35750000_35800000	1.329252708853221	0.45927053835418635	-0.869982	boundary_score	G4	G3	13	8	3.9535157090103232	0.001	16.885842907028056	0.6195241394461862	2.038981278260256	T-test	two.sided	0.0173346
chr19_49650000_49700000	1.0727182702923304	0.7760227765686184	-0.296695	boundary_score	G4	G3	13	8	3.8310310929172937	0.001	16.810256963613252	0.48144526319900016	1.6639912773856607	T-test	two.sided	0.0173346
chr2_119400000_119450000	1.2593035796187917	0.7956621156569187	-0.463641	boundary_score	G4	G3	13	8	3.866539595945236	0.001	16.615823836954043	0.5709398643645723	1.9476672948730112	T-test	two.sided	0.0173346
chr2_151450000_151500000	-1.08203	-0.206955	0.875072	boundary_score	G4	G3	13	8	-3.95442	0.001	16.913000888666755	-1.65955	-0.504504	T-test	two.sided	0.0173346
chr2_164600000_164650000	-1.42206	-0.256281	1.1657817717320271	boundary_score	G4	G3	13	8	-4.43679	0.001	9.489414521468062	-2.14146	-0.702665	T-test	two.sided	0.0173346
chr2_16550000_16600000	-1.09942	-0.660306	0.4391159885051026	boundary_score	G4	G3	13	8	-3.86565	0.001	18.983167085678122	-1.69473	-0.504114	T-test	two.sided	0.0173346
chr2_179850000_179900000	1.3762820945011243	0.3353883172399501	-1.04089	boundary_score	G4	G3	13	8	3.8068738804252433	0.001	17.50448017325938	0.6152010174419077	2.1373631715603407	T-test	two.sided	0.0173346
chr2_189750000_189800000	0.9143752362561421	0.7597808974237354	-0.154594	boundary_score	G4	G3	13	8	3.7529834873990784	0.001	18.96215589979121	0.4043628902110797	1.4243875823012047	T-test	two.sided	0.0173346
chr2_190750000_190800000	-1.16911	-0.656261	0.5128527661403902	boundary_score	G4	G3	13	8	-3.87939	0.001	15.051403188656117	-1.81127	-0.52696	T-test	two.sided	0.0173346
chr2_27400000_27450000	1.4064873465009864	0.47935285057697097	-0.927134	boundary_score	G4	G3	13	8	4.06741	0.001	13.093433632696133	0.6599864565180663	2.152988236483907	T-test	two.sided	0.0173346
chr2_32700000_32750000	-1.4415	-0.676918	0.7645836525041487	boundary_score	G4	G3	13	8	-4.21122	0.001	10.981946345119871	-2.19505	-0.687953	T-test	two.sided	0.0173346
chr2_74900000_74950000	-1.17756	-0.306632	0.8709301531525063	boundary_score	G4	G3	13	8	-3.94625	0.001	17.4116	-1.806	-0.549125	T-test	two.sided	0.0173346
chr2_74950000_75000000	-1.18394	-0.230808	0.9531314256069499	boundary_score	G4	G3	13	8	-3.84859	0.001	17.063857516264232	-1.8328	-0.535084	T-test	two.sided	0.0173346
chr2_83250000_83300000	-1.27836	-0.18879	1.0895678365924297	boundary_score	G4	G3	13	8	-3.94344	0.001	14.162372185985092	-1.97289	-0.583822	T-test	two.sided	0.0173346
chr20_10600000_10650000	0.9681469181445232	0.759115	-0.209031	boundary_score	G4	G3	13	8	3.9209387182942885	0.001	16.96793634023941	0.44712232066202445	1.489171515627022	T-test	two.sided	0.0173346
chr20_11300000_11350000	1.5455462931501707	0.8518728247318293	-0.693673	boundary_score	G4	G3	13	8	4.378641486000662	0.001	9.785576450888872	0.7567291340873725	2.334363452212969	T-test	two.sided	0.0173346
chr20_43450000_43500000	1.357568372940891	0.306508	-1.05106	boundary_score	G4	G3	13	8	3.9541043884232256	0.001	14.88818951638698	0.625296	2.0898409820222916	T-test	two.sided	0.0173346
chr20_54000000_54050000	-1.453	-0.518885	0.9341104843817449	boundary_score	G4	G3	13	8	-3.88179	0.001	18.00340194864416	-2.23938	-0.666609	T-test	two.sided	0.0173346
chr21_15500000_15550000	-1.383	-0.56699	0.8160103772909156	boundary_score	G4	G3	13	8	-3.79693	0.001	18.482956447161786	-2.14681	-0.619187	T-test	two.sided	0.0173346
chr21_24500000_24550000	-1.47056	-0.468771	1.0017913788282367	boundary_score	G4	G3	13	8	-4.24578	0.001	12.122747758026481	-2.22437	-0.716758	T-test	two.sided	0.0173346
chr21_41750000_41800000	-1.40669	-0.587358	0.8193297785440216	boundary_score	G4	G3	13	8	-4.51278	0.001	9.666452645807263	-2.10449	-0.708888	T-test	two.sided	0.0173346
chr22_43900000_43950000	1.2830759958539435	0.5873042459554377	-0.695772	boundary_score	G4	G3	13	8	4.255906404692416	0.001	12.341759910045702	0.6282165144239987	1.9379354772838886	T-test	two.sided	0.0173346
chr3_101300000_101350000	1.4225277454861283	0.5720706550943914	-0.850457	boundary_score	G4	G3	13	8	3.7821755194603934	0.001	17.46928000678526	0.6306180855253589	2.2144374054468976	T-test	two.sided	0.0173346
chr3_101550000_101600000	-1.02771	-0.50268	0.5250259348899188	boundary_score	G4	G3	13	8	-3.84564	0.001	16.47377417158909	-1.59291	-0.462505	T-test	two.sided	0.0173346
chr3_101650000_101700000	-1.43587	-0.587344	0.8485241929867943	boundary_score	G4	G3	13	8	-3.88279	0.001	18.503623318147014	-2.21128	-0.660453	T-test	two.sided	0.0173346
chr3_101700000_101750000	-1.39374	-0.403987	0.9897518931783607	boundary_score	G4	G3	13	8	-3.87285	0.001	17.765368250131647	-2.15052	-0.636955	T-test	two.sided	0.0173346
chr3_123300000_123350000	-1.02638	-0.0260102	1.0003681731503697	boundary_score	G4	G3	13	8	-3.76946	0.001	18.920272294025008	-1.59645	-0.45631	T-test	two.sided	0.0173346
chr3_144700000_144750000	1.3817990814770753	0.6359476012702514	-0.745851	boundary_score	G4	G3	13	8	3.905794082339628	0.001	16.460515772390327	0.6335167290884812	2.1300814338656693	T-test	two.sided	0.0173346
chr3_189950000_190000000	-0.967038	-0.177767	0.7892706473209627	boundary_score	G4	G3	13	8	-3.93199	0.001	16.43492869160112	-1.48729	-0.446785	T-test	two.sided	0.0173346
chr3_31550000_31600000	1.4431713188583108	0.710977	-0.732195	boundary_score	G4	G3	13	8	3.890069735044144	0.001	17.666653203491826	0.6626978035770834	2.2236448341395385	T-test	two.sided	0.0173346
chr3_53900000_53950000	1.53273	0.2893153211734304	-1.24341	boundary_score	G4	G3	13	8	4.481552655769743	0.001	9.419303613613366	0.7642689414569191	2.3011834404099605	T-test	two.sided	0.0173346
chr3_85350000_85400000	-1.11641	-0.182161	0.9342513991001103	boundary_score	G4	G3	13	8	-3.84153	0.001	16.148838074982905	-1.73203	-0.500794	T-test	two.sided	0.0173346
chr4_100050000_100100000	-1.15678	-0.188324	0.968455	boundary_score	G4	G3	13	8	-3.98196	0.001	15.609547767437977	-1.77388	-0.539682	T-test	two.sided	0.0173346
chr4_143100000_143150000	0.9123862715157244	-0.130259	-1.04265	boundary_score	G4	G3	13	8	3.9028655737207867	0.001	16.279126524875586	0.4174984421737443	1.4072741008577045	T-test	two.sided	0.0173346
chr4_162150000_162200000	-0.813536	0.16657945641008412	0.980115	boundary_score	G4	G3	13	8	-3.81044	0.001	16.481820242729352	-1.26507	-0.362005	T-test	two.sided	0.0173346
chr4_170900000_170950000	-1.34621	-0.240773	1.105439236949682	boundary_score	G4	G3	13	8	-3.99684	0.001	13.260813641611557	-2.07241	-0.620012	T-test	two.sided	0.0173346
chr4_177350000_177400000	1.2355915865669505	0.825769	-0.409822	boundary_score	G4	G3	13	8	3.915722980877553	0.001	15.977049924999214	0.5665853804789373	1.904597792654964	T-test	two.sided	0.0173346
chr4_180050000_180100000	1.3758386651597168	0.5975265414264284	-0.778312	boundary_score	G4	G3	13	8	3.8232389038024706	0.001	16.341	0.6142568821505946	2.1374204481688386	T-test	two.sided	0.0173346
chr4_25000000_25050000	-1.57491	-0.382134	1.1927796270611333	boundary_score	G4	G3	13	8	-4.4385	0.001	9.801756521657104	-2.3677	-0.782129	T-test	two.sided	0.0173346
chr5_14400000_14450000	-1.45033	-0.556514	0.8938117175377865	boundary_score	G4	G3	13	8	-4.31441	0.001	12.021539231167177	-2.18261	-0.718045	T-test	two.sided	0.0173346
chr5_158650000_158700000	-1.23861	-0.679024	0.5595852763813566	boundary_score	G4	G3	13	8	-3.77296	0.001	18.622883430995408	-1.92666	-0.550556	T-test	two.sided	0.0173346
chr5_35950000_36000000	-1.6804	-0.723534	0.956868	boundary_score	G4	G3	13	8	-4.28204	0.001	11.131588359278691	-2.54289	-0.817913	T-test	two.sided	0.0173346
chr5_52550000_52600000	-1.18556	-0.059429	1.1261279992071618	boundary_score	G4	G3	13	8	-4.64882	0.001	9.176883011848396	-1.76077	-0.610346	T-test	two.sided	0.0173346
chr5_80050000_80100000	-1.47578	-0.55616	0.91962	boundary_score	G4	G3	13	8	-3.86162	0.001	17.29055125810638	-2.28105	-0.670511	T-test	two.sided	0.0173346
chr5_88100000_88150000	-1.29599	-0.329706	0.9662866290039642	boundary_score	G4	G3	13	8	-3.91531	0.001	16.95368746882664	-1.9945	-0.597485	T-test	two.sided	0.0173346
chr5_94950000_95000000	-1.31773	-0.568345	0.7493841530986112	boundary_score	G4	G3	13	8	-3.72029	0.001	18.989078047974257	-2.05911	-0.57635	T-test	two.sided	0.0173346
chr6_100700000_100750000	-1.07686	-0.16894	0.9079158449298056	boundary_score	G4	G3	13	8	-3.74594	0.001	18.46964135364997	-1.67972	-0.473997	T-test	two.sided	0.0173346
chr6_109650000_109700000	1.2612980448791187	0.6298380801583691	-0.63146	boundary_score	G4	G3	13	8	4.001863563950027	0.001	15.068990061508392	0.5897805157605631	1.932815573997674	T-test	two.sided	0.0173346
chr6_146750000_146800000	-1.57542	-0.552181	1.0232367249373369	boundary_score	G4	G3	13	8	-4.28717	0.001	11.932114939247743	-2.37658	-0.774259	T-test	two.sided	0.0173346
chr6_168050000_168100000	-1.57789	-0.457655	1.1202319587735574	boundary_score	G4	G3	13	8	-4.26405	0.001	12.288733378458033	-2.38205	-0.773726	T-test	two.sided	0.0173346
chr6_32800000_32850000	1.3083303344768962	0.5972076444688351	-0.711123	boundary_score	G4	G3	13	8	3.8960848666972803	0.001	15.367271227536117	0.5940629057843818	2.022597763169411	T-test	two.sided	0.0173346
chr6_34750000_34800000	1.2969007641601729	0.35049587383707026	-0.946405	boundary_score	G4	G3	13	8	3.856050398581778	0.001	16.194020333187126	0.5846092036059434	2.0091923247144026	T-test	two.sided	0.0173346
chr6_35750000_35800000	-1.59647	-0.467591	1.1288776750054152	boundary_score	G4	G3	13	8	-4.24943	0.001	12.678769908988475	-2.41019	-0.782745	T-test	two.sided	0.0173346
chr6_38600000_38650000	1.2027888256218175	0.5259361535274197	-0.676853	boundary_score	G4	G3	13	8	4.110354520384173	0.001	13.102784793389164	0.5711166124879463	1.8344610387556888	T-test	two.sided	0.0173346
chr6_41350000_41400000	-1.29193	-0.655285	0.636644	boundary_score	G4	G3	13	8	-3.99906	0.001	13.192185068369742	-1.98882	-0.595037	T-test	two.sided	0.0173346
chr6_56600000_56650000	1.3962739620020432	0.44626031902513574	-0.950014	boundary_score	G4	G3	13	8	3.9991895775456197	0.001	13.874054596966806	0.6468065558711441	2.145741368132942	T-test	two.sided	0.0173346
chr6_69100000_69150000	0.8634972247235734	0.0189087	-0.844588	boundary_score	G4	G3	13	8	4.0279330499628045	0.001	15.157115957264924	0.4069751144002767	1.32002	T-test	two.sided	0.0173346
chr7_40250000_40300000	-1.18817	-0.566521	0.6216460687404504	boundary_score	G4	G3	13	8	-3.88343	0.001	17.792411742644546	-1.8315	-0.544835	T-test	two.sided	0.0173346
chr8_100150000_100200000	1.1397349786615016	0.0788026	-1.06093	boundary_score	G4	G3	13	8	3.811942422491904	0.001	16.350525507267204	0.5070057649548827	1.7724641923681204	T-test	two.sided	0.0173346
chr8_110150000_110200000	-0.875316	0.0904187	0.965734	boundary_score	G4	G3	13	8	-3.75334	0.001	18.283996418543975	-1.36473	-0.385906	T-test	two.sided	0.0173346
chr8_30100000_30150000	1.0946397123504497	0.055840832423934124	-1.0388	boundary_score	G4	G3	13	8	4.167153273887189	0.001	12.283629560917419	0.5237652086703057	1.6655142160305931	T-test	two.sided	0.0173346
chr8_60400000_60450000	-1.37065	-0.758688	0.6119659336945464	boundary_score	G4	G3	13	8	-3.87047	0.001	17.79780376434394	-2.11526	-0.626046	T-test	two.sided	0.0173346
chr8_85100000_85150000	1.684386198222524	0.8533933624371541	-0.830993	boundary_score	G4	G3	13	8	4.671700637723127	0.001	8.965419065667508	0.8682834274111917	2.5004889690338565	T-test	two.sided	0.0173346
chr8_93500000_93550000	1.3402783008670422	0.5202812658104593	-0.819997	boundary_score	G4	G3	13	8	3.8185465345020626	0.001	16.31060352105962	0.5973589679211423	2.0831976338129423	T-test	two.sided	0.0173346
chr9_112900000_112950000	-1.05879	-0.427648	0.6311428720461162	boundary_score	G4	G3	13	8	-3.93037	0.001	17.382413265338176	-1.6262	-0.491384	T-test	two.sided	0.0173346
chr9_27000000_27050000	1.3970768920285859	0.5343793719241358	-0.862698	boundary_score	G4	G3	13	8	3.823623805306465	0.001	18.888330211400056	0.6320209638211701	2.1621328202360015	T-test	two.sided	0.0173346
chr9_36600000_36650000	1.2886178235301942	0.3795617362127255	-0.909056	boundary_score	G4	G3	13	8	3.9278658202574643	0.001	14.67501419661501	0.5880004363600442	1.9892352107003444	T-test	two.sided	0.0173346
chr9_76350000_76400000	0.543811	0.43132211513821495	-0.112489	boundary_score	G4	G3	13	8	3.7613314107616715	0.001	18.653828609150338	0.2408223322126086	0.8467997042168673	T-test	two.sided	0.0173346
chr9_95700000_95750000	1.4222862767177147	0.6460080803459722	-0.776278	boundary_score	G4	G3	13	8	3.9066942504509377	0.001	18.24470918748893	0.6581511322869333	2.186421421148496	T-test	two.sided	0.0173346
chrX_147050000_147100000	0.8289002723900554	-0.0382117	-0.867112	boundary_score	G4	G3	13	8	3.9033735829728062	0.001	17.894650417816685	0.38257096626266274	1.2752295785174481	T-test	two.sided	0.0173346
chrX_147900000_147950000	1.0644788103146943	0.4676128982636623	-0.596866	boundary_score	G4	G3	13	8	4.208499507044962	0.001	11.034896546022567	0.5079863084203079	1.6209713122090805	T-test	two.sided	0.0173346
chrX_41350000_41400000	1.1197809995210526	0.10975636884851869	-1.01002	boundary_score	G4	G3	13	8	3.8897285920824305	0.001	17.67471430894786	0.5141655022172658	1.7253964968248396	T-test	two.sided	0.0173346
chrX_88600000_88650000	1.366637691362854	0.6227303204771146	-0.743907	boundary_score	G4	G3	13	8	3.8293967978965058	0.001	18.386346526633538	0.6179869351874263	2.1152884475382816	T-test	two.sided	0.0173346
chr1_110100000_110150000	1.2130767717261262	0.2787618816141633	-0.934315	boundary_score	G4	G3	13	8	3.5373149509031854	0.002	18.557907034142225	0.49414195857516424	1.9320115848770882	T-test	two.sided	0.026805019305019304
chr1_114800000_114850000	-1.39703	-0.295431	1.1015941840823258	boundary_score	G4	G3	13	8	-4.26266	0.002	9.267727884640225	-2.13516	-0.658887	T-test	two.sided	0.026805019305019304
chr1_114850000_114900000	-1.44568	-0.457787	0.9878951793306094	boundary_score	G4	G3	13	8	-4.16391	0.002	10.188911440215076	-2.21734	-0.674027	T-test	two.sided	0.026805019305019304
chr1_15100000_15150000	1.7193839227036567	0.6112551563562464	-1.10813	boundary_score	G4	G3	13	8	4.4945878675301625	0.002	7.949566354014976	0.8362575398776195	2.6025103055296936	T-test	two.sided	0.026805019305019304
chr1_162500000_162550000	1.2722575470308426	0.30892651950651995	-0.963331	boundary_score	G4	G3	13	8	3.823816603383314	0.002	11.872491980299573	0.5464600483298386	1.9980550457318464	T-test	two.sided	0.026805019305019304
chr1_172500000_172550000	1.3330711122581855	0.26617889654995613	-1.06689	boundary_score	G4	G3	13	8	3.888441625913826	0.002	14.197186180647044	0.5987326837267638	2.067409540789607	T-test	two.sided	0.026805019305019304
chr1_18100000_18150000	1.1478783929861704	0.7985114531928197	-0.349367	boundary_score	G4	G3	13	8	3.5410699941304395	0.002	18.206050034202566	0.467393	1.828364264865211	T-test	two.sided	0.026805019305019304
chr1_19250000_19300000	1.4453501283049297	0.6176807827870378	-0.827669	boundary_score	G4	G3	13	8	3.824067158634781	0.002	13.486492030499829	0.6317980303489872	2.2589022262608722	T-test	two.sided	0.026805019305019304
chr1_204500000_204550000	1.365508966064341	0.3150628664121944	-1.05045	boundary_score	G4	G3	13	8	3.6928731756579047	0.002	16.023573294271888	0.5817280230871784	2.1492899090415034	T-test	two.sided	0.026805019305019304
chr1_219100000_219150000	1.3534954719023238	0.7642179542643626	-0.589278	boundary_score	G4	G3	13	8	4.075206940576615	0.002	10.896036974936885	0.6216320203422893	2.0853589234623584	T-test	two.sided	0.026805019305019304
chr1_226400000_226450000	1.3703295272711353	0.7449480705678225	-0.625381	boundary_score	G4	G3	13	8	4.0242187354337915	0.002	10.237673645728128	0.6139830944478233	2.1266759600944476	T-test	two.sided	0.026805019305019304
chr1_231250000_231300000	-1.18032	-0.535366	0.6449503754422347	boundary_score	G4	G3	13	8	-3.75229	0.002	15.402329768070535	-1.84926	-0.511371	T-test	two.sided	0.026805019305019304
chr1_234500000_234550000	1.2537461014777722	0.20499705167647306	-1.04875	boundary_score	G4	G3	13	8	3.820541136692267	0.002	15.995199814713073	0.5580624966527218	1.9494297063028228	T-test	two.sided	0.026805019305019304
chr1_25200000_25250000	-1.00269	-0.0785251	0.9241694776500883	boundary_score	G4	G3	13	8	-3.70558	0.002	17.304405786955016	-1.57283	-0.432563	T-test	two.sided	0.026805019305019304
chr1_50350000_50400000	-1.15605	-0.406434	0.7496154284208644	boundary_score	G4	G3	13	8	-3.8874	0.002	12.97025517283167	-1.79866	-0.513441	T-test	two.sided	0.026805019305019304
chr1_75800000_75850000	1.1659055862295569	0.5576264166555346	-0.608279	boundary_score	G4	G3	13	8	3.556308783020284	0.002	17.55689614463527	0.4758880240789187	1.855923148380195	T-test	two.sided	0.026805019305019304
chr1_92750000_92800000	1.4817509825860493	0.4198400715662419	-1.06191	boundary_score	G4	G3	13	8	3.8553667408144423	0.002	14.769609539849199	0.6614467167494932	2.3020552484226053	T-test	two.sided	0.026805019305019304
chr1_93350000_93400000	1.430407095390784	0.42652126770663645	-1.00389	boundary_score	G4	G3	13	8	3.870932078336339	0.002	13.322140161903269	0.6340542125218843	2.2267599782596834	T-test	two.sided	0.026805019305019304
chr1_99750000_99800000	-1.20736	-0.571307	0.636048	boundary_score	G4	G3	13	8	-3.74834	0.002	17.29462126054048	-1.88605	-0.528656	T-test	two.sided	0.026805019305019304
chr10_101000000_101050000	1.3608343145737818	0.7955942700406956	-0.56524	boundary_score	G4	G3	13	8	4.100517030738215	0.002	11.111918925514136	0.6312922548244666	2.090376374323097	T-test	two.sided	0.026805019305019304
chr10_103350000_103400000	0.98005	0.42518328049120735	-0.554867	boundary_score	G4	G3	13	8	3.705443933971398	0.002	18.776158602914993	0.42602078754710276	1.5340797523960552	T-test	two.sided	0.026805019305019304
chr10_104600000_104650000	1.046475469325508	0.0666767	-0.979799	boundary_score	G4	G3	13	8	3.7270632819200187	0.002	14.28356086267862	0.445387	1.6475636276391141	T-test	two.sided	0.026805019305019304
chr10_117700000_117750000	-1.73562	-0.647324	1.0882990075626169	boundary_score	G4	G3	13	8	-4.38263	0.002	9.48554	-2.62455	-0.846698	T-test	two.sided	0.026805019305019304
chr10_123950000_124000000	1.5391078308687005	0.2523160761187999	-1.28679	boundary_score	G4	G3	13	8	4.4354067597881075	0.002	7.673444137374376	0.7329467025564648	2.3452689591809364	T-test	two.sided	0.026805019305019304
chr10_124400000_124450000	-1.216	-0.103549	1.1124465616186703	boundary_score	G4	G3	13	8	-3.75712	0.002	14.112190609677938	-1.90964	-0.52235	T-test	two.sided	0.026805019305019304
chr10_131350000_131400000	1.4203448069657414	0.34428397811885036	-1.07606	boundary_score	G4	G3	13	8	3.641913363134369	0.002	14.627388636732848	0.5872321994648277	2.2534574144666553	T-test	two.sided	0.026805019305019304
chr10_18300000_18350000	1.5352536116490216	0.4545245068085765	-1.08073	boundary_score	G4	G3	13	8	3.937121658265941	0.002	11.973184631612336	0.685429	2.3850778314875325	T-test	two.sided	0.026805019305019304
chr10_42600000_42650000	1.4635983053157198	0.4701201937991623	-0.993478	boundary_score	G4	G3	13	8	3.9906349292692025	0.002	12.786165506054738	0.6699161617367765	2.257280448894663	T-test	two.sided	0.026805019305019304
chr10_54950000_55000000	1.0528433821511207	0.7280479174891358	-0.324795	boundary_score	G4	G3	13	8	3.5941811828698467	0.002	16.92278077968312	0.43460027741450924	1.6710864868877322	T-test	two.sided	0.026805019305019304
chr10_58700000_58750000	1.1074778267429153	0.23704347712341756	-0.870434	boundary_score	G4	G3	13	8	3.712442507978143	0.002	18.731068774458116	0.48248975151491363	1.732465901970917	T-test	two.sided	0.026805019305019304
chr10_61350000_61400000	1.3211448250099038	0.6041995361651619	-0.716945	boundary_score	G4	G3	13	8	3.7039339924802355	0.002	18.921677765544814	0.5743813031643032	2.0679083468555044	T-test	two.sided	0.026805019305019304
chr10_70200000_70250000	1.4037802162870925	0.6886957143662171	-0.715085	boundary_score	G4	G3	13	8	3.979716335700135	0.002	10.307273094388199	0.6210048103698634	2.1865556222043216	T-test	two.sided	0.026805019305019304
chr10_77650000_77700000	-0.908165	-0.0313398	0.8768250372048936	boundary_score	G4	G3	13	8	-3.60789	0.002	18.837345156669667	-1.43532	-0.381009	T-test	two.sided	0.026805019305019304
chr10_81200000_81250000	1.0154730775958418	0.36385600526396317	-0.651617	boundary_score	G4	G3	13	8	3.4970620497383105	0.002	18.687846951325174	0.4070151870602083	1.6239309681314755	T-test	two.sided	0.026805019305019304
chr10_87900000_87950000	1.0999811248340252	0.4142873847480775	-0.685694	boundary_score	G4	G3	13	8	3.8606021158092165	0.002	11.810170054149951	0.47807490687473775	1.7218873427933126	T-test	two.sided	0.026805019305019304
chr11_127000000_127050000	1.180118741401801	0.5900596685650713	-0.590059	boundary_score	G4	G3	13	8	3.691322557783181	0.002	18.30596041110713	0.5092560767276446	1.8509814060759575	T-test	two.sided	0.026805019305019304
chr11_31050000_31100000	-1.3294	-0.23631	1.0930875032327125	boundary_score	G4	G3	13	8	-3.80814	0.002	16.23369984616338	-2.06858	-0.590217	T-test	two.sided	0.026805019305019304
chr11_58550000_58600000	1.1143711540428565	0.15695950999010921	-0.957412	boundary_score	G4	G3	13	8	3.6875318913040314	0.002	18.912551538596727	0.4816618379201868	1.747080470165526	T-test	two.sided	0.026805019305019304
chr11_59500000_59550000	-1.57292	-0.47224	1.1006751585566634	boundary_score	G4	G3	13	8	-3.91806	0.002	11.010206633832146	-2.45641	-0.689424	T-test	two.sided	0.026805019305019304
chr11_81050000_81100000	1.124766124798056	0.707508	-0.417258	boundary_score	G4	G3	13	8	3.677506137653407	0.002	18.498634604113327	0.4834379018905848	1.766094347705527	T-test	two.sided	0.026805019305019304
chr11_92900000_92950000	-1.09583	-0.19116	0.9046736566370958	boundary_score	G4	G3	13	8	-3.51448	0.002	18.96187718636102	-1.74854	-0.443128	T-test	two.sided	0.026805019305019304
chr12_101950000_102000000	-1.36164	-0.439433	0.9222056729916356	boundary_score	G4	G3	13	8	-3.69598	0.002	17.977420575840252	-2.13571	-0.587566	T-test	two.sided	0.026805019305019304
chr12_11250000_11300000	-1.37585	-0.723249	0.6525983963764849	boundary_score	G4	G3	13	8	-3.6841	0.002	13.994726295254607	-2.17686	-0.574837	T-test	two.sided	0.026805019305019304
chr12_128200000_128250000	-1.37485	-0.460769	0.914083	boundary_score	G4	G3	13	8	-3.70834	0.002	15.775764293285748	-2.16171	-0.587996	T-test	two.sided	0.026805019305019304
chr12_40350000_40400000	1.0653473610962894	0.40575773644683427	-0.65959	boundary_score	G4	G3	13	8	3.663376854260834	0.002	15.766398591844606	0.44811408151065785	1.682580640681921	T-test	two.sided	0.026805019305019304
chr12_53900000_53950000	-1.532	-0.815785	0.7162123188937158	boundary_score	G4	G3	13	8	-4.1867	0.002	9.504034343056958	-2.35312	-0.710873	T-test	two.sided	0.026805019305019304
chr12_54250000_54300000	1.438091713182325	0.8168396277725616	-0.621252	boundary_score	G4	G3	13	8	4.046138728356453	0.002	11.079015867080782	0.656491	2.2196928123321107	T-test	two.sided	0.026805019305019304
chr12_59900000_59950000	-1.50286	-0.705769	0.7970865210136258	boundary_score	G4	G3	13	8	-4.16621	0.002	9.354660682866616	-2.31418	-0.691531	T-test	two.sided	0.026805019305019304
chr12_66750000_66800000	1.6253380296487947	0.49222572134174714	-1.13311	boundary_score	G4	G3	13	8	4.507921521603597	0.002	8.796712564526214	0.8068315232553616	2.4438445360422274	T-test	two.sided	0.026805019305019304
chr12_66800000_66850000	1.6686222609524868	0.5349713730436578	-1.13365	boundary_score	G4	G3	13	8	4.301250766258151	0.002	9.337491682721966	0.7958550020016933	2.54139	T-test	two.sided	0.026805019305019304
chr12_94550000_94600000	-1.415	-0.50498	0.9100173534989001	boundary_score	G4	G3	13	8	-3.64371	0.002	14.866073789696214	-2.24337	-0.586621	T-test	two.sided	0.026805019305019304
chr13_100050000_100100000	1.4456390472253253	0.6268286115174471	-0.81881	boundary_score	G4	G3	13	8	3.995608022413012	0.002	11.251548655699363	0.6514739083901528	2.2398041860604976	T-test	two.sided	0.026805019305019304
chr13_111000000_111050000	1.260198239008794	0.5537824185238854	-0.706416	boundary_score	G4	G3	13	8	3.7200520074111694	0.002	17.071635389653874	0.545709	1.9746872432251652	T-test	two.sided	0.026805019305019304
chr13_113750000_113800000	-1.29635	-0.682839	0.613509	boundary_score	G4	G3	13	8	-3.66172	0.002	18.703366289103677	-2.03813	-0.554564	T-test	two.sided	0.026805019305019304
chr13_19400000_19450000	-1.16178	-0.489599	0.6721803376629558	boundary_score	G4	G3	13	8	-3.77174	0.002	15.95095338346889	-1.81492	-0.508638	T-test	two.sided	0.026805019305019304
chr13_20500000_20550000	-1.06898	-0.291416	0.7775645807188563	boundary_score	G4	G3	13	8	-3.52791	0.002	18.18142404054331	-1.70512	-0.432843	T-test	two.sided	0.026805019305019304
chr13_20950000_21000000	-1.53651	-0.448815	1.087692264787486	boundary_score	G4	G3	13	8	-4.50564	0.002	8.764885453798922	-2.31111	-0.761904	T-test	two.sided	0.026805019305019304
chr13_28750000_28800000	-1.48237	-0.482504	0.999866	boundary_score	G4	G3	13	8	-3.89542	0.002	14.30714678461678	-2.29691	-0.66783	T-test	two.sided	0.026805019305019304
chr13_31150000_31200000	1.5037342489138816	0.5572308820629019	-0.946503	boundary_score	G4	G3	13	8	4.0265405975712945	0.002	11.44625278770929	0.6856569053934316	2.3218115924343317	T-test	two.sided	0.026805019305019304
chr13_46100000_46150000	-1.17803	-0.260679	0.9173540028217764	boundary_score	G4	G3	13	8	-3.53153	0.002	18.40757986537757	-1.87774	-0.478326	T-test	two.sided	0.026805019305019304
chr13_48650000_48700000	-1.26161	-0.310668	0.9509444080517868	boundary_score	G4	G3	13	8	-3.74298	0.002	16.810293687029517	-1.97336	-0.549865	T-test	two.sided	0.026805019305019304
chr13_52650000_52700000	1.4137555894981824	0.6354229715873284	-0.778333	boundary_score	G4	G3	13	8	3.986022582429626	0.002	10.687856018423652	0.630323	2.1971878498586226	T-test	two.sided	0.026805019305019304
chr14_102600000_102650000	1.345591673220977	0.37734286463437655	-0.968249	boundary_score	G4	G3	13	8	4.1599	0.002	9.023892266086468	0.6141536291868851	2.077029717255069	T-test	two.sided	0.026805019305019304
chr14_22250000_22300000	-1.11287	-0.331078	0.781796	boundary_score	G4	G3	13	8	-3.64373	0.002	17.103717166629185	-1.75696	-0.468788	T-test	two.sided	0.026805019305019304
chr14_22300000_22350000	-1.06324	-0.241901	0.821336	boundary_score	G4	G3	13	8	-3.69863	0.002	18.950776716797346	-1.66502	-0.461455	T-test	two.sided	0.026805019305019304
chr14_54450000_54500000	1.4456549042980313	0.21179801727431943	-1.23386	boundary_score	G4	G3	13	8	4.392117662323548	0.002	9.460131322166783	0.7065555285669384	2.184754280029124	T-test	two.sided	0.026805019305019304
chr14_75550000_75600000	-1.2703	-0.520957	0.7493401391773316	boundary_score	G4	G3	13	8	-3.58361	0.002	18.46075873780332	-2.01369	-0.526905	T-test	two.sided	0.026805019305019304
chr14_92800000_92850000	1.1561975445587298	0.7178206649926532	-0.438377	boundary_score	G4	G3	13	8	3.7421951643008646	0.002	15.379640835109598	0.49907281466730613	1.8133222744501536	T-test	two.sided	0.026805019305019304
chr15_30800000_30850000	-1.15529	-0.457291	0.6980028988477404	boundary_score	G4	G3	13	8	-3.4911	0.002	18.973625441430652	-1.84799	-0.462595	T-test	two.sided	0.026805019305019304
chr15_34650000_34700000	1.217624285151003	0.4236249710503807	-0.793999	boundary_score	G4	G3	13	8	3.647595239905928	0.002	18.82606310645735	0.5185029857413396	1.9167455845606665	T-test	two.sided	0.026805019305019304
chr15_43350000_43400000	1.1902014549023274	0.5454851610348798	-0.644716	boundary_score	G4	G3	13	8	3.6629210917806896	0.002	17.543393689599732	0.5062681681593619	1.874134741645293	T-test	two.sided	0.026805019305019304
chr15_66500000_66550000	-1.38254	-0.422671	0.9598667803345244	boundary_score	G4	G3	13	8	-3.85885	0.002	11.53937615847358	-2.16663	-0.598449	T-test	two.sided	0.026805019305019304
chr15_71750000_71800000	-1.36744	-0.246523	1.120912717313042	boundary_score	G4	G3	13	8	-3.92149	0.002	13.307858147260454	-2.119	-0.615876	T-test	two.sided	0.026805019305019304
chr15_78950000_79000000	1.0557097694901694	0.24460878607612715	-0.811101	boundary_score	G4	G3	13	8	4.556544585503383	0.002	8.139750597283832	0.5230221510530673	1.5883973879272713	T-test	two.sided	0.026805019305019304
chr15_81400000_81450000	-1.20179	-0.245201	0.9565919243526169	boundary_score	G4	G3	13	8	-3.69543	0.002	18.038015532291457	-1.88493	-0.518655	T-test	two.sided	0.026805019305019304
chr15_83050000_83100000	1.3998498003899336	0.787026	-0.612824	boundary_score	G4	G3	13	8	4.245801319796382	0.002	10.340349616203081	0.6684920358894982	2.131207564890369	T-test	two.sided	0.026805019305019304
chr15_83100000_83150000	1.260170731283235	0.6521376398783965	-0.608033	boundary_score	G4	G3	13	8	3.578717939723232	0.002	16.149193410733712	0.5142504740297837	2.006090988536686	T-test	two.sided	0.026805019305019304
chr15_92050000_92100000	-1.16875	-0.0630111	1.1057366467382383	boundary_score	G4	G3	13	8	-4.16267	0.002	10.436211931793633	-1.79081	-0.546682	T-test	two.sided	0.026805019305019304
chr16_11800000_11850000	1.5462180970224242	0.6273591349966774	-0.918859	boundary_score	G4	G3	13	8	4.188786702955182	0.002	10.59247208039549	0.7299325447831292	2.362503649261719	T-test	two.sided	0.026805019305019304
chr16_19500000_19550000	1.2597767698031639	0.30036451136129927	-0.959412	boundary_score	G4	G3	13	8	3.748787952644054	0.002	16.905241955454844	0.5504723156400456	1.969081223966282	T-test	two.sided	0.026805019305019304
chr16_53750000_53800000	1.342353064502798	0.4831547800432405	-0.859198	boundary_score	G4	G3	13	8	3.7052863247681427	0.002	18.990312793036573	0.5840650366634522	2.1006410923421437	T-test	two.sided	0.026805019305019304
chr16_75750000_75800000	-1.21561	-0.391684	0.8239247816434865	boundary_score	G4	G3	13	8	-3.55357	0.002	17.439603403319673	-1.93595	-0.495265	T-test	two.sided	0.026805019305019304
chr16_9100000_9150000	-1.39155	-0.734857	0.6566896476940784	boundary_score	G4	G3	13	8	-3.72019	0.002	14.721261572459893	-2.19014	-0.592955	T-test	two.sided	0.026805019305019304
chr17_22000000_22050000	1.4823257279899973	0.44340174652624736	-1.03892	boundary_score	G4	G3	13	8	3.9000400639375608	0.002	13.121956687971904	0.6619887298601072	2.3026627261198875	T-test	two.sided	0.026805019305019304
chr17_35200000_35250000	-1.11995	-0.26202	0.8579275226917729	boundary_score	G4	G3	13	8	-3.64347	0.002	18.818862254289996	-1.76373	-0.476164	T-test	two.sided	0.026805019305019304
chr17_56950000_57000000	1.3669745060336698	0.3784333369776714	-0.988541	boundary_score	G4	G3	13	8	4.071024583500448	0.002	11.77859852274523	0.6338414616968986	2.100107550370441	T-test	two.sided	0.026805019305019304
chr17_58150000_58200000	-1.26297	-0.680022	0.582946	boundary_score	G4	G3	13	8	-4.1251	0.002	10.347592975857616	-1.94206	-0.58388	T-test	two.sided	0.026805019305019304
chr17_62400000_62450000	-1.00815	-0.0277448	0.9804005408924205	boundary_score	G4	G3	13	8	-3.53547	0.002	18.247480318783374	-1.60665	-0.409646	T-test	two.sided	0.026805019305019304
chr17_62600000_62650000	1.6267594891739607	0.515527	-1.11123	boundary_score	G4	G3	13	8	4.246651249804149	0.002	8.788425130774828	0.7570071824427606	2.4965117959051613	T-test	two.sided	0.026805019305019304
chr17_67750000_67800000	1.1712250832960196	0.2122284350334413	-0.958997	boundary_score	G4	G3	13	8	3.903744226167166	0.002	10.970023356266205	0.5106519061072406	1.8317982604847984	T-test	two.sided	0.026805019305019304
chr17_8300000_8350000	1.1790810625571608	0.23607396110119017	-0.943007	boundary_score	G4	G3	13	8	3.569138928789711	0.002	17.78288690195067	0.4844241477388647	1.8737379773754568	T-test	two.sided	0.026805019305019304
chr18_24300000_24350000	1.8219850298554652	0.6827336370000534	-1.13925	boundary_score	G4	G3	13	8	4.482906057369877	0.002	8.670263761777148	0.8972200223087278	2.7467500374022022	T-test	two.sided	0.026805019305019304
chr18_26250000_26300000	1.4330508208291592	0.4139325493786908	-1.01912	boundary_score	G4	G3	13	8	4.095220754670112	0.002	11.033195088785007	0.6631372149831691	2.2029644266751496	T-test	two.sided	0.026805019305019304
chr18_28950000_29000000	-1.35219	-0.200074	1.1521188964796372	boundary_score	G4	G3	13	8	-3.86049	0.002	13.821437701131583	-2.10435	-0.600039	T-test	two.sided	0.026805019305019304
chr18_50850000_50900000	1.409528886717037	0.5016164396295989	-0.907912	boundary_score	G4	G3	13	8	3.603129428887666	0.002	18.55511244800508	0.5894160422698305	2.229641731164244	T-test	two.sided	0.026805019305019304
chr18_51650000_51700000	-1.18904	-0.411515	0.7775251452147935	boundary_score	G4	G3	13	8	-3.69852	0.002	15.84825933109068	-1.8711	-0.50698	T-test	two.sided	0.026805019305019304
chr19_2800000_2850000	1.2356738575403339	0.2659302503294249	-0.969744	boundary_score	G4	G3	13	8	3.796072529420312	0.002	16.235529832309563	0.5464282090513627	1.9249195060293052	T-test	two.sided	0.026805019305019304
chr19_39350000_39400000	1.4371207878571288	0.6271841496943642	-0.809937	boundary_score	G4	G3	13	8	3.9175634007731395	0.002	12.058671389972178	0.6382751710201664	2.2359664046940915	T-test	two.sided	0.026805019305019304
chr19_48250000_48300000	1.0053178931545366	0.039492564673529254	-0.965825	boundary_score	G4	G3	13	8	3.678070935081914	0.002	18.673519867540275	0.4325591649675093	1.578076621341564	T-test	two.sided	0.026805019305019304
chr19_50800000_50850000	0.6889926191818565	0.7908511437992753	0.1018585246174188	boundary_score	G4	G3	13	8	3.7396298526904173	0.002	16.115787712157164	0.29864738488236964	1.0793378534813434	T-test	two.sided	0.026805019305019304
chr19_51800000_51850000	-1.13705	-0.718162	0.41889316467521537	boundary_score	G4	G3	13	8	-3.54685	0.002	18.457901144845206	-1.80938	-0.464733	T-test	two.sided	0.026805019305019304
chr2_100250000_100300000	1.7172357412304906	0.44307420441991807	-1.27416	boundary_score	G4	G3	13	8	4.475773245624633	0.002	7.540955468085865	0.8230200099537861	2.6114514725071953	T-test	two.sided	0.026805019305019304
chr2_101300000_101350000	1.5964761626766955	0.5004266886710012	-1.09605	boundary_score	G4	G3	13	8	4.060333607277932	0.002	10.842098920696593	0.7295340949908289	2.463418230362562	T-test	two.sided	0.026805019305019304
chr2_103950000_104000000	1.4555490829826878	0.5360963336999081	-0.919453	boundary_score	G4	G3	13	8	4.114811743400717	0.002	9.704423771531697	0.6641143491853739	2.2469838167800016	T-test	two.sided	0.026805019305019304
chr2_104000000_104050000	1.3739085305564034	0.605975	-0.767934	boundary_score	G4	G3	13	8	3.9493056136780784	0.002	11.363145099561027	0.6111913322485564	2.1366257288642507	T-test	two.sided	0.026805019305019304
chr2_104950000_105000000	1.748474995086751	0.652049	-1.09643	boundary_score	G4	G3	13	8	4.605804518313655	0.002	8.205328215733745	0.8768583968749275	2.620091593298575	T-test	two.sided	0.026805019305019304
chr2_127000000_127050000	-0.793964	0.15497824270253124	0.948943	boundary_score	G4	G3	13	8	-3.58811	0.002	16.780315103384474	-1.26128	-0.326645	T-test	two.sided	0.026805019305019304
chr2_144500000_144550000	0.9398159769135184	0.783101	-0.156715	boundary_score	G4	G3	13	8	3.7157204248030986	0.002	16.100404499732324	0.403901	1.4757313187154897	T-test	two.sided	0.026805019305019304
chr2_14950000_15000000	1.069488789435491	0.3749893654079468	-0.694499	boundary_score	G4	G3	13	8	3.619351715133964	0.002	15.328589035784278	0.44083678068197885	1.698140798189003	T-test	two.sided	0.026805019305019304
chr2_15900000_15950000	-0.935552	-0.75461	0.18094206854263575	boundary_score	G4	G3	13	8	-3.92766	0.002	13.526230330514617	-1.44812	-0.422988	T-test	two.sided	0.026805019305019304
chr2_161100000_161150000	-1.18119	-0.681946	0.499243	boundary_score	G4	G3	13	8	-3.70278	0.002	18.96299301339784	-1.84895	-0.513425	T-test	two.sided	0.026805019305019304
chr2_16500000_16550000	-1.08511	-0.644422	0.440693	boundary_score	G4	G3	13	8	-3.66707	0.002	18.46683302867204	-1.70567	-0.464559	T-test	two.sided	0.026805019305019304
chr2_169950000_170000000	-1.38961	-0.295507	1.0941068872133282	boundary_score	G4	G3	13	8	-3.83345	0.002	12.987971210376964	-2.17281	-0.606413	T-test	two.sided	0.026805019305019304
chr2_17300000_17350000	-0.812985	-0.0847954	0.7281897354393906	boundary_score	G4	G3	13	8	-3.8834	0.002	13.619058949470256	-1.26318	-0.362795	T-test	two.sided	0.026805019305019304
chr2_179800000_179850000	1.281826629144747	0.25539504498282833	-1.02643	boundary_score	G4	G3	13	8	3.5648428607723752	0.002	16.88870371609826	0.5228097100012219	2.0408435482882723	T-test	two.sided	0.026805019305019304
chr2_197500000_197550000	1.730295617758423	0.7293642420777359	-1.00093	boundary_score	G4	G3	13	8	4.3007901067862235	0.002	9.151855109661659	0.8224804171978632	2.6381108183189825	T-test	two.sided	0.026805019305019304
chr2_212650000_212700000	-1.247	-0.524995	0.7220053798320604	boundary_score	G4	G3	13	8	-3.89045	0.002	11.97783531461761	-1.94552	-0.548485	T-test	two.sided	0.026805019305019304
chr2_227350000_227400000	1.5004640330988277	0.3405823229014478	-1.15988	boundary_score	G4	G3	13	8	4.189696853370953	0.002	10.45849014937882	0.7072129213239061	2.293715144873749	T-test	two.sided	0.026805019305019304
chr2_227400000_227450000	1.4162531090874668	0.3186050852183947	-1.09765	boundary_score	G4	G3	13	8	3.9344190707258573	0.002	12.465924559270926	0.6351956416081873	2.1973105765667467	T-test	two.sided	0.026805019305019304
chr2_233300000_233350000	1.465862089646552	0.32102707714058826	-1.14484	boundary_score	G4	G3	13	8	3.855483980665732	0.002	12.681916903436822	0.6423868365461934	2.2893373427469106	T-test	two.sided	0.026805019305019304
chr2_240050000_240100000	0.9134220863134638	-0.113102	-1.02652	boundary_score	G4	G3	13	8	3.579114694576304	0.002	18.549585585815393	0.37838440472542495	1.4484597679015028	T-test	two.sided	0.026805019305019304
chr2_240800000_240850000	1.1659276150131006	0.056274900039530895	-1.10965	boundary_score	G4	G3	13	8	3.7039616463630294	0.002	15.514954401741294	0.4969274097901558	1.8349278202360453	T-test	two.sided	0.026805019305019304
chr2_25850000_25900000	-1.1518	-0.716929	0.4348668709670662	boundary_score	G4	G3	13	8	-3.58298	0.002	17.403978665873097	-1.82883	-0.474765	T-test	two.sided	0.026805019305019304
chr2_31250000_31300000	-0.843877	0.0952244	0.9391010245343953	boundary_score	G4	G3	13	8	-3.60658	0.002	18.936215672756354	-1.33372	-0.354034	T-test	two.sided	0.026805019305019304
chr2_94950000_95000000	-1.01589	-0.588275	0.42761359080442823	boundary_score	G4	G3	13	8	-3.65642	0.002	16.53340468895912	-1.60334	-0.428441	T-test	two.sided	0.026805019305019304
chr20_11250000_11300000	1.4244605439876294	0.8254117888414679	-0.599049	boundary_score	G4	G3	13	8	4.135244270284141	0.002	9.826042841035994	0.6550915277308861	2.193829560244373	T-test	two.sided	0.026805019305019304
chr20_22250000_22300000	1.3648698112582962	0.32190309122795624	-1.04297	boundary_score	G4	G3	13	8	3.588944352649792	0.002	17.211463918439332	0.5632605992146911	2.1664790233019016	T-test	two.sided	0.026805019305019304
chr20_23400000_23450000	1.0087001899327763	-0.0330103	-1.04171	boundary_score	G4	G3	13	8	3.6869078242197504	0.002	18.76541214367257	0.43558536988175806	1.5818150099837947	T-test	two.sided	0.026805019305019304
chr21_16900000_16950000	0.5155621853687202	-0.236104	-0.751666	boundary_score	G4	G3	13	8	3.773997316967739	0.002	15.682939704842148	0.22548737496379234	0.805637	T-test	two.sided	0.026805019305019304
chr21_17600000_17650000	1.290563690100326	0.4350641185793838	-0.8555	boundary_score	G4	G3	13	8	3.6162165004175186	0.002	18.969921651166178	0.5435202657088615	2.03761	T-test	two.sided	0.026805019305019304
chr21_32600000_32650000	-1.33542	-0.304931	1.030491974998799	boundary_score	G4	G3	13	8	-3.83836	0.002	11.883407037973615	-2.09429	-0.576555	T-test	two.sided	0.026805019305019304
chr21_33500000_33550000	1.3326555131782711	0.40985167440474835	-0.922804	boundary_score	G4	G3	13	8	3.749800925711867	0.002	17.35904378231186	0.5840200683459688	2.0812909580105736	T-test	two.sided	0.026805019305019304
chr21_37700000_37750000	-1.1582	-0.186465	0.971734	boundary_score	G4	G3	13	8	-3.52853	0.002	17.574406783426458	-1.849	-0.467396	T-test	two.sided	0.026805019305019304
chr21_38200000_38250000	1.1854133663313617	0.0642963	-1.12112	boundary_score	G4	G3	13	8	4.140153985913586	0.002	11.25334559381236	0.5569515478021122	1.8138751848606114	T-test	two.sided	0.026805019305019304
chr21_42350000_42400000	-1.37573	-0.246649	1.1290855969361062	boundary_score	G4	G3	13	8	-4.03176	0.002	9.927728775026456	-2.13678	-0.614688	T-test	two.sided	0.026805019305019304
chr22_24650000_24700000	-1.45935	-0.621771	0.8375795711454549	boundary_score	G4	G3	13	8	-3.8487	0.002	12.571497215055613	-2.28137	-0.637335	T-test	two.sided	0.026805019305019304
chr3_144650000_144700000	1.3573644780338432	0.6310726351952142	-0.726292	boundary_score	G4	G3	13	8	3.7157801366142897	0.002	16.51663779738453	0.5849327908186286	2.129796165249058	T-test	two.sided	0.026805019305019304
chr3_168950000_169000000	0.7078493094361618	-0.0594318	-0.767281	boundary_score	G4	G3	13	8	3.697710277788523	0.002	15.859491963476763	0.301745	1.1139532460751886	T-test	two.sided	0.026805019305019304
chr3_172350000_172400000	-0.995129	-0.697583	0.2975460273082358	boundary_score	G4	G3	13	8	-3.70152	0.002	17.538403035621027	-1.56102	-0.429243	T-test	two.sided	0.026805019305019304
chr3_177000000_177050000	1.0315867248816017	0.21376064177909718	-0.817826	boundary_score	G4	G3	13	8	3.562592248651849	0.002	18.347681639045977	0.42406751926394465	1.6391059304992588	T-test	two.sided	0.026805019305019304
chr3_179750000_179800000	-0.519196	0.31208448498430197	0.8312806684256874	boundary_score	G4	G3	13	8	-3.53823	0.002	17.975582962071265	-0.827514	-0.210879	T-test	two.sided	0.026805019305019304
chr3_188950000_189000000	-1.16713	-0.546787	0.6203388420208561	boundary_score	G4	G3	13	8	-3.48897	0.002	18.999999971834956	-1.86728	-0.466971	T-test	two.sided	0.026805019305019304
chr3_189150000_189200000	-0.992983	-0.0734804	0.9195024097268404	boundary_score	G4	G3	13	8	-3.63943	0.002	17.96146960808215	-1.56629	-0.419678	T-test	two.sided	0.026805019305019304
chr3_196800000_196850000	1.362665305518569	0.3032906205285849	-1.05937	boundary_score	G4	G3	13	8	3.9695988497776944	0.002	12.058408205486465	0.6151342460244427	2.1101963650126954	T-test	two.sided	0.026805019305019304
chr3_38000000_38050000	-1.28967	-0.519375	0.7702999536962577	boundary_score	G4	G3	13	8	-3.60544	0.002	18.884403105536542	-2.03866	-0.540685	T-test	two.sided	0.026805019305019304
chr3_41300000_41350000	0.7497621897728972	-0.0192065	-0.768969	boundary_score	G4	G3	13	8	3.5309231949921207	0.002	18.626364399933752	0.30472175555457787	1.1948026239912164	T-test	two.sided	0.026805019305019304
chr3_46450000_46500000	1.4015782728420239	0.2606196502915453	-1.14096	boundary_score	G4	G3	13	8	4.094881004481599	0.002	10.997733558700185	0.6482155887597963	2.1549409569242517	T-test	two.sided	0.026805019305019304
chr3_46900000_46950000	-1.42905	-0.339293	1.0897622603270098	boundary_score	G4	G3	13	8	-4.22919	0.002	9.481484096865568	-2.18757	-0.670542	T-test	two.sided	0.026805019305019304
chr3_53250000_53300000	1.2649383984385996	0.44760307707040675	-0.817335	boundary_score	G4	G3	13	8	3.5525262236562263	0.002	17.003186860037495	0.5137128009547445	2.016163995922455	T-test	two.sided	0.026805019305019304
chr3_69700000_69750000	-1.5204	-0.65023	0.8701711666310182	boundary_score	G4	G3	13	8	-3.94374	0.002	13.698173556811453	-2.34898	-0.691825	T-test	two.sided	0.026805019305019304
chr3_7600000_7650000	0.8780479059398125	0.017898891219051142	-0.860149	boundary_score	G4	G3	13	8	3.694981762284882	0.002	18.045128515762933	0.37888994320460306	1.3772058686750221	T-test	two.sided	0.026805019305019304
chr4_154450000_154500000	-1.4092	-0.478982	0.9302160574808754	boundary_score	G4	G3	13	8	-3.96205	0.002	11.236349767343278	-2.19003	-0.62837	T-test	two.sided	0.026805019305019304
chr4_158700000_158750000	1.209924788118175	0.18996468395261618	-1.01996	boundary_score	G4	G3	13	8	3.7017312915426035	0.002	16.94476421682739	0.5201523566987922	1.8996972195375577	T-test	two.sided	0.026805019305019304
chr4_168500000_168550000	1.3749437412248933	0.7089327225081786	-0.666011	boundary_score	G4	G3	13	8	3.9244732529659947	0.002	11.9829	0.6114735675633616	2.138413914886425	T-test	two.sided	0.026805019305019304
chr4_2200000_2250000	-1.21724	-0.15286	1.0643811383521586	boundary_score	G4	G3	13	8	-3.65165	0.002	15.505180690978976	-1.92573	-0.508754	T-test	two.sided	0.026805019305019304
chr4_29050000_29100000	1.0148704828033444	0.8178336191890765	-0.197037	boundary_score	G4	G3	13	8	3.6782863493822306	0.002	17.234507184296234	0.4333572128372777	1.596383752769411	T-test	two.sided	0.026805019305019304
chr4_31300000_31350000	-1.27476	-0.294874	0.9798871232057405	boundary_score	G4	G3	13	8	-3.775	0.002	13.011594240954535	-2.00422	-0.545302	T-test	two.sided	0.026805019305019304
chr4_47450000_47500000	1.2330901140052095	0.5058063706445014	-0.727284	boundary_score	G4	G3	13	8	4.309726267155354	0.002	8.792021347776027	0.5835048618642876	1.8826753661461317	T-test	two.sided	0.026805019305019304
chr4_52150000_52200000	1.4414409503786179	0.3872479326621072	-1.05419	boundary_score	G4	G3	13	8	3.9374	0.002	11.570696566414606	0.6405052047135614	2.242376696043674	T-test	two.sided	0.026805019305019304
chr4_7150000_7200000	-1.4657	-0.673754	0.7919499321767696	boundary_score	G4	G3	13	8	-3.68615	0.002	14.657578986067863	-2.31495	-0.616461	T-test	two.sided	0.026805019305019304
chr4_89500000_89550000	1.3789427270375247	0.6102709247271569	-0.768672	boundary_score	G4	G3	13	8	3.7710731669541953	0.002	15.611697655882494	0.6022014140539098	2.1556840400211397	T-test	two.sided	0.026805019305019304
chr5_107050000_107100000	1.0773732910899319	0.2904011208060724	-0.786972	boundary_score	G4	G3	13	8	3.5629967373518485	0.002	18.972662862468965	0.44442627781229327	1.7103203043675705	T-test	two.sided	0.026805019305019304
chr5_108550000_108600000	-1.09039	-0.19857	0.8918195539968012	boundary_score	G4	G3	13	8	-3.61711	0.002	16.632281233402594	-1.72747	-0.453305	T-test	two.sided	0.026805019305019304
chr5_110450000_110500000	1.2173201405330354	0.6698671329067065	-0.547453	boundary_score	G4	G3	13	8	3.588629284825644	0.002	18.95953507558621	0.5072305115698673	1.9274097694962036	T-test	two.sided	0.026805019305019304
chr5_114350000_114400000	1.1857319813400902	0.4198751830628081	-0.765857	boundary_score	G4	G3	13	8	3.5734909579680556	0.002	18.16743349109501	0.48907824935666494	1.8823857133235156	T-test	two.sided	0.026805019305019304
chr5_12100000_12150000	-1.0773	-0.666718	0.41058678398159937	boundary_score	G4	G3	13	8	-3.79463	0.002	14.016294183301724	-1.68615	-0.468461	T-test	two.sided	0.026805019305019304
chr5_132900000_132950000	1.6418347954428842	0.6320223577427754	-1.00981	boundary_score	G4	G3	13	8	4.122544840783093	0.002	11.03907349392149	0.765654	2.5180154608020073	T-test	two.sided	0.026805019305019304
chr5_162850000_162900000	1.3703762980673035	0.7106035041754208	-0.659773	boundary_score	G4	G3	13	8	3.7664208964119794	0.002	12.60233498228127	0.5818180141785417	2.158934581956065	T-test	two.sided	0.026805019305019304
chr5_164550000_164600000	-1.23705	-0.238098	0.998956	boundary_score	G4	G3	13	8	-3.58348	0.002	16.582457501666667	-1.96678	-0.507324	T-test	two.sided	0.026805019305019304
chr5_167550000_167600000	1.4605563905010226	0.4821197515932775	-0.978437	boundary_score	G4	G3	13	8	3.9367681519062754	0.002	12.13369039238223	0.6531950102765772	2.267917770725468	T-test	two.sided	0.026805019305019304
chr5_169550000_169600000	1.625731005878675	0.683075	-0.942656	boundary_score	G4	G3	13	8	4.3489364744031755	0.002	8.016116067947348	0.7639959777141816	2.487466034043168	T-test	two.sided	0.026805019305019304
chr5_2900000_2950000	0.8790850400553719	0.0798538	-0.799231	boundary_score	G4	G3	13	8	3.9108182810678587	0.002	12.137841840813147	0.38994134790764945	1.3682287322030944	T-test	two.sided	0.026805019305019304
chr5_31550000_31600000	1.0493120473057789	0.5843413261921023	-0.464971	boundary_score	G4	G3	13	8	3.961107449232024	0.002	12.975986680401878	0.47691470454837853	1.6217093900631792	T-test	two.sided	0.026805019305019304
chr5_33350000_33400000	-1.30076	-0.437301	0.8634616954596537	boundary_score	G4	G3	13	8	-3.84878	0.002	13.948517270786205	-2.02588	-0.575643	T-test	two.sided	0.026805019305019304
chr5_36000000_36050000	-1.29163	-0.549465	0.7421662827599664	boundary_score	G4	G3	13	8	-3.52281	0.002	18.801136027833838	-2.05958	-0.523678	T-test	two.sided	0.026805019305019304
chr5_61900000_61950000	1.347125307883649	0.746738	-0.600387	boundary_score	G4	G3	13	8	3.677677644198238	0.002	15.791261874058312	0.5697735602523758	2.1244770555149217	T-test	two.sided	0.026805019305019304
chr5_77550000_77600000	-1.32601	-0.460007	0.8659986982463828	boundary_score	G4	G3	13	8	-3.60287	0.002	18.751544951907388	-2.09702	-0.554994	T-test	two.sided	0.026805019305019304
chr5_83700000_83750000	-1.168	-0.429267	0.7387285932950731	boundary_score	G4	G3	13	8	-3.58348	0.002	15.930508460055085	-1.8592	-0.47679	T-test	two.sided	0.026805019305019304
chr6_100100000_100150000	-1.16144	-0.098334	1.0631031216863123	boundary_score	G4	G3	13	8	-3.63794	0.002	17.19956299465149	-1.83442	-0.488459	T-test	two.sided	0.026805019305019304
chr6_131500000_131550000	-1.4162	-0.550675	0.8655295800139436	boundary_score	G4	G3	13	8	-3.59972	0.002	16.820679408596938	-2.24692	-0.585484	T-test	two.sided	0.026805019305019304
chr6_133550000_133600000	1.7430519312836161	0.6371805882754502	-1.10587	boundary_score	G4	G3	13	8	4.361124150107379	0.002	8.652463609895712	0.8333478703308462	2.6527559922363855	T-test	two.sided	0.026805019305019304
chr6_160050000_160100000	1.242990824063909	0.24545180195185973	-0.997539	boundary_score	G4	G3	13	8	3.5889867659077717	0.002	17.80560718730113	0.5147986934192637	1.9711829547085542	T-test	two.sided	0.026805019305019304
chr6_160150000_160200000	-1.61068	-0.574042	1.036633959900976	boundary_score	G4	G3	13	8	-4.5267	0.002	7.882599904107073	-2.43332	-0.788029	T-test	two.sided	0.026805019305019304
chr6_33350000_33400000	1.1731395006671335	0.6923694560365007	-0.48077	boundary_score	G4	G3	13	8	4.006433679141516	0.002	10.579020144182559	0.5255175715479896	1.8207614297862773	T-test	two.sided	0.026805019305019304
chr6_52100000_52150000	1.3018380762558062	0.5790470592465367	-0.722791	boundary_score	G4	G3	13	8	3.582254206358715	0.002	18.82408183357678	0.540724	2.0629518211679225	T-test	two.sided	0.026805019305019304
chr6_91800000_91850000	0.87185	0.1686245290188264	-0.703226	boundary_score	G4	G3	13	8	3.585746742660212	0.002	18.81963291889241	0.36261526027712704	1.381085586408417	T-test	two.sided	0.026805019305019304
chr7_113800000_113850000	-1.04709	-0.495617	0.5514714315650258	boundary_score	G4	G3	13	8	-3.64743	0.002	17.786396803987945	-1.65073	-0.443445	T-test	two.sided	0.026805019305019304
chr7_119250000_119300000	-0.95085	-0.146514	0.804336	boundary_score	G4	G3	13	8	-3.72428	0.002	15.88461096530058	-1.4924	-0.409295	T-test	two.sided	0.026805019305019304
chr7_139350000_139400000	1.3551170565971289	0.613156	-0.741961	boundary_score	G4	G3	13	8	3.7508055712181747	0.002	15.406239136094904	0.5868169562134483	2.123417156980809	T-test	two.sided	0.026805019305019304
chr7_14550000_14600000	0.9572642704853224	0.7215736028754985	-0.235691	boundary_score	G4	G3	13	8	3.7996136658707007	0.002	16.24143669780108	0.4238256603988655	1.4907028805717792	T-test	two.sided	0.026805019305019304
chr7_28200000_28250000	1.3571929003313419	0.24017310084875992	-1.11702	boundary_score	G4	G3	13	8	3.794108560243049	0.002	12.438389515816192	0.5808441554368543	2.13354	T-test	two.sided	0.026805019305019304
chr7_37900000_37950000	-1.34389	-0.545275	0.7986193043520293	boundary_score	G4	G3	13	8	-3.719	0.002	15.311678978055545	-2.11275	-0.575038	T-test	two.sided	0.026805019305019304
chr7_38850000_38900000	-1.0893	-0.369986	0.7193143480045144	boundary_score	G4	G3	13	8	-3.71896	0.002	15.667962359415522	-1.7113	-0.4673	T-test	two.sided	0.026805019305019304
chr8_120900000_120950000	-1.45463	-0.530263	0.9243692927381874	boundary_score	G4	G3	13	8	-3.85299	0.002	14.512363659299103	-2.26169	-0.647578	T-test	two.sided	0.026805019305019304
chr8_123150000_123200000	1.3733003064436287	0.26270818186697287	-1.11059	boundary_score	G4	G3	13	8	3.7943805740447627	0.002	14.231524908142156	0.598221	2.14838	T-test	two.sided	0.026805019305019304
chr8_123200000_123250000	1.2434255626608295	0.19023961828804067	-1.05319	boundary_score	G4	G3	13	8	3.6341340693694835	0.002	15.36026737641575	0.5156331970457587	1.9712179282759001	T-test	two.sided	0.026805019305019304
chr8_51500000_51550000	-1.47755	-0.382275	1.095269752793721	boundary_score	G4	G3	13	8	-4.14074	0.002	10.768532743138287	-2.26499	-0.6901	T-test	two.sided	0.026805019305019304
chr8_51550000_51600000	-1.56837	-0.469923	1.0984456270100569	boundary_score	G4	G3	13	8	-4.11354	0.002	9.220493601344756	-2.42773	-0.709011	T-test	two.sided	0.026805019305019304
chr8_56800000_56850000	-1.43164	-0.579182	0.8524625576704182	boundary_score	G4	G3	13	8	-4.24919	0.002	8.553099877375857	-2.19993	-0.663361	T-test	two.sided	0.026805019305019304
chr8_61750000_61800000	-0.875159	-0.287046	0.5881126975144675	boundary_score	G4	G3	13	8	-3.6638	0.002	18.95598973623393	-1.37519	-0.375127	T-test	two.sided	0.026805019305019304
chr8_6300000_6350000	-1.189	-0.683114	0.5058886991426005	boundary_score	G4	G3	13	8	-3.61632	0.002	18.17753602554286	-1.87928	-0.498729	T-test	two.sided	0.026805019305019304
chr8_6350000_6400000	-1.12122	-0.790669	0.3305460339676996	boundary_score	G4	G3	13	8	-3.9137	0.002	12.965045490879872	-1.7403	-0.502133	T-test	two.sided	0.026805019305019304
chr8_74350000_74400000	-1.14003	-0.459527	0.6805051039302603	boundary_score	G4	G3	13	8	-3.63797	0.002	17.472581125628537	-1.79983	-0.480237	T-test	two.sided	0.026805019305019304
chr8_74850000_74900000	-1.18051	-0.610131	0.5703744437560019	boundary_score	G4	G3	13	8	-3.61209	0.002	17.907712755296885	-1.86738	-0.493627	T-test	two.sided	0.026805019305019304
chr8_77150000_77200000	1.5766733994912916	0.5461963842892311	-1.03048	boundary_score	G4	G3	13	8	4.340084713927082	0.002	8.950305656357976	0.754177	2.399169788762827	T-test	two.sided	0.026805019305019304
chr8_80050000_80100000	1.1813279109161496	0.5640625958263107	-0.617265	boundary_score	G4	G3	13	8	3.7067815451918316	0.002	18.613094498808753	0.5133546443454136	1.8493011774868855	T-test	two.sided	0.026805019305019304
chr8_84200000_84250000	1.1821567327407825	0.7773123421782859	-0.404844	boundary_score	G4	G3	13	8	3.57613	0.002	18.96509238248917	0.49018165693294496	1.8741318085486203	T-test	two.sided	0.026805019305019304
chr8_86450000_86500000	1.4970795317189904	0.5181389390015506	-0.978941	boundary_score	G4	G3	13	8	3.980069149050275	0.002	12.040454141482218	0.6778372297599854	2.3163218336779954	T-test	two.sided	0.026805019305019304
chr9_102400000_102450000	1.1665740095826995	0.6775826897748181	-0.488991	boundary_score	G4	G3	13	8	3.5988835992694423	0.002	17.136636836834565	0.483095	1.850053171225257	T-test	two.sided	0.026805019305019304
chr9_105850000_105900000	-1.38965	-0.733664	0.6559883120122897	boundary_score	G4	G3	13	8	-3.89905	0.002	13.625602646419622	-2.15605	-0.623259	T-test	two.sided	0.026805019305019304
chr9_115000000_115050000	-1.53891	-0.873236	0.6656709151893478	boundary_score	G4	G3	13	8	-4.37662	0.002	8.205333122690252	-2.34623	-0.731588	T-test	two.sided	0.026805019305019304
chr9_119500000_119550000	1.0908805503629773	0.44442925729738225	-0.646451	boundary_score	G4	G3	13	8	3.664215427133777	0.002	18.198576988630098	0.4658998985707579	1.7158612021551967	T-test	two.sided	0.026805019305019304
chr9_125700000_125750000	1.2159607079314054	0.5971357666375425	-0.618825	boundary_score	G4	G3	13	8	3.7258017139115993	0.002	17.705987960809537	0.5294822223443543	1.9024391935184566	T-test	two.sided	0.026805019305019304
chr9_131550000_131600000	-1.26541	-0.253417	1.011996503671627	boundary_score	G4	G3	13	8	-3.73005	0.002	16.146437605002973	-1.98406	-0.546768	T-test	two.sided	0.026805019305019304
chr9_26950000_27000000	1.5790992347035875	0.5482762715432709	-1.03082	boundary_score	G4	G3	13	8	4.005121182838393	0.002	12.698155327518856	0.7252678553561444	2.4329306140510307	T-test	two.sided	0.026805019305019304
chr9_33750000_33800000	-1.27076	-0.586039	0.6847247431873185	boundary_score	G4	G3	13	8	-3.65062	0.002	17.92007690255136	-2.00232	-0.539209	T-test	two.sided	0.026805019305019304
chr9_35950000_36000000	-1.41147	-0.522473	0.8889989244170263	boundary_score	G4	G3	13	8	-3.81698	0.002	14.382445729621269	-2.20261	-0.620329	T-test	two.sided	0.026805019305019304
chr9_5750000_5800000	1.2203551301575057	0.6432920887190583	-0.577063	boundary_score	G4	G3	13	8	3.5743666105933225	0.002	18.9799	0.5057065294438826	1.9350037308711288	T-test	two.sided	0.026805019305019304
chr9_5800000_5850000	1.0916943959201144	0.5306109515467914	-0.561083	boundary_score	G4	G3	13	8	3.5626771087395044	0.002	17.25755723645181	0.44592773991064294	1.7374610519295857	T-test	two.sided	0.026805019305019304
chr9_5850000_5900000	1.0880208931657167	0.46167728813126113	-0.626344	boundary_score	G4	G3	13	8	3.649535258318755	0.002	18.232416868873408	0.46225348661239724	1.7137882997190361	T-test	two.sided	0.026805019305019304
chr9_77450000_77500000	-1.39302	-0.375711	1.0173110410440043	boundary_score	G4	G3	13	8	-3.68882	0.002	17.581915861373187	-2.18776	-0.598288	T-test	two.sided	0.026805019305019304
chr9_86950000_87000000	0.8692121274799263	-0.037594	-0.906806	boundary_score	G4	G3	13	8	3.5738112069509573	0.002	18.88586759807283	0.35994451244431463	1.3784797425155377	T-test	two.sided	0.026805019305019304
chr9_87300000_87350000	-0.906953	0.057999255682437405	0.9649521400015839	boundary_score	G4	G3	13	8	-3.66805	0.002	16.607327948813445	-1.42956	-0.384344	T-test	two.sided	0.026805019305019304
chrX_104250000_104300000	1.2018327402101543	0.3030570237610316	-0.898776	boundary_score	G4	G3	13	8	3.7408688325198454	0.002	14.216408978023265	0.5137576933841266	1.889907787036182	T-test	two.sided	0.026805019305019304
chrX_105200000_105250000	-0.775381	0.16416258964508718	0.9395432206447559	boundary_score	G4	G3	13	8	-3.53758	0.002	17.613064969317417	-1.2366	-0.314166	T-test	two.sided	0.026805019305019304
chrX_119450000_119500000	1.5115705599475961	0.35195579837666513	-1.15961	boundary_score	G4	G3	13	8	4.0501630675229325	0.002	11.539886312653143	0.6948003796841112	2.3283407402110807	T-test	two.sided	0.026805019305019304
chrX_135700000_135750000	-1.03705	-0.30038	0.736668	boundary_score	G4	G3	13	8	-3.59665	0.002	17.129765229085123	-1.64504	-0.42906	T-test	two.sided	0.026805019305019304
chrX_147850000_147900000	1.0789974128027455	0.46982497261092043	-0.609172	boundary_score	G4	G3	13	8	3.9691581194826475	0.002	10.525026180252391	0.4773588167884886	1.6806360088170023	T-test	two.sided	0.026805019305019304
chrX_18900000_18950000	-0.940738	-0.0120265	0.9287110491208016	boundary_score	G4	G3	13	8	-3.64161	0.002	16.71710911525605	-1.48647	-0.395005	T-test	two.sided	0.026805019305019304
chrX_21950000_22000000	-1.04766	-0.260334	0.7873275987854246	boundary_score	G4	G3	13	8	-3.56713	0.002	18.609434735887145	-1.66325	-0.432069	T-test	two.sided	0.026805019305019304
chrX_33450000_33500000	-0.792593	0.13136633221388486	0.9239596311667913	boundary_score	G4	G3	13	8	-3.58018	0.002	18.99365022925408	-1.25597	-0.329221	T-test	two.sided	0.026805019305019304
chrX_46500000_46550000	1.5304107876526256	0.5610966055016092	-0.969314	boundary_score	G4	G3	13	8	4.011954351167376	0.002	12.139405820347028	0.7003323908962291	2.360489184409022	T-test	two.sided	0.026805019305019304
chrX_88650000_88700000	1.351029794084343	0.5643571126347691	-0.786673	boundary_score	G4	G3	13	8	3.5944666071728846	0.002	18.45137337737177	0.5627516860184274	2.1393079021502586	T-test	two.sided	0.026805019305019304
chrX_93600000_93650000	1.484346385567984	0.6765304708506351	-0.807816	boundary_score	G4	G3	13	8	4.082425038708666	0.002	10.662068440878885	0.6809752753716173	2.2877174957643502	T-test	two.sided	0.026805019305019304
chrX_93800000_93850000	1.4555033780759206	0.46931769794458333	-0.986186	boundary_score	G4	G3	13	8	3.946336737583282	0.002	11.330647736541344	0.6466082792989709	2.2643984768528704	T-test	two.sided	0.026805019305019304
chr1_108950000_109000000	1.6037788010776932	0.6342945986083722	-0.969484	boundary_score	G4	G3	13	8	3.9010443202940195	0.003	10.221593425266175	0.6904415992101068	2.5171160029452797	T-test	two.sided	0.0343972
chr1_116550000_116600000	1.0037807772216072	0.0904389	-0.913342	boundary_score	G4	G3	13	8	3.499489925794449	0.003	16.150932653469862	0.396176	1.6113850889207484	T-test	two.sided	0.0343972
chr1_172600000_172650000	1.2530238706818067	0.21446139755685906	-1.03856	boundary_score	G4	G3	13	8	3.770797150035963	0.003	11.19297887872144	0.5231790514415066	1.9828686899221066	T-test	two.sided	0.0343972
chr1_18150000_18200000	1.3340095579499125	0.6909179107038921	-0.643092	boundary_score	G4	G3	13	8	3.3950539728400537	0.003	17.50585921592981	0.506826	2.161192720474907	T-test	two.sided	0.0343972
chr1_19300000_19350000	1.3771725227335399	0.3427169523983734	-1.03446	boundary_score	G4	G3	13	8	3.581322072636566	0.003	14.429916659269884	0.554709	2.199635987652784	T-test	two.sided	0.0343972
chr1_197450000_197500000	-1.16846	-0.275831	0.8926331042518518	boundary_score	G4	G3	13	8	-3.35007	0.003	18.71741289485792	-1.89923	-0.437697	T-test	two.sided	0.0343972
chr1_19750000_19800000	-1.2439	-0.39553	0.848367	boundary_score	G4	G3	13	8	-3.46647	0.003	17.972291971159276	-1.99787	-0.489925	T-test	two.sided	0.0343972
chr1_197950000_198000000	-1.32886	-0.507458	0.8213999815620862	boundary_score	G4	G3	13	8	-3.58297	0.003	12.818812529303068	-2.13125	-0.526464	T-test	two.sided	0.0343972
chr1_20500000_20550000	1.2112917780064594	0.32197576891071145	-0.889316	boundary_score	G4	G3	13	8	3.441310168786914	0.003	18.91436053756177	0.474352	1.9482320306193626	T-test	two.sided	0.0343972
chr1_206450000_206500000	1.3022625176253306	0.4129722023860706	-0.88929	boundary_score	G4	G3	13	8	3.434168149453293	0.003	17.432199968313434	0.5037128708230091	2.1008121644276523	T-test	two.sided	0.0343972
chr1_206500000_206550000	1.3088640587165221	0.4709193188512194	-0.837945	boundary_score	G4	G3	13	8	3.4774072734399675	0.003	17.478650907239416	0.5164022729215098	2.1013258445115346	T-test	two.sided	0.0343972
chr1_209250000_209300000	-1.56936	-0.483503	1.0858587925982504	boundary_score	G4	G3	13	8	-3.99845	0.003	8.969052626458415	-2.45771	-0.681014	T-test	two.sided	0.0343972
chr1_227450000_227500000	-1.17534	-0.320039	0.855301	boundary_score	G4	G3	13	8	-3.43637	0.003	17.944934284825205	-1.89407	-0.456605	T-test	two.sided	0.0343972
chr1_246900000_246950000	-0.654826	0.0694	0.7242263040708711	boundary_score	G4	G3	13	8	-3.37185	0.003	18.992941618357573	-1.06131	-0.248343	T-test	two.sided	0.0343972
chr1_25250000_25300000	1.2815198021805365	0.43575547695132055	-0.845764	boundary_score	G4	G3	13	8	3.4096393656113233	0.003	18.76710771833051	0.49419125179467693	2.068848352566396	T-test	two.sided	0.0343972
chr1_53800000_53850000	1.1389935591582168	0.2049070706259047	-0.934086	boundary_score	G4	G3	13	8	3.3380332407318796	0.003	18.998894685057298	0.4248154391861894	1.8531716791302444	T-test	two.sided	0.0343972
chr1_75700000_75750000	1.439775905078152	0.7306124529525542	-0.709163	boundary_score	G4	G3	13	8	4.032551674500083	0.003	8.329466422808421	0.6220781304122445	2.2574736797440593	T-test	two.sided	0.0343972
chr1_91100000_91150000	1.3073192728358065	0.3562635168339422	-0.951056	boundary_score	G4	G3	13	8	3.5737995937420814	0.003	12.818703895680576	0.5159046074050391	2.098733938266574	T-test	two.sided	0.0343972
chr10_101600000_101650000	1.2648548224833407	0.4395720704244121	-0.825283	boundary_score	G4	G3	13	8	3.6418880027123173	0.003	14.22816416973968	0.5210735408765483	2.008636104090133	T-test	two.sided	0.0343972
chr10_122700000_122750000	-1.39611	-0.838421	0.5576841308595124	boundary_score	G4	G3	13	8	-4.01969	0.003	9.655799920367608	-2.17373	-0.61848	T-test	two.sided	0.0343972
chr10_124000000_124050000	1.541928339760311	0.26658086834543115	-1.27535	boundary_score	G4	G3	13	8	4.212814721176236	0.003	7.661432789986474	0.6913734150120102	2.3924832645086114	T-test	two.sided	0.0343972
chr10_130650000_130700000	1.1344415493813023	0.19319557250027503	-0.941246	boundary_score	G4	G3	13	8	3.569053583978232	0.003	15.875237740510139	0.46018839976503845	1.8086946989975663	T-test	two.sided	0.0343972
chr10_131300000_131350000	1.2888182288523824	0.24542730389014722	-1.04339	boundary_score	G4	G3	13	8	3.5649491898100254	0.003	15.819711955209948	0.5217090164376985	2.0559274412670665	T-test	two.sided	0.0343972
chr10_34650000_34700000	-1.1471	-0.59656	0.5505433955657175	boundary_score	G4	G3	13	8	-3.45061	0.003	18.488017771489933	-1.84421	-0.450002	T-test	two.sided	0.0343972
chr10_61300000_61350000	1.239637397371058	0.5117765453131471	-0.727861	boundary_score	G4	G3	13	8	3.4454187361776385	0.003	18.920958360165454	0.48636910508937287	1.9929056896527433	T-test	two.sided	0.0343972
chr10_75050000_75100000	-1.3695	-0.73522	0.634281	boundary_score	G4	G3	13	8	-3.62352	0.003	12.281099675584695	-2.19089	-0.54811	T-test	two.sided	0.0343972
chr10_75100000_75150000	-1.13986	-0.739	0.40086517049938764	boundary_score	G4	G3	13	8	-3.5514	0.003	13.348726842135417	-1.83142	-0.448305	T-test	two.sided	0.0343972
chr10_77750000_77800000	-1.12624	-0.530814	0.5954243381390769	boundary_score	G4	G3	13	8	-3.34277	0.003	18.87149313143936	-1.83174	-0.420736	T-test	two.sided	0.0343972
chr10_96350000_96400000	-0.682361	0.0858026	0.7681640071643235	boundary_score	G4	G3	13	8	-3.41637	0.003	18.243370750091607	-1.10158	-0.263139	T-test	two.sided	0.0343972
chr11_116000000_116050000	1.1020977764197424	0.35948300530545546	-0.742615	boundary_score	G4	G3	13	8	3.370062737807267	0.003	18.998872911037875	0.4176219675645014	1.7865735852749831	T-test	two.sided	0.0343972
chr11_117950000_118000000	-1.14035	-0.386856	0.7534903488076523	boundary_score	G4	G3	13	8	-3.45289	0.003	18.466620893101627	-1.83294	-0.447753	T-test	two.sided	0.0343972
chr11_19900000_19950000	-1.14216	-0.153972	0.9881875865608782	boundary_score	G4	G3	13	8	-3.44126	0.003	18.998285216757083	-1.83684	-0.447477	T-test	two.sided	0.0343972
chr11_36700000_36750000	-1.51911	-0.50017	1.0189381326275366	boundary_score	G4	G3	13	8	-3.79067	0.003	10.794028665362083	-2.40321	-0.635008	T-test	two.sided	0.0343972
chr11_42500000_42550000	-1.66974	-0.698838	0.9708993037193899	boundary_score	G4	G3	13	8	-4.09009	0.003	8.87613	-2.59521	-0.744265	T-test	two.sided	0.0343972
chr11_74600000_74650000	1.2990257646347692	0.6372819164600015	-0.661744	boundary_score	G4	G3	13	8	3.588281632365406	0.003	14.593730709752068	0.5255255990944019	2.072525930175136	T-test	two.sided	0.0343972
chr12_123650000_123700000	-0.988726	-0.774222	0.21450388972089038	boundary_score	G4	G3	13	8	-3.45392	0.003	18.294588590698417	-1.58945	-0.388005	T-test	two.sided	0.0343972
chr12_26100000_26150000	1.6463158625451615	0.6489659914547368	-0.99735	boundary_score	G4	G3	13	8	3.964855410255216	0.003	9.52187	0.7147959221937045	2.5778358028966184	T-test	two.sided	0.0343972
chr12_65550000_65600000	1.1825096981335967	0.5731542900177237	-0.609355	boundary_score	G4	G3	13	8	3.5151709697358617	0.003	14.612723712071588	0.4638276598064473	1.9011917364607462	T-test	two.sided	0.0343972
chr12_68000000_68050000	-1.01603	-0.328681	0.6873462687039332	boundary_score	G4	G3	13	8	-3.58068	0.003	15.490653162861754	-1.61917	-0.412888	T-test	two.sided	0.0343972
chr12_78100000_78150000	-1.32465	-0.705267	0.6193783186907407	boundary_score	G4	G3	13	8	-3.89957	0.003	10.66188721088746	-2.0752	-0.57409	T-test	two.sided	0.0343972
chr12_87400000_87450000	1.2432885576614146	0.5669278858948955	-0.676361	boundary_score	G4	G3	13	8	3.6167691483912896	0.003	14.44089282832601	0.5081100217343529	1.9784670935884763	T-test	two.sided	0.0343972
chr13_111050000_111100000	1.2786586220750098	0.26330312818968377	-1.01536	boundary_score	G4	G3	13	8	3.7120054310819777	0.003	11.110307153479749	0.5214120545917732	2.035905189558246	T-test	two.sided	0.0343972
chr13_20150000_20200000	-1.10452	-0.23321	0.871311	boundary_score	G4	G3	13	8	-3.38016	0.003	18.83000910984155	-1.78887	-0.420173	T-test	two.sided	0.0343972
chr13_26100000_26150000	1.5270121575412223	0.36885836495586755	-1.15815	boundary_score	G4	G3	13	8	3.886016231916618	0.003	10.067707733036624	0.6522612938123065	2.4017630212701384	T-test	two.sided	0.0343972
chr13_50900000_50950000	-0.8217	-0.52488	0.29681978744424153	boundary_score	G4	G3	13	8	-3.37006	0.003	17.77230156042049	-1.33443	-0.308975	T-test	two.sided	0.0343972
chr13_56550000_56600000	1.2273076877616058	0.6225455066180554	-0.604762	boundary_score	G4	G3	13	8	3.425831433227105	0.003	16.792914770739728	0.47075340399350746	1.9838619715297043	T-test	two.sided	0.0343972
chr13_70950000_71000000	0.8777568544494759	0.13904131899783176	-0.738716	boundary_score	G4	G3	13	8	3.515181092394173	0.003	16.50255528113173	0.349714	1.4057998078276437	T-test	two.sided	0.0343972
chr13_90000000_90050000	0.863975	0.020014008912175824	-0.843961	boundary_score	G4	G3	13	8	3.4651167854271923	0.003	18.53814289789353	0.34122937726963576	1.3867205189887624	T-test	two.sided	0.0343972
chr13_98800000_98850000	-1.53394	-0.531103	1.0028334435651027	boundary_score	G4	G3	13	8	-3.76464	0.003	11.301411392032557	-2.42784	-0.640035	T-test	two.sided	0.0343972
chr14_22800000_22850000	-0.866557	-0.549717	0.31683933885514404	boundary_score	G4	G3	13	8	-3.42529	0.003	15.962961867885467	-1.40297	-0.330145	T-test	two.sided	0.0343972
chr14_35800000_35850000	1.1272778939927712	0.4029756147463134	-0.724302	boundary_score	G4	G3	13	8	3.5246044866165263	0.003	16.684531498539844	0.4515201771700207	1.8030356108155217	T-test	two.sided	0.0343972
chr14_37600000_37650000	1.4971106916555783	0.6025715850707626	-0.894539	boundary_score	G4	G3	13	8	3.678909332876065	0.003	12.09737235488887	0.6112464041730177	2.3829749791381385	T-test	two.sided	0.0343972
chr14_56650000_56700000	1.2127236884186054	0.4946718769577125	-0.718052	boundary_score	G4	G3	13	8	3.4626001153201065	0.003	15.7613	0.4693439012819984	1.9561034755552125	T-test	two.sided	0.0343972
chr15_30750000_30800000	-1.21247	-0.57978	0.6326918916747237	boundary_score	G4	G3	13	8	-3.40822	0.003	18.42498758084409	-1.95864	-0.466304	T-test	two.sided	0.0343972
chr15_33150000_33200000	1.277202610715542	0.2259917234827305	-1.05121	boundary_score	G4	G3	13	8	3.44937	0.003	15.73054451374719	0.49116763236683364	2.0632375890642507	T-test	two.sided	0.0343972
chr15_34550000_34600000	-1.29372	-0.231647	1.0620703362134034	boundary_score	G4	G3	13	8	-3.62679	0.003	12.018808466816962	-2.07079	-0.516645	T-test	two.sided	0.0343972
chr15_66550000_66600000	-1.66868	-0.571089	1.09759	boundary_score	G4	G3	13	8	-4.07061	0.003	8.525455620444781	-2.60395	-0.733418	T-test	two.sided	0.0343972
chr15_69000000_69050000	1.2330897470957387	0.1936601649921772	-1.03943	boundary_score	G4	G3	13	8	3.517700011003634	0.003	13.76438389084188	0.4800499742831108	1.9861295199083666	T-test	two.sided	0.0343972
chr15_86850000_86900000	0.9326690671101285	0.7118095412374155	-0.22086	boundary_score	G4	G3	13	8	3.6029294217709866	0.003	14.426728668802935	0.37899755512395705	1.48634	T-test	two.sided	0.0343972
chr16_16550000_16600000	-1.2411	-0.590104	0.6509907835692453	boundary_score	G4	G3	13	8	-3.60679	0.003	15.054085475124332	-1.9743	-0.507894	T-test	two.sided	0.0343972
chr16_27550000_27600000	1.5960727839479252	0.6326241897176919	-0.963449	boundary_score	G4	G3	13	8	3.933862049129228	0.003	9.615949756434484	0.6871393962766846	2.5050061716191654	T-test	two.sided	0.0343972
chr16_29000000_29050000	-1.35011	-0.642923	0.7071865764621645	boundary_score	G4	G3	13	8	-3.66898	0.003	12.853505342888745	-2.146	-0.554215	T-test	two.sided	0.0343972
chr16_5600000_5650000	-1.14143	-0.11225	1.029183726111414	boundary_score	G4	G3	13	8	-3.49256	0.003	17.948972399584303	-1.82819	-0.454673	T-test	two.sided	0.0343972
chr16_76200000_76250000	-1.3532	-0.318364	1.0348406004472337	boundary_score	G4	G3	13	8	-3.48275	0.003	15.144127537504806	-2.18068	-0.525728	T-test	two.sided	0.0343972
chr16_80450000_80500000	1.728568217730981	0.6407086241215226	-1.08786	boundary_score	G4	G3	13	8	4.1641543065379985	0.003	8.574435866974381	0.7823790325386997	2.6747574029232624	T-test	two.sided	0.0343972
chr16_80500000_80550000	1.7114214028014332	0.6129272105129456	-1.09849	boundary_score	G4	G3	13	8	4.022395271740061	0.003	8.807787435965297	0.7457227979129836	2.677120007689883	T-test	two.sided	0.0343972
chr16_86500000_86550000	1.0721964010762264	0.31003518413319725	-0.762161	boundary_score	G4	G3	13	8	3.4048260643412065	0.003	17.431980256724763	0.4090571148201962	1.7353356873322565	T-test	two.sided	0.0343972
chr17_50500000_50550000	0.9928240742744057	0.6535942045811224	-0.33923	boundary_score	G4	G3	13	8	3.7263009380409624	0.003	12.101242829296641	0.4128461408072336	1.5728020077415779	T-test	two.sided	0.0343972
chr17_62550000_62600000	1.3649189010334395	0.6552934848538328	-0.709625	boundary_score	G4	G3	13	8	3.6808100027742388	0.003	11.96933327387016	0.5567413261951188	2.1731	T-test	two.sided	0.0343972
chr17_76750000_76800000	1.2389355192370974	0.15896464804630633	-1.07997	boundary_score	G4	G3	13	8	3.5280879129108187	0.003	15.093002441589983	0.4908498499037965	1.9870211885703986	T-test	two.sided	0.0343972
chr17_78100000_78150000	-1.33644	-0.338406	0.9980321177923935	boundary_score	G4	G3	13	8	-3.92632	0.003	9.282907150793712	-2.10287	-0.570009	T-test	two.sided	0.0343972
chr18_21900000_21950000	1.1466756656102204	0.38372711835078893	-0.762949	boundary_score	G4	G3	13	8	3.4817964537711874	0.003	15.321179329760719	0.44599529688327605	1.8473560343371647	T-test	two.sided	0.0343972
chr18_25400000_25450000	1.5368396909629922	0.5647300875351565	-0.97211	boundary_score	G4	G3	13	8	3.7196694223359525	0.003	11.352767116902136	0.6309038807896777	2.4427755011363064	T-test	two.sided	0.0343972
chr18_26300000_26350000	1.3030983078712053	0.32881697219684747	-0.974281	boundary_score	G4	G3	13	8	3.625135771339687	0.003	12.924998436574963	0.5260696885615116	2.080126927180899	T-test	two.sided	0.0343972
chr18_70150000_70200000	-0.705207	0.0117145	0.7169212339251672	boundary_score	G4	G3	13	8	-3.5429	0.003	14.438559462844397	-1.13091	-0.279505	T-test	two.sided	0.0343972
chr19_20400000_20450000	1.3224413023598571	0.6089081549919036	-0.713533	boundary_score	G4	G3	13	8	3.4026135129344444	0.003	17.416562800124453	0.5039432708957344	2.14094	T-test	two.sided	0.0343972
chr19_2750000_2800000	1.2573688493844215	0.3577465570560474	-0.899622	boundary_score	G4	G3	13	8	3.4242653676556407	0.003	17.95628238042462	0.48578875050285275	2.0289489482659904	T-test	two.sided	0.0343972
chr19_29650000_29700000	-1.1665	-0.188603	0.9778963678291143	boundary_score	G4	G3	13	8	-3.47783	0.003	17.673214810074715	-1.87211	-0.460893	T-test	two.sided	0.0343972
chr19_34200000_34250000	1.3547918160850343	0.5144434750767257	-0.840348	boundary_score	G4	G3	13	8	3.790793408196225	0.003	11.016411368448692	0.568325	2.1412590485699776	T-test	two.sided	0.0343972
chr19_39400000_39450000	1.3076466888065177	0.7068004821363145	-0.600846	boundary_score	G4	G3	13	8	3.734839496812448	0.003	12.846139919211813	0.5503337565318036	2.0649596210812313	T-test	two.sided	0.0343972
chr19_39450000_39500000	1.0887417097212793	0.7799469495413934	-0.308795	boundary_score	G4	G3	13	8	3.944223866897949	0.003	10.219041960795774	0.47548089825602236	1.7020025211865362	T-test	two.sided	0.0343972
chr19_47250000_47300000	1.1578892299176342	0.6733314863957898	-0.484558	boundary_score	G4	G3	13	8	3.6633657158055875	0.003	14.02286713196994	0.48008479488663414	1.8356936649486344	T-test	two.sided	0.0343972
chr2_100300000_100350000	1.6615075855519794	0.4663276576173771	-1.19518	boundary_score	G4	G3	13	8	4.045866422049842	0.003	8.392	0.7221504738221332	2.600864697281826	T-test	two.sided	0.0343972
chr2_136400000_136450000	-0.973304	-0.747265	0.22603868986822373	boundary_score	G4	G3	13	8	-3.48964	0.003	14.491259390389633	-1.56961	-0.376993	T-test	two.sided	0.0343972
chr2_146900000_146950000	0.8512028514220672	-0.101719	-0.952922	boundary_score	G4	G3	13	8	3.515	0.003	13.857536207119907	0.33131312845425376	1.3710925743898805	T-test	two.sided	0.0343972
chr2_148500000_148550000	-1.40272	-0.726062	0.6766550482672111	boundary_score	G4	G3	13	8	-3.72244	0.003	12.439662529684629	-2.22055	-0.584887	T-test	two.sided	0.0343972
chr2_151500000_151550000	-1.15729	-0.403087	0.7542014366483556	boundary_score	G4	G3	13	8	-3.44981	0.003	16.737232745982475	-1.8659	-0.448673	T-test	two.sided	0.0343972
chr2_164550000_164600000	-1.15371	-0.100958	1.0527538870394941	boundary_score	G4	G3	13	8	-3.9441	0.003	9.30603	-1.81213	-0.495297	T-test	two.sided	0.0343972
chr2_171500000_171550000	-1.09804	-0.0856059	1.0124389824630724	boundary_score	G4	G3	13	8	-3.65858	0.003	12.17158960297007	-1.75095	-0.445141	T-test	two.sided	0.0343972
chr2_177150000_177200000	-1.41426	-0.749546	0.6647145989999916	boundary_score	G4	G3	13	8	-3.73622	0.003	11.547776412719605	-2.2426	-0.585924	T-test	two.sided	0.0343972
chr2_195500000_195550000	0.7997656128737872	0.7999637066490788	1.9809377529158428e-4	boundary_score	G4	G3	13	8	3.525117286860702	0.003	14.057647959050563	0.3133514578282621	1.2861797679193123	T-test	two.sided	0.0343972
chr2_208100000_208150000	-1.21012	-0.556026	0.6540966678331418	boundary_score	G4	G3	13	8	-3.62268	0.003	14.463244272046111	-1.92442	-0.495824	T-test	two.sided	0.0343972
chr2_213250000_213300000	-1.06173	-0.312214	0.7495116839873716	boundary_score	G4	G3	13	8	-3.38466	0.003	17.206678536709013	-1.72294	-0.400508	T-test	two.sided	0.0343972
chr2_228700000_228750000	1.5498127657237941	0.4092930960332968	-1.14052	boundary_score	G4	G3	13	8	4.012158438060208	0.003	9.118211911279092	0.6777126700831976	2.4219128613643903	T-test	two.sided	0.0343972
chr2_2350000_2400000	1.3017231210002005	0.6011846318224666	-0.700538	boundary_score	G4	G3	13	8	3.36951	0.003	18.056439794941458	0.4902668831802918	2.1131793588201093	T-test	two.sided	0.0343972
chr2_37300000_37350000	1.4546591695612778	0.2908518698995693	-1.16381	boundary_score	G4	G3	13	8	3.83306	0.003	11.232090562512715	0.621479	2.2878388653658956	T-test	two.sided	0.0343972
chr2_46450000_46500000	-1.47508	-0.52394	0.9511413653977174	boundary_score	G4	G3	13	8	-3.82163	0.003	10.68042335245462	-2.32774	-0.622427	T-test	two.sided	0.0343972
chr2_700000_750000	1.4691709559703576	0.519323	-0.949848	boundary_score	G4	G3	13	8	3.7323856618275935	0.003	12.154798883920034	0.6127393909607084	2.3256025209800066	T-test	two.sided	0.0343972
chr2_83200000_83250000	-1.14586	-0.190432	0.9554267425139096	boundary_score	G4	G3	13	8	-3.43143	0.003	17.67154579786212	-1.84836	-0.44336	T-test	two.sided	0.0343972
chr20_14050000_14100000	-0.846382	-0.792438	0.0539438	boundary_score	G4	G3	13	8	-3.98541	0.003	9.7118	-1.32148	-0.371281	T-test	two.sided	0.0343972
chr20_22300000_22350000	1.274146159843385	0.2806538237425651	-0.993492	boundary_score	G4	G3	13	8	3.50361	0.003	18.16040793900088	0.5105939912312375	2.0376983284555323	T-test	two.sided	0.0343972
chr20_35300000_35350000	-1.4537	-0.686638	0.7670660084156589	boundary_score	G4	G3	13	8	-3.76763	0.003	11.211209706727416	-2.30098	-0.606423	T-test	two.sided	0.0343972
chr20_43650000_43700000	1.7888668032400072	0.7033702647821831	-1.0855	boundary_score	G4	G3	13	8	4.165283553175318	0.003	8.171297143922256	0.8021079923584704	2.775625614121544	T-test	two.sided	0.0343972
chr20_57600000_57650000	-1.38214	-0.652671	0.7294732713976292	boundary_score	G4	G3	13	8	-3.55006	0.003	13.724524064364472	-2.21875	-0.545539	T-test	two.sided	0.0343972
chr21_23350000_23400000	0.9465173361643717	0.28793440559111944	-0.658583	boundary_score	G4	G3	13	8	3.4921146198009905	0.003	16.2767	0.3727223087049828	1.5203123636237608	T-test	two.sided	0.0343972
chr22_17050000_17100000	-1.19176	-0.61847	0.5732879284961483	boundary_score	G4	G3	13	8	-3.47663	0.003	16.982376255679206	-1.91504	-0.468474	T-test	two.sided	0.0343972
chr22_24600000_24650000	-1.45991	-0.738626	0.7212832558416159	boundary_score	G4	G3	13	8	-3.92473	0.003	10.632904741724225	-2.28209	-0.637731	T-test	two.sided	0.0343972
chr3_123950000_124000000	1.5488874312783385	0.5330730303261583	-1.01581	boundary_score	G4	G3	13	8	3.843577399197572	0.003	10.639381683379408	0.658251	2.4395236305347368	T-test	two.sided	0.0343972
chr3_142450000_142500000	-1.03946	-0.671396	0.36806533781607464	boundary_score	G4	G3	13	8	-3.49523	0.003	14.593588724313914	-1.67488	-0.40404	T-test	two.sided	0.0343972
chr3_183900000_183950000	-1.31621	-0.525303	0.7909023516240997	boundary_score	G4	G3	13	8	-3.43267	0.003	18.224690640596396	-2.12106	-0.51135	T-test	two.sided	0.0343972
chr3_189900000_189950000	-0.776663	-0.338365	0.4382983492819029	boundary_score	G4	G3	13	8	-3.43044	0.003	18.04746784767418	-1.25223	-0.301097	T-test	two.sided	0.0343972
chr4_104950000_105000000	-1.55897	-0.732782	0.8261839627369517	boundary_score	G4	G3	13	8	-3.88128	0.003	10.710249657254478	-2.44595	-0.671986	T-test	two.sided	0.0343972
chr4_113800000_113850000	-1.36195	-0.529649	0.8323022496006846	boundary_score	G4	G3	13	8	-3.8877	0.003	9.70855	-2.14571	-0.578195	T-test	two.sided	0.0343972
chr4_113950000_114000000	-1.03241	-0.0535455	0.9788622850875516	boundary_score	G4	G3	13	8	-3.50435	0.003	17.83509526769602	-1.65177	-0.41305	T-test	two.sided	0.0343972
chr4_137000000_137050000	-1.08092	-0.630289	0.45063331352605057	boundary_score	G4	G3	13	8	-3.39938	0.003	18.17961089679013	-1.74849	-0.413352	T-test	two.sided	0.0343972
chr4_21500000_21550000	0.8857076640905879	0.8009127236452804	-0.0847949	boundary_score	G4	G3	13	8	3.5721622823036463	0.003	15.858440259993866	0.35970147732958485	1.411713850851591	T-test	two.sided	0.0343972
chr4_25050000_25100000	-1.47949	-0.332515	1.1469796675338315	boundary_score	G4	G3	13	8	-4.19965	0.003	8.639418355692252	-2.28153	-0.677459	T-test	two.sided	0.0343972
chr4_29100000_29150000	1.0213182841284687	0.7663481122577696	-0.25497	boundary_score	G4	G3	13	8	3.4167784900071263	0.003	18.89206730274592	0.3954449279823325	1.647191640274605	T-test	two.sided	0.0343972
chr4_40700000_40750000	1.1017898547714327	0.443671	-0.658119	boundary_score	G4	G3	13	8	3.8135093517368586	0.003	11.693807906265954	0.47045957944607586	1.7331201300967896	T-test	two.sided	0.0343972
chr4_89450000_89500000	1.4271032117536635	0.6891400091361036	-0.737963	boundary_score	G4	G3	13	8	3.5868828433021407	0.003	15.314657905424674	0.5805842915092855	2.273622131998042	T-test	two.sided	0.0343972
chr4_90350000_90400000	-0.835034	0.0441092	0.8791431113659984	boundary_score	G4	G3	13	8	-3.43891	0.003	17.9301	-1.34532	-0.324746	T-test	two.sided	0.0343972
chr5_16500000_16550000	1.3391479085410483	0.7513866226097999	-0.587761	boundary_score	G4	G3	13	8	4.020656783905139	0.003	9.59558	0.5927669482485088	2.0855288688335873	T-test	two.sided	0.0343972
chr5_167600000_167650000	1.6289578624951435	0.6669893406609547	-0.961969	boundary_score	G4	G3	13	8	4.076245455795459	0.003	9.323324873757661	0.7297062099330595	2.528209515057228	T-test	two.sided	0.0343972
chr5_2800000_2850000	0.8309168903144941	0.017825957887645013	-0.813091	boundary_score	G4	G3	13	8	3.6187718412717143	0.003	12.813333992060269	0.33413266578970485	1.3277011148392832	T-test	two.sided	0.0343972
chr5_2850000_2900000	0.7970660597033863	0.00199443	-0.795072	boundary_score	G4	G3	13	8	3.662135066430673	0.003	12.716497350516054	0.32579259305871716	1.2683395263480555	T-test	two.sided	0.0343972
chr5_44900000_44950000	1.2438161413772075	0.5739662639209657	-0.66985	boundary_score	G4	G3	13	8	4.161513700096302	0.003	8.755500539545066	0.564801	1.922831244046546	T-test	two.sided	0.0343972
chr5_51450000_51500000	1.4500786806804542	0.7448953588707905	-0.705183	boundary_score	G4	G3	13	8	3.731260808962116	0.003	11.718756739763723	0.6010680092125228	2.2990893521483855	T-test	two.sided	0.0343972
chr5_59400000_59450000	-1.57744	-0.540424	1.0370159609727407	boundary_score	G4	G3	13	8	-3.77405	0.003	10.702947449830122	-2.50051	-0.65437	T-test	two.sided	0.0343972
chr5_78000000_78050000	-1.1862	-0.428	0.7581962667378821	boundary_score	G4	G3	13	8	-3.70737	0.003	12.35160164883643	-1.88113	-0.491265	T-test	two.sided	0.0343972
chr5_80650000_80700000	-1.1934	-0.313843	0.8795555312897263	boundary_score	G4	G3	13	8	-3.4332	0.003	18.27009272255509	-1.92292	-0.46388	T-test	two.sided	0.0343972
chr5_98850000_98900000	-1.12034	-0.480583	0.6397600431273812	boundary_score	G4	G3	13	8	-3.33965	0.003	18.966433390943862	-1.82257	-0.418117	T-test	two.sided	0.0343972
chr6_103150000_103200000	-1.51254	-0.423364	1.0891786046866845	boundary_score	G4	G3	13	8	-3.75375	0.003	12.18135342014703	-2.38903	-0.636055	T-test	two.sided	0.0343972
chr6_10450000_10500000	1.5786423492364596	0.3178819621997666	-1.26076	boundary_score	G4	G3	13	8	4.162714962752635	0.003	7.636525426983246	0.6968290629716716	2.4604556355012477	T-test	two.sided	0.0343972
chr6_119800000_119850000	-1.57589	-0.338682	1.2372067109189802	boundary_score	G4	G3	13	8	-4.10739	0.003	8.246173439615038	-2.45606	-0.695717	T-test	two.sided	0.0343972
chr6_12300000_12350000	-1.67008	-0.454076	1.216	boundary_score	G4	G3	13	8	-4.35242	0.003	7.63363	-2.56236	-0.777788	T-test	two.sided	0.0343972
chr6_137200000_137250000	1.492555574099284	0.6329909806701053	-0.859565	boundary_score	G4	G3	13	8	3.902436707344001	0.003	9.416768681955622	0.6331558365166764	2.3519553116818916	T-test	two.sided	0.0343972
chr6_159700000_159750000	1.302811382760754	0.23712193797714268	-1.06569	boundary_score	G4	G3	13	8	3.6200645354224177	0.003	13.949997092250793	0.5306725371995893	2.0749502283219186	T-test	two.sided	0.0343972
chr6_161400000_161450000	-1.20887	-0.668986	0.5398794981476203	boundary_score	G4	G3	13	8	-3.48762	0.003	16.57451823742652	-1.94159	-0.476137	T-test	two.sided	0.0343972
chr6_25600000_25650000	-1.23928	-0.606266	0.6330093884592929	boundary_score	G4	G3	13	8	-3.42776	0.003	17.63379690508126	-1.99998	-0.478573	T-test	two.sided	0.0343972
chr6_30200000_30250000	1.1572835269728603	0.44384016539840226	-0.713443	boundary_score	G4	G3	13	8	3.459452448797137	0.003	18.276622594492643	0.4552280950198368	1.859338958925884	T-test	two.sided	0.0343972
chr6_31500000_31550000	-1.18413	-0.647773	0.5363597073589789	boundary_score	G4	G3	13	8	-3.34316	0.003	18.98660068027922	-1.92551	-0.442757	T-test	two.sided	0.0343972
chr6_8200000_8250000	-1.4733	-0.521466	0.9518347240709412	boundary_score	G4	G3	13	8	-3.70187	0.003	13.412787561092152	-2.33042	-0.616183	T-test	two.sided	0.0343972
chr6_83200000_83250000	1.3931119825477452	0.6321579281241231	-0.760954	boundary_score	G4	G3	13	8	3.567568138897942	0.003	13.9079	0.5550660873261735	2.231157877769317	T-test	two.sided	0.0343972
chr7_108150000_108200000	-1.21049	-0.654694	0.555799	boundary_score	G4	G3	13	8	-3.48614	0.003	18.186948439042716	-1.93946	-0.481526	T-test	two.sided	0.0343972
chr7_112450000_112500000	1.1281846282130437	0.3647291364799518	-0.763455	boundary_score	G4	G3	13	8	3.660383874803589	0.003	13.689564538188018	0.46572040807815945	1.7906488483479281	T-test	two.sided	0.0343972
chr7_116150000_116200000	1.0737680152313214	0.5918754158960251	-0.481893	boundary_score	G4	G3	13	8	3.4077017137422922	0.003	16.78804767115044	0.408324	1.7392115931002838	T-test	two.sided	0.0343972
chr7_116900000_116950000	1.4664089007769985	0.7165994325796056	-0.749809	boundary_score	G4	G3	13	8	4.279493074141139	0.003	8.19972	0.6795723192479117	2.253245482306085	T-test	two.sided	0.0343972
chr7_117750000_117800000	1.6589867418364674	0.6273017095408425	-1.03169	boundary_score	G4	G3	13	8	4.242260484647347	0.003	7.8711710289446835	0.754621	2.5633528707262316	T-test	two.sided	0.0343972
chr7_22050000_22100000	-0.881575	-0.218081	0.6634941355547594	boundary_score	G4	G3	13	8	-3.6145	0.003	13.697487195426746	-1.40577	-0.357377	T-test	two.sided	0.0343972
chr7_38900000_38950000	-0.950365	-0.131744	0.8186206899703028	boundary_score	G4	G3	13	8	-3.37337	0.003	18.456661932562444	-1.5412	-0.359529	T-test	two.sided	0.0343972
chr7_80050000_80100000	-0.98324	-0.0527282	0.9305120941938085	boundary_score	G4	G3	13	8	-3.63576	0.003	12.952821718900521	-1.5677	-0.398782	T-test	two.sided	0.0343972
chr7_97900000_97950000	-1.143	-0.49113	0.6518691366190426	boundary_score	G4	G3	13	8	-3.48947	0.003	18.300753681537618	-1.83036	-0.455638	T-test	two.sided	0.0343972
chr8_110100000_110150000	-1.0439	-0.0230056	1.0208981720715553	boundary_score	G4	G3	13	8	-3.60637	0.003	13.103457721631287	-1.66874	-0.419063	T-test	two.sided	0.0343972
chr8_129750000_129800000	-1.117	-0.682258	0.43474101792982095	boundary_score	G4	G3	13	8	-3.47889	0.003	18.979272818042602	-1.78908	-0.444922	T-test	two.sided	0.0343972
chr8_130750000_130800000	-1.0333	-0.658889	0.3744122898453088	boundary_score	G4	G3	13	8	-3.40206	0.003	18.453175008078368	-1.67029	-0.396314	T-test	two.sided	0.0343972
chr8_135400000_135450000	-1.27047	-0.383955	0.8865165791295165	boundary_score	G4	G3	13	8	-3.51217	0.003	14.985903389989225	-2.04155	-0.499389	T-test	two.sided	0.0343972
chr8_30650000_30700000	-1.0618	-0.528281	0.5335181024855692	boundary_score	G4	G3	13	8	-3.60568	0.003	13.724340080992464	-1.69459	-0.42901	T-test	two.sided	0.0343972
chr8_42150000_42200000	1.3004922940650485	0.6863586377128824	-0.614134	boundary_score	G4	G3	13	8	3.4028414971059364	0.003	18.35887761585892	0.49868898066954953	2.1022956074605474	T-test	two.sided	0.0343972
chr8_54150000_54200000	-1.51532	-0.595573	0.919749	boundary_score	G4	G3	13	8	-4.39314	0.003	7.528502552518781	-2.31949	-0.711159	T-test	two.sided	0.0343972
chr8_54200000_54250000	-1.61241	-0.676398	0.9360101264756098	boundary_score	G4	G3	13	8	-4.38375	0.003	7.748711160578592	-2.4654	-0.759414	T-test	two.sided	0.0343972
chr8_54700000_54750000	1.6340141439623848	0.7030929095189796	-0.930921	boundary_score	G4	G3	13	8	3.946573771292665	0.003	8.858369079658313	0.6951173936069571	2.5729108943178125	T-test	two.sided	0.0343972
chr8_94000000_94050000	-1.16268	-0.263819	0.8988598151833551	boundary_score	G4	G3	13	8	-3.46113	0.003	18.755692602615117	-1.8664	-0.458961	T-test	two.sided	0.0343972
chr9_110700000_110750000	1.1187762125591614	0.43098535989632064	-0.687791	boundary_score	G4	G3	13	8	3.3892766557346183	0.003	18.626867019669984	0.4269458794426023	1.8106065456757205	T-test	two.sided	0.0343972
chr9_112850000_112900000	-1.19693	-0.508592	0.6883424240458115	boundary_score	G4	G3	13	8	-3.78707	0.003	10.36264356528373	-1.89783	-0.496039	T-test	two.sided	0.0343972
chr9_113100000_113150000	-1.2579	-0.479646	0.7782548942778587	boundary_score	G4	G3	13	8	-3.88171	0.003	10.571422825891231	-1.97469	-0.541109	T-test	two.sided	0.0343972
chr9_114300000_114350000	1.5930490434075744	0.44348446961426374	-1.14956	boundary_score	G4	G3	13	8	3.9772207101003074	0.003	9.653578459500226	0.6962227508000854	2.4898753360150634	T-test	two.sided	0.0343972
chr9_74600000_74650000	1.0236022605256092	0.6635667632123191	-0.360035	boundary_score	G4	G3	13	8	3.351169248881712	0.003	18.336567739576193	0.38272664309708376	1.6644778779541345	T-test	two.sided	0.0343972
chr9_78300000_78350000	1.0955628237477133	0.8408527130277849	-0.25471	boundary_score	G4	G3	13	8	3.9977959574695014	0.003	9.721610344740538	0.4825814222384875	1.708544225256939	T-test	two.sided	0.0343972
chrX_103850000_103900000	-1.29906	-0.487574	0.8114820667161042	boundary_score	G4	G3	13	8	-3.50992	0.003	17.774031097576906	-2.07734	-0.520775	T-test	two.sided	0.0343972
chrX_106800000_106850000	-1.3853	-0.685046	0.7002525577189198	boundary_score	G4	G3	13	8	-4.09489	0.003	8.598175320375173	-2.15607	-0.614526	T-test	two.sided	0.0343972
chrX_116600000_116650000	1.073435945750112	0.22612509701668249	-0.847311	boundary_score	G4	G3	13	8	4.017345300942086	0.003	9.004515343341934	0.4690330308319284	1.6778388606682957	T-test	two.sided	0.0343972
chrX_135650000_135700000	-1.00824	-0.177834	0.8304055287024419	boundary_score	G4	G3	13	8	-3.3932	0.003	18.956143833848493	-1.63025	-0.386231	T-test	two.sided	0.0343972
chrX_20100000_20150000	1.4236906178698359	0.8196200798237923	-0.604071	boundary_score	G4	G3	13	8	3.7416485636946404	0.003	11.333765678347957	0.5892188538166069	2.2581623819230647	T-test	two.sided	0.0343972
chrX_51100000_51150000	1.349073739989176	0.5473276487564313	-0.801746	boundary_score	G4	G3	13	8	3.7273599260489774	0.003	11.667952233625575	0.5579820415039841	2.1401654384743676	T-test	two.sided	0.0343972
chrX_93700000_93750000	1.6226772106598146	0.5764640003891697	-1.04621	boundary_score	G4	G3	13	8	3.9667403539957835	0.003	9.683096264116811	0.7071512714923263	2.538203149827303	T-test	two.sided	0.0343972
chr1_110650000_110700000	1.1565919516826324	0.5009045316314372	-0.655687	boundary_score	G4	G3	13	8	3.2620050601394945	0.004	17.958912209233166	0.4115569104490196	1.901626992916245	T-test	two.sided	0.040599415204678364
chr1_114950000_115000000	-1.03682	-0.700216	0.336607	boundary_score	G4	G3	13	8	-3.32775	0.004	17.130407367122938	-1.69379	-0.379852	T-test	two.sided	0.040599415204678364
chr1_172550000_172600000	1.234679935342008	0.20840147883859064	-1.02628	boundary_score	G4	G3	13	8	3.4873594539414228	0.004	13.26252989705135	0.4713498267060607	1.9980100439779551	T-test	two.sided	0.040599415204678364
chr1_199600000_199650000	-0.746044	0.0807004	0.8267442600182673	boundary_score	G4	G3	13	8	-3.3262	0.004	17.30459515861396	-1.21863	-0.27346	T-test	two.sided	0.040599415204678364
chr1_246800000_246850000	-0.748794	0.067722	0.8165159553817743	boundary_score	G4	G3	13	8	-3.24262	0.004	18.96588459691622	-1.23218	-0.265408	T-test	two.sided	0.040599415204678364
chr1_247500000_247550000	-1.2034	-0.632957	0.5704445311943868	boundary_score	G4	G3	13	8	-3.36691	0.004	16.64636696033357	-1.95871	-0.448089	T-test	two.sided	0.040599415204678364
chr1_42750000_42800000	-1.38364	-0.415532	0.9681030991951832	boundary_score	G4	G3	13	8	-3.60059	0.004	10.609246235801853	-2.23325	-0.534025	T-test	two.sided	0.040599415204678364
chr1_5500000_5550000	-1.19409	-0.209007	0.9850798428078864	boundary_score	G4	G3	13	8	-3.2566	0.004	18.990907002100702	-1.96155	-0.426619	T-test	two.sided	0.040599415204678364
chr1_5550000_5600000	-1.06986	-0.0748791	0.9949797893425207	boundary_score	G4	G3	13	8	-3.22829	0.004	18.739717975263584	-1.76414	-0.375575	T-test	two.sided	0.040599415204678364
chr1_6000000_6050000	0.9659270184898008	0.0272992	-0.938628	boundary_score	G4	G3	13	8	3.377292584232146	0.004	14.807586658458437	0.3556283254564323	1.576225711523169	T-test	two.sided	0.040599415204678364
chr1_70150000_70200000	1.1391892105926398	0.19361754101626816	-0.945572	boundary_score	G4	G3	13	8	3.239901564849513	0.004	18.79294321136799	0.40270704723500883	1.875671373950271	T-test	two.sided	0.040599415204678364
chr1_72650000_72700000	1.1834347771811076	0.6781645577062158	-0.50527	boundary_score	G4	G3	13	8	3.4307289122599043	0.004	15.609406137524758	0.45068047011640827	1.916189084245807	T-test	two.sided	0.040599415204678364
chr10_128250000_128300000	-1.07774	-0.138987	0.9387533384947208	boundary_score	G4	G3	13	8	-3.25539	0.004	18.8626	-1.77101	-0.384474	T-test	two.sided	0.040599415204678364
chr10_128950000_129000000	-1.42501	-0.454401	0.9706140429942912	boundary_score	G4	G3	13	8	-3.88557	0.004	9.060954833531403	-2.2538	-0.596229	T-test	two.sided	0.040599415204678364
chr10_58900000_58950000	-0.976679	-0.0190851	0.9575943564933926	boundary_score	G4	G3	13	8	-3.29173	0.004	16.82714690031568	-1.60317	-0.350193	T-test	two.sided	0.040599415204678364
chr10_70400000_70450000	-1.00692	-0.743799	0.2631165802393131	boundary_score	G4	G3	13	8	-3.39819	0.004	14.430797262872057	-1.64066	-0.373171	T-test	two.sided	0.040599415204678364
chr10_77700000_77750000	-1.19093	-0.443914	0.7470139451530948	boundary_score	G4	G3	13	8	-3.36172	0.004	16.334122273781034	-1.94068	-0.441173	T-test	two.sided	0.040599415204678364
chr10_95750000_95800000	1.1057195617468483	0.3367143881967786	-0.769005	boundary_score	G4	G3	13	8	3.283638657618296	0.004	18.445505391619413	0.399486	1.8119529923217765	T-test	two.sided	0.040599415204678364
chr11_10200000_10250000	0.36025941463401656	-0.016783	-0.377042	boundary_score	G4	G3	13	8	3.2907565931611575	0.004	18.152587330118056	0.13039702784190713	0.5901218014261259	T-test	two.sided	0.040599415204678364
chr11_106700000_106750000	-1.22018	-0.391796	0.8283820198281918	boundary_score	G4	G3	13	8	-3.31085	0.004	18.90284321969644	-1.99181	-0.448547	T-test	two.sided	0.040599415204678364
chr11_108650000_108700000	-1.30068	-0.546546	0.7541327562018615	boundary_score	G4	G3	13	8	-3.36132	0.004	15.836193599656532	-2.12168	-0.479682	T-test	two.sided	0.040599415204678364
chr11_17300000_17350000	-1.02543	-0.599694	0.4257351942938675	boundary_score	G4	G3	13	8	-3.28044	0.004	18.431368943019056	-1.68105	-0.369803	T-test	two.sided	0.040599415204678364
chr11_4150000_4200000	-1.26133	-0.71651	0.5448234653171238	boundary_score	G4	G3	13	8	-3.41431	0.004	14.642415805124607	-2.05042	-0.472244	T-test	two.sided	0.040599415204678364
chr11_42550000_42600000	-1.38084	-0.444733	0.9361093583632224	boundary_score	G4	G3	13	8	-3.79967	0.004	9.450701448227008	-2.197	-0.564686	T-test	two.sided	0.040599415204678364
chr11_59750000_59800000	1.0889874213166895	0.31018423912782844	-0.778803	boundary_score	G4	G3	13	8	3.3141909851935885	0.004	18.611874581161675	0.4002829390032097	1.7776919036301695	T-test	two.sided	0.040599415204678364
chr11_64250000_64300000	1.1860234641700222	0.4909547618784342	-0.695069	boundary_score	G4	G3	13	8	3.3968151794817465	0.004	15.238830983132694	0.4428264743291259	1.9292204540109186	T-test	two.sided	0.040599415204678364
chr12_108550000_108600000	1.0128152773755306	0.32286373451739697	-0.689952	boundary_score	G4	G3	13	8	3.3421857232110965	0.004	17.508951015565707	0.37486999662393494	1.650760558127126	T-test	two.sided	0.040599415204678364
chr12_112400000_112450000	1.3100006153480817	0.40057079208809576	-0.90943	boundary_score	G4	G3	13	8	3.3699596633262683	0.004	17.485563135421792	0.4915858705327251	2.128415360163438	T-test	two.sided	0.040599415204678364
chr12_112950000_113000000	1.3768317423998258	0.7099182188672872	-0.666914	boundary_score	G4	G3	13	8	3.5033436860964446	0.004	11.885177844375344	0.5196289087191324	2.2340345760805196	T-test	two.sided	0.040599415204678364
chr12_11300000_11350000	-1.29151	-0.529056	0.7624532354689055	boundary_score	G4	G3	13	8	-3.34923	0.004	16.915214917487063	-2.10539	-0.477625	T-test	two.sided	0.040599415204678364
chr12_117850000_117900000	1.1083787574417452	0.3616614020813896	-0.746717	boundary_score	G4	G3	13	8	3.285594871021917	0.004	18.914379340036547	0.4020913229138862	1.8146661919696043	T-test	two.sided	0.040599415204678364
chr12_128250000_128300000	-0.954267	-0.235444	0.7188228538730393	boundary_score	G4	G3	13	8	-3.29462	0.004	18.995660235963484	-1.56051	-0.348026	T-test	two.sided	0.040599415204678364
chr12_2650000_2700000	0.9314155891657876	0.64634	-0.285076	boundary_score	G4	G3	13	8	3.3651267947010095	0.004	15.864348836121303	0.3442502261399124	1.518580952191663	T-test	two.sided	0.040599415204678364
chr12_55650000_55700000	1.2624857703893144	0.4805313006120318	-0.781954	boundary_score	G4	G3	13	8	3.3576766337930937	0.004	15.461531875853481	0.4631397323086637	2.061831808469965	T-test	two.sided	0.040599415204678364
chr12_59850000_59900000	-1.54632	-0.713255	0.8330653002832278	boundary_score	G4	G3	13	8	-3.96674	0.004	8.605710679430583	-2.43435	-0.658286	T-test	two.sided	0.040599415204678364
chr12_65250000_65300000	1.5502486744946515	0.49887943222839776	-1.05137	boundary_score	G4	G3	13	8	3.943827233154787	0.004	8.759040315119096	0.6572918336796983	2.443205515309605	T-test	two.sided	0.040599415204678364
chr12_69900000_69950000	-1.22142	-0.428146	0.7932729558598528	boundary_score	G4	G3	13	8	-3.25375	0.004	18.999463527996564	-2.00712	-0.435722	T-test	two.sided	0.040599415204678364
chr12_77050000_77100000	-1.0845	-0.239463	0.8450409614437373	boundary_score	G4	G3	13	8	-3.26662	0.004	18.38248159858289	-1.78096	-0.388046	T-test	two.sided	0.040599415204678364
chr12_81650000_81700000	-0.747938	0.13695723434901244	0.884895	boundary_score	G4	G3	13	8	-3.33507	0.004	17.647389053165778	-1.21978	-0.2761	T-test	two.sided	0.040599415204678364
chr12_90950000_91000000	-1.12379	-0.203301	0.9204899731155052	boundary_score	G4	G3	13	8	-3.34667	0.004	18.377217965999776	-1.82823	-0.419351	T-test	two.sided	0.040599415204678364
chr12_94500000_94550000	-1.25074	-0.41491	0.8358259072258972	boundary_score	G4	G3	13	8	-3.27634	0.004	17.60240310573946	-2.05406	-0.447413	T-test	two.sided	0.040599415204678364
chr13_109200000_109250000	1.2173536564325544	0.2260684675084242	-0.991285	boundary_score	G4	G3	13	8	3.4711228004568797	0.004	12.965249578656106	0.45948666056762305	1.975220652297486	T-test	two.sided	0.040599415204678364
chr13_20450000_20500000	-1.15753	-0.217152	0.9403742697456804	boundary_score	G4	G3	13	8	-3.32491	0.004	17.485655731153525	-1.89048	-0.42457	T-test	two.sided	0.040599415204678364
chr13_27850000_27900000	-1.31206	-0.673167	0.6388896571547996	boundary_score	G4	G3	13	8	-3.35907	0.004	15.812585009857445	-2.14089	-0.48322	T-test	two.sided	0.040599415204678364
chr13_42250000_42300000	1.4791833925331064	0.47833512586382354	-1.00085	boundary_score	G4	G3	13	8	3.6759100432548037	0.004	11.064184509785052	0.5941350974326123	2.3642316876336005	T-test	two.sided	0.040599415204678364
chr14_49300000_49350000	-1.31875	-0.343181	0.9755643235529411	boundary_score	G4	G3	13	8	-3.7965	0.004	8.920711274572833	-2.10559	-0.531902	T-test	two.sided	0.040599415204678364
chr15_23600000_23650000	1.1980120404923875	0.3664640482560461	-0.831548	boundary_score	G4	G3	13	8	3.289634157757548	0.004	17.71548547092734	0.43202093950601894	1.9640031414787562	T-test	two.sided	0.040599415204678364
chr15_67450000_67500000	-1.45623	-0.662775	0.7934554322726948	boundary_score	G4	G3	13	8	-3.71628	0.004	9.451683085785954	-2.33624	-0.576217	T-test	two.sided	0.040599415204678364
chr15_68200000_68250000	0.9603232596648295	0.12231888000763447	-0.838004	boundary_score	G4	G3	13	8	3.2974587784638962	0.004	18.128401728034927	0.3487794589513753	1.5718670603782836	T-test	two.sided	0.040599415204678364
chr15_68550000_68600000	-0.907866	0.00114297	0.909009	boundary_score	G4	G3	13	8	-3.2846	0.004	18.750153370156923	-1.4869	-0.32883	T-test	two.sided	0.040599415204678364
chr15_77600000_77650000	-1.18807	-0.2605	0.9275667332880868	boundary_score	G4	G3	13	8	-3.40596	0.004	14.770157327891354	-1.93257	-0.443566	T-test	two.sided	0.040599415204678364
chr15_79900000_79950000	1.343384412715681	0.3282584454344031	-1.01513	boundary_score	G4	G3	13	8	3.5163975641802074	0.004	12.337109746534177	0.5135188354620188	2.1732499899693436	T-test	two.sided	0.040599415204678364
chr15_91300000_91350000	-1.1513	-0.648795	0.502509	boundary_score	G4	G3	13	8	-3.2759	0.004	18.21381770071407	-1.88905	-0.413563	T-test	two.sided	0.040599415204678364
chr15_95250000_95300000	-0.590609	0.14675251073361723	0.7373617848035422	boundary_score	G4	G3	13	8	-3.45078	0.004	12.950682686196574	-0.960505	-0.220713	T-test	two.sided	0.040599415204678364
chr16_62900000_62950000	1.2384751032017358	0.2932876355906199	-0.945187	boundary_score	G4	G3	13	8	3.4144785148357726	0.004	15.35240861339807	0.4669138297370272	2.010036376666444	T-test	two.sided	0.040599415204678364
chr16_70800000_70850000	1.1329955505269051	0.3574773788997917	-0.775518	boundary_score	G4	G3	13	8	3.260672754299543	0.004	18.81561151311254	0.40524364689815356	1.8607474541556568	T-test	two.sided	0.040599415204678364
chr16_87050000_87100000	1.2208598688151335	0.422102	-0.798758	boundary_score	G4	G3	13	8	3.4871821218939143	0.004	14.047855286131728	0.47021155198220627	1.971508185648061	T-test	two.sided	0.040599415204678364
chr17_49500000_49550000	-1.28874	-0.295446	0.9932963353048315	boundary_score	G4	G3	13	8	-3.52132	0.004	12.504752911833334	-2.0826	-0.494889	T-test	two.sided	0.040599415204678364
chr17_64300000_64350000	-1.10811	-0.334096	0.7740182246053787	boundary_score	G4	G3	13	8	-3.32902	0.004	18.1977	-1.80689	-0.409334	T-test	two.sided	0.040599415204678364
chr18_74000000_74050000	-1.25133	-0.171376	1.079955403686841	boundary_score	G4	G3	13	8	-3.62885	0.004	10.397262953506006	-2.0157	-0.486966	T-test	two.sided	0.040599415204678364
chr18_74050000_74100000	-1.34381	-0.393542	0.950266	boundary_score	G4	G3	13	8	-3.50871	0.004	12.82088027635499	-2.17239	-0.515228	T-test	two.sided	0.040599415204678364
chr19_23250000_23300000	0.7317101208692713	-0.048147	-0.779857	boundary_score	G4	G3	13	8	3.2781415305428796	0.004	18.94106296329994	0.2644302711618743	1.1989899705766685	T-test	two.sided	0.040599415204678364
chr19_45950000_46000000	-1.22347	-0.391963	0.8315076670102208	boundary_score	G4	G3	13	8	-3.31063	0.004	18.484541411678617	-1.99843	-0.448515	T-test	two.sided	0.040599415204678364
chr19_49700000_49750000	1.0567370181460602	0.7243912460786975	-0.332346	boundary_score	G4	G3	13	8	3.324607511453577	0.004	15.746477236094409	0.38203563339756175	1.7314384028945589	T-test	two.sided	0.040599415204678364
chr19_600000_650000	1.2383050001943483	0.15349610817921552	-1.08481	boundary_score	G4	G3	13	8	3.561796716648737	0.004	12.148337643095328	0.48183692573026266	1.994773074658434	T-test	two.sided	0.040599415204678364
chr2_100200000_100250000	1.5870446020568885	0.42094537041019126	-1.1661	boundary_score	G4	G3	13	8	3.911895511769226	0.004	8.70658	0.6645575679869559	2.5095316361268214	T-test	two.sided	0.040599415204678364
chr2_119150000_119200000	-0.788306	-0.723265	0.065041	boundary_score	G4	G3	13	8	-3.4305	0.004	14.835592206847547	-1.27857	-0.29804	T-test	two.sided	0.040599415204678364
chr2_156900000_156950000	-1.41186	-0.263966	1.1478894799978951	boundary_score	G4	G3	13	8	-3.81405	0.004	9.81792	-2.23873	-0.584982	T-test	two.sided	0.040599415204678364
chr2_159200000_159250000	1.1789267021328849	0.6035366737859164	-0.57539	boundary_score	G4	G3	13	8	3.3170600452280214	0.004	16.931237239804144	0.4288384849227459	1.9290149193430242	T-test	two.sided	0.040599415204678364
chr2_163900000_163950000	-0.816694	-0.384408	0.4322858000546491	boundary_score	G4	G3	13	8	-3.66231	0.004	10.215884774569275	-1.31215	-0.32124	T-test	two.sided	0.040599415204678364
chr2_16750000_16800000	-0.883474	-0.249283	0.6341907811701911	boundary_score	G4	G3	13	8	-3.297	0.004	17.19261738484405	-1.44834	-0.318604	T-test	two.sided	0.040599415204678364
chr2_17750000_17800000	1.38405	0.614639	-0.769411	boundary_score	G4	G3	13	8	3.725019870046231	0.004	9.674614939066796	0.5523838211382954	2.2157154613928847	T-test	two.sided	0.040599415204678364
chr2_218100000_218150000	-1.21238	-0.796334	0.4160489124665665	boundary_score	G4	G3	13	8	-3.49772	0.004	12.620348579882045	-1.96351	-0.461258	T-test	two.sided	0.040599415204678364
chr2_228650000_228700000	1.5945659915484132	0.4457488600843145	-1.14882	boundary_score	G4	G3	13	8	3.932008082567932	0.004	8.136667946214011	0.6621282026275583	2.527003780469268	T-test	two.sided	0.040599415204678364
chr2_229750000_229800000	1.37043	0.40327842343598547	-0.967149	boundary_score	G4	G3	13	8	3.869851512532995	0.004	9.378767682734418	0.5742364039633668	2.1666193537202534	T-test	two.sided	0.040599415204678364
chr2_241100000_241150000	-1.17081	-0.0951865	1.0756201995497223	boundary_score	G4	G3	13	8	-3.40919	0.004	15.342635336976228	-1.90138	-0.440231	T-test	two.sided	0.040599415204678364
chr2_31200000_31250000	-0.775207	0.14698967385884074	0.9221964682150385	boundary_score	G4	G3	13	8	-3.2418	0.004	18.219981990122488	-1.27716	-0.27325	T-test	two.sided	0.040599415204678364
chr2_31300000_31350000	-0.955056	-0.0736573	0.881399	boundary_score	G4	G3	13	8	-3.29286	0.004	17.509983479839438	-1.56563	-0.344484	T-test	two.sided	0.040599415204678364
chr2_33450000_33500000	-1.57249	-0.756313	0.8161748843828617	boundary_score	G4	G3	13	8	-3.7766	0.004	9.232131850894888	-2.5108	-0.634176	T-test	two.sided	0.040599415204678364
chr2_37350000_37400000	1.4542173882623786	0.2981558124932798	-1.15606	boundary_score	G4	G3	13	8	3.730560929440849	0.004	9.86186	0.5840101660513968	2.3244246104733604	T-test	two.sided	0.040599415204678364
chr2_99150000_99200000	1.3123985112398273	0.686942	-0.625457	boundary_score	G4	G3	13	8	3.4504138468729493	0.004	13.186087133142376	0.4918585055556083	2.1329385169240465	T-test	two.sided	0.040599415204678364
chr20_11650000_11700000	-1.20791	-0.177597	1.0303179164296596	boundary_score	G4	G3	13	8	-3.59248	0.004	11.687793857957073	-1.94268	-0.473147	T-test	two.sided	0.040599415204678364
chr20_45000000_45050000	1.1800819545279917	0.5991704580544016	-0.580911	boundary_score	G4	G3	13	8	3.637508027661539	0.004	10.08982905555412	0.4580995438004847	1.902064365255499	T-test	two.sided	0.040599415204678364
chr20_50100000_50150000	1.2776550079763973	0.2653657627601282	-1.01229	boundary_score	G4	G3	13	8	3.3703567060257686	0.004	15.407743983012857	0.4715107314016897	2.083799284551105	T-test	two.sided	0.040599415204678364
chr21_25400000_25450000	-1.10753	-0.758591	0.3489437920766738	boundary_score	G4	G3	13	8	-3.30466	0.004	15.927413028708338	-1.81827	-0.396799	T-test	two.sided	0.040599415204678364
chr21_31700000_31750000	1.4101175465280131	0.387441	-1.02268	boundary_score	G4	G3	13	8	3.5448853038144055	0.004	12.865701832768043	0.5498331764533101	2.270401916602716	T-test	two.sided	0.040599415204678364
chr21_33450000_33500000	1.3250627340802605	0.41007792448812885	-0.914985	boundary_score	G4	G3	13	8	3.4277744329140725	0.004	15.133328378318055	0.501748	2.148377902986081	T-test	two.sided	0.040599415204678364
chr21_36950000_37000000	1.3487993153133884	0.31320556523076737	-1.03559	boundary_score	G4	G3	13	8	3.4938442211134597	0.004	13.838060869430226	0.519894	2.1777046426271482	T-test	two.sided	0.040599415204678364
chr21_42300000_42350000	-1.25426	-0.165256	1.089	boundary_score	G4	G3	13	8	-3.51126	0.004	11.864536631389678	-2.03354	-0.474977	T-test	two.sided	0.040599415204678364
chr21_44850000_44900000	-0.967198	-0.0424237	0.9247747882995853	boundary_score	G4	G3	13	8	-3.24711	0.004	18.91997357678628	-1.59081	-0.343582	T-test	two.sided	0.040599415204678364
chr22_22150000_22200000	-1.0941	-0.258972	0.835124	boundary_score	G4	G3	13	8	-3.26627	0.004	17.84924417250103	-1.79826	-0.389928	T-test	two.sided	0.040599415204678364
chr22_24550000_24600000	-1.24972	-0.77029	0.4794280528985161	boundary_score	G4	G3	13	8	-3.53928	0.004	12.520166529610663	-2.01553	-0.483911	T-test	two.sided	0.040599415204678364
chr22_24700000_24750000	-0.946614	-0.41637	0.5302448205013605	boundary_score	G4	G3	13	8	-3.2787	0.004	16.912595594961772	-1.55599	-0.337236	T-test	two.sided	0.040599415204678364
chr22_37600000_37650000	-1.30213	-0.526973	0.7751612260835118	boundary_score	G4	G3	13	8	-3.35322	0.004	17.369428535929092	-2.1201	-0.484168	T-test	two.sided	0.040599415204678364
chr3_106600000_106650000	-1.13052	-0.582054	0.5484622160680558	boundary_score	G4	G3	13	8	-3.39811	0.004	14.592203315523108	-1.84136	-0.419674	T-test	two.sided	0.040599415204678364
chr3_115900000_115950000	1.1362142986027954	0.11617746584744702	-1.02004	boundary_score	G4	G3	13	8	3.5728788532841693	0.004	12.676767859783281	0.44740861331268117	1.8250199838929095	T-test	two.sided	0.040599415204678364
chr3_128650000_128700000	1.1950713987283128	0.1289408120376697	-1.06613	boundary_score	G4	G3	13	8	3.536360482961652	0.004	11.308929141287924	0.45374585941257417	1.9363969380440516	T-test	two.sided	0.040599415204678364
chr3_189200000_189250000	-0.914519	-0.0193116	0.8952074027851388	boundary_score	G4	G3	13	8	-3.2881	0.004	16.591470660053606	-1.50242	-0.326614	T-test	two.sided	0.040599415204678364
chr3_27150000_27200000	-1.5803	-0.566726	1.0135725687579311	boundary_score	G4	G3	13	8	-3.76107	0.004	10.212315967629033	-2.51387	-0.646726	T-test	two.sided	0.040599415204678364
chr3_32200000_32250000	-1.44213	-0.370915	1.0712107286110757	boundary_score	G4	G3	13	8	-3.64588	0.004	10.811245688540346	-2.31458	-0.569668	T-test	two.sided	0.040599415204678364
chr3_49050000_49100000	-1.16358	-0.390846	0.7727336794669084	boundary_score	G4	G3	13	8	-3.35499	0.004	18.025600743749283	-1.89215	-0.435012	T-test	two.sided	0.040599415204678364
chr3_54850000_54900000	-1.08425	-0.640313	0.44393803195460874	boundary_score	G4	G3	13	8	-3.33559	0.004	15.470496442806828	-1.77526	-0.393242	T-test	two.sided	0.040599415204678364
chr3_69650000_69700000	-1.3306	-0.604885	0.7257124571466784	boundary_score	G4	G3	13	8	-3.44937	0.004	13.455654340292506	-2.1611	-0.500092	T-test	two.sided	0.040599415204678364
chr3_80750000_80800000	-0.664383	0.2500261828850864	0.9144092802075755	boundary_score	G4	G3	13	8	-3.34735	0.004	15.235999945810615	-1.08686	-0.241902	T-test	two.sided	0.040599415204678364
chr4_159450000_159500000	-1.05848	-0.354003	0.7044816817151764	boundary_score	G4	G3	13	8	-3.27728	0.004	18.969517600960828	-1.73456	-0.382413	T-test	two.sided	0.040599415204678364
chr4_177400000_177450000	1.141942195133307	0.7584228970672966	-0.383519	boundary_score	G4	G3	13	8	3.284820608140061	0.004	17.155057073350964	0.4089859896664063	1.874898400600208	T-test	two.sided	0.040599415204678364
chr4_182450000_182500000	1.1683896966680343	0.5369091450465436	-0.631481	boundary_score	G4	G3	13	8	3.338173573259828	0.004	16.589393308426484	0.4285411749052111	1.9082382184308573	T-test	two.sided	0.040599415204678364
chr4_20700000_20750000	1.4350619394195157	0.5465272689510032	-0.888535	boundary_score	G4	G3	13	8	3.429935466480053	0.004	14.429968313035436	0.5402	2.3299242179191935	T-test	two.sided	0.040599415204678364
chr4_52100000_52150000	1.1927608042031188	0.10550881949148025	-1.08725	boundary_score	G4	G3	13	8	3.776398852561935	0.004	10.064786453971715	0.48962541484518596	1.8958961935610517	T-test	two.sided	0.040599415204678364
chr4_57400000_57450000	-1.37726	-0.539479	0.8377855620950271	boundary_score	G4	G3	13	8	-3.67846	0.004	10.812809193176637	-2.20309	-0.551443	T-test	two.sided	0.040599415204678364
chr4_73100000_73150000	1.6695722623477809	0.6575697991450874	-1.012	boundary_score	G4	G3	13	8	3.979398038674211	0.004	7.845928322142936	0.6987620666980174	2.6403824579975446	T-test	two.sided	0.040599415204678364
chr4_74850000_74900000	-1.1273	-0.614699	0.5126029853098989	boundary_score	G4	G3	13	8	-3.43271	0.004	13.729749152458222	-1.83295	-0.421651	T-test	two.sided	0.040599415204678364
chr4_82400000_82450000	1.0099009827312175	0.1770372579562605	-0.832864	boundary_score	G4	G3	13	8	3.6216984432229284	0.004	10.816458404825418	0.3948891094592468	1.6249128560031882	T-test	two.sided	0.040599415204678364
chr5_133050000_133100000	1.4253685720115779	0.3886031381594798	-1.03677	boundary_score	G4	G3	13	8	3.740135755293915	0.004	9.518850163729804	0.5703690613686723	2.280368082654484	T-test	two.sided	0.040599415204678364
chr5_176400000_176450000	0.9542354437528469	0.13641054201379738	-0.817825	boundary_score	G4	G3	13	8	3.2853516561713176	0.004	18.289554633994115	0.34471114616099774	1.5637597413446958	T-test	two.sided	0.040599415204678364
chr5_59150000_59200000	1.2296461839563098	0.39869172949987103	-0.830954	boundary_score	G4	G3	13	8	3.624331232046255	0.004	10.666222847689124	0.48004529017013536	1.9792470777424842	T-test	two.sided	0.040599415204678364
chr5_64100000_64150000	0.8531294535827414	0.20441564497239478	-0.648714	boundary_score	G4	G3	13	8	3.53935	0.004	11.60506059898169	0.3259558801078638	1.380303027057619	T-test	two.sided	0.040599415204678364
chr5_64200000_64250000	1.1031519457301244	0.6623493562106568	-0.440803	boundary_score	G4	G3	13	8	3.6358391196656634	0.004	10.978292583351138	0.4351886904524212	1.771115201007828	T-test	two.sided	0.040599415204678364
chr5_80100000_80150000	-1.25058	-0.294647	0.9559300822690675	boundary_score	G4	G3	13	8	-3.33182	0.004	18.48796603787996	-2.03765	-0.463499	T-test	two.sided	0.040599415204678364
chr5_81250000_81300000	-1.30752	-0.394985	0.9125320808387389	boundary_score	G4	G3	13	8	-3.33762	0.004	18.68050820554641	-2.12841	-0.486622	T-test	two.sided	0.040599415204678364
chr5_93050000_93100000	1.0140340242090378	0.0691085	-0.944926	boundary_score	G4	G3	13	8	3.411798590130931	0.004	14.29474916677818	0.3778044947680046	1.650263553650071	T-test	two.sided	0.040599415204678364
chr6_10400000_10450000	1.4974467631344996	0.2567300284099059	-1.24072	boundary_score	G4	G3	13	8	4.020878630561941	0.004	8.197082216543215	0.6422306093000187	2.3526629169689803	T-test	two.sided	0.040599415204678364
chr6_116800000_116850000	-0.867656	-0.204717	0.6629395882815109	boundary_score	G4	G3	13	8	-3.2946	0.004	18.362681878930353	-1.42017	-0.315145	T-test	two.sided	0.040599415204678364
chr6_152800000_152850000	-1.51266	-0.378849	1.1338153888630451	boundary_score	G4	G3	13	8	-4.0229	0.004	8.302455394758384	-2.37428	-0.651043	T-test	two.sided	0.040599415204678364
chr6_168850000_168900000	1.6298	0.38927042028101916	-1.24053	boundary_score	G4	G3	13	8	3.9730834301886335	0.004	8.095897482496087	0.6858002215851294	2.5738007021650704	T-test	two.sided	0.040599415204678364
chr6_168950000_169000000	1.58987	0.3983779051887041	-1.19149	boundary_score	G4	G3	13	8	3.8024419938779266	0.004	9.0817	0.6453169492604175	2.5344251273372023	T-test	two.sided	0.040599415204678364
chr6_23750000_23800000	1.1393136521651595	0.3450847781755579	-0.794229	boundary_score	G4	G3	13	8	3.260595914465289	0.004	18.550654741812483	0.40677075708224425	1.871856547248075	T-test	two.sided	0.040599415204678364
chr6_42200000_42250000	1.0715876181955253	0.524085	-0.547503	boundary_score	G4	G3	13	8	3.4786057437594415	0.004	14.13187311918939	0.4114621058443497	1.731713130546701	T-test	two.sided	0.040599415204678364
chr6_52300000_52350000	-1.31243	-0.337887	0.9745419393953952	boundary_score	G4	G3	13	8	-3.42746	0.004	13.611014878109483	-2.13591	-0.488948	T-test	two.sided	0.040599415204678364
chr6_53150000_53200000	-1.24219	-0.626604	0.6155831879404341	boundary_score	G4	G3	13	8	-3.3962	0.004	15.191841549433097	-2.02093	-0.463449	T-test	two.sided	0.040599415204678364
chr6_97400000_97450000	-1.16035	-0.287678	0.8726672229647686	boundary_score	G4	G3	13	8	-3.32877	0.004	16.325946554437472	-1.89811	-0.422585	T-test	two.sided	0.040599415204678364
chr7_10000000_10050000	1.1817212704423712	0.3108462251842995	-0.870875	boundary_score	G4	G3	13	8	3.5745362854038283	0.004	12.14287481422676	0.46235705422333206	1.9010854866614102	T-test	two.sided	0.040599415204678364
chr7_117700000_117750000	1.6190763981989391	0.5232009582225536	-1.09588	boundary_score	G4	G3	13	8	3.9414962901537067	0.004	8.56874	0.682656	2.5554969315310743	T-test	two.sided	0.040599415204678364
chr7_2250000_2300000	-1.08111	-0.593669	0.48743938310003154	boundary_score	G4	G3	13	8	-3.34994	0.004	17.8777	-1.75946	-0.402757	T-test	two.sided	0.040599415204678364
chr7_3900000_3950000	-1.11011	-0.145946	0.9641591261860792	boundary_score	G4	G3	13	8	-3.32835	0.004	15.956457985585056	-1.81732	-0.402895	T-test	two.sided	0.040599415204678364
chr7_92500000_92550000	-1.09254	-0.423611	0.6689330560577151	boundary_score	G4	G3	13	8	-3.37641	0.004	14.632426399087098	-1.78376	-0.401333	T-test	two.sided	0.040599415204678364
chr7_93600000_93650000	-1.26371	-0.580905	0.6828074908622346	boundary_score	G4	G3	13	8	-3.7453	0.004	9.59598	-2.01983	-0.507597	T-test	two.sided	0.040599415204678364
chr8_103050000_103100000	-1.00466	-0.135979	0.8686819177408888	boundary_score	G4	G3	13	8	-3.30015	0.004	18.13550366697326	-1.6439	-0.365422	T-test	two.sided	0.040599415204678364
chr8_104800000_104850000	-0.996811	-0.56495	0.43186092738750886	boundary_score	G4	G3	13	8	-3.32867	0.004	18.605219135724706	-1.62449	-0.369129	T-test	two.sided	0.040599415204678364
chr8_123250000_123300000	1.1970187872612896	0.17441111774132087	-1.02261	boundary_score	G4	G3	13	8	3.41148	0.004	13.617725060607942	0.44246948930963836	1.9515680852129407	T-test	two.sided	0.040599415204678364
chr8_129800000_129850000	-1.14181	-0.430947	0.710867	boundary_score	G4	G3	13	8	-3.24563	0.004	18.438705841277326	-1.87966	-0.403968	T-test	two.sided	0.040599415204678364
chr8_31600000_31650000	-1.14763	-0.337609	0.8100168862480542	boundary_score	G4	G3	13	8	-3.24855	0.004	18.89516350521829	-1.88731	-0.407938	T-test	two.sided	0.040599415204678364
chr8_6250000_6300000	-1.12722	-0.594369	0.5328499691624872	boundary_score	G4	G3	13	8	-3.26145	0.004	18.13767898828799	-1.85294	-0.401496	T-test	two.sided	0.040599415204678364
chr8_74050000_74100000	-0.941991	-0.339813	0.6021772294394815	boundary_score	G4	G3	13	8	-3.36692	0.004	15.044530458489598	-1.53817	-0.345812	T-test	two.sided	0.040599415204678364
chr8_82650000_82700000	1.1927046866656417	0.7160337008547997	-0.476671	boundary_score	G4	G3	13	8	3.333194991769285	0.004	18.975400549787825	0.44370000453832503	1.9417093687929583	T-test	two.sided	0.040599415204678364
chr8_85150000_85200000	1.2859162348551143	0.7564991541107475	-0.529417	boundary_score	G4	G3	13	8	3.67769	0.004	10.185570269114669	0.5087599012486045	2.063072568461624	T-test	two.sided	0.040599415204678364
chr9_110250000_110300000	1.0031163278903314	0.0652908	-0.937826	boundary_score	G4	G3	13	8	3.4563603654285413	0.004	14.046314475501557	0.38084174468783805	1.625390911092825	T-test	two.sided	0.040599415204678364
chr9_112800000_112850000	-1.30743	-0.479914	0.8275135765111117	boundary_score	G4	G3	13	8	-3.56017	0.004	11.552688803918592	-2.11102	-0.503836	T-test	two.sided	0.040599415204678364
chr9_14450000_14500000	1.100444717836026	0.49072056856800855	-0.609724	boundary_score	G4	G3	13	8	3.3645379941471845	0.004	17.239515398732166	0.41111362925365613	1.7897758064183955	T-test	two.sided	0.040599415204678364
chr9_15800000_15850000	-0.755164	-0.691539	0.0636242	boundary_score	G4	G3	13	8	-3.30617	0.004	18.105250837189974	-1.23484	-0.275491	T-test	two.sided	0.040599415204678364
chr9_20450000_20500000	-1.02119	-0.66564	0.35554755159102525	boundary_score	G4	G3	13	8	-3.27337	0.004	17.87040919774226	-1.67695	-0.365426	T-test	two.sided	0.040599415204678364
chr9_28150000_28200000	-1.27665	-0.749264	0.5273845908477842	boundary_score	G4	G3	13	8	-3.72142	0.004	9.430354974849802	-2.04733	-0.505971	T-test	two.sided	0.040599415204678364
chr9_35050000_35100000	-1.42717	-0.406484	1.0206893453030519	boundary_score	G4	G3	13	8	-3.63954	0.004	11.057483877264248	-2.2897	-0.564647	T-test	two.sided	0.040599415204678364
chr9_70700000_70750000	-1.07449	-0.633266	0.4412186162480992	boundary_score	G4	G3	13	8	-3.27495	0.004	18.99411027068114	-1.7612	-0.387765	T-test	two.sided	0.040599415204678364
chr9_78250000_78300000	1.423001200922059	0.8076046269352889	-0.615397	boundary_score	G4	G3	13	8	4.094812006337691	0.004	7.843724084151534	0.6188466838182606	2.227155718025857	T-test	two.sided	0.040599415204678364
chrX_79500000_79550000	1.2566105390496318	0.5153836651515459	-0.741227	boundary_score	G4	G3	13	8	3.297493248400864	0.004	18.994763970243934	0.45898490084833676	2.0542361772509268	T-test	two.sided	0.040599415204678364
chrX_83850000_83900000	1.1198817201349784	0.2911140572752642	-0.828768	boundary_score	G4	G3	13	8	3.445574207757441	0.004	14.734935804893333	0.4260302662931539	1.813733173976803	T-test	two.sided	0.040599415204678364
chr1_110550000_110600000	-1.13485	-0.0582407	1.0766098736203933	boundary_score	G4	G3	13	8	-3.53549	0.005	10.084272029481674	-1.84925	-0.420453	T-test	two.sided	0.0467194
chr1_215200000_215250000	1.1075282822207857	0.5352662367133747	-0.572262	boundary_score	G4	G3	13	8	3.243808883651127	0.005	17.54123105375283	0.38886685067377624	1.8261897137677952	T-test	two.sided	0.0467194
chr1_220200000_220250000	-1.31594	-0.367524	0.9484117458235296	boundary_score	G4	G3	13	8	-3.37776	0.005	13.771381090283228	-2.15282	-0.479049	T-test	two.sided	0.0467194
chr1_226350000_226400000	1.2329619172459814	0.7690687684851455	-0.463893	boundary_score	G4	G3	13	8	3.5805938553693335	0.005	10.01316196132919	0.46584867868451035	2.000075155807452	T-test	two.sided	0.0467194
chr1_46300000_46350000	1.0546934794147393	0.2137538625071082	-0.84094	boundary_score	G4	G3	13	8	3.2115027390687025	0.005	17.675968866655122	0.363819	1.7455675552367207	T-test	two.sided	0.0467194
chr1_47150000_47200000	1.2500605389246313	0.44574186986397973	-0.804319	boundary_score	G4	G3	13	8	3.345060149770842	0.005	13.584714566326216	0.4462415127851746	2.053879565064088	T-test	two.sided	0.0467194
chr1_87300000_87350000	-0.969385	-0.258305	0.711079	boundary_score	G4	G3	13	8	-3.1695	0.005	17.649154645109096	-1.61286	-0.325905	T-test	two.sided	0.0467194
chr1_9000000_9050000	-1.19872	-0.470446	0.7282791744391677	boundary_score	G4	G3	13	8	-3.25403	0.005	16.747776230666645	-1.97684	-0.420615	T-test	two.sided	0.0467194
chr1_93300000_93350000	1.2878221862613648	0.45984586598808314	-0.827976	boundary_score	G4	G3	13	8	3.224601402672199	0.005	16.18980315039794	0.44199294592713817	2.1336514265955913	T-test	two.sided	0.0467194
chr10_100900000_100950000	1.2495712161560122	0.7231572337014067	-0.526414	boundary_score	G4	G3	13	8	3.3446674666154825	0.005	14.089131173608129	0.448752	2.0503904245725857	T-test	two.sided	0.0467194
chr10_114900000_114950000	1.1875809511293451	0.3198219914398057	-0.867759	boundary_score	G4	G3	13	8	3.232177024635497	0.005	15.660217955443146	0.4073000862861334	1.967861815972557	T-test	two.sided	0.0467194
chr10_117400000_117450000	1.602523681110307	0.6028893262143105	-0.999634	boundary_score	G4	G3	13	8	3.6974618153077783	0.005	9.261864263127656	0.6262873790931388	2.5787599831274752	T-test	two.sided	0.0467194
chr10_125750000_125800000	1.3212319424490302	0.4422497597124651	-0.878982	boundary_score	G4	G3	13	8	3.3979218066417194	0.005	12.999495289366244	0.48120103409840526	2.161262850799655	T-test	two.sided	0.0467194
chr10_125800000_125850000	1.4174093811803576	0.30325595176124165	-1.11415	boundary_score	G4	G3	13	8	3.5624346896386636	0.005	10.43966362039944	0.5359199220760822	2.2988988402846333	T-test	two.sided	0.0467194
chr10_1700000_1750000	-1.54569	-0.466998	1.0786954347402657	boundary_score	G4	G3	13	8	-3.77429	0.005	8.471486802807629	-2.48101	-0.61038	T-test	two.sided	0.0467194
chr10_24550000_24600000	-1.07647	-0.661534	0.4149329697454144	boundary_score	G4	G3	13	8	-3.22608	0.005	18.085574954171655	-1.77726	-0.375677	T-test	two.sided	0.0467194
chr10_45800000_45850000	1.1407867205647233	0.16957646382343672	-0.97121	boundary_score	G4	G3	13	8	3.2024020650923744	0.005	17.22170905332885	0.3899467689140299	1.891626672215417	T-test	two.sided	0.0467194
chr10_49550000_49600000	1.5648149246524898	0.32483334914785295	-1.23998	boundary_score	G4	G3	13	8	3.9625032396052062	0.005	7.527486474026732	0.6441141884096001	2.4855156608953797	T-test	two.sided	0.0467194
chr11_118550000_118600000	1.1311793564902919	0.43287780326818803	-0.698302	boundary_score	G4	G3	13	8	3.1559211516626142	0.005	18.795362353578252	0.38042184688565883	1.881936866094925	T-test	two.sided	0.0467194
chr11_126450000_126500000	1.0311920152523952	0.7279263570935727	-0.303266	boundary_score	G4	G3	13	8	3.135477545955646	0.005	18.999729816235295	0.3428401650708642	1.7195438654339263	T-test	two.sided	0.0467194
chr11_132400000_132450000	-1.51783	-0.393239	1.1245885785236591	boundary_score	G4	G3	13	8	-3.58105	0.005	10.035903214510633	-2.46177	-0.573888	T-test	two.sided	0.0467194
chr11_28150000_28200000	1.1670952047282608	0.46165647086029504	-0.705439	boundary_score	G4	G3	13	8	3.321617438010809	0.005	13.62914740051566	0.41156708386504404	1.9226233255914773	T-test	two.sided	0.0467194
chr11_45850000_45900000	1.0193769586486217	0.5890863865171838	-0.430291	boundary_score	G4	G3	13	8	3.1791569353642335	0.005	18.81560462601054	0.3478163450753168	1.6909375722219264	T-test	two.sided	0.0467194
chr12_15600000_15650000	1.0104408487125869	0.35955089842964705	-0.65089	boundary_score	G4	G3	13	8	3.2144807595612845	0.005	18.9802	0.3524726155564109	1.668409081868763	T-test	two.sided	0.0467194
chr12_34400000_34450000	1.2249992459081667	0.609988	-0.615011	boundary_score	G4	G3	13	8	3.229865636773594	0.005	18.324880917387265	0.4291886687993789	2.0208098230169544	T-test	two.sided	0.0467194
chr12_69800000_69850000	-1.07597	-0.650698	0.425273	boundary_score	G4	G3	13	8	-3.21719	0.005	18.923705342844194	-1.77616	-0.375779	T-test	two.sided	0.0467194
chr12_74550000_74600000	0.6150989984676093	0.4530703292781089	-0.162029	boundary_score	G4	G3	13	8	3.488950196541933	0.005	11.242882332737942	0.22808745594971272	1.002110540985506	T-test	two.sided	0.0467194
chr13_113700000_113750000	-1.19789	-0.675732	0.5221591289757884	boundary_score	G4	G3	13	8	-3.18712	0.005	18.060689314018525	-1.98734	-0.408442	T-test	two.sided	0.0467194
chr13_35850000_35900000	-1.1438	-0.130258	1.01354	boundary_score	G4	G3	13	8	-3.50815	0.005	10.681292286221202	-1.86402	-0.423567	T-test	two.sided	0.0467194
chr13_89950000_90000000	0.8450189600032961	0.0644272	-0.780592	boundary_score	G4	G3	13	8	3.221215423828609	0.005	18.410624243623623	0.2947654856914972	1.3952724343150953	T-test	two.sided	0.0467194
chr14_57300000_57350000	0.6007313233910784	0.7246478504490789	0.12391652705800045	boundary_score	G4	G3	13	8	3.3878369975502243	0.005	12.728052523265251	0.21682103388326376	0.9846416128988928	T-test	two.sided	0.0467194
chr14_63300000_63350000	-1.15717	-0.283338	0.8738309889686137	boundary_score	G4	G3	13	8	-3.44871	0.005	11.410004759456239	-1.89245	-0.421883	T-test	two.sided	0.0467194
chr14_64500000_64550000	1.1056941295928047	0.14052177859356849	-0.965172	boundary_score	G4	G3	13	8	3.198044094133968	0.005	18.312438299587342	0.3802071006644498	1.8311811585211595	T-test	two.sided	0.0467194
chr14_76750000_76800000	1.3354626602041335	0.39441929851901275	-0.941043	boundary_score	G4	G3	13	8	3.3419994397046455	0.005	13.550904900830195	0.4757336642359253	2.1951916561723417	T-test	two.sided	0.0467194
chr14_94300000_94350000	-1.35213	-0.511789	0.8403379045615736	boundary_score	G4	G3	13	8	-3.72961	0.005	8.57095	-2.17855	-0.525708	T-test	two.sided	0.0467194
chr15_31500000_31550000	-0.847098	-0.0979543	0.7491436815131741	boundary_score	G4	G3	13	8	-3.2364	0.005	16.796691926324286	-1.39983	-0.294363	T-test	two.sided	0.0467194
chr15_71700000_71750000	-1.17565	-0.145799	1.0298562147148056	boundary_score	G4	G3	13	8	-3.2986	0.005	15.254033315381161	-1.93423	-0.417084	T-test	two.sided	0.0467194
chr15_72750000_72800000	-0.857821	-0.457906	0.3999149289015054	boundary_score	G4	G3	13	8	-3.40386	0.005	12.142111167816958	-1.4062	-0.309441	T-test	two.sided	0.0467194
chr15_73250000_73300000	-0.910915	-0.738955	0.17195970403492267	boundary_score	G4	G3	13	8	-3.37157	0.005	12.66563195812362	-1.49616	-0.325667	T-test	two.sided	0.0467194
chr15_77000000_77050000	-0.889968	0.0784282	0.9683956809820431	boundary_score	G4	G3	13	8	-3.26177	0.005	14.48321748646798	-1.47334	-0.306592	T-test	two.sided	0.0467194
chr16_3600000_3650000	-1.20101	-0.495049	0.7059591746343629	boundary_score	G4	G3	13	8	-3.17523	0.005	17.840897009846696	-1.99617	-0.405841	T-test	two.sided	0.0467194
chr16_62950000_63000000	0.9638988953433244	0.15964541024966025	-0.804253	boundary_score	G4	G3	13	8	3.171429059235371	0.005	18.972391714160114	0.32769917077731103	1.6000986199093379	T-test	two.sided	0.0467194
chr16_73500000_73550000	0.47243292610903226	-0.255162	-0.727595	boundary_score	G4	G3	13	8	3.3541005077468675	0.005	13.96833427734818	0.17027042648599222	0.7745954257320723	T-test	two.sided	0.0467194
chr16_73550000_73600000	0.7691582450878304	-0.0377089	-0.806867	boundary_score	G4	G3	13	8	3.4164835878188704	0.005	13.11783309182188	0.2832348374192297	1.255081652756431	T-test	two.sided	0.0467194
chr16_81350000_81400000	1.2745037288871899	0.18873628977975543	-1.08577	boundary_score	G4	G3	13	8	3.525119464476795	0.005	10.501125905133424	0.4741028101081941	2.0749046476661857	T-test	two.sided	0.0467194
chr17_29550000_29600000	0.7586796720023297	0.7184101426964544	-0.0402695	boundary_score	G4	G3	13	8	3.1905594066676426	0.005	18.673756031005553	0.26039257870719185	1.2569667652974674	T-test	two.sided	0.0467194
chr17_8400000_8450000	0.8070042002424397	0.10358569098762242	-0.703419	boundary_score	G4	G3	13	8	3.223108623846427	0.005	17.49409236450851	0.27988134310340473	1.3341270573814745	T-test	two.sided	0.0467194
chr18_12300000_12350000	-1.06547	-0.201518	0.8639495358244385	boundary_score	G4	G3	13	8	-3.27126	0.005	14.83287132327347	-1.76038	-0.370561	T-test	two.sided	0.0467194
chr18_26000000_26050000	1.544050445313133	0.6026949802227504	-0.941355	boundary_score	G4	G3	13	8	3.567360367697163	0.005	9.851546978580794	0.5776779435729293	2.510422947053337	T-test	two.sided	0.0467194
chr18_49450000_49500000	1.4105298056805822	0.5486867238857399	-0.861843	boundary_score	G4	G3	13	8	3.3938779484712907	0.005	11.90749070139127	0.5042124077577075	2.316847203603457	T-test	two.sided	0.0467194
chr19_17900000_17950000	-1.22488	-0.30952	0.9153634891057529	boundary_score	G4	G3	13	8	-3.2305	0.005	18.17331080411641	-2.02093	-0.428836	T-test	two.sided	0.0467194
chr2_178000000_178050000	-0.740978	-0.129801	0.611177	boundary_score	G4	G3	13	8	-3.31586	0.005	13.703486641165869	-1.22124	-0.260719	T-test	two.sided	0.0467194
chr2_196250000_196300000	1.2447863931140546	0.2351220508045997	-1.00966	boundary_score	G4	G3	13	8	3.3927848193173737	0.005	12.973518880702079	0.4519994227355233	2.037573363492586	T-test	two.sided	0.0467194
chr2_228100000_228150000	1.510670495737401	0.373758	-1.13691	boundary_score	G4	G3	13	8	3.6487644416016187	0.005	9.529379711679278	0.5819580470929098	2.4393829443818924	T-test	two.sided	0.0467194
chr2_232850000_232900000	0.8559076593306928	-0.0840539	-0.939962	boundary_score	G4	G3	13	8	3.207515414136439	0.005	18.995107674382943	0.2973860882154634	1.4144292304459223	T-test	two.sided	0.0467194
chr2_240850000_240900000	0.9998758686724855	-0.0156838	-1.01556	boundary_score	G4	G3	13	8	3.2196026563682567	0.005	17.42976573770862	0.34588264904070287	1.6538690883042677	T-test	two.sided	0.0467194
chr2_24400000_24450000	-1.18275	-0.576128	0.6066257863336402	boundary_score	G4	G3	13	8	-3.20414	0.005	18.81507381352618	-1.95587	-0.409635	T-test	two.sided	0.0467194
chr2_27350000_27400000	1.3913473081280894	0.5740225045367733	-0.817325	boundary_score	G4	G3	13	8	3.6363863288852407	0.005	9.431850750107582	0.5318085185706906	2.2508860976854885	T-test	two.sided	0.0467194
chr21_24550000_24600000	-1.16944	-0.410406	0.7590325137283332	boundary_score	G4	G3	13	8	-3.31634	0.005	15.534851818281743	-1.9188	-0.420075	T-test	two.sided	0.0467194
chr21_42500000_42550000	1.2191147029132257	0.5651680742629531	-0.653947	boundary_score	G4	G3	13	8	3.2122899910455294	0.005	18.327190069751467	0.42280076414673623	2.015428641679715	T-test	two.sided	0.0467194
chr22_35650000_35700000	-1.25827	-0.289588	0.9686819403123403	boundary_score	G4	G3	13	8	-3.34449	0.005	14.623346293383033	-2.06197	-0.45457	T-test	two.sided	0.0467194
chr3_142400000_142450000	-0.842374	-0.719549	0.12282455764528917	boundary_score	G4	G3	13	8	-3.34741	0.005	12.85875232368883	-1.38664	-0.29811	T-test	two.sided	0.0467194
chr3_15600000_15650000	1.070780255885594	0.0347496	-1.03603	boundary_score	G4	G3	13	8	3.4919099056712786	0.005	11.076086392899558	0.3964221594142825	1.7451383523569053	T-test	two.sided	0.0467194
chr3_46950000_47000000	-1.42031	-0.428069	0.9922451512831918	boundary_score	G4	G3	13	8	-3.67028	0.005	9.166709929258108	-2.2933	-0.547333	T-test	two.sided	0.0467194
chr3_69950000_70000000	1.3704171657750073	0.5895023716210285	-0.780915	boundary_score	G4	G3	13	8	3.610436147472475	0.005	9.694423672671475	0.5210526208153328	2.219781710734682	T-test	two.sided	0.0467194
chr3_75750000_75800000	1.0049837001116844	0.38425096542863313	-0.620733	boundary_score	G4	G3	13	8	3.2024426715004584	0.005	18.925121820947858	0.34797943768251566	1.6619879625408531	T-test	two.sided	0.0467194
chr3_98550000_98600000	1.0972309287190325	0.37529045987483844	-0.72194	boundary_score	G4	G3	13	8	3.197622189896002	0.005	17.30361465688492	0.37423601688079233	1.8202258405572727	T-test	two.sided	0.0467194
chr4_159950000_160000000	1.231332503472697	0.6317014014759659	-0.599631	boundary_score	G4	G3	13	8	3.19263	0.005	18.906545588500386	0.42382663493614725	2.0388383720092467	T-test	two.sided	0.0467194
chr4_25150000_25200000	-1.00327	-0.241382	0.7618892837480102	boundary_score	G4	G3	13	8	-3.35373	0.005	13.049827293732367	-1.6493	-0.357246	T-test	two.sided	0.0467194
chr4_62700000_62750000	-0.927325	-0.0667739	0.8605510425597813	boundary_score	G4	G3	13	8	-3.25831	0.005	16.600138358205047	-1.52889	-0.325761	T-test	two.sided	0.0467194
chr4_73300000_73350000	1.3276624762156706	0.5343587371021625	-0.793304	boundary_score	G4	G3	13	8	3.324109354677512	0.005	13.864237445080413	0.47023851554873614	2.185086436882605	T-test	two.sided	0.0467194
chr5_122550000_122600000	1.3206531660023113	0.5134425079929754	-0.807211	boundary_score	G4	G3	13	8	3.191160653023213	0.005	17.376748206139613	0.4489515681337978	2.1923547638708247	T-test	two.sided	0.0467194
chr5_138150000_138200000	-1.13343	-0.137991	0.9954394246670512	boundary_score	G4	G3	13	8	-3.26607	0.005	15.7498	-1.87006	-0.396804	T-test	two.sided	0.0467194
chr5_171900000_171950000	1.4147418251126407	0.43383464405391187	-0.980907	boundary_score	G4	G3	13	8	3.3656029998131514	0.005	12.452330172830512	0.5025472526160865	2.326936397609195	T-test	two.sided	0.0467194
chr5_177850000_177900000	0.8787169023923168	0.18798308554076995	-0.690734	boundary_score	G4	G3	13	8	3.152287312661373	0.005	18.095875607922046	0.2932960095581389	1.464137795226495	T-test	two.sided	0.0467194
chr5_19150000_19200000	1.1347864371048408	0.5817783671830463	-0.553008	boundary_score	G4	G3	13	8	3.3293150861736773	0.005	12.981059541906074	0.3983224340208536	1.871250440188828	T-test	two.sided	0.0467194
chr5_78200000_78250000	-1.04861	-0.16103	0.8875797036786434	boundary_score	G4	G3	13	8	-3.22066	0.005	18.288344205682915	-1.73187	-0.365345	T-test	two.sided	0.0467194
chr5_83650000_83700000	-1.08534	-0.518163	0.5671793698270992	boundary_score	G4	G3	13	8	-3.1934	0.005	18.519210091386856	-1.79795	-0.372734	T-test	two.sided	0.0467194
chr5_96650000_96700000	-1.16071	-0.751737	0.4089774761684009	boundary_score	G4	G3	13	8	-3.60554	0.005	9.769982506049473	-1.88031	-0.441124	T-test	two.sided	0.0467194
chr6_12250000_12300000	-1.59027	-0.400983	1.1892913451219662	boundary_score	G4	G3	13	8	-4.00333	0.005	7.395579838510534	-2.5195	-0.661046	T-test	two.sided	0.0467194
chr6_129300000_129350000	-1.25439	-0.252515	1.0018731165643397	boundary_score	G4	G3	13	8	-3.3837	0.005	12.853335972574989	-2.0562	-0.452578	T-test	two.sided	0.0467194
chr6_166150000_166200000	1.3763278025451888	0.5750406461148206	-0.801287	boundary_score	G4	G3	13	8	3.468655512517045	0.005	11.517528688238146	0.507763	2.2448926854983853	T-test	two.sided	0.0467194
chr6_168900000_168950000	1.5581565206907482	0.35267727348539857	-1.20548	boundary_score	G4	G3	13	8	3.7785125487696725	0.005	8.74871	0.6212035986129915	2.495109442768505	T-test	two.sided	0.0467194
chr6_20100000_20150000	-1.39446	-0.510541	0.8839186089039381	boundary_score	G4	G3	13	8	-3.58638	0.005	10.228324230658332	-2.25819	-0.530727	T-test	two.sided	0.0467194
chr6_37300000_37350000	1.351107459901071	0.39189550418819935	-0.959212	boundary_score	G4	G3	13	8	3.4485489559065576	0.005	11.516539212300218	0.49347861693058065	2.2087363028715616	T-test	two.sided	0.0467194
chr6_4000000_4050000	1.1011623250846632	0.20725647060545765	-0.893906	boundary_score	G4	G3	13	8	3.1899145689728625	0.005	18.966385612333568	0.3785612386593145	1.8237634115100119	T-test	two.sided	0.0467194
chr7_103550000_103600000	-1.46383	-0.601978	0.8618554949788877	boundary_score	G4	G3	13	8	-3.40435	0.005	12.389113287140479	-2.39744	-0.530221	T-test	two.sided	0.0467194
chr7_12500000_12550000	-1.21719	-0.728149	0.48904311859745697	boundary_score	G4	G3	13	8	-3.45752	0.005	11.444221056757453	-1.98838	-0.446006	T-test	two.sided	0.0467194
chr7_24700000_24750000	1.352264991910506	0.495289	-0.856976	boundary_score	G4	G3	13	8	3.286504730990238	0.005	14.18344129390544	0.47084081382587656	2.2336891699951353	T-test	two.sided	0.0467194
chr7_47850000_47900000	1.614587461809287	0.4051080733323834	-1.20948	boundary_score	G4	G3	13	8	3.822486531415336	0.005	8.267488492540135	0.6460082381308035	2.5831666854877704	T-test	two.sided	0.0467194
chr7_47900000_47950000	1.6924021468771338	0.4811537997088604	-1.21125	boundary_score	G4	G3	13	8	3.9060752768283136	0.005	7.813928027198831	0.6891132093087691	2.6956910844454987	T-test	two.sided	0.0467194
chr7_83950000_84000000	-1.1843	-0.524591	0.6597079011590783	boundary_score	G4	G3	13	8	-3.22431	0.005	18.647794364360273	-1.95406	-0.414542	T-test	two.sided	0.0467194
chr7_90450000_90500000	-1.22742	-0.632392	0.5950318961252313	boundary_score	G4	G3	13	8	-3.24493	0.005	16.543125635218317	-2.02716	-0.427686	T-test	two.sided	0.0467194
chr7_97050000_97100000	-1.11712	-0.572433	0.5446825461030992	boundary_score	G4	G3	13	8	-3.28555	0.005	15.183337295993667	-1.84107	-0.393166	T-test	two.sided	0.0467194
chr8_103700000_103750000	-1.08655	-0.632678	0.4538737487700295	boundary_score	G4	G3	13	8	-3.15828	0.005	18.267838101828527	-1.80858	-0.364524	T-test	two.sided	0.0467194
chr8_117800000_117850000	-0.978584	-0.61991	0.35867441820091084	boundary_score	G4	G3	13	8	-3.22712	0.005	16.360907250379398	-1.62027	-0.336899	T-test	two.sided	0.0467194
chr8_19800000_19850000	1.4556665516775045	0.495142	-0.960524	boundary_score	G4	G3	13	8	3.5037742050369363	0.005	11.209309689139666	0.5433313796530852	2.3680017237019237	T-test	two.sided	0.0467194
chr8_54750000_54800000	1.4647331567753001	0.7906833137147135	-0.67405	boundary_score	G4	G3	13	8	3.699927480905205	0.005	8.479501938816398	0.5607367281335935	2.3687295854170065	T-test	two.sided	0.0467194
chr8_62150000_62200000	1.2686834023015687	0.40865512996430015	-0.860028	boundary_score	G4	G3	13	8	3.275875964807959	0.005	16.70289226020786	0.45048406705513744	2.08688	T-test	two.sided	0.0467194
chr8_62200000_62250000	1.3031980199247895	0.4272493125120653	-0.875949	boundary_score	G4	G3	13	8	3.3551652256279882	0.005	14.197989635987238	0.47121828034660396	2.135177759502975	T-test	two.sided	0.0467194
chr8_68500000_68550000	-1.23464	-0.637676	0.5969599535837926	boundary_score	G4	G3	13	8	-3.25552	0.005	15.748244159824043	-2.03964	-0.42963	T-test	two.sided	0.0467194
chr8_77200000_77250000	1.2211195806616633	0.17909774971021894	-1.04202	boundary_score	G4	G3	13	8	3.6607420280531717	0.005	9.483118983223758	0.47234778584898324	1.969891375474343	T-test	two.sided	0.0467194
chr9_100700000_100750000	-0.998208	-0.120545	0.8776621333385217	boundary_score	G4	G3	13	8	-3.14287	0.005	18.76217829101026	-1.66354	-0.332871	T-test	two.sided	0.0467194
chr9_107350000_107400000	-1.09744	-0.12031	0.9771310567409339	boundary_score	G4	G3	13	8	-3.15649	0.005	18.943998114171247	-1.82528	-0.369598	T-test	two.sided	0.0467194
chr9_114700000_114750000	-1.23993	-0.6431	0.5968254572392259	boundary_score	G4	G3	13	8	-3.44485	0.005	11.805826049995726	-2.02559	-0.454259	T-test	two.sided	0.0467194
chr9_133500000_133550000	1.0140812016935397	0.7323889275406268	-0.281692	boundary_score	G4	G3	13	8	3.203607411343627	0.005	18.844391659879438	0.3511774970840787	1.6769849063030005	T-test	two.sided	0.0467194
chr9_26900000_26950000	1.4551064156454199	0.3780090362838778	-1.0771	boundary_score	G4	G3	13	8	3.687474777350925	0.005	8.79819	0.5593105053314861	2.3509023259593538	T-test	two.sided	0.0467194
chr9_28100000_28150000	-1.48085	-0.703371	0.7774759396616784	boundary_score	G4	G3	13	8	-3.86092	0.005	8.138489353037818	-2.3627	-0.598999	T-test	two.sided	0.0467194
chr9_33000000_33050000	1.196893605234539	0.429829	-0.767064	boundary_score	G4	G3	13	8	3.2789693974544503	0.005	16.528423366798332	0.42508881944570165	1.9686983910233762	T-test	two.sided	0.0467194
chr9_93100000_93150000	-0.919699	-0.0317566	0.887943	boundary_score	G4	G3	13	8	-3.14912	0.005	18.441478255756333	-1.53222	-0.307177	T-test	two.sided	0.0467194
chrX_107850000_107900000	-1.1383	-0.677183	0.4611126065189399	boundary_score	G4	G3	13	8	-3.25544	0.005	15.613330759061714	-1.88104	-0.395557	T-test	two.sided	0.0467194
chrX_116650000_116700000	0.6480389154091946	-0.0599444	-0.707983	boundary_score	G4	G3	13	8	3.47231	0.005	10.71664234854089	0.23593891092066213	1.060138919897727	T-test	two.sided	0.0467194
chrX_136500000_136550000	1.3231938451233929	0.6753357177891742	-0.647858	boundary_score	G4	G3	13	8	3.3495915002990913	0.005	13.475543852947641	0.47283171874011404	2.173555971506672	T-test	two.sided	0.0467194
chrX_146400000_146450000	1.0046453877438715	0.16455432116775975	-0.840091	boundary_score	G4	G3	13	8	3.1613839099765526	0.005	18.122159312291096	0.3373230016082768	1.671967773879466	T-test	two.sided	0.0467194
chrX_66100000_66150000	0.86575	-0.0116616	-0.877412	boundary_score	G4	G3	13	8	3.2375706170209035	0.005	17.834173288994418	0.3035735389131793	1.427926973654261	T-test	two.sided	0.0467194
chrX_68700000_68750000	-1.23532	-0.559865	0.6754594851173529	boundary_score	G4	G3	13	8	-3.14176	0.005	18.93475623628446	-2.05848	-0.412167	T-test	two.sided	0.0467194
chrX_83800000_83850000	1.0961940901895935	0.45156606426704593	-0.644628	boundary_score	G4	G3	13	8	3.2222960549396777	0.005	16.551129630885907	0.3769694895378062	1.8154186908413805	T-test	two.sided	0.0467194
chrX_93000000_93050000	0.8100436281684844	0.35865626970290626	-0.451387	boundary_score	G4	G3	13	8	3.1766482838521295	0.005	17.810947666454187	0.2739017261672597	1.346185530169709	T-test	two.sided	0.0467194
chr1_109500000_109550000	1.3635296175020657	0.23214871207439633	-1.13138	boundary_score	G4	G3	13	8	3.4274950802095647	0.006	10.133748174083278	0.4787123500517613	2.2483468849523702	T-test	two.sided	0.0518742
chr1_12100000_12150000	-1.15167	-0.599041	0.5526313021741095	boundary_score	G4	G3	13	8	-3.31398	0.006	11.675385847363096	-1.9112	-0.39215	T-test	two.sided	0.0518742
chr1_148200000_148250000	-1.24877	-0.356223	0.8925503900788809	boundary_score	G4	G3	13	8	-3.20518	0.006	14.256698046353629	-2.083	-0.414551	T-test	two.sided	0.0518742
chr1_154350000_154400000	1.1218110526832143	0.3378631895840081	-0.783948	boundary_score	G4	G3	13	8	3.0759198925432374	0.006	18.053714980698935	0.35575240598218133	1.8878696993842474	T-test	two.sided	0.0518742
chr1_154550000_154600000	-1.39646	-0.320144	1.0763156588055562	boundary_score	G4	G3	13	8	-3.42632	0.006	10.541014313471543	-2.2983	-0.49462	T-test	two.sided	0.0518742
chr1_172450000_172500000	1.0349430860339064	0.1917745256793449	-0.843169	boundary_score	G4	G3	13	8	3.080759486750259	0.006	17.828455871179933	0.32867719698531855	1.7412089750824942	T-test	two.sided	0.0518742
chr1_172650000_172700000	1.295166480795581	0.39008161266838065	-0.905085	boundary_score	G4	G3	13	8	3.3685173073353165	0.006	11.18577460154443	0.45061787432640893	2.139715087264753	T-test	two.sided	0.0518742
chr1_178300000_178350000	1.0554382503944166	0.18962158827735914	-0.865817	boundary_score	G4	G3	13	8	3.1624193155143407	0.006	17.54846259536057	0.35297281147300047	1.7579036893158326	T-test	two.sided	0.0518742
chr1_51300000_51350000	-1.22799	-0.56274	0.6652510094563566	boundary_score	G4	G3	13	8	-3.23273	0.006	13.934026500620313	-2.04308	-0.412905	T-test	two.sided	0.0518742
chr1_8900000_8950000	-1.06305	-0.231391	0.8316557583708487	boundary_score	G4	G3	13	8	-3.13152	0.006	18.61067812715912	-1.77457	-0.351527	T-test	two.sided	0.0518742
chr1_93900000_93950000	1.0335600110431404	0.057500103779656274	-0.97606	boundary_score	G4	G3	13	8	3.131712160579984	0.006	18.709463607393058	0.34207185004767443	1.7250481720386066	T-test	two.sided	0.0518742
chr10_128850000_128900000	-1.37536	-0.46387	0.9114930140834357	boundary_score	G4	G3	13	8	-3.27378	0.006	13.676384141578108	-2.27842	-0.472304	T-test	two.sided	0.0518742
chr10_26600000_26650000	-0.973082	-0.309099	0.6639837784909685	boundary_score	G4	G3	13	8	-3.08012	0.006	18.607701911125393	-1.63526	-0.310901	T-test	two.sided	0.0518742
chr10_7700000_7750000	-1.70848	-0.562946	1.145531057775989	boundary_score	G4	G3	13	8	-3.73192	0.006	7.4879832366620684	-2.77687	-0.640089	T-test	two.sided	0.0518742
chr11_101000000_101050000	-1.05061	-0.167861	0.8827478594435333	boundary_score	G4	G3	13	8	-3.2591	0.006	13.561751386746009	-1.74411	-0.35711	T-test	two.sided	0.0518742
chr11_101400000_101450000	1.1166242787812144	0.3609781809513954	-0.755646	boundary_score	G4	G3	13	8	3.234659916737547	0.006	13.977727493720925	0.37612017153740074	1.857128386025028	T-test	two.sided	0.0518742
chr11_103700000_103750000	-1.16888	-0.368368	0.8005075983691406	boundary_score	G4	G3	13	8	-3.07207	0.006	18.82687723878238	-1.96573	-0.372017	T-test	two.sided	0.0518742
chr11_113300000_113350000	-1.05585	-0.659171	0.3966828377417825	boundary_score	G4	G3	13	8	-3.14556	0.006	17.751945296557814	-1.76177	-0.34994	T-test	two.sided	0.0518742
chr11_115350000_115400000	1.0659092952651281	0.32196356407579557	-0.743946	boundary_score	G4	G3	13	8	3.155609572361007	0.006	16.466429321141874	0.3514876007461013	1.7803309897841548	T-test	two.sided	0.0518742
chr11_123100000_123150000	-1.42409	-0.39068	1.0334153171890954	boundary_score	G4	G3	13	8	-3.48674	0.006	10.08587415978909	-2.33309	-0.515101	T-test	two.sided	0.0518742
chr11_17550000_17600000	-1.04525	-0.602306	0.44294472715614863	boundary_score	G4	G3	13	8	-3.32172	0.006	11.853542627321698	-1.7318	-0.358699	T-test	two.sided	0.0518742
chr11_66350000_66400000	-1.20459	-0.247381	0.9572045538820415	boundary_score	G4	G3	13	8	-3.30654	0.006	12.983410406166715	-1.99172	-0.417453	T-test	two.sided	0.0518742
chr12_109900000_109950000	-1.2401	-0.336671	0.9034325006799776	boundary_score	G4	G3	13	8	-3.19557	0.006	15.295879898754691	-2.06586	-0.414345	T-test	two.sided	0.0518742
chr12_1100000_1150000	-1.18936	-0.663647	0.5257100605651588	boundary_score	G4	G3	13	8	-3.10361	0.006	18.05329882328629	-1.9943	-0.384418	T-test	two.sided	0.0518742
chr12_22600000_22650000	1.4372130861434866	0.4824255155903809	-0.954788	boundary_score	G4	G3	13	8	3.7157401372542584	0.006	7.966368702895993	0.5446166754945037	2.32981	T-test	two.sided	0.0518742
chr13_48750000_48800000	-1.29584	-0.400496	0.8953467220484198	boundary_score	G4	G3	13	8	-3.30161	0.006	13.390938744085364	-2.14125	-0.450433	T-test	two.sided	0.0518742
chr13_93250000_93300000	-1.42315	-0.573584	0.8495666431800977	boundary_score	G4	G3	13	8	-3.50336	0.006	9.282869891278786	-2.33784	-0.508458	T-test	two.sided	0.0518742
chr14_25350000_25400000	-1.33798	-0.273368	1.0646097398459964	boundary_score	G4	G3	13	8	-3.35136	0.006	11.465753495576527	-2.21235	-0.463604	T-test	two.sided	0.0518742
chr14_32600000_32650000	-1.02346	-0.637582	0.38587679244590134	boundary_score	G4	G3	13	8	-3.1282	0.006	18.762814533628898	-1.70882	-0.338095	T-test	two.sided	0.0518742
chr14_49200000_49250000	-1.51294	-0.370892	1.142044040075573	boundary_score	G4	G3	13	8	-3.60127	0.006	8.396081684422153	-2.47382	-0.552054	T-test	two.sided	0.0518742
chr14_49250000_49300000	-1.33329	-0.289149	1.0441406235933064	boundary_score	G4	G3	13	8	-3.51571	0.006	9.048907116183955	-2.19048	-0.4761	T-test	two.sided	0.0518742
chr14_83250000_83300000	-1.15308	-0.784216	0.36885927991116313	boundary_score	G4	G3	13	8	-3.37524	0.006	10.650741417777072	-1.90801	-0.398138	T-test	two.sided	0.0518742
chr14_89950000_90000000	0.9064282422529182	0.3470353861748171	-0.559393	boundary_score	G4	G3	13	8	3.064490892863813	0.006	18.97595420330889	0.28729152206143876	1.5255649624443977	T-test	two.sided	0.0518742
chr14_91300000_91350000	-0.631125	0.2289628577482614	0.8600882957942801	boundary_score	G4	G3	13	8	-3.10872	0.006	18.98536359324746	-1.05607	-0.206182	T-test	two.sided	0.0518742
chr15_33200000_33250000	1.2248882681315822	0.14997996913350511	-1.07491	boundary_score	G4	G3	13	8	3.2916555175718423	0.006	12.224918998390924	0.41576149783733723	2.034015038425827	T-test	two.sided	0.0518742
chr15_43150000_43200000	0.9825267540917002	0.770412	-0.212114	boundary_score	G4	G3	13	8	3.204772631116659	0.006	15.967688496383552	0.3324942830595402	1.63256	T-test	two.sided	0.0518742
chr15_52250000_52300000	-1.24004	-0.639001	0.601042	boundary_score	G4	G3	13	8	-3.2028	0.006	13.858351959193039	-2.07125	-0.40884	T-test	two.sided	0.0518742
chr15_79250000_79300000	-1.0488	-0.344867	0.7039375118326752	boundary_score	G4	G3	13	8	-3.07302	0.006	18.999966065979425	-1.76314	-0.334466	T-test	two.sided	0.0518742
chr15_83550000_83600000	-1.37056	-0.688195	0.6823645812789041	boundary_score	G4	G3	13	8	-3.4665	0.006	9.892056413837164	-2.25281	-0.488309	T-test	two.sided	0.0518742
chr15_87900000_87950000	0.6945236398362846	0.00780877	-0.686715	boundary_score	G4	G3	13	8	3.30359	0.006	13.047103204473858	0.24050919700182216	1.1485380826707472	T-test	two.sided	0.0518742
chr16_18000000_18050000	1.1758549913570349	0.5502709642816441	-0.625584	boundary_score	G4	G3	13	8	3.1806543149042086	0.006	15.624259161888995	0.3906133937624964	1.9610965889515735	T-test	two.sided	0.0518742
chr16_77600000_77650000	-1.3776	-0.475456	0.9021467528322105	boundary_score	G4	G3	13	8	-3.27292	0.006	14.10376720922759	-2.27974	-0.475466	T-test	two.sided	0.0518742
chr17_10650000_10700000	1.0922033926148471	0.0877809	-1.00442	boundary_score	G4	G3	13	8	3.252877330716167	0.006	14.07233223852276	0.37240552030652346	1.812001264923171	T-test	two.sided	0.0518742
chr17_57850000_57900000	1.2660997628800073	0.4424591895189925	-0.823641	boundary_score	G4	G3	13	8	3.3589252891339596	0.006	11.14348848622863	0.43777078022045235	2.0944287455395623	T-test	two.sided	0.0518742
chr17_58200000_58250000	-1.28094	-0.581894	0.6990489467053598	boundary_score	G4	G3	13	8	-3.39261	0.006	10.623268577602344	-2.11557	-0.44631	T-test	two.sided	0.0518742
chr17_78000000_78050000	1.1072577963921555	0.5132546120185772	-0.594003	boundary_score	G4	G3	13	8	3.20872	0.006	14.025317598442433	0.3672657792050816	1.8472498135792292	T-test	two.sided	0.0518742
chr17_79000000_79050000	1.109259466279326	0.2801925183385041	-0.829067	boundary_score	G4	G3	13	8	3.0937816105335854	0.006	18.967823793888506	0.3587302979358597	1.8597886346227923	T-test	two.sided	0.0518742
chr18_27000000_27050000	1.4100738472226462	0.6243321560709718	-0.785742	boundary_score	G4	G3	13	8	3.327854199195066	0.006	11.430790782451783	0.4817456577906864	2.3384020366546063	T-test	two.sided	0.0518742
chr18_37600000_37650000	1.1569956955615444	0.5888891540030674	-0.568107	boundary_score	G4	G3	13	8	3.136164237092985	0.006	17.09240166880797	0.37896160725901645	1.9350297838640722	T-test	two.sided	0.0518742
chr18_53550000_53600000	1.2142438151936399	0.5186866883431339	-0.695557	boundary_score	G4	G3	13	8	3.227573265205767	0.006	14.548338729663314	0.410198	2.018289138844106	T-test	two.sided	0.0518742
chr19_15100000_15150000	-1.05358	-0.266127	0.7874545684853318	boundary_score	G4	G3	13	8	-3.12617	0.006	17.120496043272954	-1.76425	-0.342912	T-test	two.sided	0.0518742
chr19_51100000_51150000	-0.492542	-0.7208	-0.228257	boundary_score	G4	G3	13	8	-3.13262	0.006	17.826290214629857	-0.823101	-0.161984	T-test	two.sided	0.0518742
chr2_103900000_103950000	1.4047004292901677	0.4536641602270379	-0.951036	boundary_score	G4	G3	13	8	3.5163139338456446	0.006	9.7878254413974215	0.5119790474251199	2.2974218111552154	T-test	two.sided	0.0518742
chr2_138800000_138850000	-1.10183	-0.294348	0.8074858422205446	boundary_score	G4	G3	13	8	-3.16424	0.006	16.761914830019585	-1.8373	-0.36637	T-test	two.sided	0.0518742
chr2_160050000_160100000	-1.36249	-0.468901	0.8935853128843896	boundary_score	G4	G3	13	8	-3.33547	0.006	12.222782859132703	-2.2507	-0.474273	T-test	two.sided	0.0518742
chr2_164950000_165000000	1.4015711753783782	0.5851795851630323	-0.816392	boundary_score	G4	G3	13	8	3.3836962408237303	0.006	11.838058769445507	0.49770727395353065	2.3054350768032257	T-test	two.sided	0.0518742
chr2_168100000_168150000	-1.112	-0.333993	0.7780082456977233	boundary_score	G4	G3	13	8	-3.11169	0.006	18.822091185997635	-1.86045	-0.363554	T-test	two.sided	0.0518742
chr2_168300000_168350000	-1.23407	-0.41637	0.8176974333470632	boundary_score	G4	G3	13	8	-3.28102	0.006	12.523873153861933	-2.04978	-0.418352	T-test	two.sided	0.0518742
chr2_202250000_202300000	0.9344685369738002	0.47078868310588434	-0.46368	boundary_score	G4	G3	13	8	3.152583522163214	0.006	17.41440629022308	0.3102223018262511	1.5587147721213492	T-test	two.sided	0.0518742
chr2_207550000_207600000	0.9507627357602988	0.10395641582905772	-0.846806	boundary_score	G4	G3	13	8	3.1168222176140006	0.006	17.526031349298453	0.3086479910364589	1.592877480484139	T-test	two.sided	0.0518742
chr2_208300000_208350000	1.348991404235321	0.31848549288369415	-1.03051	boundary_score	G4	G3	13	8	3.356427160221737	0.006	11.544612295015373	0.46945193273027225	2.22853	T-test	two.sided	0.0518742
chr2_218150000_218200000	-1.19515	-0.679237	0.5159109888274447	boundary_score	G4	G3	13	8	-3.13233	0.006	17.71609436597417	-1.99768	-0.392615	T-test	two.sided	0.0518742
chr2_223000000_223050000	-0.984118	-0.247395	0.7367232265749627	boundary_score	G4	G3	13	8	-3.14459	0.006	17.12065846042892	-1.64404	-0.324193	T-test	two.sided	0.0518742
chr2_224300000_224350000	1.121138222925639	0.18106970446058915	-0.940069	boundary_score	G4	G3	13	8	3.2250793070925434	0.006	14.856046260002508	0.37955400636700815	1.8627224394842699	T-test	two.sided	0.0518742
chr2_240000000_240050000	0.8813257351398206	-0.0833352	-0.964661	boundary_score	G4	G3	13	8	3.08623	0.006	18.639007093493245	0.28284287044772194	1.4798085998319193	T-test	two.sided	0.0518742
chr2_29900000_29950000	1.244629948576961	0.2962297057666674	-0.9484	boundary_score	G4	G3	13	8	3.2352081334464744	0.006	15.093020761987464	0.42507136129220685	2.064188535861715	T-test	two.sided	0.0518742
chr2_74650000_74700000	1.1072696497869625	0.12213238176581251	-0.985137	boundary_score	G4	G3	13	8	3.292834116703657	0.006	12.864656706312203	0.3800324692926008	1.8345068302813243	T-test	two.sided	0.0518742
chr2_86200000_86250000	1.121623862369999	0.15403441359810255	-0.967589	boundary_score	G4	G3	13	8	3.1226238527925774	0.006	16.719970508590507	0.36282538821314414	1.8804223365268538	T-test	two.sided	0.0518742
chr2_96500000_96550000	-1.0758	-0.182112	0.89368706373105955	boundary_score	G4	G3	13	8	-3.24369	0.006	13.149727304695125	-1.79148	-0.360122	T-test	two.sided	0.0518742
chr20_37550000_37600000	-0.974779	-0.0703072	0.9044713794599181	boundary_score	G4	G3	13	8	-3.10618	0.006	18.857350092838224	-1.63195	-0.317611	T-test	two.sided	0.0518742
chr20_52200000_52250000	1.37107	0.3116773790949656	-1.05939	boundary_score	G4	G3	13	8	3.4073316280073405	0.006	10.367307517122638	0.47878085077017074	2.263361888727349	T-test	two.sided	0.0518742
chr20_57550000_57600000	-1.3896	-0.527514	0.8620872461785055	boundary_score	G4	G3	13	8	-3.23201	0.006	13.961190586080999	-2.31199	-0.467211	T-test	two.sided	0.0518742
chr21_14800000_14850000	-1.44325	-0.484752	0.9584938975319889	boundary_score	G4	G3	13	8	-3.52395	0.006	9.816478944388336	-2.3581	-0.528387	T-test	two.sided	0.0518742
chr21_17900000_17950000	-1.2743	-0.462432	0.8118731330372821	boundary_score	G4	G3	13	8	-3.22732	0.006	13.466633007551795	-2.12433	-0.424279	T-test	two.sided	0.0518742
chr21_23700000_23750000	-1.25735	-0.272008	0.9853394648659455	boundary_score	G4	G3	13	8	-3.20286	0.006	14.738102378060287	-2.09539	-0.419308	T-test	two.sided	0.0518742
chr21_33650000_33700000	-1.14157	-0.741028	0.40054636546796274	boundary_score	G4	G3	13	8	-3.52368	0.006	9.8137	-1.86529	-0.417858	T-test	two.sided	0.0518742
chr21_36100000_36150000	1.2990046368271313	0.3193146929985868	-0.97969	boundary_score	G4	G3	13	8	3.2059026692534536	0.006	13.882215290910901	0.42926295178829504	2.1687463218659677	T-test	two.sided	0.0518742
chr21_37000000_37050000	1.2894224106213046	0.20205700178469732	-1.08737	boundary_score	G4	G3	13	8	3.4581070154601785	0.006	10.193984452756261	0.46075552980540635	2.118089291437203	T-test	two.sided	0.0518742
chr22_17600000_17650000	1.1956486215796411	0.5555930660001005	-0.640056	boundary_score	G4	G3	13	8	3.079001856360312	0.006	18.99361171901123	0.38285979852608676	2.0084374446331954	T-test	two.sided	0.0518742
chr22_20350000_20400000	1.173877047710848	0.48212106050479075	-0.691756	boundary_score	G4	G3	13	8	3.1778934869296536	0.006	15.658063807823545	0.3894164840592107	1.9583376113624853	T-test	two.sided	0.0518742
chr22_20900000_20950000	1.4060625880131523	0.594024	-0.812038	boundary_score	G4	G3	13	8	3.3434818168758915	0.006	11.178689547243826	0.4822656996066213	2.329859476419683	T-test	two.sided	0.0518742
chr22_22000000_22050000	-1.15721	-0.269731	0.8874808192227338	boundary_score	G4	G3	13	8	-3.15865	0.006	17.50068942935829	-1.92849	-0.385935	T-test	two.sided	0.0518742
chr3_144750000_144800000	1.2507019951620646	0.6177002436169978	-0.633002	boundary_score	G4	G3	13	8	3.142196323154499	0.006	16.20078372153064	0.4077560335472109	2.093647956776918	T-test	two.sided	0.0518742
chr3_184350000_184400000	-1.18176	-0.381044	0.8007154962629826	boundary_score	G4	G3	13	8	-3.12415	0.006	18.972568984613666	-1.97356	-0.389962	T-test	two.sided	0.0518742
chr3_50600000_50650000	1.2589450970480756	0.5412494557389202	-0.717696	boundary_score	G4	G3	13	8	3.1675656594858608	0.006	15.156053088746239	0.4125621562814578	2.1053280378146937	T-test	two.sided	0.0518742
chr3_99000000_99050000	1.0305720036766002	0.0467267	-0.983845	boundary_score	G4	G3	13	8	3.3444317196931426	0.006	11.306097777671441	0.3545816217649956	1.7065623855882048	T-test	two.sided	0.0518742
chr4_103100000_103150000	-1.14033	-0.55552	0.5848113202606257	boundary_score	G4	G3	13	8	-3.1921	0.006	15.720570263654652	-1.89873	-0.381929	T-test	two.sided	0.0518742
chr4_145950000_146000000	1.2579125476932047	0.67927	-0.578642	boundary_score	G4	G3	13	8	3.2488067054911753	0.006	14.552840527567007	0.43041784170121705	2.0854072536851924	T-test	two.sided	0.0518742
chr4_163550000_163600000	-0.976469	-0.104437	0.8720324559874305	boundary_score	G4	G3	13	8	-3.07304	0.006	18.999734690262336	-1.64154	-0.311404	T-test	two.sided	0.0518742
chr4_25950000_26000000	0.8233220040667217	-0.0584065	-0.881728	boundary_score	G4	G3	13	8	3.14764	0.006	17.077138905694603	0.27165202862814963	1.3749919795052938	T-test	two.sided	0.0518742
chr5_155900000_155950000	1.1066385194957054	0.6089373942983423	-0.497701	boundary_score	G4	G3	13	8	3.1819816248117267	0.006	14.605387553883459	0.36360879088656894	1.8496682481048419	T-test	two.sided	0.0518742
chr5_163550000_163600000	-1.06018	-0.619754	0.44042365941478057	boundary_score	G4	G3	13	8	-3.12631	0.006	17.441006120505723	-1.77427	-0.346084	T-test	two.sided	0.0518742
chr5_164500000_164550000	-1.15493	-0.127746	1.0271812903488657	boundary_score	G4	G3	13	8	-3.26166	0.006	12.949490656449678	-1.9202	-0.389655	T-test	two.sided	0.0518742
chr5_51400000_51450000	1.3661708558187105	0.687497	-0.678674	boundary_score	G4	G3	13	8	3.4397133785830185	0.006	11.030404397387873	0.4922867467238435	2.2400549649135773	T-test	two.sided	0.0518742
chr6_11600000_11650000	-1.13484	-0.533843	0.6009971205893431	boundary_score	G4	G3	13	8	-3.18564	0.006	15.168684219974777	-1.8934	-0.376276	T-test	two.sided	0.0518742
chr6_12200000_12250000	-1.39936	-0.349335	1.0500283202135687	boundary_score	G4	G3	13	8	-3.63051	0.006	8.446410664138602	-2.28009	-0.518635	T-test	two.sided	0.0518742
chr6_128700000_128750000	-1.12203	-0.174921	0.9471052310603494	boundary_score	G4	G3	13	8	-3.24845	0.006	13.65135316476474	-1.86462	-0.379431	T-test	two.sided	0.0518742
chr6_129500000_129550000	-1.1914	-0.722183	0.46921262769137256	boundary_score	G4	G3	13	8	-3.15976	0.006	17.131801706718566	-1.98644	-0.39635	T-test	two.sided	0.0518742
chr6_40300000_40350000	-1.5866	-0.550899	1.0356997486554558	boundary_score	G4	G3	13	8	-3.75374	0.006	7.560821395403459	-2.57123	-0.601972	T-test	two.sided	0.0518742
chr6_6000000_6050000	0.7843786607766626	0.6766677119843054	-0.107711	boundary_score	G4	G3	13	8	3.1279480831458737	0.006	18.795929507105466	0.2591363600094541	1.3096209615438712	T-test	two.sided	0.0518742
chr6_8100000_8150000	1.6103366577267955	0.590856	-1.01948	boundary_score	G4	G3	13	8	3.721308818705029	0.006	8.224709747049964	0.6171761115050711	2.6034972039485202	T-test	two.sided	0.0518742
chr6_85450000_85500000	-1.3404	-0.297677	1.042727210329094	boundary_score	G4	G3	13	8	-3.31824	0.006	11.794903143051954	-2.22224	-0.458571	T-test	two.sided	0.0518742
chr7_104250000_104300000	1.0524279214653296	0.2668097331473429	-0.785618	boundary_score	G4	G3	13	8	3.371088759284962	0.006	11.477781551749423	0.3687709975761817	1.7360848453544777	T-test	two.sided	0.0518742
chr7_117250000_117300000	-1.24025	-0.418545	0.8217098355158141	boundary_score	G4	G3	13	8	-3.40928	0.006	11.388286406267314	-2.03763	-0.44288	T-test	two.sided	0.0518742
chr7_148550000_148600000	-1.41969	-0.633191	0.7865005971384587	boundary_score	G4	G3	13	8	-3.31788	0.006	12.277057980155144	-2.34966	-0.489725	T-test	two.sided	0.0518742
chr7_153850000_153900000	1.1046887974659212	0.5031991327108639	-0.60149	boundary_score	G4	G3	13	8	3.1932076929379107	0.006	15.671215890371888	0.3700560064142414	1.839321588517601	T-test	two.sided	0.0518742
chr7_28250000_28300000	1.4141884740963788	0.34487701054750697	-1.06931	boundary_score	G4	G3	13	8	3.4473563819110553	0.006	9.985604084932259	0.49997369637162814	2.3284032518211295	T-test	two.sided	0.0518742
chr7_70000000_70050000	1.2913057472069827	0.45906940382467804	-0.832236	boundary_score	G4	G3	13	8	3.1582987667689224	0.006	17.07299217833416	0.42896491924552377	2.1536465751684415	T-test	two.sided	0.0518742
chr7_83350000_83400000	-0.673434	0.055380639926131535	0.728815	boundary_score	G4	G3	13	8	-3.22128	0.006	14.949671396339511	-1.11916	-0.227708	T-test	two.sided	0.0518742
chr7_9200000_9250000	0.816541	0.0981592	-0.718382	boundary_score	G4	G3	13	8	3.2830401874272366	0.006	12.215452217044277	0.2756959069985995	1.3573857882632225	T-test	two.sided	0.0518742
chr8_100550000_100600000	-1.23316	-0.687207	0.5459488799369642	boundary_score	G4	G3	13	8	-3.19789	0.006	16.207940471507133	-2.04977	-0.416538	T-test	two.sided	0.0518742
chr8_83150000_83200000	1.111262811374586	0.6673313246029239	-0.443931	boundary_score	G4	G3	13	8	3.2951442082710813	0.006	13.331358941358051	0.38453115376864977	1.8379944689805223	T-test	two.sided	0.0518742
chr9_112350000_112400000	-1.06754	-0.15689	0.9106497374894983	boundary_score	G4	G3	13	8	-3.10836	0.006	18.276487319375313	-1.7883	-0.346777	T-test	two.sided	0.0518742
chr9_125400000_125450000	-1.12007	-0.288121	0.831951	boundary_score	G4	G3	13	8	-3.14921	0.006	18.088470567572617	-1.86704	-0.373104	T-test	two.sided	0.0518742
chr9_73200000_73250000	-1.05418	-0.307205	0.746977	boundary_score	G4	G3	13	8	-3.28695	0.006	12.553022057857351	-1.74956	-0.358798	T-test	two.sided	0.0518742
chr9_90200000_90250000	-1.33412	-0.519997	0.8141199551493238	boundary_score	G4	G3	13	8	-3.16162	0.006	15.105848374024138	-2.23298	-0.435253	T-test	two.sided	0.0518742
chr9_92150000_92200000	-1.04414	-0.31493	0.7292104749022769	boundary_score	G4	G3	13	8	-3.07857	0.006	18.98674503104121	-1.75405	-0.334228	T-test	two.sided	0.0518742
chrX_137100000_137150000	-1.73394	-0.619147	1.1147978399972236	boundary_score	G4	G3	13	8	-3.84114	0.006	7.1298824849654405	-2.79744	-0.670449	T-test	two.sided	0.0518742
chrX_30550000_30600000	-1.09882	-0.17374	0.9250763725816805	boundary_score	G4	G3	13	8	-3.18707	0.006	15.780948152332947	-1.83053	-0.367105	T-test	two.sided	0.0518742
chrX_40600000_40650000	-0.955878	-0.678435	0.2774428785227721	boundary_score	G4	G3	13	8	-3.12499	0.006	18.97091234057532	-1.59616	-0.315593	T-test	two.sided	0.0518742
chr1_119000000_119050000	1.5235046703161121	0.4427290420067212	-1.08078	boundary_score	G4	G3	13	8	3.5334206281304508	0.007	8.536597205070562	0.5399995034865605	2.507009837145664	T-test	two.sided	0.0567396
chr1_165600000_165650000	1.2843396560444083	0.40934518610681636	-0.874994	boundary_score	G4	G3	13	8	3.12176	0.007	15.96773997092351	0.41203468567253676	2.1566446264162797	T-test	two.sided	0.0567396
chr1_167700000_167750000	1.144895842889868	0.35782524318995884	-0.787071	boundary_score	G4	G3	13	8	3.058543247766969	0.007	18.789878618883243	0.36082665279211895	1.928965032987617	T-test	two.sided	0.0567396
chr1_193050000_193100000	0.9222090758113715	0.5040679757874655	-0.418141	boundary_score	G4	G3	13	8	3.260682952751762	0.007	11.774849621399186	0.3046726571246526	1.5397454944980902	T-test	two.sided	0.0567396
chr1_194500000_194550000	1.0767811233867233	0.46804759959075537	-0.608734	boundary_score	G4	G3	13	8	3.0272615827739644	0.007	18.406104232295373	0.33067422143650366	1.8228880253369428	T-test	two.sided	0.0567396
chr1_23550000_23600000	-1.2327	-0.210419	1.0222816317260626	boundary_score	G4	G3	13	8	-3.14393	0.007	13.997967489895936	-2.07366	-0.391742	T-test	two.sided	0.0567396
chr1_243000000_243050000	1.000351563732423	0.3120188657921019	-0.688333	boundary_score	G4	G3	13	8	3.047244957302832	0.007	18.228900105122598	0.31127975848205347	1.6894233689827924	T-test	two.sided	0.0567396
chr1_48100000_48150000	1.311581141734906	0.35000395058142686	-0.961577	boundary_score	G4	G3	13	8	3.1649127406166184	0.007	12.963767005571949	0.4160417478044967	2.2071205356653154	T-test	two.sided	0.0567396
chr1_52700000_52750000	-1.30098	-0.654256	0.6467286936450629	boundary_score	G4	G3	13	8	-3.21497	0.007	12.14368982537191	-2.18152	-0.420451	T-test	two.sided	0.0567396
chr10_111650000_111700000	-1.52278	-0.688899	0.8338795314891219	boundary_score	G4	G3	13	8	-3.46492	0.007	9.041973895833944	-2.51626	-0.529299	T-test	two.sided	0.0567396
chr10_26550000_26600000	-0.787647	-0.246703	0.5409442710291575	boundary_score	G4	G3	13	8	-3.06255	0.007	16.80776093753981	-1.33074	-0.244558	T-test	two.sided	0.0567396
chr11_43350000_43400000	1.0550054168152012	0.602115	-0.45289	boundary_score	G4	G3	13	8	3.376616982156485	0.007	10.450703041853597	0.3628839299893768	1.7471269036410257	T-test	two.sided	0.0567396
chr11_45800000_45850000	-1.04181	-0.69256	0.3492473551202869	boundary_score	G4	G3	13	8	-3.03539	0.007	17.07165470901022	-1.76571	-0.317908	T-test	two.sided	0.0567396
chr11_81650000_81700000	-1.10661	-0.288777	0.8178383479395867	boundary_score	G4	G3	13	8	-3.07023	0.007	16.702697890148645	-1.8681	-0.345134	T-test	two.sided	0.0567396
chr11_89100000_89150000	-0.818623	-0.281466	0.5371566438332379	boundary_score	G4	G3	13	8	-3.16157	0.007	14.575098525737538	-1.37192	-0.265323	T-test	two.sided	0.0567396
chr12_26850000_26900000	0.6315520020914713	0.7111446161054888	0.0795926	boundary_score	G4	G3	13	8	3.038699203238585	0.007	18.937069786853765	0.1964477632626503	1.0666562409202922	T-test	two.sided	0.0567396
chr12_77950000_78000000	-1.13022	-0.480597	0.6496213457955341	boundary_score	G4	G3	13	8	-3.03142	0.007	18.926842219761006	-1.91077	-0.349662	T-test	two.sided	0.0567396
chr13_23450000_23500000	1.0078579561895238	0.0781066	-0.929751	boundary_score	G4	G3	13	8	3.0430483928108787	0.007	18.942274745490078	0.31450515523956435	1.7012107571394832	T-test	two.sided	0.0567396
chr13_46150000_46200000	-1.21167	-0.432576	0.7790926636985447	boundary_score	G4	G3	13	8	-3.04667	0.007	17.358554784270655	-2.04943	-0.373907	T-test	two.sided	0.0567396
chr13_71500000_71550000	1.1253540954165908	0.4669074526086354	-0.658447	boundary_score	G4	G3	13	8	2.9994661631690125	0.007	18.992308280141778	0.3400617705445342	1.9106464202886475	T-test	two.sided	0.0567396
chr13_78150000_78200000	-1.02656	-0.198625	0.827939	boundary_score	G4	G3	13	8	-3.04085	0.007	17.58932674641414	-1.73701	-0.316122	T-test	two.sided	0.0567396
chr13_98400000_98450000	-1.31495	-0.370796	0.9441555494667578	boundary_score	G4	G3	13	8	-3.21639	0.007	12.090893861573175	-2.20497	-0.424932	T-test	two.sided	0.0567396
chr14_64450000_64500000	0.6511425770369915	-0.23159	-0.882733	boundary_score	G4	G3	13	8	3.031689220969518	0.007	18.299375737799217	0.20043762544493623	1.1018475286290468	T-test	two.sided	0.0567396
chr14_92100000_92150000	0.9354023426069364	0.5351285853542463	-0.400274	boundary_score	G4	G3	13	8	3.5768746369316187	0.007	8.043587277418736	0.3329186114652388	1.537886073748634	T-test	two.sided	0.0567396
chr14_94050000_94100000	1.390427896035956	0.3196909487995506	-1.07074	boundary_score	G4	G3	13	8	3.305212616787756	0.007	11.408501559679495	0.4685523458655464	2.3123034462063656	T-test	two.sided	0.0567396
chr15_23550000_23600000	1.3230593088368365	0.48173	-0.841329	boundary_score	G4	G3	13	8	3.0669393199460915	0.007	16.02593712661996	0.40866509787006805	2.237453519803605	T-test	two.sided	0.0567396
chr15_40600000_40650000	1.2305691918418207	0.4273137731788189	-0.803255	boundary_score	G4	G3	13	8	3.338334125110208	0.007	10.867922042995337	0.4180424039037226	2.0430959797799186	T-test	two.sided	0.0567396
chr15_42150000_42200000	-0.926223	0.0601769	0.9863998692491973	boundary_score	G4	G3	13	8	-3.06525	0.007	18.13606852247147	-1.56071	-0.291731	T-test	two.sided	0.0567396
chr15_64700000_64750000	-1.03606	0.0306849	1.066743782396765	boundary_score	G4	G3	13	8	-3.34637	0.007	10.148273476010834	-1.72454	-0.347577	T-test	two.sided	0.0567396
chr15_68500000_68550000	-0.902174	-0.00767363	0.8945003756329043	boundary_score	G4	G3	13	8	-3.02567	0.007	18.846303139449926	-1.5266	-0.277745	T-test	two.sided	0.0567396
chr15_77550000_77600000	-1.24929	-0.465397	0.7838914374935763	boundary_score	G4	G3	13	8	-3.13152	0.007	14.312179728699528	-2.10318	-0.395396	T-test	two.sided	0.0567396
chr15_85850000_85900000	-1.07289	-0.263406	0.8094863504420229	boundary_score	G4	G3	13	8	-3.15299	0.007	14.332720579757087	-1.80113	-0.344654	T-test	two.sided	0.0567396
chr15_88400000_88450000	1.3145319701231113	0.515714	-0.798818	boundary_score	G4	G3	13	8	3.245733957971669	0.007	11.686931567107782	0.4294773975251347	2.199586542721088	T-test	two.sided	0.0567396
chr17_20350000_20400000	1.177854068154875	0.31589181640134417	-0.861962	boundary_score	G4	G3	13	8	3.141021220322443	0.007	15.408441211934493	0.38042145452616966	1.9752866817835804	T-test	two.sided	0.0567396
chr17_43800000_43850000	-1.36179	-0.804838	0.5569493916815557	boundary_score	G4	G3	13	8	-3.60906	0.007	7.902495161551755	-2.23377	-0.489803	T-test	two.sided	0.0567396
chr17_49550000_49600000	-1.3497	-0.298497	1.0512016751628546	boundary_score	G4	G3	13	8	-3.47362	0.007	9.173081706888567	-2.22615	-0.473245	T-test	two.sided	0.0567396
chr17_60950000_61000000	-1.01228	-0.369598	0.6426863025144226	boundary_score	G4	G3	13	8	-3.09134	0.007	16.751520102979146	-1.70394	-0.320626	T-test	two.sided	0.0567396
chr17_61000000_61050000	-1.09937	-0.357644	0.7417305306799851	boundary_score	G4	G3	13	8	-3.08508	0.007	16.5819	-1.85266	-0.346091	T-test	two.sided	0.0567396
chr18_3750000_3800000	-1.04895	-0.665567	0.38338101044372525	boundary_score	G4	G3	13	8	-3.20882	0.007	12.824547876423482	-1.75615	-0.34175	T-test	two.sided	0.0567396
chr18_53500000_53550000	1.2312915987407367	0.6171899066662776	-0.614102	boundary_score	G4	G3	13	8	3.295315701476179	0.007	11.63600882468445	0.41434677429188466	2.048236423189589	T-test	two.sided	0.0567396
chr18_79000000_79050000	1.0683569110952287	0.46133195572488683	-0.607025	boundary_score	G4	G3	13	8	3.0531126495844223	0.007	18.87060124427239	0.3356178273242977	1.8010959948661596	T-test	two.sided	0.0567396
chr19_12750000_12800000	1.4161349696796126	0.5767091332321176	-0.839426	boundary_score	G4	G3	13	8	3.4481870758748454	0.007	9.126429335392078	0.4890484594105641	2.343221479948661	T-test	two.sided	0.0567396
chr19_22550000_22600000	1.121304294319596	0.5287595826686323	-0.592545	boundary_score	G4	G3	13	8	3.124791672746652	0.007	15.284179742552363	0.3576889178719326	1.8849196707672595	T-test	two.sided	0.0567396
chr19_22600000_22650000	1.1553006281115425	0.5187663715442664	-0.636534	boundary_score	G4	G3	13	8	3.0787949796491976	0.007	17.835141433652478	0.36641869573255087	1.9441825604905343	T-test	two.sided	0.0567396
chr19_49600000_49650000	0.9165203536027573	0.7429483612655863	-0.173572	boundary_score	G4	G3	13	8	3.1321051720628086	0.007	14.889365541031806	0.2924091571402716	1.5406315500652432	T-test	two.sided	0.0567396
chr19_57200000_57250000	1.0722191346481016	0.3777859051220665	-0.694433	boundary_score	G4	G3	13	8	2.994498615333315	0.007	18.996715512217857	0.3227759086416403	1.821662360654563	T-test	two.sided	0.0567396
chr2_105350000_105400000	1.2693867583584024	0.5818880287470488	-0.687499	boundary_score	G4	G3	13	8	3.313324816321684	0.007	11.42807547806543	0.42999250576542736	2.1087810109513776	T-test	two.sided	0.0567396
chr2_113450000_113500000	1.3231036324121337	0.47842845421421626	-0.844675	boundary_score	G4	G3	13	8	3.21153	0.007	12.039805787555501	0.42579420704726706	2.2204130577770003	T-test	two.sided	0.0567396
chr2_129850000_129900000	1.336380786150011	0.4063052810820817	-0.930076	boundary_score	G4	G3	13	8	3.2208135542589487	0.007	13.245194878296871	0.4416839600906741	2.231077612209348	T-test	two.sided	0.0567396
chr2_159750000_159800000	1.2184409978225803	0.5413012430469039	-0.67714	boundary_score	G4	G3	13	8	3.1854552238353526	0.007	12.746245390815599	0.39042160575203466	2.046460389893126	T-test	two.sided	0.0567396
chr2_159800000_159850000	1.484286468014595	0.5853930731579953	-0.898893	boundary_score	G4	G3	13	8	3.527451119689254	0.007	8.442899363331174	0.522751	2.4458214484986858	T-test	two.sided	0.0567396
chr2_179900000_179950000	1.217790544075756	0.41880806265568693	-0.798982	boundary_score	G4	G3	13	8	3.0568235669683803	0.007	16.520958253012676	0.3754127436873817	2.06017	T-test	two.sided	0.0567396
chr2_226800000_226850000	-0.800939	0.00565306	0.806592	boundary_score	G4	G3	13	8	-3.03928	0.007	18.654603625936865	-1.3532	-0.248674	T-test	two.sided	0.0567396
chr2_227000000_227050000	-1.12191	-0.0747186	1.047188197086303	boundary_score	G4	G3	13	8	-3.34726	0.007	10.108260994087583	-1.86763	-0.37618	T-test	two.sided	0.0567396
chr2_232750000_232800000	1.2511034251500879	0.21664799332837195	-1.03446	boundary_score	G4	G3	13	8	3.1492847405526514	0.007	13.59802388217305	0.3966837216372698	2.1055231286629064	T-test	two.sided	0.0567396
chr2_239350000_239400000	0.7884605962289044	-0.116388	-0.904849	boundary_score	G4	G3	13	8	3.0272960947913585	0.007	18.084686656928703	0.24145813939924046	1.3354630530585683	T-test	two.sided	0.0567396
chr2_239950000_240000000	1.0959277239535359	0.10022727379906232	-0.9957	boundary_score	G4	G3	13	8	3.0772966117475224	0.007	16.296433752281647	0.3420734829232453	1.8497819649838265	T-test	two.sided	0.0567396
chr2_29850000_29900000	1.2331799118588573	0.31894	-0.91424	boundary_score	G4	G3	13	8	3.1482252401612034	0.007	13.9642	0.3928510661214136	2.073508757596301	T-test	two.sided	0.0567396
chr2_48950000_49000000	-0.924541	-0.760181	0.16435991252924081	boundary_score	G4	G3	13	8	-3.406	0.007	9.413429305442515	-1.53451	-0.314576	T-test	two.sided	0.0567396
chr2_64900000_64950000	-1.3402	-0.668376	0.6718246004158671	boundary_score	G4	G3	13	8	-3.49461	0.007	8.933074984906572	-2.20874	-0.471659	T-test	two.sided	0.0567396
chr2_99600000_99650000	-1.46897	-0.433578	1.0353946961271387	boundary_score	G4	G3	13	8	-3.47134	0.007	9.270772030717529	-2.42201	-0.515936	T-test	two.sided	0.0567396
chr20_41500000_41550000	0.9826710330184882	0.7700408806983028	-0.21263	boundary_score	G4	G3	13	8	3.230807756242679	0.007	13.098451418434406	0.3260826590535712	1.6392594069834052	T-test	two.sided	0.0567396
chr20_53550000_53600000	1.4701288683262692	0.5929241229911332	-0.877205	boundary_score	G4	G3	13	8	3.515213160567503	0.007	8.95716	0.5233616733940812	2.416896063258457	T-test	two.sided	0.0567396
chr21_38150000_38200000	0.9744794595900494	-0.05385	-1.02833	boundary_score	G4	G3	13	8	3.231665485130773	0.007	11.686484412631676	0.3155180179662417	1.633440901213857	T-test	two.sided	0.0567396
chr21_40900000_40950000	-1.3696	-0.479184	0.890421	boundary_score	G4	G3	13	8	-3.33371	0.007	10.185118873176327	-2.28275	-0.456456	T-test	two.sided	0.0567396
chr21_44900000_44950000	-0.915656	-0.112812	0.802844	boundary_score	G4	G3	13	8	-3.05074	0.007	18.80949761305725	-1.54429	-0.287019	T-test	two.sided	0.0567396
chr3_161900000_161950000	-1.31794	-0.351433	0.9665032483389451	boundary_score	G4	G3	13	8	-3.24823	0.007	12.284002336453437	-2.19971	-0.436166	T-test	two.sided	0.0567396
chr3_52400000_52450000	1.242583003170302	0.5962576415187497	-0.646325	boundary_score	G4	G3	13	8	3.166403058181914	0.007	13.903518808432798	0.4003618753005728	2.084804131040031	T-test	two.sided	0.0567396
chr3_79500000_79550000	-0.991762	-0.189592	0.8021699165988542	boundary_score	G4	G3	13	8	-3.03448	0.007	18.828387256650874	-1.67625	-0.307274	T-test	two.sided	0.0567396
chr4_121250000_121300000	-1.07417	-0.51242	0.561754	boundary_score	G4	G3	13	8	-3.18599	0.007	13.539703346218712	-1.79961	-0.348735	T-test	two.sided	0.0567396
chr4_173450000_173500000	-1.16091	-0.329769	0.8311419523010479	boundary_score	G4	G3	13	8	-3.05523	0.007	17.06648447967871	-1.96235	-0.359472	T-test	two.sided	0.0567396
chr4_25350000_25400000	1.2041695346191115	0.2701018246913151	-0.934068	boundary_score	G4	G3	13	8	3.0952183609665647	0.007	16.461087682721832	0.3813111494852665	2.0270279197529564	T-test	two.sided	0.0567396
chr4_37400000_37450000	-1.00719	-0.135114	0.8720787243843551	boundary_score	G4	G3	13	8	-3.03443	0.007	17.7643	-1.7052	-0.309188	T-test	two.sided	0.0567396
chr5_108600000_108650000	-1.16703	-0.299195	0.8678321185636506	boundary_score	G4	G3	13	8	-3.2282	0.007	13.10167552319001	-1.94741	-0.386648	T-test	two.sided	0.0567396
chr5_134650000_134700000	-1.05042	-0.641487	0.40893685146003034	boundary_score	G4	G3	13	8	-3.32006	0.007	11.228509534453574	-1.74506	-0.355785	T-test	two.sided	0.0567396
chr5_148450000_148500000	-1.40852	-0.241447	1.1670725541024836	boundary_score	G4	G3	13	8	-3.54237	0.007	8.674276021602592	-2.31317	-0.503865	T-test	two.sided	0.0567396
chr5_162800000_162850000	1.3360321041017442	0.6324629810380411	-0.703569	boundary_score	G4	G3	13	8	3.3348462344269825	0.007	10.65908614825574	0.45080318427880456	2.2212610239246837	T-test	two.sided	0.0567396
chr5_164050000_164100000	-1.01204	-0.0297849	0.9822559843354349	boundary_score	G4	G3	13	8	-3.03119	0.007	17.148568938691945	-1.71599	-0.30809	T-test	two.sided	0.0567396
chr5_165550000_165600000	-1.20326	-0.125538	1.0777187236576067	boundary_score	G4	G3	13	8	-3.47771	0.007	8.89279	-1.98738	-0.41913	T-test	two.sided	0.0567396
chr5_165600000_165650000	-1.11912	-0.101316	1.0178041839071132	boundary_score	G4	G3	13	8	-3.30069	0.007	11.186604071912091	-1.86386	-0.374379	T-test	two.sided	0.0567396
chr5_169600000_169650000	1.5206359697475134	0.6718963643770839	-0.84874	boundary_score	G4	G3	13	8	3.638257665849098	0.007	7.690726599400591	0.5500366453182199	2.4912352941768066	T-test	two.sided	0.0567396
chr5_173000000_173050000	1.0676300512861283	0.38557090900161894	-0.682059	boundary_score	G4	G3	13	8	3.0214484752091284	0.007	18.920835946386433	0.3278496587320195	1.807410443840237	T-test	two.sided	0.0567396
chr5_20300000_20350000	1.115000624907531	0.541482	-0.573519	boundary_score	G4	G3	13	8	3.252042219683311	0.007	12.51884404084592	0.37138865140537736	1.8586125984096844	T-test	two.sided	0.0567396
chr5_52650000_52700000	-0.60262	0.0978101	0.7004299989110925	boundary_score	G4	G3	13	8	-3.05813	0.007	17.603701733929437	-1.01729	-0.187954	T-test	two.sided	0.0567396
chr6_146450000_146500000	1.1500644659378398	0.42689279152454734	-0.723172	boundary_score	G4	G3	13	8	3.1065299001229842	0.007	14.782497308063974	0.35997083688453246	1.9401580949911472	T-test	two.sided	0.0567396
chr6_27750000_27800000	1.2428629293706408	0.701957	-0.540906	boundary_score	G4	G3	13	8	3.3236032282155588	0.007	10.852014150175602	0.418432	2.0672937749447398	T-test	two.sided	0.0567396
chr6_4050000_4100000	1.0977109104827831	0.17962782009296843	-0.918083	boundary_score	G4	G3	13	8	3.035503630065043	0.007	18.957087712143302	0.340707	1.8547145835333334	T-test	two.sided	0.0567396
chr7_141550000_141600000	-1.529	-0.542077	0.9869219402134927	boundary_score	G4	G3	13	8	-3.44576	0.007	9.733417046449896	-2.52138	-0.536616	T-test	two.sided	0.0567396
chr7_18650000_18700000	-0.718205	0.2137675020464014	0.9319721253229756	boundary_score	G4	G3	13	8	-3.13271	0.007	15.37950956352785	-1.20581	-0.230596	T-test	two.sided	0.0567396
chr7_25900000_25950000	1.428586370808937	0.392503	-1.03608	boundary_score	G4	G3	13	8	3.300110681748405	0.007	10.725353628514949	0.47281573104992886	2.3843570105679452	T-test	two.sided	0.0567396
chr7_29500000_29550000	1.2226777338353867	0.24038528619217214	-0.982292	boundary_score	G4	G3	13	8	3.2789964753217022	0.007	10.982071810662013	0.40180718305404173	2.043548284616732	T-test	two.sided	0.0567396
chr7_54750000_54800000	1.5493768571714002	0.331295	-1.21808	boundary_score	G4	G3	13	8	3.7410547182201808	0.007	7.380799889140852	0.5802058099291597	2.5185479044136403	T-test	two.sided	0.0567396
chr7_72650000_72700000	1.4242707231559169	0.5533347277124561	-0.870936	boundary_score	G4	G3	13	8	3.355893534059059	0.007	10.112457973314386	0.48005252597606346	2.3684889203357704	T-test	two.sided	0.0567396
chr8_105900000_105950000	-1.10197	-0.595965	0.5060063541384379	boundary_score	G4	G3	13	8	-3.05649	0.007	18.09052630775557	-1.85916	-0.344786	T-test	two.sided	0.0567396
chr8_143200000_143250000	-1.11068	-0.259932	0.85075	boundary_score	G4	G3	13	8	-3.00699	0.007	18.794726609549794	-1.88435	-0.337016	T-test	two.sided	0.0567396
chr9_115050000_115100000	-1.31451	-0.811635	0.5028726125210711	boundary_score	G4	G3	13	8	-3.64055	0.007	7.806967880427855	-2.15074	-0.478273	T-test	two.sided	0.0567396
chr9_15700000_15750000	-1.04732	-0.481518	0.5658062256506667	boundary_score	G4	G3	13	8	-3.0556	0.007	18.972799214394797	-1.76479	-0.329859	T-test	two.sided	0.0567396
chr9_26850000_26900000	1.2043101636291669	0.24200833401857844	-0.962302	boundary_score	G4	G3	13	8	3.3810963710144857	0.007	9.901357126008287	0.40959802330194234	1.9990223039563915	T-test	two.sided	0.0567396
chr9_91700000_91750000	-1.33659	-0.512809	0.8237761425151828	boundary_score	G4	G3	13	8	-3.21501	0.007	13.189855565971195	-2.23341	-0.439761	T-test	two.sided	0.0567396
chrX_102950000_103000000	-1.20617	-0.379208	0.826959	boundary_score	G4	G3	13	8	-3.03158	0.007	17.724807793998867	-2.04299	-0.369347	T-test	two.sided	0.0567396
chrX_106950000_107000000	-1.00501	-0.68536	0.31965171850973595	boundary_score	G4	G3	13	8	-3.04345	0.007	17.58078064397445	-1.69997	-0.310055	T-test	two.sided	0.0567396
chrX_118100000_118150000	-1.13468	-0.189178	0.9455053504345943	boundary_score	G4	G3	13	8	-3.30605	0.007	11.387770565606608	-1.88697	-0.3824	T-test	two.sided	0.0567396
chrX_12900000_12950000	-0.861258	-0.528919	0.33233871188031616	boundary_score	G4	G3	13	8	-3.04678	0.007	18.696129232115243	-1.45356	-0.268955	T-test	two.sided	0.0567396
chrX_139650000_139700000	-0.940518	-0.571952	0.368566	boundary_score	G4	G3	13	8	-3.06906	0.007	17.53593115753765	-1.58557	-0.295464	T-test	two.sided	0.0567396
chrX_142200000_142250000	0.8703054958354766	0.0772611	-0.793044	boundary_score	G4	G3	13	8	3.24738	0.007	12.59423932200179	0.2894195985490823	1.4511913931218707	T-test	two.sided	0.0567396
chrX_72550000_72600000	0.9127790419745745	0.7006643877780517	-0.212115	boundary_score	G4	G3	13	8	3.1009593438720535	0.007	15.46201724709222	0.2870077413901558	1.5385503425589933	T-test	two.sided	0.0567396
chrX_91750000_91800000	0.9328513261322275	0.20043021273607226	-0.732421	boundary_score	G4	G3	13	8	2.994552430254371	0.007	18.943554795966147	0.2807090965523318	1.5849935557121235	T-test	two.sided	0.0567396
chr1_16950000_17000000	0.8962068919824274	0.2818341155126656	-0.614373	boundary_score	G4	G3	13	8	3.0180495900398525	0.008	17.210863880921124	0.27028341357968677	1.522130370385168	T-test	two.sided	0.061745414118954976
chr1_17900000_17950000	-1.58831	-0.661308	0.9270002674690216	boundary_score	G4	G3	13	8	-3.39316	0.008	9.018410415913348	-2.64687	-0.529742	T-test	two.sided	0.061745414118954976
chr1_20650000_20700000	-0.962534	-0.179117	0.783416	boundary_score	G4	G3	13	8	-2.96745	0.008	18.970357730585324	-1.64151	-0.28356	T-test	two.sided	0.061745414118954976
chr1_237600000_237650000	1.0067685695144524	0.45660986779648954	-0.550159	boundary_score	G4	G3	13	8	2.972219818608333	0.008	17.277309669949425	0.29299164703462954	1.720545491994275	T-test	two.sided	0.061745414118954976
chr1_48350000_48400000	1.0897015888590615	0.5937846037125244	-0.495917	boundary_score	G4	G3	13	8	2.975382313915204	0.008	18.204246119477386	0.32087995087263066	1.8585232268454923	T-test	two.sided	0.061745414118954976
chr1_76100000_76150000	1.0983140133341975	0.17775633960603984	-0.920558	boundary_score	G4	G3	13	8	3.106424607699201	0.008	14.087496626912221	0.34044034724572125	1.8561876794226735	T-test	two.sided	0.061745414118954976
chr1_7800000_7850000	1.0362990350424237	0.37373638015679467	-0.662563	boundary_score	G4	G3	13	8	2.9631823900356897	0.008	18.615994109934423	0.30329285017896707	1.76931	T-test	two.sided	0.061745414118954976
chr10_128200000_128250000	-0.986	-0.110538	0.8754619496309858	boundary_score	G4	G3	13	8	-2.98589	0.008	18.99989906863317	-1.67716	-0.294842	T-test	two.sided	0.061745414118954976
chr10_45200000_45250000	0.9643883835706168	0.20804120123705291	-0.756347	boundary_score	G4	G3	13	8	2.9356340447501656	0.008	18.97712373151717	0.27675063531893807	1.6520261318222955	T-test	two.sided	0.061745414118954976
chr11_119050000_119100000	1.173644346390957	0.559395	-0.614249	boundary_score	G4	G3	13	8	3.0347848247043743	0.008	16.654467332220207	0.35642253404109747	1.9908661587408163	T-test	two.sided	0.061745414118954976
chr11_15800000_15850000	-1.57642	-0.451925	1.1244918870865228	boundary_score	G4	G3	13	8	-3.52203	0.008	7.7639737086543725	-2.61404	-0.538792	T-test	two.sided	0.061745414118954976
chr11_31100000_31150000	-1.23039	-0.20981	1.0205769154414148	boundary_score	G4	G3	13	8	-3.09114	0.008	13.631413586828858	-2.08626	-0.374512	T-test	two.sided	0.061745414118954976
chr11_36800000_36850000	-0.924922	0.0670114	0.9919330992921455	boundary_score	G4	G3	13	8	-3.18146	0.008	11.957643666343241	-1.5586	-0.291243	T-test	two.sided	0.061745414118954976
chr11_55950000_56000000	1.162799227788474	0.5149766368833866	-0.647823	boundary_score	G4	G3	13	8	3.0171527849849067	0.008	16.3703	0.3472952769886584	1.9783031785882899	T-test	two.sided	0.061745414118954976
chr11_57800000_57850000	1.2544571375471563	0.5080551994671484	-0.746402	boundary_score	G4	G3	13	8	3.029855609590635	0.008	16.52366886419915	0.37900382971007823	2.129910445384234	T-test	two.sided	0.061745414118954976
chr12_121450000_121500000	-1.28534	-0.503332	0.7820071939743611	boundary_score	G4	G3	13	8	-3.13063	0.008	13.61974054845457	-2.16823	-0.402443	T-test	two.sided	0.061745414118954976
chr12_22550000_22600000	1.2197787301398115	0.3333377449198687	-0.886441	boundary_score	G4	G3	13	8	3.3034459575182518	0.008	9.963795710763463	0.3966456694991342	2.0429117907804892	T-test	two.sided	0.061745414118954976
chr12_31950000_32000000	-0.859273	-0.371956	0.48731767003494086	boundary_score	G4	G3	13	8	-2.98711	0.008	16.9336	-1.46637	-0.252181	T-test	two.sided	0.061745414118954976
chr12_53700000_53750000	-1.14855	-0.533108	0.6154382494605436	boundary_score	G4	G3	13	8	-2.98947	0.008	18.461347066158798	-1.95427	-0.342821	T-test	two.sided	0.061745414118954976
chr12_58500000_58550000	-1.23134	-0.523613	0.7077247491554781	boundary_score	G4	G3	13	8	-3.06719	0.008	13.799916534288403	-2.09355	-0.369131	T-test	two.sided	0.061745414118954976
chr12_74500000_74550000	0.8192724051112461	0.29041636386182185	-0.528856	boundary_score	G4	G3	13	8	3.132968621381057	0.008	13.429070966075798	0.2561646255602556	1.3823801846622366	T-test	two.sided	0.061745414118954976
chr14_35850000_35900000	1.1725389216141808	0.5463586721089287	-0.62618	boundary_score	G4	G3	13	8	3.067655380609644	0.008	15.318001909288657	0.359313	1.9857646315459305	T-test	two.sided	0.061745414118954976
chr14_90300000_90350000	1.10414	0.2043565104025462	-0.899787	boundary_score	G4	G3	13	8	3.0173341156536004	0.008	17.552935033548884	0.33394	1.8743474713556953	T-test	two.sided	0.061745414118954976
chr15_34050000_34100000	1.183540981586117	0.7522140371922468	-0.431327	boundary_score	G4	G3	13	8	3.1174412001053624	0.008	13.84909809092492	0.36843650161262576	1.9986454615596088	T-test	two.sided	0.061745414118954976
chr15_63650000_63700000	1.3622486753960223	0.3800842068765004	-0.982164	boundary_score	G4	G3	13	8	3.1995580690026517	0.008	11.56224783401762	0.430684	2.293813621801052	T-test	two.sided	0.061745414118954976
chr16_12900000_12950000	-1.06165	-0.395976	0.6656716940517361	boundary_score	G4	G3	13	8	-2.95708	0.008	18.941936407321013	-1.81324	-0.310058	T-test	two.sided	0.061745414118954976
chr16_18850000_18900000	0.9498917202813804	0.15473027400776712	-0.795161	boundary_score	G4	G3	13	8	3.011264397929325	0.008	16.70607685953394	0.28346546263165023	1.6163179779311103	T-test	two.sided	0.061745414118954976
chr16_5500000_5550000	-0.998612	0.034892161632431855	1.0335038571233532	boundary_score	G4	G3	13	8	-3.14978	0.008	12.649221987445914	-1.68547	-0.31175	T-test	two.sided	0.061745414118954976
chr16_80550000_80600000	1.4697932490356773	0.4651452446419823	-1.00465	boundary_score	G4	G3	13	8	3.2510923451052562	0.008	10.426727883814914	0.46802949096908886	2.4715570071022652	T-test	two.sided	0.061745414118954976
chr16_81850000_81900000	1.1165	0.20752559816294325	-0.908973	boundary_score	G4	G3	13	8	2.9836112149599052	0.008	17.872053095650593	0.32990796374953046	1.9030895821797695	T-test	two.sided	0.061745414118954976
chr17_39900000_39950000	0.803251	-0.106479	-0.90973	boundary_score	G4	G3	13	8	3.0597017489489726	0.008	15.243036455178075	0.24446618779977444	1.3620350076175796	T-test	two.sided	0.061745414118954976
chr18_11700000_11750000	-1.18219	-0.536293	0.6458993850339201	boundary_score	G4	G3	13	8	-3.3496	0.008	9.747398921848982	-1.97135	-0.393033	T-test	two.sided	0.061745414118954976
chr18_24800000_24850000	1.3666432911743027	0.3599933446673621	-1.00665	boundary_score	G4	G3	13	8	3.439062196999189	0.008	8.599230448810337	0.4612611988429406	2.2720253835056647	T-test	two.sided	0.061745414118954976
chr18_30350000_30400000	-1.44003	-0.526503	0.9135287070491696	boundary_score	G4	G3	13	8	-3.29198	0.008	10.618487372359223	-2.40706	-0.473003	T-test	two.sided	0.061745414118954976
chr18_3700000_3750000	-1.07371	-0.734384	0.3393220392911021	boundary_score	G4	G3	13	8	-3.13721	0.008	13.002344016650348	-1.81308	-0.334337	T-test	two.sided	0.061745414118954976
chr18_79650000_79700000	-1.1973	-0.321288	0.8760126482768484	boundary_score	G4	G3	13	8	-3.002	0.008	17.478204764811522	-2.03702	-0.357584	T-test	two.sided	0.061745414118954976
chr19_19550000_19600000	-0.87898	-0.397361	0.4816191761113415	boundary_score	G4	G3	13	8	-2.95086	0.008	18.467584153639017	-1.50365	-0.254307	T-test	two.sided	0.061745414118954976
chr19_42400000_42450000	1.229814521618813	0.8261448477320891	-0.40367	boundary_score	G4	G3	13	8	3.4839715446463524	0.008	8.088148492058146	0.4173548192438369	2.042274223993789	T-test	two.sided	0.061745414118954976
chr2_113950000_114000000	1.4319515358434192	0.6818042528040158	-0.750147	boundary_score	G4	G3	13	8	3.3284862277839666	0.008	9.546502309994136	0.467173	2.3967298132979575	T-test	two.sided	0.061745414118954976
chr2_157250000_157300000	-1.08811	-0.485266	0.6028397037990685	boundary_score	G4	G3	13	8	-2.99768	0.008	18.13545674377709	-1.8503	-0.325915	T-test	two.sided	0.061745414118954976
chr2_29300000_29350000	0.9884881974852486	-0.00101682	-0.989505	boundary_score	G4	G3	13	8	3.0037742913627423	0.008	16.84247619929112	0.29369077347142714	1.68329	T-test	two.sided	0.061745414118954976
chr2_54050000_54100000	0.6861023247118954	0.5455839101328289	-0.140518	boundary_score	G4	G3	13	8	3.1119247371616905	0.008	13.647511166953162	0.2120815981039843	1.1601230513198064	T-test	two.sided	0.061745414118954976
chr2_67350000_67400000	0.7613461183150833	-0.102602	-0.863949	boundary_score	G4	G3	13	8	2.9511687139705685	0.008	18.999827038673832	0.2213848773173379	1.3013073593128286	T-test	two.sided	0.061745414118954976
chr21_25550000_25600000	1.0829777787835217	0.4124555744646671	-0.670522	boundary_score	G4	G3	13	8	3.2589105986718834	0.008	10.635971380064696	0.3484963111155336	1.8174592464515098	T-test	two.sided	0.061745414118954976
chr22_27450000_27500000	1.184795014725687	0.5501121209220988	-0.634683	boundary_score	G4	G3	13	8	3.2228981454259746	0.008	11.413657961494808	0.37923692001146564	1.9903531094399083	T-test	two.sided	0.061745414118954976
chr22_28000000_28050000	-1.14776	-0.591765	0.5559952056996497	boundary_score	G4	G3	13	8	-2.97078	0.008	18.760005634695606	-1.9571	-0.33842	T-test	two.sided	0.061745414118954976
chr22_46350000_46400000	-1.40657	-0.439362	0.9672085504512457	boundary_score	G4	G3	13	8	-3.24418	0.008	10.441476971242277	-2.36711	-0.446031	T-test	two.sided	0.061745414118954976
chr3_119250000_119300000	0.964793	0.6003067857683559	-0.364486	boundary_score	G4	G3	13	8	2.9602068346287793	0.008	18.671995671174823	0.2818209539182987	1.647765118402923	T-test	two.sided	0.061745414118954976
chr3_170900000_170950000	0.9952449084131711	0.27948844766816877	-0.715756	boundary_score	G4	G3	13	8	2.9750587824714327	0.008	18.18274395309694	0.29293049746052324	1.697559319365819	T-test	two.sided	0.061745414118954976
chr3_32250000_32300000	-1.30845	-0.310081	0.998367	boundary_score	G4	G3	13	8	-3.26792	0.008	10.332908602499645	-2.1967	-0.420199	T-test	two.sided	0.061745414118954976
chr3_46800000_46850000	-0.905872	-0.0489368	0.856935	boundary_score	G4	G3	13	8	-3.0528	0.008	15.32380509825086	-1.53719	-0.274559	T-test	two.sided	0.061745414118954976
chr3_89100000_89150000	-1.33226	-0.584028	0.7482331377914466	boundary_score	G4	G3	13	8	-3.1339	0.008	12.985112824297435	-2.25077	-0.413752	T-test	two.sided	0.061745414118954976
chr4_146350000_146400000	-1.08071	-0.256587	0.8241203902686325	boundary_score	G4	G3	13	8	-2.96381	0.008	18.999878787015433	-1.8439	-0.317518	T-test	two.sided	0.061745414118954976
chr4_31350000_31400000	-1.12906	-0.254253	0.8748027414828452	boundary_score	G4	G3	13	8	-3.02439	0.008	15.535352541044531	-1.92238	-0.335731	T-test	two.sided	0.061745414118954976
chr4_43100000_43150000	-1.09051	-0.165362	0.9251502443635424	boundary_score	G4	G3	13	8	-3.25441	0.008	11.073457885867976	-1.82744	-0.353587	T-test	two.sided	0.061745414118954976
chr4_62300000_62350000	0.9215892193517152	0.5333674690360358	-0.388222	boundary_score	G4	G3	13	8	3.0141509231494585	0.008	16.600331955901368	0.27531918022423746	1.567859258479193	T-test	two.sided	0.061745414118954976
chr4_67750000_67800000	1.4380677039311796	0.3813940968426523	-1.05667	boundary_score	G4	G3	13	8	3.3752061844287016	0.008	9.506618088275747	0.4820078185884669	2.394127589273892	T-test	two.sided	0.061745414118954976
chr4_82950000_83000000	1.3253224645212676	0.5062824911746708	-0.81904	boundary_score	G4	G3	13	8	3.203980000118027	0.008	11.547099304417324	0.420123	2.230521992987794	T-test	two.sided	0.061745414118954976
chr5_146950000_147000000	-0.989497	-0.0827836	0.9067134230913945	boundary_score	G4	G3	13	8	-3.0879	0.008	14.291884131267521	-1.67547	-0.303529	T-test	two.sided	0.061745414118954976
chr5_155950000_156000000	1.057124004935057	0.6515317612768518	-0.405592	boundary_score	G4	G3	13	8	3.0017406811570035	0.008	16.368291603202653	0.3119191523228409	1.8023288575472731	T-test	two.sided	0.061745414118954976
chr5_176350000_176400000	0.7291871125004791	0.00104107	-0.728146	boundary_score	G4	G3	13	8	3.0056383411643197	0.008	16.600427384207816	0.21639221116255294	1.2419820138384052	T-test	two.sided	0.061745414118954976
chr5_180300000_180350000	1.0992655270983849	0.4708374562092205	-0.628428	boundary_score	G4	G3	13	8	2.998214194533064	0.008	18.59340360466047	0.3307416265982329	1.867789427598537	T-test	two.sided	0.061745414118954976
chr6_107900000_107950000	1.1252165209362697	0.16109746731492008	-0.964119	boundary_score	G4	G3	13	8	3.1214401994610532	0.008	12.60534967229386	0.343961	1.9064718105098022	T-test	two.sided	0.061745414118954976
chr6_750000_800000	-0.851573	0.0526649	0.904238	boundary_score	G4	G3	13	8	-2.99237	0.008	18.235470444762075	-1.4489	-0.254242	T-test	two.sided	0.061745414118954976
chr7_11350000_11400000	-1.10719	-0.583477	0.5237112673570766	boundary_score	G4	G3	13	8	-2.9989	0.008	18.47087356618605	-1.88143	-0.332947	T-test	two.sided	0.061745414118954976
chr7_116000000_116050000	-1.17745	-0.812168	0.36528004821396176	boundary_score	G4	G3	13	8	-3.35524	0.008	9.179240260476872	-1.96895	-0.385951	T-test	two.sided	0.061745414118954976
chr7_154900000_154950000	-1.04702	-0.129922	0.9170970930810812	boundary_score	G4	G3	13	8	-3.06348	0.008	15.080802781046204	-1.77515	-0.318884	T-test	two.sided	0.061745414118954976
chr7_23750000_23800000	-1.02937	-0.32767	0.7017006363653682	boundary_score	G4	G3	13	8	-2.96257	0.008	18.937387032547235	-1.75677	-0.301968	T-test	two.sided	0.061745414118954976
chr7_47250000_47300000	1.6596792194129872	0.4553	-1.20438	boundary_score	G4	G3	13	8	3.66329	0.008	7.203776193596202	0.5944815414124903	2.724876897413484	T-test	two.sided	0.061745414118954976
chr7_54700000_54750000	1.4620078781778558	0.3024341167186826	-1.15957	boundary_score	G4	G3	13	8	3.4693271960440253	0.008	8.186438225970457	0.49407432099686033	2.429941435358851	T-test	two.sided	0.061745414118954976
chr7_55300000_55350000	1.3933246661031908	0.2736216715098811	-1.1197	boundary_score	G4	G3	13	8	3.3261451111479747	0.008	9.562029215503546	0.4541281916720459	2.3325211405343356	T-test	two.sided	0.061745414118954976
chr7_69950000_70000000	1.1757936125297581	0.21706654369901704	-0.958727	boundary_score	G4	G3	13	8	3.0464698043048863	0.008	14.622307366122909	0.3513000805666926	2.0002871444928236	T-test	two.sided	0.061745414118954976
chr7_99450000_99500000	1.083364525689583	0.35767933050780143	-0.725685	boundary_score	G4	G3	13	8	2.9904228295733537	0.008	18.983788994977434	0.32506404328645094	1.841665008092715	T-test	two.sided	0.061745414118954976
chr8_104500000_104550000	-0.942955	0.029954112978796413	0.9729093208731839	boundary_score	G4	G3	13	8	-3.08595	0.008	14.37527853038063	-1.59672	-0.289187	T-test	two.sided	0.061745414118954976
chr8_97200000_97250000	-0.827159	-0.715056	0.11210358179093703	boundary_score	G4	G3	13	8	-3.4875	0.008	8.285852121564231	-1.37083	-0.283492	T-test	two.sided	0.061745414118954976
chr9_100650000_100700000	-0.941713	-0.0874733	0.8542394416670137	boundary_score	G4	G3	13	8	-2.99309	0.008	18.061654041134528	-1.60256	-0.280864	T-test	two.sided	0.061745414118954976
chr9_127250000_127300000	0.745093	-0.130136	-0.87523	boundary_score	G4	G3	13	8	3.0112153427979393	0.008	15.993421265983127	0.22052768239393067	1.2696589297446172	T-test	two.sided	0.061745414118954976
chr9_21000000_21050000	-1.06326	-0.18397	0.8792917604117624	boundary_score	G4	G3	13	8	-2.95487	0.008	18.932663088122183	-1.81658	-0.30994	T-test	two.sided	0.061745414118954976
chr9_23850000_23900000	1.055746549464798	0.207139	-0.848608	boundary_score	G4	G3	13	8	3.022009027442845	0.008	15.829481939352215	0.31450332666944125	1.7969897722601547	T-test	two.sided	0.061745414118954976
chr9_69350000_69400000	-0.942713	-0.245504	0.6972091854701132	boundary_score	G4	G3	13	8	-3.0335	0.008	16.790324970646626	-1.599	-0.286427	T-test	two.sided	0.061745414118954976
chrX_119500000_119550000	1.0626244981277129	0.12111762741777735	-0.941507	boundary_score	G4	G3	13	8	2.988118441061779	0.008	18.730289463576824	0.31758433337500774	1.8076646628804178	T-test	two.sided	0.061745414118954976
chrX_134900000_134950000	1.0499	0.0921701	-0.957728	boundary_score	G4	G3	13	8	3.096058584284379	0.008	13.97671869637697	0.3224703231836497	1.7773267192865703	T-test	two.sided	0.061745414118954976
chrX_136950000_137000000	-1.36085	-0.290925	1.0699291853625943	boundary_score	G4	G3	13	8	-3.3649	0.008	9.494263950540383	-2.26852	-0.453187	T-test	two.sided	0.061745414118954976
chrX_150350000_150400000	-1.26246	-0.494643	0.7678202433943969	boundary_score	G4	G3	13	8	-3.08911	0.008	13.491401518403201	-2.14211	-0.382818	T-test	two.sided	0.061745414118954976
chrX_4000000_4050000	0.9127149504280629	0.1277266706240058	-0.784988	boundary_score	G4	G3	13	8	3.113407802359772	0.008	13.909196162632167	0.28357202207007276	1.5418578787860533	T-test	two.sided	0.061745414118954976
chrX_55050000_55100000	-0.924037	-0.667106	0.25693131463811164	boundary_score	G4	G3	13	8	-2.98028	0.008	18.69942553992934	-1.57369	-0.274387	T-test	two.sided	0.061745414118954976
chr1_162550000_162600000	1.1309395058930056	0.140607	-0.990333	boundary_score	G4	G3	13	8	3.1211924162607683	0.009	12.01471217085454	0.3415710311790241	1.9203079806069872	T-test	two.sided	0.0660492
chr1_166500000_166550000	-0.880357	-0.313512	0.5668445685161981	boundary_score	G4	G3	13	8	-2.98126	0.009	16.697022754274354	-1.50424	-0.256473	T-test	two.sided	0.0660492
chr1_194450000_194500000	1.0438296351390863	0.4510464103093446	-0.592783	boundary_score	G4	G3	13	8	2.93466	0.009	17.15637201851683	0.2939095076028516	1.793749762675321	T-test	two.sided	0.0660492
chr1_68550000_68600000	1.3157046692698935	0.5284126205501702	-0.787292	boundary_score	G4	G3	13	8	3.065769394485783	0.009	13.379120039327827	0.39122508714824805	2.240184251391539	T-test	two.sided	0.0660492
chr10_122750000_122800000	-1.06524	-0.809628	0.2556157266421093	boundary_score	G4	G3	13	8	-3.19081	0.009	10.831459298107255	-1.80144	-0.329052	T-test	two.sided	0.0660492
chr10_8000000_8050000	0.8796235640404819	0.0182982	-0.861325	boundary_score	G4	G3	13	8	2.9228179763188527	0.009	18.081694360699768	0.24755470360732465	1.5116924244736392	T-test	two.sided	0.0660492
chr11_101050000_101100000	-1.08404	-0.369912	0.7141243516524226	boundary_score	G4	G3	13	8	-2.99673	0.009	14.567997606593682	-1.85706	-0.311011	T-test	two.sided	0.0660492
chr11_101450000_101500000	1.0394142926455978	0.31104696838411144	-0.728367	boundary_score	G4	G3	13	8	3.0331050704973874	0.009	14.724410261353823	0.30779567693364046	1.7710329083575551	T-test	two.sided	0.0660492
chr11_102000000_102050000	1.318170763211881	0.44672668732214305	-0.871444	boundary_score	G4	G3	13	8	3.1124490486495233	0.009	11.440977061696568	0.39038400398430023	2.2459575224394617	T-test	two.sided	0.0660492
chr11_129050000_129100000	1.4593074335618885	0.5111887443231048	-0.948119	boundary_score	G4	G3	13	8	3.3479276964321216	0.009	8.54192	0.4651499923581435	2.4534648747656336	T-test	two.sided	0.0660492
chr11_31950000_32000000	-1.13907	-0.128483	1.0105919927130254	boundary_score	G4	G3	13	8	-3.29046	0.009	9.566342446794355	-1.91517	-0.362983	T-test	two.sided	0.0660492
chr11_32000000_32050000	-1.03507	-0.17852	0.8565532354524868	boundary_score	G4	G3	13	8	-3.16509	0.009	10.509076329874183	-1.75898	-0.311165	T-test	two.sided	0.0660492
chr11_57900000_57950000	-1.01207	-0.355057	0.657017	boundary_score	G4	G3	13	8	-2.9089	0.009	18.998089717833867	-1.74029	-0.283856	T-test	two.sided	0.0660492
chr11_76650000_76700000	-1.03117	-0.157783	0.8733886000157912	boundary_score	G4	G3	13	8	-2.91172	0.009	18.777003680916774	-1.773	-0.289341	T-test	two.sided	0.0660492
chr12_10700000_10750000	-1.18475	-0.565563	0.6191856516158596	boundary_score	G4	G3	13	8	-2.91451	0.009	18.262964998038075	-2.03789	-0.331606	T-test	two.sided	0.0660492
chr12_129950000_130000000	-1.00783	-0.51088	0.4969535079843902	boundary_score	G4	G3	13	8	-2.9233	0.009	17.490260542986874	-1.73366	-0.282005	T-test	two.sided	0.0660492
chr12_40600000_40650000	-0.603361	0.18299	0.7863509145075391	boundary_score	G4	G3	13	8	-2.93197	0.009	17.986108820427987	-1.03573	-0.170994	T-test	two.sided	0.0660492
chr12_42450000_42500000	-0.984217	-0.791707	0.1925100085146192	boundary_score	G4	G3	13	8	-3.22308	0.009	10.080013069069702	-1.66388	-0.304552	T-test	two.sided	0.0660492
chr12_66850000_66900000	1.5078560757988084	0.6169418328842626	-0.890914	boundary_score	G4	G3	13	8	3.36054	0.009	8.89216	0.4909600696914429	2.5247520819061737	T-test	two.sided	0.0660492
chr12_68050000_68100000	-1.13603	-0.348354	0.7876775883471839	boundary_score	G4	G3	13	8	-2.94433	0.009	16.275173804712058	-1.95285	-0.319217	T-test	two.sided	0.0660492
chr12_89500000_89550000	-0.993409	-0.36675	0.6266591023658071	boundary_score	G4	G3	13	8	-2.93475	0.009	18.956397809735087	-1.70201	-0.284812	T-test	two.sided	0.0660492
chr12_9050000_9100000	1.1789288482952027	0.19587545670907927	-0.983053	boundary_score	G4	G3	13	8	3.3492503131021176	0.009	8.661936589146393	0.3778918437672838	1.9799658528231217	T-test	two.sided	0.0660492
chr13_37600000_37650000	1.2456368600317476	0.4522345503399055	-0.793402	boundary_score	G4	G3	13	8	3.108068894152903	0.009	11.69899561205463	0.3699244453823017	2.1213492746811937	T-test	two.sided	0.0660492
chr13_42950000_43000000	-1.02412	-0.289884	0.7342361499446369	boundary_score	G4	G3	13	8	-3.08153	0.009	12.437	-1.74542	-0.302823	T-test	two.sided	0.0660492
chr13_85850000_85900000	-0.695982	0.0318293	0.7278111588042537	boundary_score	G4	G3	13	8	-2.93385	0.009	18.986574447040443	-1.19252	-0.199441	T-test	two.sided	0.0660492
chr14_22900000_22950000	-1.1368	-0.35293	0.7838682097152644	boundary_score	G4	G3	13	8	-3.17221	0.009	11.05843819345283	-1.92504	-0.348557	T-test	two.sided	0.0660492
chr14_24150000_24200000	0.9648529634907104	0.1420361676677308	-0.822817	boundary_score	G4	G3	13	8	3.0082926673201857	0.009	15.135052513044554	0.28176175828956795	1.6479441686918528	T-test	two.sided	0.0660492
chr14_82000000_82050000	-1.29388	-0.249714	1.0441686755198614	boundary_score	G4	G3	13	8	-3.16448	0.009	11.362856189597684	-2.19032	-0.397445	T-test	two.sided	0.0660492
chr15_79850000_79900000	1.1351332374471217	0.2791421953370944	-0.855991	boundary_score	G4	G3	13	8	2.9973481783071625	0.009	15.587611113735646	0.330569	1.9396975764748812	T-test	two.sided	0.0660492
chr16_76250000_76300000	-1.16374	-0.219508	0.9442369100302322	boundary_score	G4	G3	13	8	-2.95439	0.009	16.224800513079412	-1.99784	-0.329645	T-test	two.sided	0.0660492
chr16_81900000_81950000	0.9227170144613609	0.43586868097681053	-0.486848	boundary_score	G4	G3	13	8	2.9097284674221076	0.009	18.40233399010032	0.25752677514700006	1.5879072537757215	T-test	two.sided	0.0660492
chr16_9150000_9200000	-1.08534	-0.487274	0.5980650940180493	boundary_score	G4	G3	13	8	-2.91649	0.009	18.56417834031981	-1.86547	-0.305205	T-test	two.sided	0.0660492
chr17_20950000_21000000	-0.979092	-0.701518	0.2775743409391134	boundary_score	G4	G3	13	8	-2.92471	0.009	17.764084296822688	-1.68308	-0.275106	T-test	two.sided	0.0660492
chr17_22600000_22650000	1.090929731309593	0.2792230927190228	-0.811707	boundary_score	G4	G3	13	8	3.059596637509167	0.009	12.949310418505076	0.32032208737598206	1.8615373752432038	T-test	two.sided	0.0660492
chr17_36550000_36600000	1.1022385650161781	0.25748851668171546	-0.84475	boundary_score	G4	G3	13	8	2.99232	0.009	15.478775687903656	0.3192156014324829	1.8852615285998735	T-test	two.sided	0.0660492
chr18_13750000_13800000	-0.903341	0.037383481638592744	0.9407244024998772	boundary_score	G4	G3	13	8	-3.01231	0.009	14.960137813163923	-1.54268	-0.264006	T-test	two.sided	0.0660492
chr18_20950000_21000000	1.1217942278951103	0.19595019367967448	-0.925844	boundary_score	G4	G3	13	8	3.023836061246525	0.009	13.459163233661611	0.32310298573141494	1.9204854700588059	T-test	two.sided	0.0660492
chr18_9550000_9600000	-0.74028	0.0840149	0.8242945078991204	boundary_score	G4	G3	13	8	-2.98063	0.009	16.71849344295194	-1.26495	-0.215606	T-test	two.sided	0.0660492
chr19_2700000_2750000	1.0378045937343416	0.22422148022101937	-0.813583	boundary_score	G4	G3	13	8	2.886293935047117	0.009	18.984370749199503	0.28518858565248423	1.790420601816199	T-test	two.sided	0.0660492
chr19_45750000_45800000	0.969481	0.42030326813770674	-0.549178	boundary_score	G4	G3	13	8	2.9712863164367436	0.009	15.58973344674451	0.27630915430290137	1.6626537020757586	T-test	two.sided	0.0660492
chr2_162000000_162050000	-1.10461	-0.0267632	1.0778451805600282	boundary_score	G4	G3	13	8	-3.35875	0.009	8.489974256195262	-1.85544	-0.353774	T-test	two.sided	0.0660492
chr2_172950000_173000000	-1.09221	-0.476173	0.6160351873826514	boundary_score	G4	G3	13	8	-2.93633	0.009	16.99744625892595	-1.87699	-0.307423	T-test	two.sided	0.0660492
chr2_174700000_174750000	-0.96681	-0.652627	0.314183	boundary_score	G4	G3	13	8	-3.01177	0.009	15.297549051108298	-1.64987	-0.283749	T-test	two.sided	0.0660492
chr2_177950000_178000000	-0.776045	-0.193127	0.5829177482904153	boundary_score	G4	G3	13	8	-3.18322	0.009	10.32065519717477	-1.31697	-0.23512	T-test	two.sided	0.0660492
chr2_74600000_74650000	1.1206958605876833	0.19224231793489543	-0.928454	boundary_score	G4	G3	13	8	3.1055555181811028	0.009	12.164150955270687	0.3356070319610702	1.9057846892142962	T-test	two.sided	0.0660492
chr2_84100000_84150000	-1.47221	-0.687791	0.7844160715988203	boundary_score	G4	G3	13	8	-3.32651	0.009	8.59831	-2.48054	-0.463873	T-test	two.sided	0.0660492
chr2_95200000_95250000	1.0488893981505698	0.47103871995023083	-0.577851	boundary_score	G4	G3	13	8	2.9107290635471044	0.009	18.6247	0.2936324231148974	1.804146373186242	T-test	two.sided	0.0660492
chr20_1450000_1500000	1.1405579532390326	0.47841470126506724	-0.662143	boundary_score	G4	G3	13	8	2.9353559745130333	0.009	18.985793911014966	0.3272541648423267	1.9538617416357384	T-test	two.sided	0.0660492
chr20_21650000_21700000	-1.05194	-0.649245	0.4026945547086158	boundary_score	G4	G3	13	8	-2.90541	0.009	18.940197206799706	-1.80991	-0.293973	T-test	two.sided	0.0660492
chr20_43350000_43400000	-1.15903	-0.437362	0.7216675827353995	boundary_score	G4	G3	13	8	-3.03832	0.009	13.2867	-1.98134	-0.336716	T-test	two.sided	0.0660492
chr21_15700000_15750000	0.8096796478781153	0.6142366563248137	-0.195443	boundary_score	G4	G3	13	8	2.9338515159682994	0.009	18.08236733237477	0.23005979894053705	1.3892994968156938	T-test	two.sided	0.0660492
chr3_107150000_107200000	-1.11485	-0.630631	0.48421502323035137	boundary_score	G4	G3	13	8	-2.94323	0.009	17.48162328761325	-1.91233	-0.317357	T-test	two.sided	0.0660492
chr3_141500000_141550000	0.862073	0.0914102	-0.770663	boundary_score	G4	G3	13	8	2.901207581017312	0.009	18.09185463998687	0.23802624412323684	1.4861199758033314	T-test	two.sided	0.0660492
chr3_196750000_196800000	1.2226664691066413	0.25259192440261496	-0.970075	boundary_score	G4	G3	13	8	3.2081428870815234	0.009	10.081064909174628	0.3744174173557818	2.070915520857501	T-test	two.sided	0.0660492
chr3_20250000_20300000	0.9660653817743561	0.6450832962115001	-0.320982	boundary_score	G4	G3	13	8	2.9455177354214106	0.009	16.0662	0.2710156071867305	1.6611151563619817	T-test	two.sided	0.0660492
chr3_21950000_22000000	0.9138542456782722	0.7047798859449284	-0.209074	boundary_score	G4	G3	13	8	2.9182069184647337	0.009	18.769041421122726	0.257865	1.5698437764506643	T-test	two.sided	0.0660492
chr3_38500000_38550000	-1.24979	-0.343995	0.9057995031335209	boundary_score	G4	G3	13	8	-3.12394	0.009	11.836220601333833	-2.12281	-0.376778	T-test	two.sided	0.0660492
chr3_73100000_73150000	-1.49945	-0.696225	0.8032279262575481	boundary_score	G4	G3	13	8	-3.37215	0.009	8.52415	-2.51396	-0.484943	T-test	two.sided	0.0660492
chr3_85400000_85450000	-0.991596	-0.0986433	0.8929531003195056	boundary_score	G4	G3	13	8	-3.03354	0.009	13.657195357541893	-1.69433	-0.288858	T-test	two.sided	0.0660492
chr3_98500000_98550000	1.059536734425807	0.23680839869394013	-0.822728	boundary_score	G4	G3	13	8	3.0035218766724068	0.009	14.932598410924104	0.3073407003441562	1.8117327685074582	T-test	two.sided	0.0660492
chr4_143500000_143550000	0.8557780052081307	0.7322746913442275	-0.123503	boundary_score	G4	G3	13	8	2.9379344998943004	0.009	17.78515869274205	0.24327935586671398	1.4682766545495476	T-test	two.sided	0.0660492
chr4_162250000_162300000	-0.741725	0.17326184723403587	0.91498677406607265	boundary_score	G4	G3	13	8	-2.95118	0.009	17.378065825528303	-1.27111	-0.212339	T-test	two.sided	0.0660492
chr4_24950000_25000000	-1.33689	-0.273937	1.0629528678908773	boundary_score	G4	G3	13	8	-3.24062	0.009	9.814933690122249	-2.25844	-0.415336	T-test	two.sided	0.0660492
chr4_3500000_3550000	-0.969903	-0.479368	0.490535	boundary_score	G4	G3	13	8	-2.90447	0.009	18.400881053839786	-1.67038	-0.269426	T-test	two.sided	0.0660492
chr4_37500000_37550000	-0.980328	-0.225888	0.7544398969379751	boundary_score	G4	G3	13	8	-3.13946	0.009	11.637877109516756	-1.66304	-0.297617	T-test	two.sided	0.0660492
chr5_103900000_103950000	0.9041006373132865	0.7537496879320043	-0.150351	boundary_score	G4	G3	13	8	2.9163810365295464	0.009	18.224743028441488	0.25337381568470835	1.5548274589418645	T-test	two.sided	0.0660492
chr5_142600000_142650000	-1.11761	-0.704985	0.4126280936139474	boundary_score	G4	G3	13	8	-3.33422	0.009	8.994726496417845	-1.87594	-0.359282	T-test	two.sided	0.0660492
chr5_154450000_154500000	-1.34398	-0.457883	0.8860957127075297	boundary_score	G4	G3	13	8	-3.25738	0.009	9.689341646677091	-2.26731	-0.420649	T-test	two.sided	0.0660492
chr5_172950000_173000000	1.088664458435748	0.5116275459269036	-0.577037	boundary_score	G4	G3	13	8	2.9195074554955607	0.009	18.904540116947235	0.30792320685017055	1.8694057100213255	T-test	two.sided	0.0660492
chr5_177050000_177100000	1.264357742971514	0.4138202984430461	-0.850537	boundary_score	G4	G3	13	8	2.984460929185135	0.009	14.88720435906126	0.3607794140834142	2.167936071859614	T-test	two.sided	0.0660492
chr5_36700000_36750000	-1.30583	-0.704904	0.6009285025834398	boundary_score	G4	G3	13	8	-3.33578	0.009	8.789598319041724	-2.19462	-0.417041	T-test	two.sided	0.0660492
chr5_40900000_40950000	-0.954633	-0.320588	0.6340449546298469	boundary_score	G4	G3	13	8	-2.89182	0.009	18.835309297407232	-1.64598	-0.263285	T-test	two.sided	0.0660492
chr6_24300000_24350000	-0.932362	0.055619116030589784	0.9879811631524739	boundary_score	G4	G3	13	8	-3.15498	0.009	11.348048512672692	-1.58037	-0.284351	T-test	two.sided	0.0660492
chr6_34800000_34850000	1.1239019562508075	0.3929367224579185	-0.730965	boundary_score	G4	G3	13	8	2.9201006565725773	0.009	17.179127220641043	0.31251081342185827	1.9352930990797566	T-test	two.sided	0.0660492
chr6_46800000_46850000	-1.33437	-0.743608	0.5907644834333989	boundary_score	G4	G3	13	8	-3.32911	0.009	9.20064	-2.23808	-0.430661	T-test	two.sided	0.0660492
chr7_10050000_10100000	1.1282668568102556	0.4471737702553403	-0.681093	boundary_score	G4	G3	13	8	3.1006807862240744	0.009	12.223163793294376	0.337049	1.9194846120101712	T-test	two.sided	0.0660492
chr7_18700000_18750000	-0.738713	0.015081795502053892	0.7537945534984013	boundary_score	G4	G3	13	8	-3.07337	0.009	13.436429173625804	-1.25627	-0.221157	T-test	two.sided	0.0660492
chr7_2200000_2250000	-0.996172	-0.614922	0.3812500298043575	boundary_score	G4	G3	13	8	-2.90565	0.009	18.721161128096025	-1.71447	-0.277876	T-test	two.sided	0.0660492
chr7_36400000_36450000	1.0216387644565783	0.052154118571854466	-0.969485	boundary_score	G4	G3	13	8	3.0256695132279825	0.009	14.408257986214707	0.2993567450458152	1.7439207838673414	T-test	two.sided	0.0660492
chr7_40150000_40200000	-0.821277	-0.0900897	0.7311873746036912	boundary_score	G4	G3	13	8	-2.9877	0.009	16.14387781623031	-1.40359	-0.238966	T-test	two.sided	0.0660492
chr8_40200000_40250000	-1.28581	-0.327982	0.9578264806517826	boundary_score	G4	G3	13	8	-3.22342	0.009	10.115579560857341	-2.17323	-0.398389	T-test	two.sided	0.0660492
chr8_41050000_41100000	-1.043	-0.242103	0.8008995300970201	boundary_score	G4	G3	13	8	-3.05828	0.009	12.992828495606583	-1.77982	-0.306183	T-test	two.sided	0.0660492
chr8_48150000_48200000	-1.12051	-0.640129	0.48038248005061895	boundary_score	G4	G3	13	8	-3.04282	0.009	13.408029374459737	-1.91361	-0.327415	T-test	two.sided	0.0660492
chr8_64550000_64600000	-1.05704	-0.510105	0.5469327985763808	boundary_score	G4	G3	13	8	-2.99156	0.009	14.66696876803354	-1.81166	-0.302419	T-test	two.sided	0.0660492
chr8_66000000_66050000	1.469067433944844	0.7102653870256097	-0.758802	boundary_score	G4	G3	13	8	3.4177101788369955	0.009	8.078486893339644	0.47952912502605427	2.4586057428636336	T-test	two.sided	0.0660492
chr8_6900000_6950000	-1.25843	-0.383447	0.8749804614800866	boundary_score	G4	G3	13	8	-3.09027	0.009	12.307459402361259	-2.14324	-0.373617	T-test	two.sided	0.0660492
chr8_74400000_74450000	-1.02408	-0.458051	0.5660309332884924	boundary_score	G4	G3	13	8	-3.02772	0.009	14.842410998382848	-1.74568	-0.302484	T-test	two.sided	0.0660492
chr8_83450000_83500000	1.0930823272381711	0.5930691356636763	-0.500013	boundary_score	G4	G3	13	8	3.0738508138315703	0.009	12.514497742256813	0.3217997875559676	1.8643648669203747	T-test	two.sided	0.0660492
chr9_20950000_21000000	-1.06973	-0.167045	0.9026882922470983	boundary_score	G4	G3	13	8	-2.909	0.009	18.940536819098902	-1.83957	-0.299898	T-test	two.sided	0.0660492
chr9_77200000_77250000	1.1473703607532795	0.21339112297558555	-0.933979	boundary_score	G4	G3	13	8	3.3093639750501467	0.009	9.398148001235986	0.3681067854697453	1.9266339360368137	T-test	two.sided	0.0660492
chrX_146450000_146500000	0.8282337524321721	0.0846884	-0.743545	boundary_score	G4	G3	13	8	2.9324106279537747	0.009	18.848028906664403	0.23675462743182174	1.4197128774325223	T-test	two.sided	0.0660492
chrX_30450000_30500000	-0.754426	-0.48533	0.26909621857159566	boundary_score	G4	G3	13	8	-3.10716	0.009	11.897170171124166	-1.28395	-0.224898	T-test	two.sided	0.0660492
chrX_70500000_70550000	-1.34047	-0.657976	0.6824940233468094	boundary_score	G4	G3	13	8	-3.24833	0.009	9.686811304546644	-2.26399	-0.41695	T-test	two.sided	0.0660492
chr1_166850000_166900000	1.0065170285971043	0.0525007	-0.954016	boundary_score	G4	G3	13	8	3.0129809272595303	0.01	13.364676669312034	0.28682053789770917	1.7262135192964994	T-test	two.sided	0.0704822
chr1_175350000_175400000	-1.03282	-0.771306	0.26150920249830817	boundary_score	G4	G3	13	8	-2.94348	0.01	15.088256320913949	-1.78032	-0.285307	T-test	two.sided	0.0704822
chr1_226950000_227000000	1.100540732016013	0.5957961884196287	-0.504745	boundary_score	G4	G3	13	8	2.972141390307175	0.01	14.89961998033838	0.3108325980617359	1.89025	T-test	two.sided	0.0704822
chr1_24000000_24050000	-0.981894	-0.324483	0.6574107789395225	boundary_score	G4	G3	13	8	-2.86609	0.01	18.306598723249927	-1.70078	-0.263003	T-test	two.sided	0.0704822
chr1_87250000_87300000	-0.95973	-0.353932	0.6057977543530862	boundary_score	G4	G3	13	8	-2.94839	0.01	14.541480561199183	-1.65545	-0.264011	T-test	two.sided	0.0704822
chr10_114150000_114200000	1.2604003749622166	0.15823529780155693	-1.10217	boundary_score	G4	G3	13	8	3.201438110427833	0.01	9.38566	0.37534048958184096	2.1454602603425923	T-test	two.sided	0.0704822
chr10_123150000_123200000	-1.38747	-0.530476	0.8569961794995332	boundary_score	G4	G3	13	8	-3.21315	0.01	9.461510622090032	-2.35708	-0.417864	T-test	two.sided	0.0704822
chr11_106650000_106700000	-1.32766	-0.536156	0.791505	boundary_score	G4	G3	13	8	-3.14914	0.01	10.53287924740114	-2.26063	-0.394693	T-test	two.sided	0.0704822
chr11_20400000_20450000	1.5079342877354516	0.62973	-0.878204	boundary_score	G4	G3	13	8	3.251271963332415	0.01	8.729998078531315	0.4537824122117857	2.5620861632591176	T-test	two.sided	0.0704822
chr11_49550000_49600000	-0.631217	-0.308491	0.3227259674888226	boundary_score	G4	G3	13	8	-2.84457	0.01	18.95908610039096	-1.09573	-0.166701	T-test	two.sided	0.0704822
chr11_69100000_69150000	1.0867829951242858	0.0789572	-1.00783	boundary_score	G4	G3	13	8	2.954020083474243	0.01	14.252786979615486	0.2990276222276316	1.87454	T-test	two.sided	0.0704822
chr11_76700000_76750000	-1.15308	-0.364799	0.7882772346694071	boundary_score	G4	G3	13	8	-2.87408	0.01	18.999839167771775	-1.9928	-0.313357	T-test	two.sided	0.0704822
chr11_79450000_79500000	0.85233	0.7237035164624774	-0.128626	boundary_score	G4	G3	13	8	2.866038401159628	0.01	18.164452692683792	0.22794272667047605	1.476716280095118	T-test	two.sided	0.0704822
chr11_9500000_9550000	1.344943534967265	0.4711206442730198	-0.873823	boundary_score	G4	G3	13	8	3.0740886076962504	0.01	12.086735747503726	0.39244996039224855	2.297437109542282	T-test	two.sided	0.0704822
chr11_9550000_9600000	1.2768027776421356	0.38842914774218396	-0.888374	boundary_score	G4	G3	13	8	3.0185206630084394	0.01	12.769022947106638	0.3613061981456552	2.192299357138616	T-test	two.sided	0.0704822
chr12_22050000_22100000	1.2859696653867143	0.5201720790408193	-0.765798	boundary_score	G4	G3	13	8	3.365098567746564	0.01	7.90534	0.4028920316186741	2.1690472991547547	T-test	two.sided	0.0704822
chr12_24950000_25000000	-1.17851	-0.26237	0.9161435906425661	boundary_score	G4	G3	13	8	-3.03263	0.01	12.25030831025034	-2.02331	-0.333718	T-test	two.sided	0.0704822
chr12_96550000_96600000	1.3143034119947545	0.29471398870239696	-1.01959	boundary_score	G4	G3	13	8	3.1490599394690126	0.01	10.490764454991966	0.39022228910470586	2.2383845348848035	T-test	two.sided	0.0704822
chr13_27350000_27400000	0.790349	-0.082256	-0.872605	boundary_score	G4	G3	13	8	2.8452292923981632	0.01	18.975996763605536	0.2088980012542296	1.3717991742425144	T-test	two.sided	0.0704822
chr13_50800000_50850000	-0.929699	-0.566873	0.36282587235405334	boundary_score	G4	G3	13	8	-2.89696	0.01	18.290829448935817	-1.60316	-0.256235	T-test	two.sided	0.0704822
chr14_92150000_92200000	1.413283330399871	0.3955946364985543	-1.01769	boundary_score	G4	G3	13	8	3.230331666775864	0.01	9.15041	0.4260546499875037	2.400512010812238	T-test	two.sided	0.0704822
chr15_64750000_64800000	-0.959483	0.060829083086788104	1.0203121422319785	boundary_score	G4	G3	13	8	-3.11777	0.01	10.966392628877983	-1.63708	-0.281883	T-test	two.sided	0.0704822
chr16_15300000_15350000	1.0024104138195709	0.44493539283097355	-0.557475	boundary_score	G4	G3	13	8	2.9124368645418737	0.01	16.661243066542664	0.2751220471723958	1.729698780466746	T-test	two.sided	0.0704822
chr17_22550000_22600000	1.0652020129213131	0.21735520426083463	-0.847847	boundary_score	G4	G3	13	8	2.9756186146168058	0.01	14.446176851035581	0.29963718842746156	1.8307668374151649	T-test	two.sided	0.0704822
chr17_66150000_66200000	1.2552558887622238	0.6945763675863714	-0.56068	boundary_score	G4	G3	13	8	3.080932542353839	0.01	11.932467982573694	0.3669906302067027	2.143521147317745	T-test	two.sided	0.0704822
chr18_35950000_36000000	-1.31954	-0.720329	0.5992118375155954	boundary_score	G4	G3	13	8	-3.20627	0.01	9.440326071595313	-2.24395	-0.395129	T-test	two.sided	0.0704822
chr18_48000000_48050000	0.8475617580180997	-0.0843771	-0.931939	boundary_score	G4	G3	13	8	3.025196871855146	0.01	12.234977767341801	0.23842700188927532	1.4566965141469241	T-test	two.sided	0.0704822
chr19_17350000_17400000	-0.926313	-0.265492	0.6608207821977572	boundary_score	G4	G3	13	8	-2.85543	0.01	18.999393759720675	-1.6053	-0.247327	T-test	two.sided	0.0704822
chr19_17950000_18000000	-1.15331	-0.399614	0.7536928420562299	boundary_score	G4	G3	13	8	-2.8686	0.01	18.9857	-1.99484	-0.311773	T-test	two.sided	0.0704822
chr19_43800000_43850000	-1.03812	-0.387429	0.6506883776301609	boundary_score	G4	G3	13	8	-2.9303	0.01	15.811358280797032	-1.78986	-0.286371	T-test	two.sided	0.0704822
chr2_108850000_108900000	1.168573599572341	0.5216053933528009	-0.646968	boundary_score	G4	G3	13	8	2.8571661164935165	0.01	18.396397907266564	0.3106271261829894	2.0265200729616923	T-test	two.sided	0.0704822
chr2_152050000_152100000	-1.03119	-0.227847	0.8033396467011714	boundary_score	G4	G3	13	8	-2.93432	0.01	15.162514762550728	-1.77953	-0.282846	T-test	two.sided	0.0704822
chr2_20650000_20700000	1.1314943836822582	0.366906	-0.764589	boundary_score	G4	G3	13	8	2.9105813251289625	0.01	15.838320583660487	0.30669265535751045	1.9562961120070057	T-test	two.sided	0.0704822
chr2_217750000_217800000	-1.09456	-0.434497	0.66006008057746135	boundary_score	G4	G3	13	8	-2.9101	0.01	17.185839532434887	-1.88746	-0.301658	T-test	two.sided	0.0704822
chr2_25800000_25850000	-0.926229	-0.745697	0.18053255651536199	boundary_score	G4	G3	13	8	-2.92649	0.01	16.35607558746788	-1.59599	-0.256468	T-test	two.sided	0.0704822
chr2_67300000_67350000	0.6980903843855855	-0.164901	-0.862991	boundary_score	G4	G3	13	8	2.8586754431479116	0.01	18.56825741990808	0.18616700624904708	1.210013762522124	T-test	two.sided	0.0704822
chr2_75000000_75050000	-0.969311	-0.0797895	0.8895216555556595	boundary_score	G4	G3	13	8	-2.90901	0.01	16.259516182167335	-1.67477	-0.263853	T-test	two.sided	0.0704822
chr2_99100000_99150000	1.2270099782887203	0.613299	-0.613711	boundary_score	G4	G3	13	8	3.065964201911936	0.01	11.894781273456806	0.35418495272966993	2.09984	T-test	two.sided	0.0704822
chr20_3650000_3700000	-1.1003	-0.542791	0.5575090766667236	boundary_score	G4	G3	13	8	-2.88379	0.01	18.96396632360088	-1.89899	-0.301612	T-test	two.sided	0.0704822
chr20_44950000_45000000	1.1624124817830044	0.38609277945518405	-0.77632	boundary_score	G4	G3	13	8	3.091847666708153	0.01	10.866355341581498	0.33368570764261624	1.9911392559233925	T-test	two.sided	0.0704822
chr21_25600000_25650000	1.1134941159987355	0.1779318450462986	-0.935562	boundary_score	G4	G3	13	8	3.079976803322778	0.01	11.4728	0.32176132796946205	1.9052269040280092	T-test	two.sided	0.0704822
chr22_36300000_36350000	-1.24055	-0.222822	1.0177301224361575	boundary_score	G4	G3	13	8	-3.1164	0.01	10.968227082114844	-2.11701	-0.364093	T-test	two.sided	0.0704822
chr3_65200000_65250000	1.1485345549979011	0.7373794902285611	-0.411155	boundary_score	G4	G3	13	8	3.0781144102457043	0.01	11.73938507720397	0.3335495068231529	1.9635196031726492	T-test	two.sided	0.0704822
chr4_152350000_152400000	1.0391054299572104	0.5728640581888093	-0.466241	boundary_score	G4	G3	13	8	2.9174054790508275	0.01	15.481666806093465	0.281989	1.796221397488823	T-test	two.sided	0.0704822
chr4_42900000_42950000	-1.07195	-0.499572	0.5723729148978882	boundary_score	G4	G3	13	8	-3.14249	0.01	10.717696399764034	-1.82515	-0.318739	T-test	two.sided	0.0704822
chr4_42950000_43000000	-1.15618	-0.520246	0.6359363605052429	boundary_score	G4	G3	13	8	-3.08198	0.01	11.76233843345247	-1.97538	-0.33698	T-test	two.sided	0.0704822
chr4_72250000_72300000	1.402719205113503	0.5731455147312544	-0.829574	boundary_score	G4	G3	13	8	3.3441651168362183	0.01	7.894401834874431	0.43320272795948134	2.372235682267524	T-test	two.sided	0.0704822
chr4_83700000_83750000	-0.696951	0.061081092352457005	0.7580322403174004	boundary_score	G4	G3	13	8	-3.0126	0.01	13.715797465698955	-1.1941	-0.199799	T-test	two.sided	0.0704822
chr5_116100000_116150000	-1.07078	-0.263143	0.8076363172507431	boundary_score	G4	G3	13	8	-2.86651	0.01	18.597989267212814	-1.85377	-0.28779	T-test	two.sided	0.0704822
chr5_146450000_146500000	-1.25807	-0.307698	0.9503694603212035	boundary_score	G4	G3	13	8	-3.11907	0.01	10.552261526229408	-2.15044	-0.36569	T-test	two.sided	0.0704822
chr5_38400000_38450000	-1.03372	-0.723468	0.3102554928087097	boundary_score	G4	G3	13	8	-3.0846	0.01	11.091301984022678	-1.77059	-0.296861	T-test	two.sided	0.0704822
chr5_41700000_41750000	0.6876624792995406	-0.164241	-0.851904	boundary_score	G4	G3	13	8	2.93865	0.01	14.776451821687813	0.18823257236554222	1.187092386233539	T-test	two.sided	0.0704822
chr6_113350000_113400000	1.0316832394352349	0.2917509836282269	-0.739932	boundary_score	G4	G3	13	8	2.8843811136609645	0.01	18.988430976382276	0.2830211176812588	1.7803453611892108	T-test	two.sided	0.0704822
chr6_132800000_132850000	0.92147	0.031743101712224595	-0.889727	boundary_score	G4	G3	13	8	2.897789315729375	0.01	16.72866916054998	0.2497383527772152	1.5932011423428427	T-test	two.sided	0.0704822
chr6_137050000_137100000	0.9219187501224068	0.6934513901279754	-0.228467	boundary_score	G4	G3	13	8	2.9493683501870476	0.01	15.763534505659713	0.25846623644000377	1.5853712638048099	T-test	two.sided	0.0704822
chr6_150050000_150100000	-1.40199	-0.401238	1.0007551986271073	boundary_score	G4	G3	13	8	-3.15179	0.01	10.567203474099133	-2.38596	-0.418026	T-test	two.sided	0.0704822
chr6_17650000_17700000	1.47116	0.42289496983106034	-1.04827	boundary_score	G4	G3	13	8	3.2711741453112273	0.01	9.078921028930752	0.45513700414262626	2.4871875544365736	T-test	two.sided	0.0704822
chr6_33600000_33650000	-0.51716	-0.716558	-0.199398	boundary_score	G4	G3	13	8	-2.93544	0.01	16.371926588894382	-0.889952	-0.144368	T-test	two.sided	0.0704822
chr6_42550000_42600000	-0.827651	0.042923815679348505	0.8705744484341204	boundary_score	G4	G3	13	8	-2.85524	0.01	18.775248245648196	-1.43485	-0.220453	T-test	two.sided	0.0704822
chr7_119300000_119350000	-0.967966	-0.225865	0.7421007232443113	boundary_score	G4	G3	13	8	-3.00595	0.01	13.833539040454076	-1.6594	-0.276528	T-test	two.sided	0.0704822
chr7_122850000_122900000	0.9477126656945336	0.600956	-0.346757	boundary_score	G4	G3	13	8	2.874846458006674	0.01	18.912104094659124	0.2575159608342546	1.6379093705548122	T-test	two.sided	0.0704822
chr7_131650000_131700000	-1.09261	-0.408124	0.6844878905651602	boundary_score	G4	G3	13	8	-2.86576	0.01	18.78188683723766	-1.89123	-0.293989	T-test	two.sided	0.0704822
chr7_24750000_24800000	1.2337276007448166	0.5777175363681061	-0.65601	boundary_score	G4	G3	13	8	2.977962494896462	0.01	14.127158487134626	0.34592265905293296	2.12153	T-test	two.sided	0.0704822
chr7_65650000_65700000	-1.15797	-0.6158	0.5421671202875544	boundary_score	G4	G3	13	8	-2.93823	0.01	15.96626524599526	-1.99357	-0.32236	T-test	two.sided	0.0704822
chr7_74400000_74450000	-1.29467	-0.264096	1.0305724987195701	boundary_score	G4	G3	13	8	-3.16073	0.01	9.785648731671884	-2.21005	-0.379281	T-test	two.sided	0.0704822
chr7_9150000_9200000	0.9249072958387794	0.257762	-0.667145	boundary_score	G4	G3	13	8	3.0569865026223892	0.01	12.030748320703363	0.2658828630856632	1.5839317285918955	T-test	two.sided	0.0704822
chr8_105300000_105350000	-1.11695	-0.241955	0.874991	boundary_score	G4	G3	13	8	-2.89264	0.01	18.462965311789578	-1.92673	-0.307165	T-test	two.sided	0.0704822
chr8_107800000_107850000	-1.00254	-0.549215	0.45332706635661174	boundary_score	G4	G3	13	8	-2.89411	0.01	17.796018725517076	-1.73092	-0.274167	T-test	two.sided	0.0704822
chr8_123100000_123150000	1.1798990311582218	0.11174573789387596	-1.06815	boundary_score	G4	G3	13	8	3.0623983586638968	0.01	11.357523429630008	0.33513593868592273	2.024662123630521	T-test	two.sided	0.0704822
chr8_42850000_42900000	1.131609437410872	0.2978598162676222	-0.83375	boundary_score	G4	G3	13	8	2.916707603492485	0.01	17.200548304136372	0.3137802927792604	1.9494385820424835	T-test	two.sided	0.0704822
chr8_52050000_52100000	-1.08824	-0.463898	0.6243379758476038	boundary_score	G4	G3	13	8	-2.87656	0.01	18.75947355243332	-1.88074	-0.295734	T-test	two.sided	0.0704822
chr8_76600000_76650000	1.0589473206201385	0.10057616705591854	-0.958371	boundary_score	G4	G3	13	8	3.2108239321524104	0.01	9.585601691114919	0.31976588020103924	1.7981287610392376	T-test	two.sided	0.0704822
chr8_86900000_86950000	1.008052292813297	0.4384421641081995	-0.56961	boundary_score	G4	G3	13	8	2.922934856286689	0.01	16.236604251285463	0.2778111434776988	1.7382934421488947	T-test	two.sided	0.0704822
chr9_121200000_121250000	-1.27201	-0.467797	0.8042175815159902	boundary_score	G4	G3	13	8	-3.05159	0.01	12.648908093172741	-2.17508	-0.368947	T-test	two.sided	0.0704822
chr9_125750000_125800000	1.10543	0.5488773160557402	-0.556555	boundary_score	G4	G3	13	8	2.887387837371956	0.01	17.526595327540903	0.2995372131083235	1.9113275346995366	T-test	two.sided	0.0704822
chr9_78650000_78700000	0.677592	-0.0994067	-0.776999	boundary_score	G4	G3	13	8	2.8654072965770383	0.01	18.771282657099903	0.18223944210752865	1.1729445519433395	T-test	two.sided	0.0704822
chrX_116500000_116550000	1.3114182300857609	0.7298555270853411	-0.581563	boundary_score	G4	G3	13	8	3.106324212645635	0.01	10.828143634416271	0.3804107287899127	2.242425731381609	T-test	two.sided	0.0704822
chrX_54000000_54050000	-1.16432	-0.164205	1.0001195403877365	boundary_score	G4	G3	13	8	-2.99211	0.01	13.775742751788552	-2.00021	-0.328443	T-test	two.sided	0.0704822
chr1_174200000_174250000	0.8054271427824102	0.4362239598102658	-0.369203	boundary_score	G4	G3	13	8	2.8223876113275574	0.011	18.95552328543693	0.20804422699697403	1.4028100585678467	T-test	two.sided	0.0738564
chr1_40500000_40550000	1.400417650764122	0.518546	-0.881871	boundary_score	G4	G3	13	8	3.080754801882528	0.011	10.326611090113937	0.39189880023724233	2.4089365012910013	T-test	two.sided	0.0738564
chr1_44050000_44100000	-1.16247	-0.457961	0.7045111492956264	boundary_score	G4	G3	13	8	-2.87704	0.011	15.536312340895794	-2.0211	-0.30384	T-test	two.sided	0.0738564
chr1_4600000_4650000	-0.864534	-0.244923	0.6196111090808717	boundary_score	G4	G3	13	8	-2.84028	0.011	16.90327637824104	-1.50701	-0.222061	T-test	two.sided	0.0738564
chr10_13750000_13800000	-1.02281	-0.598719	0.42409304353912813	boundary_score	G4	G3	13	8	-3.03435	0.011	11.843556066050155	-1.75832	-0.287305	T-test	two.sided	0.0738564
chr10_18350000_18400000	1.2504567574134242	0.4728965471795908	-0.77756	boundary_score	G4	G3	13	8	2.9354329913956416	0.011	14.392151947257204	0.3391352026613556	2.1617783121654925	T-test	two.sided	0.0738564
chr10_26650000_26700000	-1.27275	-0.34623	0.926524	boundary_score	G4	G3	13	8	-3.02154	0.011	11.924152467045563	-2.19118	-0.354333	T-test	two.sided	0.0738564
chr10_44850000_44900000	1.225208132540216	0.2902943265466925	-0.934914	boundary_score	G4	G3	13	8	2.9107709112873543	0.011	14.38504460867348	0.3246815850989043	2.1257346799815275	T-test	two.sided	0.0738564
chr10_5950000_6000000	-0.796608	0.033064	0.8296718621302785	boundary_score	G4	G3	13	8	-2.80646	0.011	18.870638991398796	-1.39098	-0.202231	T-test	two.sided	0.0738564
chr10_62400000_62450000	-1.09485	-0.660065	0.43478608127262236	boundary_score	G4	G3	13	8	-2.91011	0.011	14.457878286050368	-1.89938	-0.290323	T-test	two.sided	0.0738564
chr10_95950000_96000000	0.6814906845628793	-0.156803	-0.838294	boundary_score	G4	G3	13	8	2.8687568980355076	0.011	15.776808473967897	0.17731463046007725	1.1856667386656814	T-test	two.sided	0.0738564
chr11_129000000_129050000	1.2558220955029125	0.39027225193094867	-0.86555	boundary_score	G4	G3	13	8	3.0649792317023117	0.011	10.52523807473725	0.34901867420807126	2.1626255167977537	T-test	two.sided	0.0738564
chr11_22200000_22250000	-1.04601	-0.305692	0.7403200844481697	boundary_score	G4	G3	13	8	-2.83466	0.011	18.20044292210102	-1.82066	-0.271367	T-test	two.sided	0.0738564
chr11_84800000_84850000	1.1912035217673553	0.4636410360980055	-0.727562	boundary_score	G4	G3	13	8	2.8856204031981947	0.011	16.357227931204072	0.3176430396168062	2.0647640039179045	T-test	two.sided	0.0738564
chr11_87350000_87400000	0.9203139822390844	0.6056137398196123	-0.3147	boundary_score	G4	G3	13	8	2.819277269243612	0.011	18.882857968320817	0.2367883039915925	1.6038396604865763	T-test	two.sided	0.0738564
chr12_110450000_110500000	-0.775486	-0.0532283	0.7222577105450699	boundary_score	G4	G3	13	8	-2.84451	0.011	18.009648317223963	-1.34823	-0.202744	T-test	two.sided	0.0738564
chr12_112500000_112550000	-1.51429	-0.577604	0.9366890779214622	boundary_score	G4	G3	13	8	-3.21723	0.011	9.025772691958517	-2.57859	-0.449999	T-test	two.sided	0.0738564
chr12_55700000_55750000	0.9847901332536831	0.7573016662542098	-0.227488	boundary_score	G4	G3	13	8	3.0288428517446615	0.011	11.4255	0.2724055330211548	1.6971747334862117	T-test	two.sided	0.0738564
chr12_7650000_7700000	1.0973485051550187	0.3399543525965894	-0.757394	boundary_score	G4	G3	13	8	2.879843185481635	0.011	16.835844844350646	0.2928172794952724	1.901879730814765	T-test	two.sided	0.0738564
chr13_100150000_100200000	0.935588	0.3563125944370411	-0.579275	boundary_score	G4	G3	13	8	3.0111093555877475	0.011	11.673264709635703	0.2564969686935767	1.6146788786537292	T-test	two.sided	0.0738564
chr13_21600000_21650000	1.3486038664477253	0.3053558937566497	-1.04325	boundary_score	G4	G3	13	8	3.2145324347097946	0.011	8.788782318871128	0.396065	2.301142638517198	T-test	two.sided	0.0738564
chr13_26900000_26950000	-1.20891	-0.220779	0.988134	boundary_score	G4	G3	13	8	-2.97874	0.011	12.451475862580617	-2.08964	-0.32819	T-test	two.sided	0.0738564
chr13_72750000_72800000	1.4240370745982458	0.6142325435573172	-0.809805	boundary_score	G4	G3	13	8	3.08503	0.011	10.834993916002425	0.40618151076373793	2.441892638432754	T-test	two.sided	0.0738564
chr13_78300000_78350000	0.9453614509655366	0.0923652	-0.852996	boundary_score	G4	G3	13	8	3.2045393744950883	0.011	9.179269400176032	0.27999077899665276	1.6107321229344203	T-test	two.sided	0.0738564
chr14_63350000_63400000	-1.02627	-0.281484	0.744785	boundary_score	G4	G3	13	8	-3.02623	0.011	11.488267315403448	-1.76882	-0.283714	T-test	two.sided	0.0738564
chr14_80900000_80950000	0.9469216275461696	0.3458364080479845	-0.601085	boundary_score	G4	G3	13	8	2.804696797815094	0.011	18.999804209092026	0.24027443204083804	1.6535688230515009	T-test	two.sided	0.0738564
chr15_74000000_74050000	-1.04221	-0.212207	0.83	boundary_score	G4	G3	13	8	-2.82035	0.011	18.95407444762152	-1.81577	-0.268643	T-test	two.sided	0.0738564
chr15_74350000_74400000	-1.09924	-0.328008	0.7712345687802354	boundary_score	G4	G3	13	8	-2.83627	0.011	16.99239252500063	-1.91696	-0.281521	T-test	two.sided	0.0738564
chr15_99250000_99300000	1.3416118327322848	0.41154140425979013	-0.93007	boundary_score	G4	G3	13	8	3.0972023336407593	0.011	10.592713796242238	0.3837218186259133	2.299501846838656	T-test	two.sided	0.0738564
[truncated: 11,886 more rows]
