# Supplementary material for: 3D genome topology distinguishes molecular subgroups of medulloblastoma
Source: Am J Hum Genet. 2024 Oct 30;111(12):2720–34. doi: 10.1016/j.ajhg.2024.10.003 (PMC11639096; doi:10.1016/j.ajhg.2024.10.003)
Supplement: Table S9. Excel file containing differential list of differentially expressed genes near differential boundaries between SHH and G3 [file mmc10.xlsx]

## Sheet: S09_SHH.wrt.G3.gene-upstream-do
gene_chrom	gene_start	gene_end	gene_name	gene_log2FC	gene_strand	up_bound_chrom	up_bound_start	up_bound_end	up_bound_name	up_bound_score_diff	up_bound_dist	down_bound_chrom	down_bound_start	down_bound_end	down_bound_name	down_bound_score_diff	down_bound_dist	gene_id	gene_avgExpr	gene_padj	up_bound_padj	down_bound_padj	bound_signif_direction	boundary_score_diff	boundary_dist	gene_signif	up_bound_signif	down_bound_signif	either_bound_signif	signif_overall
chr1	14404	29570	WASH7P	0.29316678474960134	-	chr1	750000	800000	chr1_750000_800000	0.7695003052594565	-720431	NA	NA	NA	NA	NA	NA	ENSG00000227232.5	0.8077266752226884	0.7303807944225916	0.12190792435839712	1	upstream	0.7695003052594565	-720431	FALSE	FALSE	FALSE	FALSE	neither
chr1	17369	17436	MIR6859-1	0.4173734508071898	-	chr1	750000	800000	chr1_750000_800000	0.7695003052594565	-732565	NA	NA	NA	NA	NA	NA	ENSG00000278267.1	-1.35357	0.8354921985675443	0.12190792435839712	1	upstream	0.7695003052594565	-732565	FALSE	FALSE	FALSE	FALSE	neither
chr1	34554	36081	FAM138A	0.5638891131925812	-	chr1	750000	800000	chr1_750000_800000	0.7695003052594565	-713920	NA	NA	NA	NA	NA	NA	ENSG00000237613.2	-4.73827	0.8416407937616321	0.12190792435839712	1	upstream	0.7695003052594565	-713920	FALSE	FALSE	FALSE	FALSE	neither
chr1	137682	137965	AL627309.7	1.2977141303967894	-	chr1	750000	800000	chr1_750000_800000	0.7695003052594565	-612036	NA	NA	NA	NA	NA	NA	ENSG00000269981.1	-3.90014	0.6621481919571223	0.12190792435839712	1	upstream	0.7695003052594565	-612036	FALSE	FALSE	FALSE	FALSE	neither
chr1	141474	173862	AL627309.5	-0.107652	-	chr1	750000	800000	chr1_750000_800000	0.7695003052594565	-576139	NA	NA	NA	NA	NA	NA	ENSG00000241860.7	-0.896	0.9523799556649508	0.12190792435839712	1	upstream	0.7695003052594565	-576139	FALSE	FALSE	FALSE	FALSE	neither
chr1	185217	195411	WASH9P	0.310624	-	chr1	750000	800000	chr1_750000_800000	0.7695003052594565	-554590	NA	NA	NA	NA	NA	NA	ENSG00000279457.4	2.3961113667260427	0.7983950890915765	0.12190792435839712	1	upstream	0.7695003052594565	-554590	FALSE	FALSE	FALSE	FALSE	neither
chr1	257864	359681	AP006222.1	-0.362092	-	chr1	750000	800000	chr1_750000_800000	0.7695003052594565	-390320	NA	NA	NA	NA	NA	NA	ENSG00000228463.10	0.8491979607557404	0.84934	0.12190792435839712	1	upstream	0.7695003052594565	-390320	FALSE	FALSE	FALSE	FALSE	neither
chr1	365389	522928	AL732372.2	-0.535207	-	chr1	750000	800000	chr1_750000_800000	0.7695003052594565	-227073	NA	NA	NA	NA	NA	NA	ENSG00000237094.12	1.7412411054232044	0.7564750995733353	0.12190792435839712	1	upstream	0.7695003052594565	-227073	FALSE	FALSE	FALSE	FALSE	neither
chr1	586071	827796	AL669831.3	0.27813562838311495	-	chr1	750000	800000	chr1_750000_800000	0.7695003052594565	0	chr1	750000	800000	chr1_750000_800000	0.7695003052594565	0	ENSG00000230021.10	-0.439811	0.7604385508956046	0.12190792435839712	0.12190792435839712	upstream	0.7695003052594565	0	FALSE	FALSE	FALSE	FALSE	neither
chr1	725885	778626	AL669831.1	-0.338068	-	chr1	750000	800000	chr1_750000_800000	0.7695003052594565	0	chr1	750000	800000	chr1_750000_800000	0.7695003052594565	0	ENSG00000228327.3	2.9008960265223824	0.5962633074100638	0.12190792435839712	0.12190792435839712	upstream	0.7695003052594565	0	FALSE	FALSE	FALSE	FALSE	neither
chr1	778747	810065	LINC01409	-0.67983	+	chr1	750000	800000	chr1_750000_800000	0.7695003052594565	0	chr1	750000	800000	chr1_750000_800000	0.7695003052594565	0	ENSG00000237491.10	2.1438911615968133	0.49866405382266776	0.12190792435839712	0.12190792435839712	upstream	0.7695003052594565	0	FALSE	FALSE	FALSE	FALSE	neither
chr1	800879	817712	AL669831.4	-0.549015	-	chr1	800000	850000	chr1_800000_850000	0.5603630781239088	0	chr1	800000	850000	chr1_800000_850000	0.5603630781239088	0	ENSG00000230092.7	1.3322027154223717	0.6541461881778763	0.4263010234090108	0.4263010234090108	upstream	0.5603630781239088	0	FALSE	FALSE	FALSE	FALSE	neither
chr1	817371	819837	FAM87B	0.0249267	+	chr1	800000	850000	chr1_800000_850000	0.5603630781239088	0	chr1	800000	850000	chr1_800000_850000	0.5603630781239088	0	ENSG00000177757.2	-1.40943	0.9955644321020284	0.4263010234090108	0.4263010234090108	upstream	0.5603630781239088	0	FALSE	FALSE	FALSE	FALSE	neither
chr1	825138	859446	LINC01128	0.0479103	+	chr1	800000	850000	chr1_800000_850000	0.5603630781239088	0	chr1	800000	850000	chr1_800000_850000	0.5603630781239088	0	ENSG00000228794.10	5.738576054015297	0.976015	0.4263010234090108	0.4263010234090108	upstream	0.5603630781239088	0	FALSE	FALSE	FALSE	FALSE	neither
chr1	826206	827522	LINC00115	0.0271589	-	chr1	800000	850000	chr1_800000_850000	0.5603630781239088	0	chr1	800000	850000	chr1_800000_850000	0.5603630781239088	0	ENSG00000225880.5	1.1530185610775954	0.9861798226271848	0.4263010234090108	0.4263010234090108	upstream	0.5603630781239088	0	FALSE	FALSE	FALSE	FALSE	neither
chr1	860226	868202	AL669831.7	0.35406385630617176	+	chr1	850000	900000	chr1_850000_900000	0.23770652029037964	0	chr1	850000	900000	chr1_850000_900000	0.23770652029037964	0	ENSG00000288531.1	-1.97938	0.8961467062022364	0.7808766646874206	0.7808766646874206	upstream	0.23770652029037964	0	FALSE	FALSE	FALSE	FALSE	neither
chr1	904834	915976	AL645608.6	-0.510056	+	chr1	900000	950000	chr1_900000_950000	0.26540874619838783	0	chr1	900000	950000	chr1_900000_950000	0.26540874619838783	0	ENSG00000272438.1	-1.38723	0.8776626651826565	0.7660195926785255	0.7660195926785255	upstream	0.26540874619838783	0	FALSE	FALSE	FALSE	FALSE	neither
chr1	911435	914948	AL645608.2	-0.448346	+	chr1	900000	950000	chr1_900000_950000	0.26540874619838783	0	chr1	900000	950000	chr1_900000_950000	0.26540874619838783	0	ENSG00000230699.2	0.7328726286377688	0.8887051617940059	0.7660195926785255	0.7660195926785255	upstream	0.26540874619838783	0	FALSE	FALSE	FALSE	FALSE	neither
chr1	916865	921016	LINC02593	0.8567920696040274	-	chr1	900000	950000	chr1_900000_950000	0.26540874619838783	0	chr1	900000	950000	chr1_900000_950000	0.26540874619838783	0	ENSG00000223764.2	0.204483	0.9084658841545948	0.7660195926785255	0.7660195926785255	upstream	0.26540874619838783	0	FALSE	FALSE	FALSE	FALSE	neither
chr1	923928	944581	SAMD11	1.4284320374135049	+	chr1	900000	950000	chr1_900000_950000	0.26540874619838783	0	chr1	900000	950000	chr1_900000_950000	0.26540874619838783	0	ENSG00000187634.12	2.566050542783523	0.8458355442369494	0.7660195926785255	0.7660195926785255	upstream	0.26540874619838783	0	FALSE	FALSE	FALSE	FALSE	neither
chr1	944203	959309	NOC2L	0.1898558321630368	-	chr1	900000	950000	chr1_900000_950000	0.26540874619838783	0	chr1	900000	950000	chr1_900000_950000	0.26540874619838783	0	ENSG00000188976.11	6.140177694615003	0.7093569865535893	0.7660195926785255	0.7660195926785255	upstream	0.26540874619838783	0	FALSE	FALSE	FALSE	FALSE	neither
chr1	960584	965719	KLHL17	0.091518	+	chr1	950000	1000000	chr1_950000_1000000	0.9251210365858048	0	chr1	950000	1000000	chr1_950000_1000000	0.9251210365858048	0	ENSG00000187961.14	3.5004758832903167	0.9314283063426076	0.21466940789473685	0.21466940789473685	upstream	0.9251210365858048	0	FALSE	FALSE	FALSE	FALSE	neither
chr1	966482	975865	PLEKHN1	-0.602994	+	chr1	950000	1000000	chr1_950000_1000000	0.9251210365858048	0	chr1	950000	1000000	chr1_950000_1000000	0.9251210365858048	0	ENSG00000187583.11	-4.142	0.8713847025519021	0.21466940789473685	0.21466940789473685	upstream	0.9251210365858048	0	FALSE	FALSE	FALSE	FALSE	neither
chr1	975204	982093	PERM1	1.7611702767667414	-	chr1	950000	1000000	chr1_950000_1000000	0.9251210365858048	0	chr1	950000	1000000	chr1_950000_1000000	0.9251210365858048	0	ENSG00000187642.9	-3.82222	0.4459957104532365	0.21466940789473685	0.21466940789473685	upstream	0.9251210365858048	0	FALSE	FALSE	FALSE	FALSE	neither
chr1	995966	998051	AL645608.7	1.3106343845839823	-	chr1	950000	1000000	chr1_950000_1000000	0.9251210365858048	0	chr1	950000	1000000	chr1_950000_1000000	0.9251210365858048	0	ENSG00000272512.1	-1.28048	0.7993806128228608	0.21466940789473685	0.21466940789473685	upstream	0.9251210365858048	0	FALSE	FALSE	FALSE	FALSE	neither
chr1	998962	1000172	HES4	0.6894364979682281	-	chr1	950000	1000000	chr1_950000_1000000	0.9251210365858048	0	chr1	950000	1000000	chr1_950000_1000000	0.9251210365858048	0	ENSG00000188290.11	1.644169232630749	0.7770908064584429	0.21466940789473685	0.21466940789473685	upstream	0.9251210365858048	0	FALSE	FALSE	FALSE	FALSE	neither
chr1	1001138	1014540	ISG15	0.4278363196990894	+	chr1	950000	1000000	chr1_950000_1000000	0.9251210365858048	-1139	chr1	1350000	1400000	chr1_1350000_1400000	-0.134447	335461	ENSG00000187608.10	0.5262574992570421	0.7687715958207608	0.21466940789473685	0.8423694469260132	upstream	0.9251210365858048	-1139	FALSE	FALSE	FALSE	FALSE	neither
chr1	1020120	1056118	AGRN	-0.0355224	+	chr1	950000	1000000	chr1_950000_1000000	0.9251210365858048	-20121	chr1	1350000	1400000	chr1_1350000_1400000	-0.134447	293883	ENSG00000188157.15	5.9336803468352795	0.990803	0.21466940789473685	0.8423694469260132	upstream	0.9251210365858048	-20121	FALSE	FALSE	FALSE	FALSE	neither
chr1	1081818	1116361	C1orf159	-0.108678	-	chr1	1350000	1400000	chr1_1350000_1400000	-0.134447	-233640	chr1	950000	1000000	chr1_950000_1000000	0.9251210365858048	81819	ENSG00000131591.17	3.4518957021151757	0.9381671911955204	0.8423694469260132	0.21466940789473685	downstream	0.9251210365858048	81819	FALSE	FALSE	FALSE	FALSE	neither
chr1	1173056	1179555	TTLL10-AS1	-0.129027	-	chr1	1350000	1400000	chr1_1350000_1400000	-0.134447	-170446	chr1	950000	1000000	chr1_950000_1000000	0.9251210365858048	173057	ENSG00000205231.1	-5.23307	0.92381	0.8423694469260132	0.21466940789473685	downstream	0.9251210365858048	173057	FALSE	FALSE	FALSE	FALSE	neither
chr1	1173880	1197936	TTLL10	-0.528838	+	chr1	950000	1000000	chr1_950000_1000000	0.9251210365858048	-173881	chr1	1350000	1400000	chr1_1350000_1400000	-0.134447	152065	ENSG00000162571.14	-4.35008	0.8885847128873307	0.21466940789473685	0.8423694469260132	upstream	0.9251210365858048	-173881	FALSE	FALSE	FALSE	FALSE	neither
chr1	1203508	1206592	TNFRSF18	1.028262221965667	-	chr1	1350000	1400000	chr1_1350000_1400000	-0.134447	-143409	chr1	950000	1000000	chr1_950000_1000000	0.9251210365858048	203509	ENSG00000186891.14	-3.76683	0.8023320138654297	0.8423694469260132	0.21466940789473685	downstream	0.9251210365858048	203509	FALSE	FALSE	FALSE	FALSE	neither
chr1	1211340	1214153	TNFRSF4	-0.022047	-	chr1	1350000	1400000	chr1_1350000_1400000	-0.134447	-135848	chr1	950000	1000000	chr1_950000_1000000	0.9251210365858048	211341	ENSG00000186827.11	-1.36807	0.9956823273983844	0.8423694469260132	0.21466940789473685	downstream	0.9251210365858048	211341	FALSE	FALSE	FALSE	FALSE	neither
chr1	1216908	1232067	SDF4	0.41218575552182646	-	chr1	1350000	1400000	chr1_1350000_1400000	-0.134447	-117934	chr1	950000	1000000	chr1_950000_1000000	0.9251210365858048	216909	ENSG00000078808.18	6.033574502157276	0.5557134956646389	0.8423694469260132	0.21466940789473685	downstream	0.9251210365858048	216909	FALSE	FALSE	FALSE	FALSE	neither
chr1	1232237	1235041	B3GALT6	0.2962291807810402	+	chr1	950000	1000000	chr1_950000_1000000	0.9251210365858048	-232238	chr1	1350000	1400000	chr1_1350000_1400000	-0.134447	114960	ENSG00000176022.7	4.576523065487194	0.6492176355003242	0.21466940789473685	0.8423694469260132	upstream	0.9251210365858048	-232238	FALSE	FALSE	FALSE	FALSE	neither
chr1	1242446	1246722	C1QTNF12	0.0853309	-	chr1	1350000	1400000	chr1_1350000_1400000	-0.134447	-103279	chr1	950000	1000000	chr1_950000_1000000	0.9251210365858048	242447	ENSG00000184163.3	-2.32699	0.9780855383846848	0.8423694469260132	0.21466940789473685	downstream	0.9251210365858048	242447	FALSE	FALSE	FALSE	FALSE	neither
chr1	1249777	1251334	AL162741.1	0.4573044684312131	-	chr1	1350000	1400000	chr1_1350000_1400000	-0.134447	-98667	chr1	950000	1000000	chr1_950000_1000000	0.9251210365858048	249778	ENSG00000260179.1	-1.28276	0.8464405941699429	0.8423694469260132	0.21466940789473685	downstream	0.9251210365858048	249778	FALSE	FALSE	FALSE	FALSE	neither
chr1	1253909	1273864	UBE2J2	0.2390896617389915	-	chr1	1350000	1400000	chr1_1350000_1400000	-0.134447	-76137	chr1	950000	1000000	chr1_950000_1000000	0.9251210365858048	253910	ENSG00000160087.21	5.389553747310652	0.5139705004545859	0.8423694469260132	0.21466940789473685	downstream	0.9251210365858048	253910	FALSE	FALSE	FALSE	FALSE	neither
chr1	1275223	1280420	LINC01786	0.322311	+	chr1	950000	1000000	chr1_950000_1000000	0.9251210365858048	-275224	chr1	1350000	1400000	chr1_1350000_1400000	-0.134447	69581	ENSG00000230415.1	0.0363165	0.8317189231652757	0.21466940789473685	0.8423694469260132	upstream	0.9251210365858048	-275224	FALSE	FALSE	FALSE	FALSE	neither
chr1	1280436	1292029	SCNN1D	0.22936899192856064	+	chr1	950000	1000000	chr1_950000_1000000	0.9251210365858048	-280437	chr1	1350000	1400000	chr1_1350000_1400000	-0.134447	57972	ENSG00000162572.21	2.431452738608145	0.9108566007865884	0.21466940789473685	0.8423694469260132	upstream	0.9251210365858048	-280437	FALSE	FALSE	FALSE	FALSE	neither
chr1	1292390	1309609	ACAP3	0.2274041172729966	-	chr1	1350000	1400000	chr1_1350000_1400000	-0.134447	-40392	chr1	950000	1000000	chr1_950000_1000000	0.9251210365858048	292391	ENSG00000131584.19	7.123467878838333	0.7114851250748331	0.8423694469260132	0.21466940789473685	downstream	0.9251210365858048	292391	FALSE	FALSE	FALSE	FALSE	neither
chr1	1308597	1311677	PUSL1	0.4690006835232392	+	chr1	950000	1000000	chr1_950000_1000000	0.9251210365858048	-308598	chr1	1350000	1400000	chr1_1350000_1400000	-0.134447	38324	ENSG00000169972.12	2.6109044681583606	0.41588818604479233	0.21466940789473685	0.8423694469260132	upstream	0.9251210365858048	-308598	FALSE	FALSE	FALSE	FALSE	neither
chr1	1311585	1324687	INTS11	0.31386766680662515	-	chr1	1350000	1400000	chr1_1350000_1400000	-0.134447	-25314	chr1	950000	1000000	chr1_950000_1000000	0.9251210365858048	311586	ENSG00000127054.21	5.915941486900779	0.8052868012627413	0.8423694469260132	0.21466940789473685	downstream	0.9251210365858048	311586	FALSE	FALSE	FALSE	FALSE	neither
chr1	1317581	1318689	AL139287.1	-0.197039	-	chr1	1350000	1400000	chr1_1350000_1400000	-0.134447	-31312	chr1	950000	1000000	chr1_950000_1000000	0.9251210365858048	317582	ENSG00000240731.1	1.5491363793184516	0.9144142382152726	0.8423694469260132	0.21466940789473685	downstream	0.9251210365858048	317582	FALSE	FALSE	FALSE	FALSE	neither
chr1	1324756	1328896	CPTP	-0.0230829	+	chr1	950000	1000000	chr1_950000_1000000	0.9251210365858048	-324757	chr1	1350000	1400000	chr1_1350000_1400000	-0.134447	21105	ENSG00000224051.7	3.806807697434723	0.9857434726603947	0.21466940789473685	0.8423694469260132	upstream	0.9251210365858048	-324757	FALSE	FALSE	FALSE	FALSE	neither
chr1	1331280	1335314	TAS1R3	0.2914656710192919	+	chr1	950000	1000000	chr1_950000_1000000	0.9251210365858048	-331281	chr1	1350000	1400000	chr1_1350000_1400000	-0.134447	14687	ENSG00000169962.5	-0.278378	0.8817636645181777	0.21466940789473685	0.8423694469260132	upstream	0.9251210365858048	-331281	FALSE	FALSE	FALSE	FALSE	neither
chr1	1335276	1349418	DVL1	0.4658211654252949	-	chr1	1350000	1400000	chr1_1350000_1400000	-0.134447	-583	chr1	950000	1000000	chr1_950000_1000000	0.9251210365858048	335277	ENSG00000107404.20	5.62857	0.24129166961152293	0.8423694469260132	0.21466940789473685	downstream	0.9251210365858048	335277	FALSE	FALSE	FALSE	FALSE	neither
chr1	1352689	1361777	MXRA8	0.13294786095974942	-	chr1	1350000	1400000	chr1_1350000_1400000	-0.134447	0	chr1	1350000	1400000	chr1_1350000_1400000	-0.134447	0	ENSG00000162576.16	3.876020884206945	0.9857311482376816	0.8423694469260132	0.8423694469260132	upstream	-0.134447	0	FALSE	FALSE	FALSE	FALSE	neither
chr1	1373730	1375495	AURKAIP1	0.2852128094238031	-	chr1	1350000	1400000	chr1_1350000_1400000	-0.134447	0	chr1	1350000	1400000	chr1_1350000_1400000	-0.134447	0	ENSG00000175756.13	4.787013422562725	0.7711028109000401	0.8423694469260132	0.8423694469260132	upstream	-0.134447	0	FALSE	FALSE	FALSE	FALSE	neither
chr1	1385711	1399335	CCNL2	0.20516583087019755	-	chr1	1350000	1400000	chr1_1350000_1400000	-0.134447	0	chr1	1350000	1400000	chr1_1350000_1400000	-0.134447	0	ENSG00000221978.12	7.241188853422595	0.8017619161106009	0.8423694469260132	0.8423694469260132	upstream	-0.134447	0	FALSE	FALSE	FALSE	FALSE	neither
chr1	1399520	1402046	MRPL20-AS1	0.0272007	+	chr1	1350000	1400000	chr1_1350000_1400000	-0.134447	0	chr1	1350000	1400000	chr1_1350000_1400000	-0.134447	0	ENSG00000224870.7	3.6626464260145055	0.9838625071097716	0.8423694469260132	0.8423694469260132	upstream	-0.134447	0	FALSE	FALSE	FALSE	FALSE	neither
chr1	1401909	1407293	MRPL20	0.3389496970866901	-	chr1	1650000	1700000	chr1_1650000_1700000	2.057631402932232	-242708	chr1	1350000	1400000	chr1_1350000_1400000	-0.134447	1910	ENSG00000242485.6	4.875474960074052	0.6384452904667994	0.00286735	0.8423694469260132	upstream	2.057631402932232	-242708	FALSE	TRUE	FALSE	TRUE	boundary
chr1	1409096	1410618	AL391244.2	0.25742100197162854	+	chr1	1350000	1400000	chr1_1350000_1400000	-0.134447	-9097	chr1	1650000	1700000	chr1_1650000_1700000	2.057631402932232	239383	ENSG00000272455.1	1.854287058866085	0.8686214280724354	0.8423694469260132	0.00286735	downstream	2.057631402932232	239383	FALSE	FALSE	TRUE	TRUE	boundary
chr1	1418420	1421769	ANKRD65	0.7032376435341693	-	chr1	1650000	1700000	chr1_1650000_1700000	2.057631402932232	-228232	chr1	1350000	1400000	chr1_1350000_1400000	-0.134447	18421	ENSG00000235098.8	0.35085905681175955	0.8824251165551015	0.00286735	0.8423694469260132	upstream	2.057631402932232	-228232	FALSE	TRUE	FALSE	TRUE	boundary
chr1	1420245	1422691	AL391244.1	0.7350851271541821	+	chr1	1350000	1400000	chr1_1350000_1400000	-0.134447	-20246	chr1	1650000	1700000	chr1_1650000_1700000	2.057631402932232	227310	ENSG00000225905.1	-3.86605	0.8795838053451261	0.8423694469260132	0.00286735	downstream	2.057631402932232	227310	FALSE	FALSE	TRUE	TRUE	boundary
chr1	1426128	1427787	TMEM88B	0.7879889446102188	+	chr1	1350000	1400000	chr1_1350000_1400000	-0.134447	-26129	chr1	1650000	1700000	chr1_1650000_1700000	2.057631402932232	222214	ENSG00000205116.3	-4.36282	0.8541871669204745	0.8423694469260132	0.00286735	downstream	2.057631402932232	222214	FALSE	FALSE	TRUE	TRUE	boundary
chr1	1430539	1434573	LINC01770	0.4052038668607052	-	chr1	1650000	1700000	chr1_1650000_1700000	2.057631402932232	-215428	chr1	1350000	1400000	chr1_1350000_1400000	-0.134447	30540	ENSG00000225285.1	-3.19339	0.953179	0.00286735	0.8423694469260132	upstream	2.057631402932232	-215428	FALSE	TRUE	FALSE	TRUE	boundary
chr1	1434861	1442882	VWA1	-0.10456	+	chr1	1350000	1400000	chr1_1350000_1400000	-0.134447	-34862	chr1	1650000	1700000	chr1_1650000_1700000	2.057631402932232	207119	ENSG00000179403.12	3.896772376460369	0.9780855383846848	0.8423694469260132	0.00286735	downstream	2.057631402932232	207119	FALSE	FALSE	TRUE	TRUE	boundary
chr1	1449689	1470163	ATAD3C	-0.308935	+	chr1	1350000	1400000	chr1_1350000_1400000	-0.134447	-49690	chr1	1650000	1700000	chr1_1650000_1700000	2.057631402932232	179838	ENSG00000215915.10	-1.15107	0.9426337636528818	0.8423694469260132	0.00286735	downstream	2.057631402932232	179838	FALSE	FALSE	TRUE	TRUE	boundary
chr1	1471765	1497848	ATAD3B	0.3875248343458022	+	chr1	1350000	1400000	chr1_1350000_1400000	-0.134447	-71766	chr1	1650000	1700000	chr1_1650000_1700000	2.057631402932232	152153	ENSG00000160072.20	4.840581655540949	0.6520320264377472	0.8423694469260132	0.00286735	downstream	2.057631402932232	152153	FALSE	FALSE	TRUE	TRUE	boundary
chr1	1503250	1509452	AL645728.2	1.6818843561571497	+	chr1	1350000	1400000	chr1_1350000_1400000	-0.134447	-103251	chr1	1650000	1700000	chr1_1650000_1700000	2.057631402932232	140549	ENSG00000284740.1	-0.940952	0.10806782885087536	0.8423694469260132	0.00286735	downstream	2.057631402932232	140549	FALSE	FALSE	TRUE	TRUE	boundary
chr1	1512162	1534685	ATAD3A	0.27306626620718966	+	chr1	1350000	1400000	chr1_1350000_1400000	-0.134447	-112163	chr1	1650000	1700000	chr1_1650000_1700000	2.057631402932232	115316	ENSG00000197785.14	3.99534	0.7683294783970885	0.8423694469260132	0.00286735	downstream	2.057631402932232	115316	FALSE	FALSE	TRUE	TRUE	boundary
chr1	1534778	1540624	TMEM240	0.10249615604379558	-	chr1	1650000	1700000	chr1_1650000_1700000	2.057631402932232	-109377	chr1	1350000	1400000	chr1_1350000_1400000	-0.134447	134779	ENSG00000205090.9	2.480961256842125	0.9658913080599616	0.00286735	0.8423694469260132	upstream	2.057631402932232	-109377	FALSE	TRUE	FALSE	TRUE	boundary
chr1	1541673	1574863	SSU72	0.3951268685008573	-	chr1	1650000	1700000	chr1_1650000_1700000	2.057631402932232	-75138	chr1	1350000	1400000	chr1_1350000_1400000	-0.134447	141674	ENSG00000160075.12	6.300433685514004	0.4038128434820802	0.00286735	0.8423694469260132	upstream	2.057631402932232	-75138	FALSE	TRUE	FALSE	TRUE	boundary
chr1	1574102	1577075	AL645728.1	0.2785373660611834	+	chr1	1350000	1400000	chr1_1350000_1400000	-0.134447	-174103	chr1	1650000	1700000	chr1_1650000_1700000	2.057631402932232	72926	ENSG00000215014.5	0.6080943605930283	0.6922811986583011	0.8423694469260132	0.00286735	downstream	2.057631402932232	72926	FALSE	FALSE	TRUE	TRUE	boundary
chr1	1598012	1600135	FNDC10	1.2537082993694508	-	chr1	1650000	1700000	chr1_1650000_1700000	2.057631402932232	-49866	chr1	1350000	1400000	chr1_1350000_1400000	-0.134447	198013	ENSG00000228594.4	0.6963751352756902	0.2568772937472447	0.00286735	0.8423694469260132	upstream	2.057631402932232	-49866	FALSE	TRUE	FALSE	TRUE	boundary
chr1	1600314	1602703	AL691432.4	2.385888904866101	+	chr1	1350000	1400000	chr1_1350000_1400000	-0.134447	-200315	chr1	1650000	1700000	chr1_1650000_1700000	2.057631402932232	47298	ENSG00000286989.1	-2.18762	0.11762977995147968	0.8423694469260132	0.00286735	downstream	2.057631402932232	47298	FALSE	FALSE	TRUE	TRUE	boundary
chr1	1613758	1615795	AL691432.2	0.463992	-	chr1	1650000	1700000	chr1_1650000_1700000	2.057631402932232	-34206	chr1	1350000	1400000	chr1_1350000_1400000	-0.134447	213759	ENSG00000272106.1	3.9409190559621297	0.6710743713855709	0.00286735	0.8423694469260132	upstream	2.057631402932232	-34206	FALSE	TRUE	FALSE	TRUE	boundary
chr1	1615415	1630610	MIB2	0.3878302060279859	+	chr1	1350000	1400000	chr1_1350000_1400000	-0.134447	-215416	chr1	1650000	1700000	chr1_1650000_1700000	2.057631402932232	19391	ENSG00000197530.12	5.369336470166748	0.6360461046909631	0.8423694469260132	0.00286735	downstream	2.057631402932232	19391	FALSE	FALSE	TRUE	TRUE	boundary
chr1	1632163	1635263	MMP23B	1.996715485613136	+	chr1	1350000	1400000	chr1_1350000_1400000	-0.134447	-232164	chr1	1650000	1700000	chr1_1650000_1700000	2.057631402932232	14738	ENSG00000189409.14	-2.81298	0.31009230356228545	0.8423694469260132	0.00286735	downstream	2.057631402932232	14738	FALSE	FALSE	TRUE	TRUE	boundary
chr1	1635227	1659012	CDK11B	0.11553425038658638	-	chr1	1650000	1700000	chr1_1650000_1700000	2.057631402932232	0	chr1	1650000	1700000	chr1_1650000_1700000	2.057631402932232	0	ENSG00000248333.8	4.628801986723104	0.8975642103374258	0.00286735	0.00286735	upstream	2.057631402932232	0	FALSE	TRUE	TRUE	TRUE	boundary
chr1	1659325	1662602	FO704657.1	0.18854382464143127	+	chr1	1650000	1700000	chr1_1650000_1700000	2.057631402932232	0	chr1	1650000	1700000	chr1_1650000_1700000	2.057631402932232	0	ENSG00000272004.1	-1.06732	0.9397064313880812	0.00286735	0.00286735	upstream	2.057631402932232	0	FALSE	TRUE	TRUE	TRUE	boundary
chr1	1659529	1692795	SLC35E2B	-0.153526	-	chr1	1650000	1700000	chr1_1650000_1700000	2.057631402932232	0	chr1	1650000	1700000	chr1_1650000_1700000	2.057631402932232	0	ENSG00000189339.12	7.187098754837764	0.9131266168220455	0.00286735	0.00286735	upstream	2.057631402932232	0	FALSE	TRUE	TRUE	TRUE	boundary
chr1	1671990	1674397	AL691432.1	-0.0355788	+	chr1	1650000	1700000	chr1_1650000_1700000	2.057631402932232	0	chr1	1650000	1700000	chr1_1650000_1700000	2.057631402932232	0	ENSG00000269737.2	-2.4877	0.9931608813271896	0.00286735	0.00286735	upstream	2.057631402932232	0	FALSE	TRUE	TRUE	TRUE	boundary
chr1	1702379	1724357	CDK11A	0.3386694617834366	-	chr1	1700000	1750000	chr1_1700000_1750000	1.601466826666272	0	chr1	1700000	1750000	chr1_1700000_1750000	1.601466826666272	0	ENSG00000008128.23	-0.0635644	0.86352	0.0393821	0.0393821	upstream	1.601466826666272	0	FALSE	TRUE	TRUE	TRUE	boundary
chr1	1702736	1737688	AL031282.2	-0.0551573	-	chr1	1700000	1750000	chr1_1700000_1750000	1.601466826666272	0	chr1	1700000	1750000	chr1_1700000_1750000	1.601466826666272	0	ENSG00000268575.1	3.9160502945851743	0.9608143190467772	0.0393821	0.0393821	upstream	1.601466826666272	0	FALSE	TRUE	TRUE	TRUE	boundary
chr1	1724512	1737251	AL031282.1	-0.192317	+	chr1	1700000	1750000	chr1_1700000_1750000	1.601466826666272	0	chr1	1700000	1750000	chr1_1700000_1750000	1.601466826666272	0	ENSG00000227775.3	-1.5827	0.9318717852080128	0.0393821	0.0393821	upstream	1.601466826666272	0	FALSE	TRUE	TRUE	TRUE	boundary
chr1	1724838	1745999	SLC35E2A	-0.206371	-	chr1	1700000	1750000	chr1_1700000_1750000	1.601466826666272	0	chr1	1700000	1750000	chr1_1700000_1750000	1.601466826666272	0	ENSG00000215790.7	6.3222173543313325	0.867869	0.0393821	0.0393821	upstream	1.601466826666272	0	FALSE	TRUE	TRUE	TRUE	boundary
chr1	1751232	1780457	NADK	0.3833426883633049	-	chr1	1900000	1950000	chr1_1900000_1950000	-0.517038	-119544	chr1	1700000	1750000	chr1_1700000_1750000	1.601466826666272	1233	ENSG00000008130.15	5.002545652894959	0.593758	0.6080822859387274	0.0393821	downstream	1.601466826666272	1233	FALSE	FALSE	TRUE	TRUE	boundary
chr1	1785285	1891117	GNB1	-0.0954144	-	chr1	1900000	1950000	chr1_1900000_1950000	-0.517038	-8884	chr1	1700000	1750000	chr1_1700000_1750000	1.601466826666272	35286	ENSG00000078369.18	9.21715	0.928373	0.6080822859387274	0.0393821	downstream	1.601466826666272	35286	FALSE	FALSE	TRUE	TRUE	boundary
chr1	1891471	1892658	AL109917.1	0.33285995136088703	+	chr1	1700000	1750000	chr1_1700000_1750000	1.601466826666272	-141472	chr1	1900000	1950000	chr1_1900000_1950000	-0.517038	7343	ENSG00000231050.1	0.1724279337318965	0.7802822336746826	0.0393821	0.6080822859387274	upstream	1.601466826666272	-141472	FALSE	TRUE	FALSE	TRUE	boundary
chr1	1915108	1917296	CALML6	0.8233616025293862	+	chr1	1900000	1950000	chr1_1900000_1950000	-0.517038	0	chr1	1900000	1950000	chr1_1900000_1950000	-0.517038	0	ENSG00000169885.10	-3.02706	0.7532083616426898	0.6080822859387274	0.6080822859387274	upstream	-0.517038	0	FALSE	FALSE	FALSE	FALSE	neither
chr1	1917590	1919279	TMEM52	0.5723040883168968	-	chr1	1900000	1950000	chr1_1900000_1950000	-0.517038	0	chr1	1900000	1950000	chr1_1900000_1950000	-0.517038	0	ENSG00000178821.13	-2.41292	0.7967768735157091	0.6080822859387274	0.6080822859387274	upstream	-0.517038	0	FALSE	FALSE	FALSE	FALSE	neither
chr1	1921951	2003837	CFAP74	0.7801401385408707	-	chr1	1900000	1950000	chr1_1900000_1950000	-0.517038	0	chr1	1900000	1950000	chr1_1900000_1950000	-0.517038	0	ENSG00000142609.18	-0.787386	0.8943569214279442	0.6080822859387274	0.6080822859387274	upstream	-0.517038	0	FALSE	FALSE	FALSE	FALSE	neither
chr1	2013213	2015639	AL391845.2	-0.137673	-	chr1	2100000	2150000	chr1_2100000_2150000	0.24979076332443695	-84362	chr1	1950000	2000000	chr1_1950000_2000000	-0.667471	13214	ENSG00000233542.2	-2.4148	0.9885610815595288	0.7850798681541582	0.48351890872795833	downstream	-0.667471	13214	FALSE	FALSE	FALSE	FALSE	neither
chr1	2019329	2030758	GABRD	0.69721	+	chr1	1950000	2000000	chr1_1950000_2000000	-0.667471	-19330	chr1	2100000	2150000	chr1_2100000_2150000	0.24979076332443695	69243	ENSG00000187730.9	1.2251522626712743	0.9179326494130946	0.48351890872795833	0.7850798681541582	upstream	-0.667471	-19330	FALSE	FALSE	FALSE	FALSE	neither
chr1	2050411	2185395	PRKCZ	1.76052	+	chr1	2100000	2150000	chr1_2100000_2150000	0.24979076332443695	0	chr1	2100000	2150000	chr1_2100000_2150000	0.24979076332443695	0	ENSG00000067606.17	2.6681237217474205	0.36583393531683894	0.7850798681541582	0.7850798681541582	upstream	0.24979076332443695	0	FALSE	FALSE	FALSE	FALSE	neither
chr1	2181794	2184389	PRKCZ-AS1	0.14716559256696815	-	chr1	2150000	2200000	chr1_2150000_2200000	0.7255568044138061	0	chr1	2150000	2200000	chr1_2150000_2200000	0.7255568044138061	0	ENSG00000182873.5	1.6327133804272924	0.9523799556649508	0.37715794768611666	0.37715794768611666	upstream	0.7255568044138061	0	FALSE	FALSE	FALSE	FALSE	neither
chr1	2184461	2212720	FAAP20	0.10826223277093128	-	chr1	2150000	2200000	chr1_2150000_2200000	0.7255568044138061	0	chr1	2150000	2200000	chr1_2150000_2200000	0.7255568044138061	0	ENSG00000162585.17	4.673626970882035	0.917059	0.37715794768611666	0.37715794768611666	upstream	0.7255568044138061	0	FALSE	FALSE	FALSE	FALSE	neither
chr1	2212523	2220738	AL590822.1	0.5196971149771348	+	chr1	2150000	2200000	chr1_2150000_2200000	0.7255568044138061	-12524	chr1	2400000	2450000	chr1_2400000_2450000	-1.21705	179263	ENSG00000234396.3	-3.40752	0.8863653033628032	0.37715794768611666	0.12833846830985918	downstream	-1.21705	179263	FALSE	FALSE	FALSE	FALSE	neither
chr1	2228319	2310213	SKI	0.0708391	+	chr1	2150000	2200000	chr1_2150000_2200000	0.7255568044138061	-28320	chr1	2400000	2450000	chr1_2400000_2450000	-1.21705	89788	ENSG00000157933.10	7.014701401458807	0.9449642448451884	0.37715794768611666	0.12833846830985918	downstream	-1.21705	89788	FALSE	FALSE	FALSE	FALSE	neither
chr1	2315040	2323085	AL590822.3	0.811949	+	chr1	2150000	2200000	chr1_2150000_2200000	0.7255568044138061	-115041	chr1	2400000	2450000	chr1_2400000_2450000	-1.21705	76916	ENSG00000287356.1	-0.621004	0.6621824682012679	0.37715794768611666	0.12833846830985918	downstream	-1.21705	76916	FALSE	FALSE	FALSE	FALSE	neither
chr1	2321253	2391707	MORN1	-0.0668539	-	chr1	2400000	2450000	chr1_2400000_2450000	-1.21705	-8294	chr1	2150000	2200000	chr1_2150000_2200000	0.7255568044138061	121254	ENSG00000116151.14	3.846263026187276	0.96542185685577675	0.12833846830985918	0.37715794768611666	upstream	-1.21705	-8294	FALSE	FALSE	FALSE	FALSE	neither
chr1	2326201	2326693	AL589739.1	-0.265149	-	chr1	2400000	2450000	chr1_2400000_2450000	-1.21705	-73308	chr1	2150000	2200000	chr1_2150000_2200000	0.7255568044138061	126202	ENSG00000272161.1	-3.43593	0.9418806043042124	0.12833846830985918	0.37715794768611666	upstream	-1.21705	-73308	FALSE	FALSE	FALSE	FALSE	neither
chr1	2350414	2352820	AL513477.1	-0.260151	-	chr1	2400000	2450000	chr1_2400000_2450000	-1.21705	-47181	chr1	2150000	2200000	chr1_2150000_2200000	0.7255568044138061	150415	ENSG00000269896.2	1.5780742167707689	0.905382	0.12833846830985918	0.37715794768611666	upstream	-1.21705	-47181	FALSE	FALSE	FALSE	FALSE	neither
chr1	2363061	2363628	AL513477.2	0.2904339427604631	-	chr1	2400000	2450000	chr1_2400000_2450000	-1.21705	-36373	chr1	2150000	2200000	chr1_2150000_2200000	0.7255568044138061	163062	ENSG00000272420.1	-0.391621	0.8664956312736051	0.12833846830985918	0.37715794768611666	upstream	-1.21705	-36373	FALSE	FALSE	FALSE	FALSE	neither
chr1	2391775	2405442	RER1	0.14030467492673537	+	chr1	2400000	2450000	chr1_2400000_2450000	-1.21705	0	chr1	2400000	2450000	chr1_2400000_2450000	-1.21705	0	ENSG00000157916.20	6.222320153495038	0.8359490038139524	0.12833846830985918	0.12833846830985918	upstream	-1.21705	0	FALSE	FALSE	FALSE	FALSE	neither
chr1	2403964	2413797	PEX10	0.1678565754890382	-	chr1	2400000	2450000	chr1_2400000_2450000	-1.21705	0	chr1	2400000	2450000	chr1_2400000_2450000	-1.21705	0	ENSG00000157911.11	4.109777385345883	0.8334975209777549	0.12833846830985918	0.12833846830985918	upstream	-1.21705	0	FALSE	FALSE	FALSE	FALSE	neither
chr1	2425980	2505532	PLCH2	-0.01744	+	chr1	2400000	2450000	chr1_2400000_2450000	-1.21705	0	chr1	2400000	2450000	chr1_2400000_2450000	-1.21705	0	ENSG00000149527.18	6.017215141987084	0.9983109053580635	0.12833846830985918	0.12833846830985918	upstream	-1.21705	0	FALSE	FALSE	FALSE	FALSE	neither
chr1	2492300	2493258	AL139246.1	0.14269585115167738	-	chr1	2600000	2650000	chr1_2600000_2650000	0.0422533	-106743	chr1	2400000	2450000	chr1_2400000_2450000	-1.21705	42301	ENSG00000224387.1	-3.97657	0.970752	0.9619498369887374	0.12833846830985918	downstream	-1.21705	42301	FALSE	FALSE	FALSE	FALSE	neither
chr1	2508537	2526597	PANK4	0.231706	-	chr1	2600000	2650000	chr1_2600000_2650000	0.0422533	-73404	chr1	2400000	2450000	chr1_2400000_2450000	-1.21705	58538	ENSG00000157881.16	4.7685034335965755	0.7021518046595436	0.9619498369887374	0.12833846830985918	downstream	-1.21705	58538	FALSE	FALSE	FALSE	FALSE	neither
chr1	2528745	2530263	HES5	2.2118042257924144	-	chr1	2600000	2650000	chr1_2600000_2650000	0.0422533	-69738	chr1	2400000	2450000	chr1_2400000_2450000	-1.21705	78746	ENSG00000197921.6	-1.91138	0.4111146987959404	0.9619498369887374	0.12833846830985918	downstream	-1.21705	78746	FALSE	FALSE	FALSE	FALSE	neither
chr1	2530064	2547460	AL139246.5	2.103755232780729	+	chr1	2400000	2450000	chr1_2400000_2450000	-1.21705	-80065	chr1	2600000	2650000	chr1_2600000_2650000	0.0422533	52541	ENSG00000272449.2	-2.93361	0.2539555749063942	0.12833846830985918	0.9619498369887374	upstream	-1.21705	-80065	FALSE	FALSE	FALSE	FALSE	neither
chr1	2549920	2557031	TNFRSF14-AS1	0.21670027503130007	-	chr1	2600000	2650000	chr1_2600000_2650000	0.0422533	-42970	chr1	2400000	2450000	chr1_2400000_2450000	-1.21705	99921	ENSG00000238164.6	-1.82028	0.8846749708565301	0.9619498369887374	0.12833846830985918	downstream	-1.21705	99921	FALSE	FALSE	FALSE	FALSE	neither
chr1	2555639	2565382	TNFRSF14	0.7891840542687194	+	chr1	2400000	2450000	chr1_2400000_2450000	-1.21705	-105640	chr1	2600000	2650000	chr1_2600000_2650000	0.0422533	34619	ENSG00000157873.17	2.6073337131590204	0.7547282354835136	0.12833846830985918	0.9619498369887374	upstream	-1.21705	-105640	FALSE	FALSE	FALSE	FALSE	neither
chr1	2566410	2569888	AL139246.2	1.1323073824825465	+	chr1	2400000	2450000	chr1_2400000_2450000	-1.21705	-116411	chr1	2600000	2650000	chr1_2600000_2650000	0.0422533	30113	ENSG00000225931.3	-3.26956	0.6870399031530335	0.12833846830985918	0.9619498369887374	upstream	-1.21705	-116411	FALSE	FALSE	FALSE	FALSE	neither
chr1	2586491	2591469	PRXL2B	0.15694064346951286	+	chr1	2400000	2450000	chr1_2400000_2450000	-1.21705	-136492	chr1	2600000	2650000	chr1_2600000_2650000	0.0422533	8532	ENSG00000157870.17	3.636200745820459	0.944923	0.12833846830985918	0.9619498369887374	upstream	-1.21705	-136492	FALSE	FALSE	FALSE	FALSE	neither
chr1	2590639	2633016	MMEL1	-0.347682	-	chr1	2600000	2650000	chr1_2600000_2650000	0.0422533	0	chr1	2600000	2650000	chr1_2600000_2650000	0.0422533	0	ENSG00000142606.16	-2.42124	0.9569039463684972	0.9619498369887374	0.9619498369887374	upstream	0.0422533	0	FALSE	FALSE	FALSE	FALSE	neither
chr1	2635976	2801717	TTC34	0.0510055	-	chr1	2600000	2650000	chr1_2600000_2650000	0.0422533	0	chr1	2600000	2650000	chr1_2600000_2650000	0.0422533	0	ENSG00000215912.12	2.082310926722448	0.9780855383846848	0.9619498369887374	0.9619498369887374	upstream	0.0422533	0	FALSE	FALSE	FALSE	FALSE	neither
chr1	3059615	3068437	PRDM16-DT	0.83942	-	chr1	3400000	3450000	chr1_3400000_3450000	1.148748918165297	-331564	chr1	3000000	3050000	chr1_3000000_3050000	-0.293902	9616	ENSG00000177133.11	-3.87893	0.7711028109000401	0.15016823552974162	0.7642900146211404	upstream	1.148748918165297	-331564	FALSE	FALSE	FALSE	FALSE	neither
chr1	3069168	3438621	PRDM16	0.2703190815563925	+	chr1	3400000	3450000	chr1_3400000_3450000	1.148748918165297	0	chr1	3400000	3450000	chr1_3400000_3450000	1.148748918165297	0	ENSG00000142611.17	-1.94295	0.9448386682318574	0.15016823552974162	0.15016823552974162	upstream	1.148748918165297	0	FALSE	FALSE	FALSE	FALSE	neither
chr1	3306636	3310096	AL590438.1	0.888543	-	chr1	3400000	3450000	chr1_3400000_3450000	1.148748918165297	-89905	chr1	3000000	3050000	chr1_3000000_3050000	-0.293902	256637	ENSG00000272235.1	-4.98969	0.22982417503333957	0.15016823552974162	0.7642900146211404	upstream	1.148748918165297	-89905	FALSE	FALSE	FALSE	FALSE	neither
chr1	3313052	3323149	AL354743.2	1.1234524070945833	-	chr1	3400000	3450000	chr1_3400000_3450000	1.148748918165297	-76852	chr1	3000000	3050000	chr1_3000000_3050000	-0.293902	263053	ENSG00000287828.1	-4.77958	0.16961237314813504	0.15016823552974162	0.7642900146211404	upstream	1.148748918165297	-76852	FALSE	FALSE	FALSE	FALSE	neither
chr1	3454665	3481113	ARHGEF16	0.45816982699981734	+	chr1	3450000	3500000	chr1_3450000_3500000	0.8389804669788191	0	chr1	3450000	3500000	chr1_3450000_3500000	0.8389804669788191	0	ENSG00000130762.15	-2.91529	0.9312238227499612	0.2622560335781742	0.2622560335781742	upstream	0.8389804669788191	0	FALSE	FALSE	FALSE	FALSE	neither
chr1	3487951	3611508	MEGF6	0.3692651081573679	-	chr1	3450000	3500000	chr1_3450000_3500000	0.8389804669788191	0	chr1	3450000	3500000	chr1_3450000_3500000	0.8389804669788191	0	ENSG00000162591.16	3.3699116540436007	0.936911	0.2622560335781742	0.2622560335781742	upstream	0.8389804669788191	0	FALSE	FALSE	FALSE	FALSE	neither
chr1	3623190	3624743	AL513320.1	0.0654408	-	chr1	3850000	3900000	chr1_3850000_3900000	0.10354210205415448	-225258	chr1	3450000	3500000	chr1_3450000_3500000	0.8389804669788191	123191	ENSG00000238260.1	-1.1487	0.9851548692567966	0.9161391043858976	0.2622560335781742	downstream	0.8389804669788191	123191	FALSE	FALSE	FALSE	FALSE	neither
chr1	3625015	3630127	TPRG1L	0.6233894036234231	+	chr1	3450000	3500000	chr1_3450000_3500000	0.8389804669788191	-125016	chr1	3850000	3900000	chr1_3850000_3900000	0.10354210205415448	219874	ENSG00000158109.15	4.327674595130649	0.5956966127814839	0.2622560335781742	0.9161391043858976	upstream	0.8389804669788191	-125016	FALSE	FALSE	FALSE	FALSE	neither
chr1	3630767	3652761	WRAP73	0.0677491	-	chr1	3850000	3900000	chr1_3850000_3900000	0.10354210205415448	-197240	chr1	3450000	3500000	chr1_3450000_3500000	0.8389804669788191	130768	ENSG00000116213.16	4.212655038426498	0.9563023318153676	0.9161391043858976	0.2622560335781742	downstream	0.8389804669788191	130768	FALSE	FALSE	FALSE	FALSE	neither
chr1	3652516	3736201	TP73	0.0922728	+	chr1	3450000	3500000	chr1_3450000_3500000	0.8389804669788191	-152517	chr1	3850000	3900000	chr1_3850000_3900000	0.10354210205415448	113800	ENSG00000078900.15	4.058681616775556	0.9861927127116196	0.2622560335781742	0.9161391043858976	upstream	0.8389804669788191	-152517	FALSE	FALSE	FALSE	FALSE	neither
chr1	3658938	3668772	AL136528.1	-1.38651	-	chr1	3850000	3900000	chr1_3850000_3900000	0.10354210205415448	-181229	chr1	3450000	3500000	chr1_3450000_3500000	0.8389804669788191	158939	ENSG00000227589.1	-3.91462	0.706652	0.9161391043858976	0.2622560335781742	downstream	0.8389804669788191	158939	FALSE	FALSE	FALSE	FALSE	neither
chr1	3735511	3747373	TP73-AS1	0.00437775	-	chr1	3850000	3900000	chr1_3850000_3900000	0.10354210205415448	-102628	chr1	3450000	3500000	chr1_3450000_3500000	0.8389804669788191	235512	ENSG00000227372.12	5.489203808576987	0.9964805197026252	0.9161391043858976	0.2622560335781742	downstream	0.8389804669788191	235512	FALSE	FALSE	FALSE	FALSE	neither
chr1	3772655	3775982	SMIM1	2.1762265998110797	+	chr1	3450000	3500000	chr1_3450000_3500000	0.8389804669788191	-272656	chr1	3850000	3900000	chr1_3850000_3900000	0.10354210205415448	74019	ENSG00000235169.9	-2.87887	0.46794845794331585	0.2622560335781742	0.9161391043858976	upstream	0.8389804669788191	-272656	FALSE	FALSE	FALSE	FALSE	neither
chr1	3778559	3796498	LRRC47	0.21753670738767372	-	chr1	3850000	3900000	chr1_3850000_3900000	0.10354210205415448	-53503	chr1	3450000	3500000	chr1_3450000_3500000	0.8389804669788191	278560	ENSG00000130764.10	5.776364864623517	0.7244094040763923	0.9161391043858976	0.2622560335781742	downstream	0.8389804669788191	278560	FALSE	FALSE	FALSE	FALSE	neither
chr1	3785008	3785538	AL365330.1	0.8746097493300651	+	chr1	3450000	3500000	chr1_3450000_3500000	0.8389804669788191	-285009	chr1	3850000	3900000	chr1_3850000_3900000	0.10354210205415448	64463	ENSG00000272153.1	-3.12052	0.7651472551499346	0.2622560335781742	0.9161391043858976	upstream	0.8389804669788191	-285009	FALSE	FALSE	FALSE	FALSE	neither
chr1	3812086	3857214	CEP104	0.18355472206750711	-	chr1	3850000	3900000	chr1_3850000_3900000	0.10354210205415448	0	chr1	3850000	3900000	chr1_3850000_3900000	0.10354210205415448	0	ENSG00000116198.13	5.412962855932912	0.6499010540543247	0.9161391043858976	0.9161391043858976	upstream	0.10354210205415448	0	FALSE	FALSE	FALSE	FALSE	neither
chr1	3857267	3885429	DFFB	0.2313774253510972	+	chr1	3850000	3900000	chr1_3850000_3900000	0.10354210205415448	0	chr1	3850000	3900000	chr1_3850000_3900000	0.10354210205415448	0	ENSG00000169598.16	3.2301094269432866	0.8344741840721593	0.9161391043858976	0.9161391043858976	upstream	0.10354210205415448	0	FALSE	FALSE	FALSE	FALSE	neither
chr1	3889125	3900293	C1orf174	-0.0486706	-	chr1	3850000	3900000	chr1_3850000_3900000	0.10354210205415448	0	chr1	3850000	3900000	chr1_3850000_3900000	0.10354210205415448	0	ENSG00000198912.11	4.066532677055821	0.972039	0.9161391043858976	0.9161391043858976	upstream	0.10354210205415448	0	FALSE	FALSE	FALSE	FALSE	neither
chr1	3900352	3917225	LINC01134	-0.314178	+	chr1	3900000	3950000	chr1_3900000_3950000	-0.621356	0	chr1	3900000	3950000	chr1_3900000_3950000	-0.621356	0	ENSG00000236423.6	-1.81227	0.953179	0.4222512128742161	0.4222512128742161	upstream	-0.621356	0	FALSE	FALSE	FALSE	FALSE	neither
chr1	3940486	3955262	LINC01346	0.2332351214431938	+	chr1	3900000	3950000	chr1_3900000_3950000	-0.621356	0	chr1	3900000	3950000	chr1_3900000_3950000	-0.621356	0	ENSG00000233304.7	-3.38456	0.9658913080599616	0.4222512128742161	0.4222512128742161	upstream	-0.621356	0	FALSE	FALSE	FALSE	FALSE	neither
chr1	4012921	4019508	AL805961.1	-0.310376	-	chr1	4600000	4650000	chr1_4600000_4650000	-0.984443	-580493	chr1	3950000	4000000	chr1_3950000_4000000	0.2277864169074003	12922	ENSG00000284703.1	-2.3795	0.953179	0.21347412795503387	0.8488646288209607	upstream	-0.984443	-580493	FALSE	FALSE	FALSE	FALSE	neither
chr1	4654609	4792534	AJAP1	0.4851389901565226	+	chr1	4650000	4700000	chr1_4650000_4700000	-0.516203	0	chr1	4650000	4700000	chr1_4650000_4700000	-0.516203	0	ENSG00000196581.11	3.3540777856101993	0.9133383623691396	0.5261032689450224	0.5261032689450224	upstream	-0.516203	0	FALSE	FALSE	FALSE	FALSE	neither
chr1	5301928	5307394	AL139823.1	1.01232	-	chr1	5500000	5550000	chr1_5500000_5550000	-1.61775	-192607	chr1	4900000	4950000	chr1_4900000_4950000	-0.86851	351929	ENSG00000284616.1	-3.81604	0.8686214280724354	0.00309868	0.0904442	upstream	-1.61775	-192607	FALSE	TRUE	FALSE	TRUE	boundary
chr1	5561709	5668295	AL365255.1	8.057001755927828e-4	-	chr1	5550000	5600000	chr1_5550000_5600000	-1.85202	0	chr1	5550000	5600000	chr1_5550000_5600000	-1.85202	0	ENSG00000236948.2	-5.11384	0.9995466883084126	9.881266990291262e-4	9.881266990291262e-4	upstream	-1.85202	0	FALSE	TRUE	TRUE	TRUE	boundary
chr1	5862672	5862741	MIR4689	-0.209353	-	chr1	5850000	5900000	chr1_5850000_5900000	-0.749214	0	chr1	5850000	5900000	chr1_5850000_5900000	-0.749214	0	ENSG00000264101.1	-3.70624	0.913936	0.30593083251987174	0.30593083251987174	upstream	-0.749214	0	FALSE	FALSE	FALSE	FALSE	neither
chr1	5862811	5992473	NPHP4	-0.0684517	-	chr1	5850000	5900000	chr1_5850000_5900000	-0.749214	0	chr1	5850000	5900000	chr1_5850000_5900000	-0.749214	0	ENSG00000131697.18	5.310581845594949	0.9553028372655068	0.30593083251987174	0.30593083251987174	upstream	-0.749214	0	FALSE	FALSE	FALSE	FALSE	neither
chr1	5990927	6101193	KCNAB2	0.5292589095239615	+	chr1	5950000	6000000	chr1_5950000_6000000	0.7999003902094171	0	chr1	5950000	6000000	chr1_5950000_6000000	0.7999003902094171	0	ENSG00000069424.15	4.8411	0.3246215177543342	0.2742465252377469	0.2742465252377469	upstream	0.7999003902094171	0	FALSE	FALSE	FALSE	FALSE	neither
chr1	6101787	6180321	CHD5	0.808889	-	chr1	6500000	6550000	chr1_6500000_6550000	-1.48344	-319680	chr1	6000000	6050000	chr1_6000000_6050000	1.8977808657411597	51788	ENSG00000116254.18	3.450836689110344	0.8444033735067791	0.0674643	0.0176317	downstream	1.8977808657411597	51788	FALSE	FALSE	TRUE	TRUE	boundary
chr1	6185020	6209389	RPL22	0.11666099479297642	-	chr1	6500000	6550000	chr1_6500000_6550000	-1.48344	-290612	chr1	6000000	6050000	chr1_6000000_6050000	1.8977808657411597	135021	ENSG00000116251.11	6.4368853960662555	0.934981	0.0674643	0.0176317	downstream	1.8977808657411597	135021	FALSE	FALSE	TRUE	TRUE	boundary
chr1	6204840	6205780	AL031847.1	3.047749938754686	-	chr1	6500000	6550000	chr1_6500000_6550000	-1.48344	-294221	chr1	6000000	6050000	chr1_6000000_6050000	1.8977808657411597	154841	ENSG00000226944.1	-2.59937	0.18461169506326097	0.0674643	0.0176317	downstream	1.8977808657411597	154841	FALSE	FALSE	TRUE	TRUE	boundary
chr1	6205475	6221299	RNF207	1.3983866682163817	+	chr1	6000000	6050000	chr1_6000000_6050000	1.8977808657411597	-155476	chr1	6500000	6550000	chr1_6500000_6550000	-1.48344	278702	ENSG00000158286.13	2.606174730643981	0.6028650698715771	0.0176317	0.0674643	upstream	1.8977808657411597	-155476	FALSE	TRUE	FALSE	TRUE	boundary
chr1	6221193	6235972	ICMT	0.49758785081055024	-	chr1	6500000	6550000	chr1_6500000_6550000	-1.48344	-264029	chr1	6000000	6050000	chr1_6000000_6050000	1.8977808657411597	171194	ENSG00000116237.16	5.390453794952809	0.5767679048840271	0.0674643	0.0176317	downstream	1.8977808657411597	171194	FALSE	FALSE	TRUE	TRUE	boundary
chr1	6234692	6239444	LINC00337	2.6025372190600797	+	chr1	6000000	6050000	chr1_6000000_6050000	1.8977808657411597	-184693	chr1	6500000	6550000	chr1_6500000_6550000	-1.48344	260557	ENSG00000225077.3	-3.95766	0.00312333	0.0176317	0.0674643	upstream	1.8977808657411597	-184693	TRUE	TRUE	FALSE	TRUE	both
chr1	6247353	6261098	GPR153	0.0225975	-	chr1	6500000	6550000	chr1_6500000_6550000	-1.48344	-238903	chr1	6000000	6050000	chr1_6000000_6050000	1.8977808657411597	197354	ENSG00000158292.7	3.827625957900504	0.9970807707230738	0.0674643	0.0176317	downstream	1.8977808657411597	197354	FALSE	FALSE	TRUE	TRUE	boundary
chr1	6264269	6394391	ACOT7	-0.0715257	-	chr1	6500000	6550000	chr1_6500000_6550000	-1.48344	-105610	chr1	6000000	6050000	chr1_6000000_6050000	1.8977808657411597	214270	ENSG00000097021.19	4.61697	0.9747464535650264	0.0674643	0.0176317	downstream	1.8977808657411597	214270	FALSE	FALSE	TRUE	TRUE	boundary
chr1	6393555	6394391	AL031848.2	0.9817948621102532	+	chr1	6000000	6050000	chr1_6000000_6050000	1.8977808657411597	-343556	chr1	6500000	6550000	chr1_6500000_6550000	-1.48344	105610	ENSG00000271746.1	-1.26422	0.14501603811103717	0.0176317	0.0674643	upstream	1.8977808657411597	-343556	FALSE	TRUE	FALSE	TRUE	boundary
chr1	6412418	6424670	HES2	0.0430957	-	chr1	6500000	6550000	chr1_6500000_6550000	-1.48344	-75331	chr1	6000000	6050000	chr1_6000000_6050000	1.8977808657411597	362419	ENSG00000069812.11	-2.28642	0.9945066779604737	0.0674643	0.0176317	downstream	1.8977808657411597	362419	FALSE	FALSE	TRUE	TRUE	boundary
chr1	6424776	6461367	ESPN	1.890685228340796	+	chr1	6000000	6050000	chr1_6000000_6050000	1.8977808657411597	-374777	chr1	6500000	6550000	chr1_6500000_6550000	-1.48344	38634	ENSG00000187017.17	-1.9743	0.3809602802462258	0.0176317	0.0674643	upstream	1.8977808657411597	-374777	FALSE	TRUE	FALSE	TRUE	boundary
chr1	6460786	6466195	TNFRSF25	-0.560378	-	chr1	6500000	6550000	chr1_6500000_6550000	-1.48344	-33806	chr1	6000000	6050000	chr1_6000000_6050000	1.8977808657411597	410787	ENSG00000215788.10	3.0759603738469807	0.8800974242874826	0.0674643	0.0176317	downstream	1.8977808657411597	410787	FALSE	FALSE	TRUE	TRUE	boundary
chr1	6466092	6520061	PLEKHG5	-0.73283	-	chr1	6500000	6550000	chr1_6500000_6550000	-1.48344	0	chr1	6500000	6550000	chr1_6500000_6550000	-1.48344	0	ENSG00000171680.22	4.876643143332544	0.7721245761785177	0.0674643	0.0674643	upstream	-1.48344	0	FALSE	FALSE	FALSE	FALSE	neither
chr1	6521347	6554513	NOL9	-0.120778	-	chr1	6500000	6550000	chr1_6500000_6550000	-1.48344	0	chr1	6500000	6550000	chr1_6500000_6550000	-1.48344	0	ENSG00000162408.11	6.536208330843417	0.8107594277351386	0.0674643	0.0674643	upstream	-1.48344	0	FALSE	FALSE	FALSE	FALSE	neither
chr1	6555307	6579755	TAS1R1	-0.38068	+	chr1	6550000	6600000	chr1_6550000_6600000	-0.935346	0	chr1	6550000	6600000	chr1_6550000_6600000	-0.935346	0	ENSG00000173662.21	-4.10025	0.9318394592286792	0.28003699941961696	0.28003699941961696	upstream	-0.935346	0	FALSE	FALSE	FALSE	FALSE	neither
chr1	6579994	6589280	ZBTB48	0.11917895147075797	+	chr1	6550000	6600000	chr1_6550000_6600000	-0.935346	0	chr1	6550000	6600000	chr1_6550000_6600000	-0.935346	0	ENSG00000204859.13	4.3217883603122225	0.8327283414352181	0.28003699941961696	0.28003699941961696	upstream	-0.935346	0	FALSE	FALSE	FALSE	FALSE	neither
chr1	6590724	6614607	KLHL21	0.7433107301930226	-	chr1	6550000	6600000	chr1_6550000_6600000	-0.935346	0	chr1	6550000	6600000	chr1_6550000_6600000	-0.935346	0	ENSG00000162413.16	4.318903685091526	0.2145653925632395	0.28003699941961696	0.28003699941961696	upstream	-0.935346	0	FALSE	FALSE	FALSE	FALSE	neither
chr1	6613731	6624030	PHF13	-0.076065	+	chr1	6550000	6600000	chr1_6550000_6600000	-0.935346	-13732	chr1	6650000	6700000	chr1_6650000_6700000	-0.857699	25971	ENSG00000116273.6	4.877460019453129	0.9522180732783332	0.28003699941961696	0.2692325340438129	downstream	-0.857699	25971	FALSE	FALSE	FALSE	FALSE	neither
chr1	6624866	6635586	THAP3	0.0314842	+	chr1	6550000	6600000	chr1_6550000_6600000	-0.935346	-24867	chr1	6650000	6700000	chr1_6650000_6700000	-0.857699	14415	ENSG00000041988.15	3.9530029178653794	0.9631585114235218	0.28003699941961696	0.2692325340438129	downstream	-0.857699	14415	FALSE	FALSE	FALSE	FALSE	neither
chr1	6634168	6701924	DNAJC11	-0.0284535	-	chr1	6650000	6700000	chr1_6650000_6700000	-0.857699	0	chr1	6650000	6700000	chr1_6650000_6700000	-0.857699	0	ENSG00000007923.16	5.647934277995581	0.9707189933603296	0.2692325340438129	0.2692325340438129	upstream	-0.857699	0	FALSE	FALSE	FALSE	FALSE	neither
chr1	6783892	6784843	CAMTA1-DT	0.24673597536051264	-	chr1	7200000	7250000	chr1_7200000_7250000	0.6017530198090638	-415158	chr1	6700000	6750000	chr1_6700000_6750000	-0.761843	33893	ENSG00000237436.1	-0.905499	0.8874231950896054	0.3461230648123852	0.3438782769068634	downstream	-0.761843	33893	FALSE	FALSE	FALSE	FALSE	neither
chr1	6785454	7769706	CAMTA1	-0.0374193	+	chr1	7200000	7250000	chr1_7200000_7250000	0.6017530198090638	0	chr1	7200000	7250000	chr1_7200000_7250000	0.6017530198090638	0	ENSG00000171735.19	6.795515093218961	0.975916	0.3461230648123852	0.3461230648123852	upstream	0.6017530198090638	0	FALSE	FALSE	FALSE	FALSE	neither
chr1	7368942	7370270	CAMTA1-IT1	-0.414052	+	chr1	7250000	7300000	chr1_7250000_7300000	0.5050717111395565	-68943	chr1	7650000	7700000	chr1_7650000_7700000	0.6718906569913432	279731	ENSG00000237402.1	-1.6989	0.8409861103128381	0.4465093360995851	0.3388381962864721	downstream	0.6718906569913432	279731	FALSE	FALSE	FALSE	FALSE	neither
chr1	7441096	7441554	CAMTA1-AS1	0.1149874539882072	-	chr1	7650000	7700000	chr1_7650000_7700000	0.6718906569913432	-208447	chr1	7250000	7300000	chr1_7250000_7300000	0.5050717111395565	141097	ENSG00000225126.1	-3.22281	0.9872488094874295	0.3388381962864721	0.4465093360995851	upstream	0.6718906569913432	-208447	FALSE	FALSE	FALSE	FALSE	neither
chr1	7693124	7694844	AL359881.3	0.1218727999447664	-	chr1	7650000	7700000	chr1_7650000_7700000	0.6718906569913432	0	chr1	7650000	7700000	chr1_7650000_7700000	0.6718906569913432	0	ENSG00000270171.1	1.9045129869387825	0.9709504784306052	0.3388381962864721	0.3388381962864721	upstream	0.6718906569913432	0	FALSE	FALSE	FALSE	FALSE	neither
chr1	7698303	7698872	AL359881.2	-0.00666543	-	chr1	7650000	7700000	chr1_7650000_7700000	0.6718906569913432	0	chr1	7650000	7700000	chr1_7650000_7700000	0.6718906569913432	0	ENSG00000270035.1	1.2346651225606953	0.9984190424793462	0.3388381962864721	0.3388381962864721	upstream	0.6718906569913432	0	FALSE	FALSE	FALSE	FALSE	neither
chr1	7700704	7700970	AL359881.1	0.00895431	-	chr1	7800000	7850000	chr1_7800000_7850000	0.8514107965395015	-99031	chr1	7650000	7700000	chr1_7650000_7700000	0.6718906569913432	705	ENSG00000269978.1	1.9868717783248104	0.9970807707230738	0.19301476976542137	0.3388381962864721	upstream	0.8514107965395015	-99031	FALSE	FALSE	FALSE	FALSE	neither
chr1	7771296	7781432	VAMP3	0.087568	+	chr1	7650000	7700000	chr1_7650000_7700000	0.6718906569913432	-71297	chr1	7800000	7850000	chr1_7800000_7850000	0.8514107965395015	18569	ENSG00000049245.13	4.702292514226967	0.9152807752378896	0.3388381962864721	0.19301476976542137	downstream	0.8514107965395015	18569	FALSE	FALSE	FALSE	FALSE	neither
chr1	7776383	7776775	Z98884.2	-0.433509	+	chr1	7650000	7700000	chr1_7650000_7700000	0.6718906569913432	-76384	chr1	7800000	7850000	chr1_7800000_7850000	0.8514107965395015	23226	ENSG00000269925.1	-0.258079	0.6745047541554147	0.3388381962864721	0.19301476976542137	downstream	0.8514107965395015	23226	FALSE	FALSE	FALSE	FALSE	neither
chr1	7784320	7845177	PER3	0.690082	+	chr1	7800000	7850000	chr1_7800000_7850000	0.8514107965395015	0	chr1	7800000	7850000	chr1_7800000_7850000	0.8514107965395015	0	ENSG00000049246.14	5.831888061337779	0.41694863032436263	0.19301476976542137	0.19301476976542137	upstream	0.8514107965395015	0	FALSE	FALSE	FALSE	FALSE	neither
chr1	7843083	7853512	UTS2	-0.451564	-	chr1	7800000	7850000	chr1_7800000_7850000	0.8514107965395015	0	chr1	7800000	7850000	chr1_7800000_7850000	0.8514107965395015	0	ENSG00000049247.13	-4.44837	0.9073717655478348	0.19301476976542137	0.19301476976542137	upstream	0.8514107965395015	0	FALSE	FALSE	FALSE	FALSE	neither
chr1	7915871	7943165	TNFRSF9	-0.0172804	-	chr1	7950000	8000000	chr1_7950000_8000000	-0.750138	-6836	chr1	7800000	7850000	chr1_7800000_7850000	0.8514107965395015	65872	ENSG00000049249.9	-1.43815	0.9970807707230738	0.3903551171393342	0.19301476976542137	downstream	0.8514107965395015	65872	FALSE	FALSE	FALSE	FALSE	neither
chr1	7954291	7985505	PARK7	0.20529322271946435	+	chr1	7950000	8000000	chr1_7950000_8000000	-0.750138	0	chr1	7950000	8000000	chr1_7950000_8000000	-0.750138	0	ENSG00000116288.13	6.260261880090016	0.8644947896107634	0.3903551171393342	0.3903551171393342	upstream	-0.750138	0	FALSE	FALSE	FALSE	FALSE	neither
chr1	7991134	8005312	AL034417.5	-0.46099	+	chr1	7950000	8000000	chr1_7950000_8000000	-0.750138	0	chr1	7950000	8000000	chr1_7950000_8000000	-0.750138	0	ENSG00000284747.1	-0.118747	0.7512450988844167	0.3903551171393342	0.3903551171393342	upstream	-0.750138	0	FALSE	FALSE	FALSE	FALSE	neither
chr1	7998187	7999934	AL034417.4	0.9201478984839871	-	chr1	7950000	8000000	chr1_7950000_8000000	-0.750138	0	chr1	7950000	8000000	chr1_7950000_8000000	-0.750138	0	ENSG00000284716.1	-3.7426	0.7951121741248136	0.3903551171393342	0.3903551171393342	upstream	-0.750138	0	FALSE	FALSE	FALSE	FALSE	neither
chr1	8004404	8026309	ERRFI1	0.845006	-	chr1	8000000	8050000	chr1_8000000_8050000	0.3432979822755874	0	chr1	8000000	8050000	chr1_8000000_8050000	0.3432979822755874	0	ENSG00000116285.13	5.055016253852631	0.10806782885087536	0.7347077436934165	0.7347077436934165	upstream	0.3432979822755874	0	FALSE	FALSE	FALSE	FALSE	neither
chr1	8026738	8122702	AL034417.3	-0.531731	+	chr1	8000000	8050000	chr1_8000000_8050000	0.3432979822755874	0	chr1	8000000	8050000	chr1_8000000_8050000	0.3432979822755874	0	ENSG00000238290.1	-1.73531	0.5949684864151473	0.7347077436934165	0.7347077436934165	upstream	0.3432979822755874	0	FALSE	FALSE	FALSE	FALSE	neither
chr1	8317826	8344167	SLC45A1	0.2847990293574507	+	chr1	8000000	8050000	chr1_8000000_8050000	0.3432979822755874	-267827	chr1	8350000	8400000	chr1_8350000_8400000	-1.12588	5834	ENSG00000162426.14	1.8277952382240623	0.8968948519634113	0.7347077436934165	0.18184517402224612	downstream	-1.12588	5834	FALSE	FALSE	FALSE	FALSE	neither
chr1	8352397	8848921	RERE	-0.104165	-	chr1	8350000	8400000	chr1_8350000_8400000	-1.12588	0	chr1	8350000	8400000	chr1_8350000_8400000	-1.12588	0	ENSG00000142599.19	8.705097405742004	0.8840094494677472	0.18184517402224612	0.18184517402224612	upstream	-1.12588	0	FALSE	FALSE	FALSE	FALSE	neither
chr1	8424645	8435013	RERE-AS1	0.5206735657408923	+	chr1	8350000	8400000	chr1_8350000_8400000	-1.12588	-24646	chr1	8850000	8900000	chr1_8850000_8900000	-1.21253	414988	ENSG00000232912.6	-3.23189	0.8745773911668505	0.18184517402224612	0.12400089305648582	downstream	-1.21253	414988	FALSE	FALSE	FALSE	FALSE	neither
chr1	8511795	8511919	AL096855.1	-0.577485	-	chr1	8850000	8900000	chr1_8850000_8900000	-1.21253	-338082	chr1	8350000	8400000	chr1_8350000_8400000	-1.12588	111796	ENSG00000221083.1	-1.73084	0.8398924449886188	0.12400089305648582	0.18184517402224612	upstream	-1.21253	-338082	FALSE	FALSE	FALSE	FALSE	neither
chr1	8786211	8786913	RPL7P7	-0.995751	-	chr1	8850000	8900000	chr1_8850000_8900000	-1.21253	-63088	chr1	8350000	8400000	chr1_8350000_8400000	-1.12588	386212	ENSG00000224315.2	1.344654384359916	0.5442673470189229	0.12400089305648582	0.18184517402224612	upstream	-1.21253	-63088	FALSE	FALSE	FALSE	FALSE	neither
chr1	8796571	8796673	AL357552.1	-1.37358	-	chr1	8850000	8900000	chr1_8850000_8900000	-1.21253	-53328	chr1	8350000	8400000	chr1_8350000_8400000	-1.12588	396572	ENSG00000222511.2	-2.36669	0.3842258306434965	0.12400089305648582	0.18184517402224612	upstream	-1.21253	-53328	FALSE	FALSE	FALSE	FALSE	neither
chr1	8805860	8807051	AL357552.3	-0.884967	-	chr1	8850000	8900000	chr1_8850000_8900000	-1.21253	-42950	chr1	8350000	8400000	chr1_8350000_8400000	-1.12588	405861	ENSG00000228423.2	1.3477809370849856	0.34329035189808754	0.12400089305648582	0.18184517402224612	upstream	-1.21253	-42950	FALSE	FALSE	FALSE	FALSE	neither
chr1	8861000	8879190	ENO1	0.16148821252951695	-	chr1	8850000	8900000	chr1_8850000_8900000	-1.21253	0	chr1	8850000	8900000	chr1_8850000_8900000	-1.21253	0	ENSG00000074800.16	8.051666857275405	0.8444033735067791	0.12400089305648582	0.12400089305648582	upstream	-1.21253	0	FALSE	FALSE	FALSE	FALSE	neither
chr1	8878835	8879894	ENO1-AS1	0.8584357647053857	+	chr1	8850000	8900000	chr1_8850000_8900000	-1.21253	0	chr1	8850000	8900000	chr1_8850000_8900000	-1.21253	0	ENSG00000230679.1	-1.9552	0.5398254582085656	0.12400089305648582	0.12400089305648582	upstream	-1.21253	0	FALSE	FALSE	FALSE	FALSE	neither
chr1	9035106	9088478	SLC2A5	0.6658234011599231	-	chr1	9000000	9050000	chr1_9000000_9050000	-0.591503	0	chr1	9000000	9050000	chr1_9000000_9050000	-0.591503	0	ENSG00000142583.18	1.5281618604445644	0.8210720940475185	0.40651265060240965	0.40651265060240965	upstream	-0.591503	0	FALSE	FALSE	FALSE	FALSE	neither
chr1	9100305	9129102	GPR157	-0.114214	-	chr1	9550000	9600000	chr1_9550000_9600000	0.9118815331324344	-420899	chr1	9050000	9100000	chr1_9050000_9100000	-0.620715	306	ENSG00000180758.12	-1.00192	0.9700549323413126	0.26498881765319815	0.465971	upstream	0.9118815331324344	-420899	FALSE	FALSE	FALSE	FALSE	neither
chr1	9148011	9198906	MIR34AHG	-0.0244511	-	chr1	9550000	9600000	chr1_9550000_9600000	0.9118815331324344	-351095	chr1	9050000	9100000	chr1_9050000_9100000	-0.620715	48012	ENSG00000228526.7	1.552900497045432	0.9968492995521496	0.26498881765319815	0.465971	upstream	0.9118815331324344	-351095	FALSE	FALSE	FALSE	FALSE	neither
chr1	9182004	9196284	LNCTAM34A	-0.596749	+	chr1	9050000	9100000	chr1_9050000_9100000	-0.620715	-82005	chr1	9550000	9600000	chr1_9550000_9600000	0.9118815331324344	353717	ENSG00000234546.4	-1.06047	0.8365652143304161	0.465971	0.26498881765319815	downstream	0.9118815331324344	353717	FALSE	FALSE	FALSE	FALSE	neither
chr1	9234774	9271337	H6PD	-0.156675	+	chr1	9050000	9100000	chr1_9050000_9100000	-0.620715	-134775	chr1	9550000	9600000	chr1_9550000_9600000	0.9118815331324344	278664	ENSG00000049239.13	5.741131335493728	0.8560919868278596	0.465971	0.26498881765319815	downstream	0.9118815331324344	278664	FALSE	FALSE	FALSE	FALSE	neither
chr1	9292894	9369532	SPSB1	0.392127	+	chr1	9050000	9100000	chr1_9050000_9100000	-0.620715	-192895	chr1	9550000	9600000	chr1_9550000_9600000	0.9118815331324344	180469	ENSG00000171621.14	2.7753792607190806	0.924304	0.465971	0.26498881765319815	downstream	0.9118815331324344	180469	FALSE	FALSE	FALSE	FALSE	neither
chr1	9421098	9422862	BX323043.1	0.12853659641487158	-	chr1	9550000	9600000	chr1_9550000_9600000	0.9118815331324344	-127139	chr1	9050000	9100000	chr1_9050000_9100000	-0.620715	321099	ENSG00000284652.1	-1.01991	0.9566673863267756	0.26498881765319815	0.465971	upstream	0.9118815331324344	-127139	FALSE	FALSE	FALSE	FALSE	neither
chr1	9425094	9440564	LINC02606	-0.678088	-	chr1	9550000	9600000	chr1_9550000_9600000	0.9118815331324344	-109437	chr1	9050000	9100000	chr1_9050000_9100000	-0.620715	325095	ENSG00000284693.1	0.5655170924243332	0.49929	0.26498881765319815	0.465971	upstream	0.9118815331324344	-109437	FALSE	FALSE	FALSE	FALSE	neither
chr1	9501092	9503471	AL928921.1	1.337352630922303	-	chr1	9550000	9600000	chr1_9550000_9600000	0.9118815331324344	-46530	chr1	9050000	9100000	chr1_9050000_9100000	-0.620715	401093	ENSG00000235263.1	-4.83977	0.0525862	0.26498881765319815	0.465971	upstream	0.9118815331324344	-46530	FALSE	FALSE	FALSE	FALSE	neither
chr1	9539465	9585173	SLC25A33	-0.02653	+	chr1	9550000	9600000	chr1_9550000_9600000	0.9118815331324344	0	chr1	9550000	9600000	chr1_9550000_9600000	0.9118815331324344	0	ENSG00000171612.7	3.5576626617918756	0.9912093330588956	0.26498881765319815	0.26498881765319815	upstream	0.9118815331324344	0	FALSE	FALSE	FALSE	FALSE	neither
chr1	9576427	9576985	AL954705.1	-0.0317693	+	chr1	9550000	9600000	chr1_9550000_9600000	0.9118815331324344	0	chr1	9550000	9600000	chr1_9550000_9600000	0.9118815331324344	0	ENSG00000231181.1	-0.719164	0.985717	0.26498881765319815	0.26498881765319815	upstream	0.9118815331324344	0	FALSE	FALSE	FALSE	FALSE	neither
chr1	9588911	9614877	TMEM201	0.2512783460010075	+	chr1	9550000	9600000	chr1_9550000_9600000	0.9118815331324344	0	chr1	9550000	9600000	chr1_9550000_9600000	0.9118815331324344	0	ENSG00000188807.13	5.529053637787107	0.8436937953161272	0.26498881765319815	0.26498881765319815	upstream	0.9118815331324344	0	FALSE	FALSE	FALSE	FALSE	neither
chr1	9651731	9729114	PIK3CD	0.20534554930492543	+	chr1	9600000	9650000	chr1_9600000_9650000	-0.547268	-1732	chr1	9850000	9900000	chr1_9850000_9900000	-0.761511	120887	ENSG00000171608.16	3.509760275534021	0.909293	0.4788465401785714	0.16225766283524903	downstream	-0.761511	120887	FALSE	FALSE	FALSE	FALSE	neither
chr1	9672426	9687555	PIK3CD-AS2	0.313157	-	chr1	9850000	9900000	chr1_9850000_9900000	-0.761511	-162446	chr1	9600000	9650000	chr1_9600000_9650000	-0.547268	22427	ENSG00000231789.2	-2.93443	0.9553108261254972	0.16225766283524903	0.4788465401785714	upstream	-0.761511	-162446	FALSE	FALSE	FALSE	FALSE	neither
chr1	9728926	9823984	CLSTN1	0.12556177269104474	-	chr1	9850000	9900000	chr1_9850000_9900000	-0.761511	-26017	chr1	9600000	9650000	chr1_9600000_9650000	-0.547268	78927	ENSG00000171603.18	8.84669	0.9176556095140788	0.16225766283524903	0.4788465401785714	upstream	-0.761511	-26017	FALSE	FALSE	FALSE	FALSE	neither
chr1	9826289	9828271	AL357140.3	-0.350894	-	chr1	9850000	9900000	chr1_9850000_9900000	-0.761511	-21730	chr1	9600000	9650000	chr1_9600000_9650000	-0.547268	176290	ENSG00000280113.2	-2.0933	0.867869	0.16225766283524903	0.4788465401785714	upstream	-0.761511	-21730	FALSE	FALSE	FALSE	FALSE	neither
chr1	9848276	9910336	CTNNBIP1	0.1619792074204378	-	chr1	9850000	9900000	chr1_9850000_9900000	-0.761511	0	chr1	9850000	9900000	chr1_9850000_9900000	-0.761511	0	ENSG00000178585.15	5.5629	0.8644947896107634	0.16225766283524903	0.16225766283524903	upstream	-0.761511	0	FALSE	FALSE	FALSE	FALSE	neither
chr1	9922113	9943407	LZIC	-0.0634259	-	chr1	9900000	9950000	chr1_9900000_9950000	-0.639695	0	chr1	9900000	9950000	chr1_9900000_9950000	-0.639695	0	ENSG00000162441.12	5.830604146215893	0.9163575558100492	0.30189016692383225	0.30189016692383225	upstream	-0.639695	0	FALSE	FALSE	FALSE	FALSE	neither
chr1	9942923	9949974	AL357140.2	-0.397686	+	chr1	9900000	9950000	chr1_9900000_9950000	-0.639695	0	chr1	9900000	9950000	chr1_9900000_9950000	-0.639695	0	ENSG00000228150.1	-2.70129	0.7493369269415909	0.30189016692383225	0.30189016692383225	upstream	-0.639695	0	FALSE	FALSE	FALSE	FALSE	neither
chr1	9943428	9985501	NMNAT1	0.0862478	+	chr1	9900000	9950000	chr1_9900000_9950000	-0.639695	0	chr1	9900000	9950000	chr1_9900000_9950000	-0.639695	0	ENSG00000173614.14	2.603627692879898	0.946345	0.30189016692383225	0.30189016692383225	upstream	-0.639695	0	FALSE	FALSE	FALSE	FALSE	neither
chr1	9947318	9947636	RN7SKP269	-0.467985	+	chr1	9900000	9950000	chr1_9900000_9950000	-0.639695	0	chr1	9900000	9950000	chr1_9900000_9950000	-0.639695	0	ENSG00000202415.1	-1.90971	0.8113799508840229	0.30189016692383225	0.30189016692383225	upstream	-0.639695	0	FALSE	FALSE	FALSE	FALSE	neither
chr1	9997206	10016021	RBP7	0.8411887085914415	+	chr1	9950000	10000000	chr1_9950000_10000000	-0.448148	0	chr1	9950000	10000000	chr1_9950000_10000000	-0.448148	0	ENSG00000162444.12	-1.31901	0.6757059785908486	0.4976811277456016	0.4976811277456016	upstream	-0.448148	0	FALSE	FALSE	FALSE	FALSE	neither
chr1	10032832	10181239	UBE4B	0.0218408	+	chr1	9950000	10000000	chr1_9950000_10000000	-0.448148	-32833	chr1	10450000	10500000	chr1_10450000_10500000	0.8104097118565096	268762	ENSG00000130939.20	6.902084772216774	0.9814578747867538	0.4976811277456016	0.1915339619346953	downstream	0.8104097118565096	268762	FALSE	FALSE	FALSE	FALSE	neither
chr1	10058671	10059648	PGAM1P11	-0.420823	+	chr1	9950000	10000000	chr1_9950000_10000000	-0.448148	-58672	chr1	10450000	10500000	chr1_10450000_10500000	0.8104097118565096	390353	ENSG00000233623.2	-0.949745	0.6932012774982366	0.4976811277456016	0.1915339619346953	downstream	0.8104097118565096	390353	FALSE	FALSE	FALSE	FALSE	neither
chr1	10163268	10163374	RNU6-828P	-1.3346	+	chr1	9950000	10000000	chr1_9950000_10000000	-0.448148	-163269	chr1	10450000	10500000	chr1_10450000_10500000	0.8104097118565096	286627	ENSG00000201746.1	-1.74783	0.16363472258451545	0.4976811277456016	0.1915339619346953	downstream	0.8104097118565096	286627	FALSE	FALSE	FALSE	FALSE	neither
chr1	10210805	10381603	KIF1B	-0.458833	+	chr1	9950000	10000000	chr1_9950000_10000000	-0.448148	-210806	chr1	10450000	10500000	chr1_10450000_10500000	0.8104097118565096	68398	ENSG00000054523.17	10.249149730274167	0.4292998054078569	0.4976811277456016	0.1915339619346953	downstream	0.8104097118565096	68398	FALSE	FALSE	FALSE	FALSE	neither
chr1	10227718	10227803	AL358013.1	-0.633566	+	chr1	9950000	10000000	chr1_9950000_10000000	-0.448148	-227719	chr1	10450000	10500000	chr1_10450000_10500000	0.8104097118565096	222198	ENSG00000264881.1	-2.2484	0.6805392846393683	0.4976811277456016	0.1915339619346953	downstream	0.8104097118565096	222198	FALSE	FALSE	FALSE	FALSE	neither
chr1	10298966	10299072	RNU6-37P	-0.601411	+	chr1	9950000	10000000	chr1_9950000_10000000	-0.448148	-298967	chr1	10450000	10500000	chr1_10450000_10500000	0.8104097118565096	150929	ENSG00000199562.1	0.0949602	0.4948392869164267	0.4976811277456016	0.1915339619346953	downstream	0.8104097118565096	150929	FALSE	FALSE	FALSE	FALSE	neither
chr1	10381906	10387150	AL139424.3	-1.07921	-	chr1	10450000	10500000	chr1_10450000_10500000	0.8104097118565096	-62851	chr1	9950000	10000000	chr1_9950000_10000000	-0.448148	381907	ENSG00000284735.1	-3.42925	0.4448317070312528	0.1915339619346953	0.4976811277456016	upstream	0.8104097118565096	-62851	FALSE	FALSE	FALSE	FALSE	neither
chr1	10395416	10397432	AL139424.2	-0.602978	+	chr1	9950000	10000000	chr1_9950000_10000000	-0.448148	-395417	chr1	10450000	10500000	chr1_10450000_10500000	0.8104097118565096	52569	ENSG00000284642.1	2.9247788782606214	0.6853942400188264	0.4976811277456016	0.1915339619346953	downstream	0.8104097118565096	52569	FALSE	FALSE	FALSE	FALSE	neither
chr1	10398592	10420511	PGD	0.1316230039802644	+	chr1	9950000	10000000	chr1_9950000_10000000	-0.448148	-398593	chr1	10450000	10500000	chr1_10450000_10500000	0.8104097118565096	29490	ENSG00000142657.21	7.173281484132605	0.8922609406411625	0.4976811277456016	0.1915339619346953	downstream	0.8104097118565096	29490	FALSE	FALSE	FALSE	FALSE	neither
chr1	10429881	10430677	AL139424.1	-0.724091	-	chr1	10450000	10500000	chr1_10450000_10500000	0.8104097118565096	-19324	chr1	9950000	10000000	chr1_9950000_10000000	-0.448148	429882	ENSG00000271989.1	-3.40588	0.5945227720696569	0.1915339619346953	0.4976811277456016	upstream	0.8104097118565096	-19324	FALSE	FALSE	FALSE	FALSE	neither
chr1	10430433	10442808	CENPS	-0.402289	+	chr1	9950000	10000000	chr1_9950000_10000000	-0.448148	-430434	chr1	10450000	10500000	chr1_10450000_10500000	0.8104097118565096	7193	ENSG00000175279.22	-1.88137	0.8795838053451261	0.4976811277456016	0.1915339619346953	downstream	0.8104097118565096	7193	FALSE	FALSE	FALSE	FALSE	neither
chr1	10450031	10451998	CORT	-0.401691	+	chr1	10450000	10500000	chr1_10450000_10500000	0.8104097118565096	0	chr1	10450000	10500000	chr1_10450000_10500000	0.8104097118565096	0	ENSG00000241563.4	-2.43311	0.8898487807918233	0.1915339619346953	0.1915339619346953	upstream	0.8104097118565096	0	FALSE	FALSE	FALSE	FALSE	neither
chr1	10456522	10472529	DFFA	0.0507162	-	chr1	10450000	10500000	chr1_10450000_10500000	0.8104097118565096	0	chr1	10450000	10500000	chr1_10450000_10500000	0.8104097118565096	0	ENSG00000160049.12	5.854613310203508	0.957863	0.1915339619346953	0.1915339619346953	upstream	0.8104097118565096	0	FALSE	FALSE	FALSE	FALSE	neither
chr1	10458555	10459338	AL354956.1	-0.628863	+	chr1	10450000	10500000	chr1_10450000_10500000	0.8104097118565096	0	chr1	10450000	10500000	chr1_10450000_10500000	0.8104097118565096	0	ENSG00000203469.2	-4.30551	0.6748355014239792	0.1915339619346953	0.1915339619346953	upstream	0.8104097118565096	0	FALSE	FALSE	FALSE	FALSE	neither
chr1	10472288	10630758	PEX14	0.20479762778000143	+	chr1	10450000	10500000	chr1_10450000_10500000	0.8104097118565096	0	chr1	10450000	10500000	chr1_10450000_10500000	0.8104097118565096	0	ENSG00000142655.13	4.339498591895588	0.7687748234273153	0.1915339619346953	0.1915339619346953	upstream	0.8104097118565096	0	FALSE	FALSE	FALSE	FALSE	neither
chr1	10612222	10616452	AL139423.2	0.2899756901206283	-	chr1	11000000	11050000	chr1_11000000_11050000	-0.196181	-383549	chr1	10500000	10550000	chr1_10500000_10550000	1.2425916963411865	62223	ENSG00000287727.1	-4.64937	0.9078625167366948	0.8347536503793132	0.0904442	downstream	1.2425916963411865	62223	FALSE	FALSE	FALSE	FALSE	neither
chr1	10616836	10617115	RN7SL614P	-0.626287	+	chr1	10500000	10550000	chr1_10500000_10550000	1.2425916963411865	-66837	chr1	11000000	11050000	chr1_11000000_11050000	-0.196181	382886	ENSG00000243267.3	-2.27536	0.6552597580688466	0.0904442	0.8347536503793132	upstream	1.2425916963411865	-66837	FALSE	FALSE	FALSE	FALSE	neither
chr1	10636604	10796650	CASZ1	-0.0339907	-	chr1	11000000	11050000	chr1_11000000_11050000	-0.196181	-203351	chr1	10500000	10550000	chr1_10500000_10550000	1.2425916963411865	86605	ENSG00000130940.15	4.150383979496433	0.995816	0.8347536503793132	0.0904442	downstream	1.2425916963411865	86605	FALSE	FALSE	FALSE	FALSE	neither
chr1	10639241	10654333	AL139423.1	0.5988141904965483	+	chr1	10500000	10550000	chr1_10500000_10550000	1.2425916963411865	-89242	chr1	11000000	11050000	chr1_11000000_11050000	-0.196181	345668	ENSG00000272078.1	-2.52354	0.9104428834970943	0.0904442	0.8347536503793132	upstream	1.2425916963411865	-89242	FALSE	FALSE	FALSE	FALSE	neither
chr1	10946471	10982037	C1orf127	0.0988364	-	chr1	11000000	11050000	chr1_11000000_11050000	-0.196181	-17964	chr1	10500000	10550000	chr1_10500000_10550000	1.2425916963411865	396472	ENSG00000175262.14	-3.54883	0.98271	0.8347536503793132	0.0904442	downstream	1.2425916963411865	396472	FALSE	FALSE	FALSE	FALSE	neither
chr1	11012344	11025739	TARDBP	-0.133404	+	chr1	11000000	11050000	chr1_11000000_11050000	-0.196181	0	chr1	11000000	11050000	chr1_11000000_11050000	-0.196181	0	ENSG00000120948.18	6.02712	0.8497762128274848	0.8347536503793132	0.8347536503793132	upstream	-0.196181	0	FALSE	FALSE	FALSE	FALSE	neither
chr1	11026523	11047239	MASP2	-0.385792	-	chr1	11000000	11050000	chr1_11000000_11050000	-0.196181	0	chr1	11000000	11050000	chr1_11000000_11050000	-0.196181	0	ENSG00000009724.17	-2.45049	0.9134258624549806	0.8347536503793132	0.8347536503793132	upstream	-0.196181	0	FALSE	FALSE	FALSE	FALSE	neither
chr1	11029659	11030528	AL109811.2	-0.166104	+	chr1	11000000	11050000	chr1_11000000_11050000	-0.196181	0	chr1	11000000	11050000	chr1_11000000_11050000	-0.196181	0	ENSG00000271895.2	1.5159527415191938	0.8862486156628634	0.8347536503793132	0.8347536503793132	upstream	-0.196181	0	FALSE	FALSE	FALSE	FALSE	neither
chr1	11054584	11060020	SRM	0.2947554198782134	-	chr1	11050000	11100000	chr1_11050000_11100000	0.14525407614062427	0	chr1	11050000	11100000	chr1_11050000_11100000	0.14525407614062427	0	ENSG00000116649.10	5.067629954446743	0.8700442898446551	0.8423694469260132	0.8423694469260132	upstream	0.14525407614062427	0	FALSE	FALSE	FALSE	FALSE	neither
chr1	11066618	11099869	EXOSC10	-0.117466	-	chr1	11050000	11100000	chr1_11050000_11100000	0.14525407614062427	0	chr1	11050000	11100000	chr1_11050000_11100000	0.14525407614062427	0	ENSG00000171824.14	6.516153831823305	0.9143825854586036	0.8423694469260132	0.8423694469260132	upstream	0.14525407614062427	0	FALSE	FALSE	FALSE	FALSE	neither
chr1	11068471	11073097	AL109811.1	0.368173	+	chr1	11050000	11100000	chr1_11050000_11100000	0.14525407614062427	0	chr1	11050000	11100000	chr1_11050000_11100000	0.14525407614062427	0	ENSG00000226849.1	0.5822504430581047	0.8029350590920531	0.8423694469260132	0.8423694469260132	upstream	0.14525407614062427	0	FALSE	FALSE	FALSE	FALSE	neither
chr1	11099675	11102100	EXOSC10-AS1	-0.362104	+	chr1	11050000	11100000	chr1_11050000_11100000	0.14525407614062427	0	chr1	11050000	11100000	chr1_11050000_11100000	0.14525407614062427	0	ENSG00000230337.1	-2.51259	0.8906869559200815	0.8423694469260132	0.8423694469260132	upstream	0.14525407614062427	0	FALSE	FALSE	FALSE	FALSE	neither
chr1	11106535	11262551	MTOR	0.10431809290388384	-	chr1	11200000	11250000	chr1_11200000_11250000	1.2358696410797545	0	chr1	11200000	11250000	chr1_11200000_11250000	1.2358696410797545	0	ENSG00000198793.13	7.3092592423927485	0.8821027483136281	0.10485627283800245	0.10485627283800245	upstream	1.2358696410797545	0	FALSE	FALSE	FALSE	FALSE	neither
chr1	11189355	11195981	ANGPTL7	0.9330899700058746	+	chr1	11050000	11100000	chr1_11050000_11100000	0.14525407614062427	-89356	chr1	11200000	11250000	chr1_11200000_11250000	1.2358696410797545	4020	ENSG00000171819.5	0.13651282253921265	0.6999710474682123	0.8423694469260132	0.10485627283800245	downstream	1.2358696410797545	4020	FALSE	FALSE	FALSE	FALSE	neither
chr1	11273206	11296049	UBIAD1	0.2526895933443276	+	chr1	11250000	11300000	chr1_11250000_11300000	1.2766797081935433	0	chr1	11250000	11300000	chr1_11250000_11300000	1.2766797081935433	0	ENSG00000120942.13	5.108825193838779	0.5425000593501031	0.0930198	0.0930198	upstream	1.2766797081935433	0	FALSE	FALSE	FALSE	FALSE	neither
chr1	11311734	11319093	AL031291.1	0.2698534397508201	-	chr1	11650000	11700000	chr1_11650000_11700000	-0.561306	-330908	chr1	11250000	11300000	chr1_11250000_11300000	1.2766797081935433	11735	ENSG00000284646.1	-4.60965	0.9071611584893082	0.41674845164363983	0.0930198	downstream	1.2766797081935433	11735	FALSE	FALSE	FALSE	FALSE	neither
chr1	11479155	11537551	DISP3	-1.14803	+	chr1	11250000	11300000	chr1_11250000_11300000	1.2766797081935433	-179156	chr1	11650000	11700000	chr1_11650000_11700000	-0.561306	112450	ENSG00000204624.8	7.002517533763614	0.6349807533093424	0.0930198	0.41674845164363983	upstream	1.2766797081935433	-179156	FALSE	FALSE	FALSE	FALSE	neither
chr1	11500803	11502016	AL590989.1	-1.07233	-	chr1	11650000	11700000	chr1_11650000_11700000	-0.561306	-147985	chr1	11250000	11300000	chr1_11250000_11300000	1.2766797081935433	200804	ENSG00000285833.1	-2.49982	0.7560463969738053	0.41674845164363983	0.0930198	downstream	1.2766797081935433	200804	FALSE	FALSE	FALSE	FALSE	neither
chr1	11637018	11655785	FBXO2	0.7402705903532616	-	chr1	11650000	11700000	chr1_11650000_11700000	-0.561306	0	chr1	11650000	11700000	chr1_11650000_11700000	-0.561306	0	ENSG00000116661.11	2.1987	0.8795838053451261	0.41674845164363983	0.41674845164363983	upstream	-0.561306	0	FALSE	FALSE	FALSE	FALSE	neither
chr1	11654375	11663327	FBXO44	0.5282678857387868	+	chr1	11650000	11700000	chr1_11650000_11700000	-0.561306	0	chr1	11650000	11700000	chr1_11650000_11700000	-0.561306	0	ENSG00000132879.14	4.640034555046804	0.386903	0.41674845164363983	0.41674845164363983	upstream	-0.561306	0	FALSE	FALSE	FALSE	FALSE	neither
chr1	11664200	11674354	FBXO6	1.1031399717832608	+	chr1	11650000	11700000	chr1_11650000_11700000	-0.561306	0	chr1	11650000	11700000	chr1_11650000_11700000	-0.561306	0	ENSG00000116663.11	1.4516817151858503	0.24324005281781264	0.41674845164363983	0.41674845164363983	upstream	-0.561306	0	FALSE	FALSE	FALSE	FALSE	neither
chr1	11674480	11691650	MAD2L2	0.1359556574700953	-	chr1	11650000	11700000	chr1_11650000_11700000	-0.561306	0	chr1	11650000	11700000	chr1_11650000_11700000	-0.561306	0	ENSG00000116670.15	5.157245115368512	0.92381	0.41674845164363983	0.41674845164363983	upstream	-0.561306	0	FALSE	FALSE	FALSE	FALSE	neither
chr1	11691710	11725857	DRAXIN	-0.230899	+	chr1	11650000	11700000	chr1_11650000_11700000	-0.561306	0	chr1	11650000	11700000	chr1_11650000_11700000	-0.561306	0	ENSG00000162490.7	8.021726371009628	0.957399	0.41674845164363983	0.41674845164363983	upstream	-0.561306	0	FALSE	FALSE	FALSE	FALSE	neither
chr1	11736084	11754802	AGTRAP	-0.0475479	+	chr1	11750000	11800000	chr1_11750000_11800000	-0.0609903	0	chr1	11750000	11800000	chr1_11750000_11800000	-0.0609903	0	ENSG00000177674.16	2.263368829684304	0.9851548692567966	0.9454725975975976	0.9454725975975976	upstream	-0.0609903	0	FALSE	FALSE	FALSE	FALSE	neither
chr1	11761787	11789585	C1orf167	0.9614508856972716	+	chr1	11750000	11800000	chr1_11750000_11800000	-0.0609903	0	chr1	11750000	11800000	chr1_11750000_11800000	-0.0609903	0	ENSG00000215910.7	-2.96048	0.5279769984922619	0.9454725975975976	0.9454725975975976	upstream	-0.0609903	0	FALSE	FALSE	FALSE	FALSE	neither
chr1	11785723	11806455	MTHFR	0.12733049081711112	-	chr1	11750000	11800000	chr1_11750000_11800000	-0.0609903	0	chr1	11750000	11800000	chr1_11750000_11800000	-0.0609903	0	ENSG00000177000.13	5.910467490731868	0.8966534745795863	0.9454725975975976	0.9454725975975976	upstream	-0.0609903	0	FALSE	FALSE	FALSE	FALSE	neither
chr1	11806096	11848079	CLCN6	-0.242746	+	chr1	11800000	11850000	chr1_11800000_11850000	-0.43573	0	chr1	11800000	11850000	chr1_11800000_11850000	-0.43573	0	ENSG00000011021.23	6.133291608275314	0.5366335182173134	0.5236273569830616	0.5236273569830616	upstream	-0.43573	0	FALSE	FALSE	FALSE	FALSE	neither
chr1	11845709	11848345	NPPA	0.49492438742535727	-	chr1	11800000	11850000	chr1_11800000_11850000	-0.43573	0	chr1	11800000	11850000	chr1_11800000_11850000	-0.43573	0	ENSG00000175206.10	-2.25877	0.9474581960087078	0.5236273569830616	0.5236273569830616	upstream	-0.43573	0	FALSE	FALSE	FALSE	FALSE	neither
chr1	11907940	11914298	AL021155.4	0.12499645177853004	+	chr1	11800000	11850000	chr1_11800000_11850000	-0.43573	-57941	chr1	12100000	12150000	chr1_12100000_12150000	-0.0497909	185703	ENSG00000285646.2	1.8465929883325425	0.9748474606579848	0.5236273569830616	0.9598971560109898	upstream	-0.43573	-57941	FALSE	FALSE	FALSE	FALSE	neither
chr1	11909808	11909927	RNU5E-4P	-1.04561	-	chr1	12100000	12150000	chr1_12100000_12150000	-0.0497909	-190074	chr1	11800000	11850000	chr1_11800000_11850000	-0.43573	59809	ENSG00000201801.1	-2.80719	0.7390707930451221	0.9598971560109898	0.5236273569830616	downstream	-0.43573	59809	FALSE	FALSE	FALSE	FALSE	neither
chr1	11919591	11926428	KIAA2013	0.2638015804910001	-	chr1	12100000	12150000	chr1_12100000_12150000	-0.0497909	-173573	chr1	11800000	11850000	chr1_11800000_11850000	-0.43573	69592	ENSG00000116685.16	4.962885127245217	0.713907	0.9598971560109898	0.5236273569830616	downstream	-0.43573	69592	FALSE	FALSE	FALSE	FALSE	neither
chr1	11934205	11975538	PLOD1	-0.048342	+	chr1	11800000	11850000	chr1_11800000_11850000	-0.43573	-84206	chr1	12100000	12150000	chr1_12100000_12150000	-0.0497909	124463	ENSG00000083444.17	5.901977883828219	0.9564613953233732	0.5236273569830616	0.9598971560109898	upstream	-0.43573	-84206	FALSE	FALSE	FALSE	FALSE	neither
chr1	11979533	11980127	AL096840.3	-0.298271	-	chr1	12100000	12150000	chr1_12100000_12150000	-0.0497909	-119874	chr1	11800000	11850000	chr1_11800000_11850000	-0.43573	129534	ENSG00000287384.1	-2.95313	0.8906367177910661	0.9598971560109898	0.5236273569830616	downstream	-0.43573	129534	FALSE	FALSE	FALSE	FALSE	neither
chr1	11980181	12013514	MFN2	0.21317198969993445	+	chr1	11800000	11850000	chr1_11800000_11850000	-0.43573	-130182	chr1	12100000	12150000	chr1_12100000_12150000	-0.0497909	86487	ENSG00000116688.17	6.879543330818135	0.8169103430840211	0.5236273569830616	0.9598971560109898	upstream	-0.43573	-130182	FALSE	FALSE	FALSE	FALSE	neither
chr1	12019466	12032045	MIIP	-0.186691	+	chr1	11800000	11850000	chr1_11800000_11850000	-0.43573	-169467	chr1	12100000	12150000	chr1_12100000_12150000	-0.0497909	67956	ENSG00000116691.11	4.1232568841204245	0.8879758220503187	0.5236273569830616	0.9598971560109898	upstream	-0.43573	-169467	FALSE	FALSE	FALSE	FALSE	neither
chr1	12063303	12144207	TNFRSF8	-0.653713	+	chr1	12100000	12150000	chr1_12100000_12150000	-0.0497909	0	chr1	12100000	12150000	chr1_12100000_12150000	-0.0497909	0	ENSG00000120949.15	-2.88652	0.8772373435094164	0.9598971560109898	0.9598971560109898	upstream	-0.0497909	0	FALSE	FALSE	FALSE	FALSE	neither
chr1	12166991	12209228	TNFRSF1B	0.1917805233177172	+	chr1	12200000	12250000	chr1_12200000_12250000	0.2097694863511674	0	chr1	12200000	12250000	chr1_12200000_12250000	0.2097694863511674	0	ENSG00000028137.19	3.01959	0.9388580598020184	0.8079932567432566	0.8079932567432566	upstream	0.2097694863511674	0	FALSE	FALSE	FALSE	FALSE	neither
chr1	12230030	12512047	VPS13D	-0.0618298	+	chr1	12200000	12250000	chr1_12200000_12250000	0.2097694863511674	0	chr1	12200000	12250000	chr1_12200000_12250000	0.2097694863511674	0	ENSG00000048707.15	7.720793431659659	0.9521725179436688	0.8079932567432566	0.8079932567432566	upstream	0.2097694863511674	0	FALSE	FALSE	FALSE	FALSE	neither
chr1	12507246	12507397	SNORA59A	-0.861672	+	chr1	12250000	12300000	chr1_12250000_12300000	0.9999915365716996	-207247	chr1	12650000	12700000	chr1_12650000_12700000	0.0690381	142604	ENSG00000239149.1	-2.3339	0.7020349181458067	0.22046824368114065	0.9497747343212096	upstream	0.9999915365716996	-207247	FALSE	FALSE	FALSE	FALSE	neither
chr1	12567910	12618210	DHRS3	0.23153223202293385	-	chr1	12650000	12700000	chr1_12650000_12700000	0.0690381	-31791	chr1	12250000	12300000	chr1_12250000_12300000	0.9999915365716996	267911	ENSG00000162496.9	2.7787535570069046	0.9329646926085992	0.9497747343212096	0.22046824368114065	downstream	0.9999915365716996	267911	FALSE	FALSE	FALSE	FALSE	neither
chr1	12618900	12619244	AC254633.1	0.36259319300442394	-	chr1	12650000	12700000	chr1_12650000_12700000	0.0690381	-30757	chr1	12250000	12300000	chr1_12250000_12300000	0.9999915365716996	318901	ENSG00000272482.1	-2.91479	0.9334169237353864	0.9497747343212096	0.22046824368114065	downstream	0.9999915365716996	318901	FALSE	FALSE	FALSE	FALSE	neither
chr1	12746200	12763699	C1orf158	0.6550256357221258	+	chr1	12700000	12750000	chr1_12700000_12750000	-0.268008	0	chr1	12700000	12750000	chr1_12700000_12750000	-0.268008	0	ENSG00000157330.10	-4.59354	0.808066	0.7332981251650382	0.7332981251650382	upstream	-0.268008	0	FALSE	FALSE	FALSE	FALSE	neither
chr1	12774841	12777906	PRAMEF12	-0.182624	+	chr1	12750000	12800000	chr1_12750000_12800000	-0.579252	0	chr1	12750000	12800000	chr1_12750000_12800000	-0.579252	0	ENSG00000116726.4	-5.11474	0.8829597275148676	0.39134338461538465	0.39134338461538465	upstream	-0.579252	0	FALSE	FALSE	FALSE	FALSE	neither
chr1	12791397	12796628	PRAMEF1	-0.196531	+	chr1	12750000	12800000	chr1_12750000_12800000	-0.579252	0	chr1	12750000	12800000	chr1_12750000_12800000	-0.579252	0	ENSG00000116721.9	-5.08912	0.8682680617669807	0.39134338461538465	0.39134338461538465	upstream	-0.579252	0	FALSE	FALSE	FALSE	FALSE	neither
chr1	12857086	12861909	PRAMEF2	-0.0431249	+	chr1	12800000	12850000	chr1_12800000_12850000	-0.335181	-7087	chr1	12950000	13000000	chr1_12950000_13000000	0.6283414257756743	88092	ENSG00000120952.4	-5.08852	0.9751438971582912	0.6810498759988979	0.4650328128535867	downstream	0.6283414257756743	88092	FALSE	FALSE	FALSE	FALSE	neither
chr1	13281035	13285174	PRAMEF8	-0.371143	-	chr1	13250000	13300000	chr1_13250000_13300000	-1.7593	0	chr1	13250000	13300000	chr1_13250000_13300000	-1.7593	0	ENSG00000182330.10	-5.00986	0.7396612096528741	0.0176317	0.0176317	upstream	-1.7593	0	FALSE	TRUE	TRUE	TRUE	boundary
chr1	13341892	13347134	PRAMEF14	-0.144026	-	chr1	13300000	13350000	chr1_13300000_13350000	-1.54573	0	chr1	13300000	13350000	chr1_13300000_13350000	-1.54573	0	ENSG00000204481.8	-5.0369	0.9083048427658734	0.0393821	0.0393821	upstream	-1.54573	0	FALSE	TRUE	TRUE	TRUE	boundary
chr1	13369067	13371900	PRAMEF19	-0.0998708	-	chr1	13350000	13400000	chr1_13350000_13400000	-1.16018	0	chr1	13350000	13400000	chr1_13350000_13400000	-1.16018	0	ENSG00000204480.8	-4.39451	0.984244	0.15016823552974162	0.15016823552974162	upstream	-1.16018	0	FALSE	FALSE	FALSE	FALSE	neither
chr1	13410450	13421328	PRAMEF20	-0.226183	+	chr1	13400000	13450000	chr1_13400000_13450000	-0.918306	0	chr1	13400000	13450000	chr1_13400000_13450000	-0.918306	0	ENSG00000204478.9	-4.91712	0.8778009277926054	0.2537618032287542	0.2537618032287542	upstream	-0.918306	0	FALSE	FALSE	FALSE	FALSE	neither
chr1	13474973	13514003	LRRC38	0.2551642999588615	-	chr1	13450000	13500000	chr1_13450000_13500000	-0.169791	0	chr1	13450000	13500000	chr1_13450000_13500000	-0.169791	0	ENSG00000162494.6	2.4556226800094665	0.9830914724524176	0.8400780678214199	0.8400780678214199	upstream	-0.169791	0	FALSE	FALSE	FALSE	FALSE	neither
chr1	13513220	13516270	AL354712.1	-0.646561	+	chr1	13450000	13500000	chr1_13450000_13500000	-0.169791	-13221	chr1	13950000	14000000	chr1_13950000_14000000	0.4909988329452633	433731	ENSG00000259961.1	-2.43695	0.953179	0.8400780678214199	0.5592907180385289	downstream	0.4909988329452633	433731	FALSE	FALSE	FALSE	FALSE	neither
chr1	13583465	13617957	PDPN	-0.311865	+	chr1	13450000	13500000	chr1_13450000_13500000	-0.169791	-83466	chr1	13950000	14000000	chr1_13950000_14000000	0.4909988329452633	332044	ENSG00000162493.16	3.3843932153823473	0.9079179937310762	0.8400780678214199	0.5592907180385289	downstream	0.4909988329452633	332044	FALSE	FALSE	FALSE	FALSE	neither
chr1	13700198	13825079	PRDM2	-0.365526	+	chr1	13450000	13500000	chr1_13450000_13500000	-0.169791	-200199	chr1	13950000	14000000	chr1_13950000_14000000	0.4909988329452633	124922	ENSG00000116731.22	7.30881	0.6426752756442898	0.8400780678214199	0.5592907180385289	downstream	0.4909988329452633	124922	FALSE	FALSE	FALSE	FALSE	neither
chr1	13892792	15118043	KAZN	0.17743115012850863	+	chr1	13950000	14000000	chr1_13950000_14000000	0.4909988329452633	0	chr1	13950000	14000000	chr1_13950000_14000000	0.4909988329452633	0	ENSG00000189337.17	2.7561782244937665	0.9472013777634904	0.5592907180385289	0.5592907180385289	upstream	0.4909988329452633	0	FALSE	FALSE	FALSE	FALSE	neither
chr1	15111815	15153618	TMEM51-AS1	0.939601	-	chr1	15100000	15150000	chr1_15100000_15150000	1.1982966773201738	0	chr1	15100000	15150000	chr1_15100000_15150000	1.1982966773201738	0	ENSG00000175147.13	-0.149034	0.796453	0.0977817	0.0977817	upstream	1.1982966773201738	0	FALSE	FALSE	FALSE	FALSE	neither
chr1	15152532	15220478	TMEM51	0.5223764026509335	+	chr1	15100000	15150000	chr1_15100000_15150000	1.1982966773201738	-2533	chr1	15250000	15300000	chr1_15250000_15300000	-0.929185	29523	ENSG00000171729.14	1.1052325922618005	0.7660339250585038	0.0977817	0.3231706819109841	upstream	1.1982966773201738	-2533	FALSE	FALSE	FALSE	FALSE	neither
chr1	15226373	15227549	ZBTB2P1	-0.0736767	+	chr1	15100000	15150000	chr1_15100000_15150000	1.1982966773201738	-76374	chr1	15250000	15300000	chr1_15250000_15300000	-0.929185	22452	ENSG00000278480.1	-4.8361	0.9808898209581411	0.0977817	0.3231706819109841	upstream	1.1982966773201738	-76374	FALSE	FALSE	FALSE	FALSE	neither
chr1	15247272	15400283	FHAD1	-0.343788	+	chr1	15250000	15300000	chr1_15250000_15300000	-0.929185	0	chr1	15250000	15300000	chr1_15250000_15300000	-0.929185	0	ENSG00000142621.19	-0.704661	0.9042218191146302	0.3231706819109841	0.3231706819109841	upstream	-0.929185	0	FALSE	FALSE	FALSE	FALSE	neither
chr1	15326680	15343876	FHAD1-AS1	-0.031607	-	chr1	15300000	15350000	chr1_15300000_15350000	-1.38907	0	chr1	15300000	15350000	chr1_15300000_15350000	-1.38907	0	ENSG00000233485.1	-4.77777	0.9930312622366668	0.10485627283800245	0.10485627283800245	upstream	-1.38907	0	FALSE	FALSE	FALSE	FALSE	neither
chr1	15402979	15409433	AL031283.1	0.11706091119364136	-	chr1	15450000	15500000	chr1_15450000_15500000	-2.23107	-40568	chr1	15300000	15350000	chr1_15300000_15350000	-1.38907	52980	ENSG00000228140.2	-2.36879	0.9785228690004146	4.904063829787234e-4	0.10485627283800245	upstream	-2.23107	-40568	FALSE	TRUE	FALSE	TRUE	boundary
chr1	15409888	15430339	EFHD2	0.10391496783936915	+	chr1	15300000	15350000	chr1_15300000_15350000	-1.38907	-59889	chr1	15450000	15500000	chr1_15450000_15500000	-2.23107	19662	ENSG00000142634.13	3.338616101701807	0.9424600566903428	0.10485627283800245	4.904063829787234e-4	downstream	-2.23107	19662	FALSE	FALSE	TRUE	TRUE	boundary
chr1	15490832	15526534	CASP9	-0.0430311	-	chr1	15450000	15500000	chr1_15450000_15500000	-2.23107	0	chr1	15450000	15500000	chr1_15450000_15500000	-2.23107	0	ENSG00000132906.18	4.060859911769761	0.9690216327527172	4.904063829787234e-4	4.904063829787234e-4	upstream	-2.23107	0	FALSE	TRUE	TRUE	TRUE	boundary
chr1	15526813	15592379	DNAJC16	-0.0664091	+	chr1	15500000	15550000	chr1_15500000_15550000	-1.63865	0	chr1	15500000	15550000	chr1_15500000_15550000	-1.63865	0	ENSG00000116138.13	5.714620340462601	0.940812	0.0176317	0.0176317	upstream	-1.63865	0	FALSE	TRUE	TRUE	TRUE	boundary
chr1	15542165	15542304	SCARNA21B	-1.49865	+	chr1	15500000	15550000	chr1_15500000_15550000	-1.63865	0	chr1	15500000	15550000	chr1_15500000_15550000	-1.63865	0	ENSG00000251866.1	-2.59844	0.10806782885087536	0.0176317	0.0176317	upstream	-1.63865	0	FALSE	TRUE	TRUE	TRUE	boundary
chr1	15571699	15585051	AGMAT	-0.168041	-	chr1	15550000	15600000	chr1_15550000_15600000	-0.682217	0	chr1	15550000	15600000	chr1_15550000_15600000	-0.682217	0	ENSG00000116771.6	-0.227654	0.9382045009614556	0.1342554791577138	0.1342554791577138	upstream	-0.682217	0	FALSE	FALSE	FALSE	FALSE	neither
chr1	15586136	15603626	AL121992.1	-0.165511	-	chr1	15550000	15600000	chr1_15550000_15600000	-0.682217	0	chr1	15550000	15600000	chr1_15550000_15600000	-0.682217	0	ENSG00000237301.1	-0.293467	0.9454665355129463	0.1342554791577138	0.1342554791577138	upstream	-0.682217	0	FALSE	FALSE	FALSE	FALSE	neither
chr1	15604597	15605043	CHCHD2P6	0.18158031333392577	+	chr1	15550000	15600000	chr1_15550000_15600000	-0.682217	-4598	chr1	15750000	15800000	chr1_15750000_15800000	0.910522	144958	ENSG00000235084.3	-2.16138	0.9329859077898772	0.1342554791577138	0.15897826508829807	upstream	-0.682217	-4598	FALSE	FALSE	FALSE	FALSE	neither
chr1	15617458	15669044	DDI2	0.00798133	+	chr1	15550000	15600000	chr1_15550000_15600000	-0.682217	-17459	chr1	15750000	15800000	chr1_15750000_15800000	0.910522	80957	ENSG00000197312.12	6.00423	0.9932733987639326	0.1342554791577138	0.15897826508829807	upstream	-0.682217	-17459	FALSE	FALSE	FALSE	FALSE	neither
chr1	15684320	15734769	PLEKHM2	0.2814565990810358	+	chr1	15550000	15600000	chr1_15550000_15600000	-0.682217	-84321	chr1	15750000	15800000	chr1_15750000_15800000	0.910522	15232	ENSG00000116786.13	6.157210723710221	0.5239836086975747	0.1342554791577138	0.15897826508829807	upstream	-0.682217	-84321	FALSE	FALSE	FALSE	FALSE	neither
chr1	15736258	15741392	SLC25A34	-0.0961399	+	chr1	15550000	15600000	chr1_15550000_15600000	-0.682217	-136259	chr1	15750000	15800000	chr1_15750000_15800000	0.910522	8609	ENSG00000162461.8	1.7779071655675822	0.9697311859250686	0.1342554791577138	0.15897826508829807	upstream	-0.682217	-136259	FALSE	FALSE	FALSE	FALSE	neither
chr1	15740051	15749896	SLC25A34-AS1	-0.00405045	-	chr1	15750000	15800000	chr1_15750000_15800000	0.910522	-105	chr1	15550000	15600000	chr1_15550000_15600000	-0.682217	140052	ENSG00000224459.1	-4.23788	0.9992822157466968	0.15897826508829807	0.1342554791577138	downstream	-0.682217	140052	FALSE	FALSE	FALSE	FALSE	neither
chr1	15756607	15786594	FBLIM1	-0.562771	+	chr1	15750000	15800000	chr1_15750000_15800000	0.910522	0	chr1	15750000	15800000	chr1_15750000_15800000	0.910522	0	ENSG00000162458.13	2.7707270068243504	0.858114	0.15897826508829807	0.15897826508829807	upstream	0.910522	0	FALSE	FALSE	FALSE	FALSE	neither
chr1	15792796	15793285	RPL12P14	0.715317	+	chr1	15750000	15800000	chr1_15750000_15800000	0.910522	0	chr1	15750000	15800000	chr1_15750000_15800000	0.910522	0	ENSG00000224321.1	-2.86526	0.6938793207298249	0.15897826508829807	0.15897826508829807	upstream	0.910522	0	FALSE	FALSE	FALSE	FALSE	neither
chr1	15807169	15809348	UQCRHL	0.12697463753467653	-	chr1	15800000	15850000	chr1_15800000_15850000	1.0793523846165924	0	chr1	15800000	15850000	chr1_15800000_15850000	1.0793523846165924	0	ENSG00000233954.6	1.6141491521842035	0.9397064313880812	0.18977220956719815	0.18977220956719815	upstream	1.0793523846165924	0	FALSE	FALSE	FALSE	FALSE	neither
chr1	15828232	15828669	AL450998.1	-0.447188	+	chr1	15800000	15850000	chr1_15800000_15850000	1.0793523846165924	0	chr1	15800000	15850000	chr1_15800000_15850000	1.0793523846165924	0	ENSG00000178715.8	-4.11823	0.9415399434923452	0.18977220956719815	0.18977220956719815	upstream	1.0793523846165924	0	FALSE	FALSE	FALSE	FALSE	neither
chr1	15834474	15848147	AL450998.2	0.0972696	-	chr1	15800000	15850000	chr1_15800000_15850000	1.0793523846165924	0	chr1	15800000	15850000	chr1_15800000_15850000	1.0793523846165924	0	ENSG00000179743.4	2.814255463190285	0.8894102615662867	0.18977220956719815	0.18977220956719815	upstream	1.0793523846165924	0	FALSE	FALSE	FALSE	FALSE	neither
chr1	15836095	15940456	SPEN	-0.225783	+	chr1	15800000	15850000	chr1_15800000_15850000	1.0793523846165924	0	chr1	15800000	15850000	chr1_15800000_15850000	1.0793523846165924	0	ENSG00000065526.12	8.864388964785325	0.7156370383403372	0.18977220956719815	0.18977220956719815	upstream	1.0793523846165924	0	FALSE	FALSE	FALSE	FALSE	neither
chr1	15941869	15976132	ZBTB17	0.00937856	-	chr1	16400000	16450000	chr1_16400000_16450000	0.2862357108212761	-423869	chr1	15800000	15850000	chr1_15800000_15850000	1.0793523846165924	91870	ENSG00000116809.11	5.021203507510506	0.9921726438994848	0.7642900146211404	0.18977220956719815	downstream	1.0793523846165924	91870	FALSE	FALSE	FALSE	FALSE	neither
chr1	16004236	16008807	SRARP	0.439104	+	chr1	15800000	15850000	chr1_15800000_15850000	1.0793523846165924	-154237	chr1	16400000	16450000	chr1_16400000_16450000	0.2862357108212761	391194	ENSG00000183888.4	0.4915439554107146	0.8599763254906875	0.18977220956719815	0.7642900146211404	upstream	1.0793523846165924	-154237	FALSE	FALSE	FALSE	FALSE	neither
chr1	16014028	16019594	HSPB7	0.3943725340391977	-	chr1	16400000	16450000	chr1_16400000_16450000	0.2862357108212761	-380407	chr1	15800000	15850000	chr1_15800000_15850000	1.0793523846165924	164029	ENSG00000173641.17	-0.631919	0.8945003014414299	0.7642900146211404	0.18977220956719815	downstream	1.0793523846165924	164029	FALSE	FALSE	FALSE	FALSE	neither
chr1	16018875	16034050	CLCNKA	1.7985442221037584	+	chr1	15800000	15850000	chr1_15800000_15850000	1.0793523846165924	-168876	chr1	16400000	16450000	chr1_16400000_16450000	0.2862357108212761	365951	ENSG00000186510.12	-2.19414	0.3792043542800555	0.18977220956719815	0.7642900146211404	upstream	1.0793523846165924	-168876	FALSE	FALSE	FALSE	FALSE	neither
chr1	16035178	16040029	AL355994.2	0.11928317344306638	-	chr1	16400000	16450000	chr1_16400000_16450000	0.2862357108212761	-359972	chr1	15800000	15850000	chr1_15800000_15850000	1.0793523846165924	185179	ENSG00000232456.1	-3.46857	0.9851548692567966	0.7642900146211404	0.18977220956719815	downstream	1.0793523846165924	185179	FALSE	FALSE	FALSE	FALSE	neither
chr1	16043736	16057308	CLCNKB	1.3708025056149211	+	chr1	15800000	15850000	chr1_15800000_15850000	1.0793523846165924	-193737	chr1	16400000	16450000	chr1_16400000_16450000	0.2862357108212761	342693	ENSG00000184908.18	-2.13255	0.7400136384237609	0.18977220956719815	0.7642900146211404	upstream	1.0793523846165924	-193737	FALSE	FALSE	FALSE	FALSE	neither
chr1	16057769	16073651	FAM131C	0.2758744855960006	-	chr1	16400000	16450000	chr1_16400000_16450000	0.2862357108212761	-326350	chr1	15800000	15850000	chr1_15800000_15850000	1.0793523846165924	207770	ENSG00000185519.9	-0.302379	0.9712724980074084	0.7642900146211404	0.18977220956719815	downstream	1.0793523846165924	207770	FALSE	FALSE	FALSE	FALSE	neither
chr1	16124337	16156069	EPHA2	2.4298452925895972	-	chr1	16400000	16450000	chr1_16400000_16450000	0.2862357108212761	-243932	chr1	15800000	15850000	chr1_15800000_15850000	1.0793523846165924	274338	ENSG00000142627.13	3.608296602334902	0.2488994092755036	0.7642900146211404	0.18977220956719815	downstream	1.0793523846165924	274338	FALSE	FALSE	FALSE	FALSE	neither
chr1	16155211	16157329	AL451042.2	0.9948704738525612	+	chr1	15800000	15850000	chr1_15800000_15850000	1.0793523846165924	-305212	chr1	16400000	16450000	chr1_16400000_16450000	0.2862357108212761	242672	ENSG00000227959.1	-3.62437	0.8097544311667318	0.18977220956719815	0.7642900146211404	upstream	1.0793523846165924	-305212	FALSE	FALSE	FALSE	FALSE	neither
chr1	16159266	16161883	AL451042.1	1.0055329502024914	+	chr1	15800000	15850000	chr1_15800000_15850000	1.0793523846165924	-309267	chr1	16400000	16450000	chr1_16400000_16450000	0.2862357108212761	238118	ENSG00000224621.1	-3.98114	0.7602494152709514	0.18977220956719815	0.7642900146211404	upstream	1.0793523846165924	-309267	FALSE	FALSE	FALSE	FALSE	neither
chr1	16197854	16212652	ARHGEF19	0.752761	-	chr1	16400000	16450000	chr1_16400000_16450000	0.2862357108212761	-187349	chr1	15800000	15850000	chr1_15800000_15850000	1.0793523846165924	347855	ENSG00000142632.17	2.3978534753590948	0.810081	0.7642900146211404	0.18977220956719815	downstream	1.0793523846165924	347855	FALSE	FALSE	FALSE	FALSE	neither
chr1	16215909	16228027	ANO7L1	0.8943301419898948	-	chr1	16400000	16450000	chr1_16400000_16450000	0.2862357108212761	-171974	chr1	15800000	15850000	chr1_15800000_15850000	1.0793523846165924	365910	ENSG00000237276.8	-0.388734	0.6783840646634831	0.7642900146211404	0.18977220956719815	downstream	1.0793523846165924	365910	FALSE	FALSE	FALSE	FALSE	neither
chr1	16228674	16231335	AL109627.1	0.9306196835052308	-	chr1	16400000	16450000	chr1_16400000_16450000	0.2862357108212761	-168666	chr1	15800000	15850000	chr1_15800000_15850000	1.0793523846165924	378675	ENSG00000288398.1	2.436312792536535	0.4944040333268578	0.7642900146211404	0.18977220956719815	downstream	1.0793523846165924	378675	FALSE	FALSE	FALSE	FALSE	neither
chr1	16231692	16237183	CPLANE2	0.6570056909738011	-	chr1	16400000	16450000	chr1_16400000_16450000	0.2862357108212761	-162818	chr1	15800000	15850000	chr1_15800000_15850000	1.0793523846165924	381693	ENSG00000132881.12	1.57462	0.5868798478408609	0.7642900146211404	0.18977220956719815	downstream	1.0793523846165924	381693	FALSE	FALSE	FALSE	FALSE	neither
chr1	16241213	16241398	MT1XP1	0.96152	-	chr1	16400000	16450000	chr1_16400000_16450000	0.2862357108212761	-158603	chr1	15800000	15850000	chr1_15800000_15850000	1.0793523846165924	391214	ENSG00000233929.1	-2.86617	0.7334187044282618	0.7642900146211404	0.18977220956719815	downstream	1.0793523846165924	391214	FALSE	FALSE	FALSE	FALSE	neither
chr1	16246840	16352480	FBXO42	-0.0665304	-	chr1	16400000	16450000	chr1_16400000_16450000	0.2862357108212761	-47521	chr1	15800000	15850000	chr1_15800000_15850000	1.0793523846165924	396841	ENSG00000037637.11	6.399559105078557	0.8929848105071718	0.7642900146211404	0.18977220956719815	downstream	1.0793523846165924	396841	FALSE	FALSE	FALSE	FALSE	neither
chr1	16352575	16398145	SZRD1	0.22325646664354348	+	chr1	15800000	15850000	chr1_15800000_15850000	1.0793523846165924	-502576	chr1	16400000	16450000	chr1_16400000_16450000	0.2862357108212761	1856	ENSG00000055070.17	6.413566117110548	0.8979975602323171	0.18977220956719815	0.7642900146211404	upstream	1.0793523846165924	-502576	FALSE	FALSE	FALSE	FALSE	neither
chr1	16387117	16437424	SPATA21	1.1732710528436563	-	chr1	16400000	16450000	chr1_16400000_16450000	0.2862357108212761	0	chr1	16400000	16450000	chr1_16400000_16450000	0.2862357108212761	0	ENSG00000187144.11	-1.78931	0.6096235514286564	0.7642900146211404	0.7642900146211404	upstream	0.2862357108212761	0	FALSE	FALSE	FALSE	FALSE	neither
chr1	16440721	16460078	NECAP2	0.0272029	+	chr1	16400000	16450000	chr1_16400000_16450000	0.2862357108212761	0	chr1	16400000	16450000	chr1_16400000_16450000	0.2862357108212761	0	ENSG00000157191.20	4.483462104781377	0.9652666802505367	0.7642900146211404	0.7642900146211404	upstream	0.2862357108212761	0	FALSE	FALSE	FALSE	FALSE	neither
chr1	16460948	16468481	LINC01772	0.0032704	+	chr1	16450000	16500000	chr1_16450000_16500000	1.34738	0	chr1	16450000	16500000	chr1_16450000_16500000	1.34738	0	ENSG00000226029.1	1.6600245010317696	0.9983109053580635	0.0880888	0.0880888	upstream	1.34738	0	FALSE	FALSE	FALSE	FALSE	neither
chr1	16467436	16499257	CROCCP3	-0.204505	-	chr1	16450000	16500000	chr1_16450000_16500000	1.34738	0	chr1	16450000	16500000	chr1_16450000_16500000	1.34738	0	ENSG00000080947.15	5.09977	0.8644947896107634	0.0880888	0.0880888	upstream	1.34738	0	FALSE	FALSE	FALSE	FALSE	neither
chr1	16514122	16514285	RNU1-1	-0.251581	-	chr1	16500000	16550000	chr1_16500000_16550000	1.7167530373641036	0	chr1	16500000	16550000	chr1_16500000_16550000	1.7167530373641036	0	ENSG00000206652.1	-1.10749	0.8966534745795863	0.0227997	0.0227997	upstream	1.7167530373641036	0	FALSE	TRUE	TRUE	TRUE	boundary
chr1	16514645	16515754	AL137802.2	-0.272709	+	chr1	16500000	16550000	chr1_16500000_16550000	1.7167530373641036	0	chr1	16500000	16550000	chr1_16500000_16550000	1.7167530373641036	0	ENSG00000261135.1	-2.67019	0.9430717564278598	0.0227997	0.0227997	upstream	1.7167530373641036	0	FALSE	TRUE	TRUE	TRUE	boundary
chr1	16515034	16521788	AL137802.3	-0.567547	+	chr1	16500000	16550000	chr1_16500000_16550000	1.7167530373641036	0	chr1	16500000	16550000	chr1_16500000_16550000	1.7167530373641036	0	ENSG00000285853.1	-3.09126	0.7114851250748331	0.0227997	0.0227997	upstream	1.7167530373641036	0	FALSE	TRUE	TRUE	TRUE	boundary
chr1	16533886	16536172	LINC01783	1.6044462455904376	-	chr1	16500000	16550000	chr1_16500000_16550000	1.7167530373641036	0	chr1	16500000	16550000	chr1_16500000_16550000	1.7167530373641036	0	ENSG00000233421.4	-0.482479	0.62747874523591185	0.0227997	0.0227997	upstream	1.7167530373641036	0	FALSE	TRUE	TRUE	TRUE	boundary
chr1	16562319	16613562	NBPF1	-0.306457	-	chr1	16550000	16600000	chr1_16550000_16600000	1.381088172445463	0	chr1	16550000	16600000	chr1_16550000_16600000	1.381088172445463	0	ENSG00000219481.10	6.750900545267933	0.7818732319382949	0.0495362	0.0495362	upstream	1.381088172445463	0	FALSE	TRUE	TRUE	TRUE	boundary
chr1	16618253	16657232	CROCCP2	-0.177659	-	chr1	16800000	16850000	chr1_16800000_16850000	-0.111396	-142769	chr1	16550000	16600000	chr1_16550000_16600000	1.381088172445463	18254	ENSG00000215908.10	5.252536266068301	0.8479753959951141	0.8956321973233738	0.0495362	downstream	1.381088172445463	18254	FALSE	FALSE	TRUE	TRUE	boundary
chr1	16645622	16650289	MST1P2	1.0122115109692944	+	chr1	16550000	16600000	chr1_16550000_16600000	1.381088172445463	-45623	chr1	16800000	16850000	chr1_16800000_16850000	-0.111396	149712	ENSG00000186301.8	0.5583813512801307	0.41588818604479233	0.0495362	0.8956321973233738	upstream	1.381088172445463	-45623	FALSE	TRUE	FALSE	TRUE	boundary
chr1	16681097	16688749	AL021920.2	0.5277786770178508	-	chr1	16800000	16850000	chr1_16800000_16850000	-0.111396	-111252	chr1	16550000	16600000	chr1_16550000_16600000	1.381088172445463	81098	ENSG00000280114.1	-2.97494	0.8797977072856593	0.8956321973233738	0.0495362	downstream	1.381088172445463	81098	FALSE	FALSE	TRUE	TRUE	boundary
chr1	16685621	16686055	EIF1AXP1	0.1647885857971274	-	chr1	16800000	16850000	chr1_16800000_16850000	-0.111396	-113946	chr1	16550000	16600000	chr1_16550000_16600000	1.381088172445463	85622	ENSG00000236698.1	-1.87142	0.9547982903619964	0.8956321973233738	0.0495362	downstream	1.381088172445463	85622	FALSE	FALSE	TRUE	TRUE	boundary
chr1	16687339	16720157	ESPNP	0.3921332768318717	-	chr1	16800000	16850000	chr1_16800000_16850000	-0.111396	-79844	chr1	16550000	16600000	chr1_16550000_16600000	1.381088172445463	87340	ENSG00000268869.6	-1.40828	0.9450095310475956	0.8956321973233738	0.0495362	downstream	1.381088172445463	87340	FALSE	FALSE	TRUE	TRUE	boundary
chr1	16740273	16972964	CROCC	0.3875504209007419	+	chr1	16800000	16850000	chr1_16800000_16850000	-0.111396	0	chr1	16800000	16850000	chr1_16800000_16850000	-0.111396	0	ENSG00000058453.17	5.83889	0.7860953636548078	0.8956321973233738	0.8956321973233738	upstream	-0.111396	0	FALSE	FALSE	FALSE	FALSE	neither
chr1	16740516	16740679	RNU1-4	0.3800723026096513	+	chr1	16550000	16600000	chr1_16550000_16600000	1.381088172445463	-140517	chr1	16800000	16850000	chr1_16800000_16850000	-0.111396	59322	ENSG00000207389.1	-0.595412	0.8705531035403488	0.0495362	0.8956321973233738	upstream	1.381088172445463	-140517	FALSE	TRUE	FALSE	TRUE	boundary
chr1	16754910	16770237	MST1L	0.3722388823010122	-	chr1	16800000	16850000	chr1_16800000_16850000	-0.111396	-29764	chr1	16550000	16600000	chr1_16550000_16600000	1.381088172445463	154911	ENSG00000186715.11	-1.19696	0.8556710116631473	0.8956321973233738	0.0495362	downstream	1.381088172445463	154911	FALSE	FALSE	TRUE	TRUE	boundary
chr1	16870945	16883659	BX284668.2	1.0728661497225098	+	chr1	16800000	16850000	chr1_16800000_16850000	-0.111396	-20946	chr1	16900000	16950000	chr1_16900000_16950000	0.0894476	16342	ENSG00000228549.4	0.0245541	0.7619711031365257	0.8956321973233738	0.9297472828152316	upstream	-0.111396	-20946	FALSE	FALSE	FALSE	FALSE	neither
chr1	16887577	16889706	BX284668.5	0.8966189584706487	-	chr1	16900000	16950000	chr1_16900000_16950000	0.0894476	-10295	chr1	16800000	16850000	chr1_16800000_16850000	-0.111396	37578	ENSG00000238142.2	0.6003426745713685	0.8413974940074935	0.9297472828152316	0.8956321973233738	downstream	-0.111396	37578	FALSE	FALSE	FALSE	FALSE	neither
chr1	16895980	16896143	RNU1-2	0.22913905094193063	+	chr1	16800000	16850000	chr1_16800000_16850000	-0.111396	-45981	chr1	16900000	16950000	chr1_16900000_16950000	0.0894476	3858	ENSG00000207005.1	-1.44773	0.9523799556649508	0.8956321973233738	0.9297472828152316	upstream	-0.111396	-45981	FALSE	FALSE	FALSE	FALSE	neither
chr1	16904339	16904776	BX284668.6	0.28119873193372524	-	chr1	16900000	16950000	chr1_16900000_16950000	0.0894476	0	chr1	16900000	16950000	chr1_16900000_16950000	0.0894476	0	ENSG00000272426.1	-1.17615	0.8708140521681015	0.9297472828152316	0.9297472828152316	upstream	0.0894476	0	FALSE	FALSE	FALSE	FALSE	neither
chr1	16974502	16980632	MFAP2	-0.699996	-	chr1	16950000	17000000	chr1_16950000_17000000	0.6643750133634088	0	chr1	16950000	17000000	chr1_16950000_17000000	0.6643750133634088	0	ENSG00000117122.14	4.228232158136229	0.6494833666120094	0.4824605905861456	0.4824605905861456	upstream	0.6643750133634088	0	FALSE	FALSE	FALSE	FALSE	neither
chr1	16976302	16977792	AL049569.2	-0.673951	+	chr1	16950000	17000000	chr1_16950000_17000000	0.6643750133634088	0	chr1	16950000	17000000	chr1_16950000_17000000	0.6643750133634088	0	ENSG00000286898.1	-2.32592	0.7088070807533629	0.4824605905861456	0.4824605905861456	upstream	0.6643750133634088	0	FALSE	FALSE	FALSE	FALSE	neither
chr1	16978926	17005091	AL049569.1	0.6223414186445768	+	chr1	16950000	17000000	chr1_16950000_17000000	0.6643750133634088	0	chr1	16950000	17000000	chr1_16950000_17000000	0.6643750133634088	0	ENSG00000226526.1	-2.56888	0.8377935482811881	0.4824605905861456	0.4824605905861456	upstream	0.6643750133634088	0	FALSE	FALSE	FALSE	FALSE	neither
chr1	16985958	17011928	ATP13A2	0.00877085	-	chr1	16950000	17000000	chr1_16950000_17000000	0.6643750133634088	0	chr1	16950000	17000000	chr1_16950000_17000000	0.6643750133634088	0	ENSG00000159363.18	6.197088577888087	0.9955644321020284	0.4824605905861456	0.4824605905861456	upstream	0.6643750133634088	0	FALSE	FALSE	FALSE	FALSE	neither
chr1	17018722	17054032	SDHB	0.2585888023807934	-	chr1	17050000	17100000	chr1_17050000_17100000	0.3544653039211696	0	chr1	17050000	17100000	chr1_17050000_17100000	0.3544653039211696	0	ENSG00000117118.10	4.714778102803867	0.667871	0.6241658593295873	0.6241658593295873	upstream	0.3544653039211696	0	FALSE	FALSE	FALSE	FALSE	neither
chr1	17066761	17119451	PADI2	1.4579410031997169	-	chr1	17050000	17100000	chr1_17050000_17100000	0.3544653039211696	0	chr1	17050000	17100000	chr1_17050000_17100000	0.3544653039211696	0	ENSG00000117115.13	2.9273536537155938	0.641815	0.6241658593295873	0.6241658593295873	upstream	0.3544653039211696	0	FALSE	FALSE	FALSE	FALSE	neither
chr1	17205128	17246007	PADI1	0.7102011446838814	+	chr1	17050000	17100000	chr1_17050000_17100000	0.3544653039211696	-105129	chr1	17400000	17450000	chr1_17400000_17450000	1.315	153994	ENSG00000142623.11	-4.63089	0.7811746366156439	0.6241658593295873	0.200719	downstream	1.315	153994	FALSE	FALSE	FALSE	FALSE	neither
chr1	17249098	17284233	PADI3	-1.3269	+	chr1	17050000	17100000	chr1_17050000_17100000	0.3544653039211696	-149099	chr1	17400000	17450000	chr1_17400000_17450000	1.315	115768	ENSG00000142619.4	-4.38736	0.6150381419108858	0.6241658593295873	0.200719	downstream	1.315	115768	FALSE	FALSE	FALSE	FALSE	neither
chr1	17308195	17364004	PADI4	0.4016514773708382	+	chr1	17050000	17100000	chr1_17050000_17100000	0.3544653039211696	-208196	chr1	17400000	17450000	chr1_17400000_17450000	1.315	35997	ENSG00000159339.13	-3.88567	0.9275318265554195	0.6241658593295873	0.200719	downstream	1.315	35997	FALSE	FALSE	FALSE	FALSE	neither
chr1	17406760	17439677	RCC2	-0.163711	-	chr1	17400000	17450000	chr1_17400000_17450000	1.315	0	chr1	17400000	17450000	chr1_17400000_17450000	1.315	0	ENSG00000179051.14	7.501923533644544	0.8852280675448885	0.200719	0.200719	upstream	1.315	0	FALSE	FALSE	FALSE	FALSE	neither
chr1	17539698	17697874	ARHGEF10L	0.0373922	+	chr1	17600000	17650000	chr1_17600000_17650000	0.29110852797284514	0	chr1	17600000	17650000	chr1_17600000_17650000	0.29110852797284514	0	ENSG00000074964.17	5.772889850234644	0.9670318207735756	0.777947	0.777947	upstream	0.29110852797284514	0	FALSE	FALSE	FALSE	FALSE	neither
chr1	17755333	17827063	ACTL8	-0.150344	+	chr1	17650000	17700000	chr1_17650000_17700000	0.4090177340594962	-55334	chr1	17900000	17950000	chr1_17900000_17950000	-0.830821	72938	ENSG00000117148.8	-4.85264	0.957399	0.6636642970723038	0.2249574911774142	downstream	-0.830821	72938	FALSE	FALSE	FALSE	FALSE	neither
chr1	18015712	18045612	AL357509.1	0.372764	+	chr1	17900000	17950000	chr1_17900000_17950000	-0.830821	-65713	chr1	18100000	18150000	chr1_18100000_18150000	-0.608517	54389	ENSG00000284653.1	-3.89812	0.9424045365939884	0.2249574911774142	0.10004099378881988	downstream	-0.608517	54389	FALSE	FALSE	FALSE	FALSE	neither
chr1	18065657	18074412	LINC01654	0.5983857493294336	+	chr1	17900000	17950000	chr1_17900000_17950000	-0.830821	-115658	chr1	18100000	18150000	chr1_18100000_18150000	-0.608517	25589	ENSG00000261781.1	-4.33571	0.8800974242874826	0.2249574911774142	0.10004099378881988	downstream	-0.608517	25589	FALSE	FALSE	FALSE	FALSE	neither
chr1	18107798	18378483	IGSF21	0.8138637375934294	+	chr1	18100000	18150000	chr1_18100000_18150000	-0.608517	0	chr1	18100000	18150000	chr1_18100000_18150000	-0.608517	0	ENSG00000117154.12	6.734274518551496	0.8622362440743544	0.10004099378881988	0.10004099378881988	upstream	-0.608517	0	FALSE	FALSE	FALSE	FALSE	neither
chr1	18109389	18115861	AL365209.1	0.41465384876332223	+	chr1	18100000	18150000	chr1_18100000_18150000	-0.608517	0	chr1	18100000	18150000	chr1_18100000_18150000	-0.608517	0	ENSG00000280222.1	4.556609646901594	0.9314283063426076	0.10004099378881988	0.10004099378881988	upstream	-0.608517	0	FALSE	FALSE	FALSE	FALSE	neither
chr1	18385829	18388514	AL591896.1	0.1098463194153232	+	chr1	18150000	18200000	chr1_18150000_18200000	0.21524450154632552	-185830	chr1	18400000	18450000	chr1_18400000_18450000	-0.0022876	11487	ENSG00000225387.1	-2.11522	0.9861927127116196	0.6399659831353008	0.9982941515828948	upstream	0.21524450154632552	-185830	FALSE	FALSE	FALSE	FALSE	neither
chr1	18480982	18486126	KLHDC7A	2.6666249073681483	+	chr1	18400000	18450000	chr1_18400000_18450000	-0.0022876	-30983	chr1	18550000	18600000	chr1_18550000_18600000	0.33451651202112553	63875	ENSG00000179023.8	-0.270239	0.5316413187026402	0.9982941515828948	0.7551301066874838	downstream	0.33451651202112553	63875	FALSE	FALSE	FALSE	FALSE	neither
chr1	18630846	18748866	PAX7	0.1216432855226337	+	chr1	18600000	18650000	chr1_18600000_18650000	-0.0249353	0	chr1	18600000	18650000	chr1_18600000_18650000	-0.0249353	0	ENSG00000009709.12	-3.7519	0.9861798226271848	0.9796757329823792	0.9796757329823792	upstream	-0.0249353	0	FALSE	FALSE	FALSE	FALSE	neither
chr1	18871430	18902724	ALDH4A1	0.688516	-	chr1	18850000	18900000	chr1_18850000_18900000	-0.229216	0	chr1	18850000	18900000	chr1_18850000_18900000	-0.229216	0	ENSG00000159423.17	3.70877	0.6083358431372755	0.7833949416342414	0.7833949416342414	upstream	-0.229216	0	FALSE	FALSE	FALSE	FALSE	neither
chr1	18904280	18956676	IFFO2	1.0683954986857782	-	chr1	19150000	19200000	chr1_19150000_19200000	-0.745208	-193325	chr1	18850000	18900000	chr1_18850000_18900000	-0.229216	4281	ENSG00000169991.11	4.4195541790887205	0.6138685840658403	0.36013995891114536	0.7833949416342414	upstream	-0.745208	-193325	FALSE	FALSE	FALSE	FALSE	neither
chr1	19072110	19075511	AL137127.1	-0.105982	-	chr1	19150000	19200000	chr1_19150000_19200000	-0.745208	-74490	chr1	18850000	18900000	chr1_18850000_18900000	-0.229216	172111	ENSG00000272084.1	1.048876535431501	0.952778	0.36013995891114536	0.7833949416342414	upstream	-0.745208	-74490	FALSE	FALSE	FALSE	FALSE	neither
chr1	19074510	19210266	UBR4	-0.0886572	-	chr1	19150000	19200000	chr1_19150000_19200000	-0.745208	0	chr1	19150000	19200000	chr1_19150000_19200000	-0.745208	0	ENSG00000127481.15	9.055171456947338	0.8945003014414299	0.36013995891114536	0.36013995891114536	upstream	-0.745208	0	FALSE	FALSE	FALSE	FALSE	neither
chr1	19210501	19240704	EMC1-AS1	0.264748	+	chr1	19200000	19250000	chr1_19200000_19250000	0.089215	0	chr1	19200000	19250000	chr1_19200000_19250000	0.089215	0	ENSG00000230424.1	0.9528057382281212	0.7147919609788379	0.907103	0.907103	upstream	0.089215	0	FALSE	FALSE	FALSE	FALSE	neither
chr1	19215660	19251527	EMC1	0.2404148662418795	-	chr1	19200000	19250000	chr1_19200000_19250000	0.089215	0	chr1	19200000	19250000	chr1_19200000_19250000	0.089215	0	ENSG00000127463.15	7.13608	0.7725855302487934	0.907103	0.907103	upstream	0.089215	0	FALSE	FALSE	FALSE	FALSE	neither
chr1	19251805	19260128	MRTO4	0.0989533	+	chr1	19250000	19300000	chr1_19250000_19300000	0.7540639056189742	0	chr1	19250000	19300000	chr1_19250000_19300000	0.7540639056189742	0	ENSG00000053372.5	4.9090679370391195	0.9274279643781328	0.24032979884609387	0.24032979884609387	upstream	0.7540639056189742	0	FALSE	FALSE	FALSE	FALSE	neither
chr1	19260521	19262307	AL035413.2	-0.383558	-	chr1	19250000	19300000	chr1_19250000_19300000	0.7540639056189742	0	chr1	19250000	19300000	chr1_19250000_19300000	0.7540639056189742	0	ENSG00000286064.1	-1.68082	0.8622362440743544	0.24032979884609387	0.24032979884609387	upstream	0.7540639056189742	0	FALSE	FALSE	FALSE	FALSE	neither
chr1	19265982	19274194	AKR7L	-0.0452921	-	chr1	19250000	19300000	chr1_19250000_19300000	0.7540639056189742	0	chr1	19250000	19300000	chr1_19250000_19300000	0.7540639056189742	0	ENSG00000211454.15	1.340697453375607	0.9851548692567966	0.24032979884609387	0.24032979884609387	upstream	0.7540639056189742	0	FALSE	FALSE	FALSE	FALSE	neither
chr1	19282573	19288770	AKR7A3	0.21951622121593217	-	chr1	19250000	19300000	chr1_19250000_19300000	0.7540639056189742	0	chr1	19250000	19300000	chr1_19250000_19300000	0.7540639056189742	0	ENSG00000162482.5	1.1523923759462125	0.8743039594147107	0.24032979884609387	0.24032979884609387	upstream	0.7540639056189742	0	FALSE	FALSE	FALSE	FALSE	neither
chr1	19303965	19312146	AKR7A2	0.0834304	-	chr1	19300000	19350000	chr1_19300000_19350000	1.6693147912823618	0	chr1	19300000	19350000	chr1_19300000_19350000	1.6693147912823618	0	ENSG00000053371.12	4.920961900482592	0.9553108261254972	0.00997195	0.00997195	upstream	1.6693147912823618	0	FALSE	TRUE	TRUE	TRUE	boundary
chr1	19305076	19305182	RNU6-1099P	-0.244413	-	chr1	19300000	19350000	chr1_19300000_19350000	1.6693147912823618	0	chr1	19300000	19350000	chr1_19300000_19350000	1.6693147912823618	0	ENSG00000200403.1	-1.04833	0.8819136556074973	0.00997195	0.00997195	upstream	1.6693147912823618	0	FALSE	TRUE	TRUE	TRUE	boundary
chr1	19312326	19329300	SLC66A1	0.41145648675753455	+	chr1	19300000	19350000	chr1_19300000_19350000	1.6693147912823618	0	chr1	19300000	19350000	chr1_19300000_19350000	1.6693147912823618	0	ENSG00000040487.13	3.5285616144667924	0.42519122374483864	0.00997195	0.00997195	upstream	1.6693147912823618	0	FALSE	TRUE	TRUE	TRUE	boundary
chr1	19338775	19485539	CAPZB	0.0529688	-	chr1	19300000	19350000	chr1_19300000_19350000	1.6693147912823618	0	chr1	19300000	19350000	chr1_19300000_19350000	1.6693147912823618	0	ENSG00000077549.19	7.232624145575544	0.95321	0.00997195	0.00997195	upstream	1.6693147912823618	0	FALSE	TRUE	TRUE	TRUE	boundary
chr1	19484403	19629821	MICOS10	-0.127681	+	chr1	19300000	19350000	chr1_19300000_19350000	1.6693147912823618	-134404	chr1	19700000	19750000	chr1_19700000_19750000	-1.51491	70180	ENSG00000173436.15	3.8677	0.9161883176023784	0.00997195	0.0080934	downstream	-1.51491	70180	FALSE	TRUE	TRUE	TRUE	boundary
chr1	19596979	19658456	NBL1	-0.0974141	+	chr1	19300000	19350000	chr1_19300000_19350000	1.6693147912823618	-246980	chr1	19700000	19750000	chr1_19700000_19750000	-1.51491	41545	ENSG00000158747.15	4.22355	0.975772	0.00997195	0.0080934	downstream	-1.51491	41545	FALSE	TRUE	TRUE	TRUE	boundary
chr1	19608114	19608568	AL031727.1	-0.423258	+	chr1	19300000	19350000	chr1_19300000_19350000	1.6693147912823618	-258115	chr1	19700000	19750000	chr1_19700000_19750000	-1.51491	91433	ENSG00000226396.1	0.18937474723241388	0.6831665437776193	0.00997195	0.0080934	downstream	-1.51491	91433	FALSE	TRUE	TRUE	TRUE	boundary
chr1	19664875	19680966	HTR6	-0.161995	+	chr1	19300000	19350000	chr1_19300000_19350000	1.6693147912823618	-314876	chr1	19700000	19750000	chr1_19700000_19750000	-1.51491	19035	ENSG00000158748.4	-4.58077	0.9698330691945924	0.00997195	0.0080934	downstream	-1.51491	19035	FALSE	TRUE	TRUE	TRUE	boundary
chr1	19682213	19799945	TMCO4	0.2519017300446573	-	chr1	19700000	19750000	chr1_19700000_19750000	-1.51491	0	chr1	19700000	19750000	chr1_19700000_19750000	-1.51491	0	ENSG00000162542.13	-0.685594	0.8989841022909419	0.0080934	0.0080934	upstream	-1.51491	0	FALSE	TRUE	TRUE	TRUE	boundary
chr1	19882395	19912945	OTUD3	-0.0183239	+	chr1	19850000	19900000	chr1_19850000_19900000	1.0999232426861827	0	chr1	19850000	19900000	chr1_19850000_19900000	1.0999232426861827	0	ENSG00000169914.6	5.201554815395958	0.97841	0.1801946647440519	0.1801946647440519	upstream	1.0999232426861827	0	FALSE	FALSE	FALSE	FALSE	neither
chr1	19975431	19980416	PLA2G2A	0.26932383304874374	-	chr1	20150000	20200000	chr1_20150000_20200000	0.6204152491340863	-169585	chr1	19900000	19950000	chr1_19900000_19950000	0.6686327098124546	25432	ENSG00000188257.11	-4.51176	0.9404522076863046	0.31356926466538143	0.4027069486404834	upstream	0.6204152491340863	-169585	FALSE	FALSE	FALSE	FALSE	neither
chr1	20028179	20091911	PLA2G5	2.230913976825005	+	chr1	19900000	19950000	chr1_19900000_19950000	0.6686327098124546	-78180	chr1	20150000	20200000	chr1_20150000_20200000	0.6204152491340863	58090	ENSG00000127472.11	-2.40648	0.3766781746579741	0.4027069486404834	0.31356926466538143	downstream	0.6204152491340863	58090	FALSE	FALSE	FALSE	FALSE	neither
chr1	20184242	20186486	UBXN10-AS1	0.221344	-	chr1	20150000	20200000	chr1_20150000_20200000	0.6204152491340863	0	chr1	20150000	20200000	chr1_20150000_20200000	0.6204152491340863	0	ENSG00000225986.1	-3.87657	0.9614202128941076	0.31356926466538143	0.31356926466538143	upstream	0.6204152491340863	0	FALSE	FALSE	FALSE	FALSE	neither
chr1	20186096	20196050	UBXN10	1.398357154908055	+	chr1	20150000	20200000	chr1_20150000_20200000	0.6204152491340863	0	chr1	20150000	20200000	chr1_20150000_20200000	0.6204152491340863	0	ENSG00000162543.6	0.8872787165983844	0.6360461046909631	0.31356926466538143	0.31356926466538143	upstream	0.6204152491340863	0	FALSE	FALSE	FALSE	FALSE	neither
chr1	20290919	20354894	VWA5B1	0.8359917713950673	+	chr1	20200000	20250000	chr1_20200000_20250000	-0.710284	-40920	chr1	20500000	20550000	chr1_20500000_20550000	1.2373777162347837	145107	ENSG00000158816.15	-1.20555	0.8621900924288952	0.2703274336283186	0.0393821	downstream	1.2373777162347837	145107	FALSE	FALSE	TRUE	TRUE	boundary
chr1	20360579	20431234	LINC01141	-0.604745	-	chr1	20500000	20550000	chr1_20500000_20550000	1.2373777162347837	-68767	chr1	20200000	20250000	chr1_20200000_20250000	-0.710284	110580	ENSG00000236963.7	-0.800032	0.8220223356476787	0.0393821	0.2703274336283186	upstream	1.2373777162347837	-68767	FALSE	TRUE	FALSE	TRUE	boundary
chr1	20482391	20486210	CAMK2N1	-1.1751	-	chr1	20500000	20550000	chr1_20500000_20550000	1.2373777162347837	-13791	chr1	20200000	20250000	chr1_20200000_20250000	-0.710284	232392	ENSG00000162545.6	5.686679912744949	0.6806260969786971	0.0393821	0.2703274336283186	upstream	1.2373777162347837	-13791	FALSE	TRUE	FALSE	TRUE	boundary
chr1	20499448	20508151	MUL1	0.23648776094768653	-	chr1	20500000	20550000	chr1_20500000_20550000	1.2373777162347837	0	chr1	20500000	20550000	chr1_20500000_20550000	1.2373777162347837	0	ENSG00000090432.7	4.497550607837454	0.7624418237083467	0.0393821	0.0393821	upstream	1.2373777162347837	0	FALSE	TRUE	TRUE	TRUE	boundary
chr1	20525989	20526751	RPS4XP4	-1.22603	+	chr1	20500000	20550000	chr1_20500000_20550000	1.2373777162347837	0	chr1	20500000	20550000	chr1_20500000_20550000	1.2373777162347837	0	ENSG00000215520.3	-4.36757	0.5867313612567614	0.0393821	0.0393821	upstream	1.2373777162347837	0	FALSE	TRUE	TRUE	TRUE	boundary
chr1	20552573	20555020	FAM43B	0.6219877342385192	+	chr1	20500000	20550000	chr1_20500000_20550000	1.2373777162347837	-2574	chr1	20650000	20700000	chr1_20650000_20700000	-1.42942	94981	ENSG00000183114.8	0.49657182432179864	0.8862258117986704	0.0393821	0.0527582	upstream	1.2373777162347837	-2574	FALSE	TRUE	FALSE	TRUE	boundary
chr1	20589086	20618903	CDA	0.49015117133512304	+	chr1	20500000	20550000	chr1_20500000_20550000	1.2373777162347837	-39087	chr1	20650000	20700000	chr1_20650000_20700000	-1.42942	31098	ENSG00000158825.6	-1.21945	0.8589915869480966	0.0393821	0.0527582	upstream	1.2373777162347837	-39087	FALSE	TRUE	FALSE	TRUE	boundary
chr1	20633458	20651511	PINK1	0.6009196148344236	+	chr1	20650000	20700000	chr1_20650000_20700000	-1.42942	0	chr1	20650000	20700000	chr1_20650000_20700000	-1.42942	0	ENSG00000158828.8	5.868797194737178	0.6176874428946423	0.0527582	0.0527582	upstream	-1.42942	0	FALSE	FALSE	FALSE	FALSE	neither
chr1	20642657	20652193	PINK1-AS	-0.0779338	-	chr1	20650000	20700000	chr1_20650000_20700000	-1.42942	0	chr1	20650000	20700000	chr1_20650000_20700000	-1.42942	0	ENSG00000117242.7	3.8943	0.9577263296633042	0.0527582	0.0527582	upstream	-1.42942	0	FALSE	FALSE	FALSE	FALSE	neither
chr1	20651767	20661544	DDOST	0.3555776185659276	-	chr1	20650000	20700000	chr1_20650000_20700000	-1.42942	0	chr1	20650000	20700000	chr1_20650000_20700000	-1.42942	0	ENSG00000244038.10	6.3999858998298444	0.6109364695793295	0.0527582	0.0527582	upstream	-1.42942	0	FALSE	FALSE	FALSE	FALSE	neither
chr1	20664014	20718017	KIF17	0.3796761481971245	-	chr1	20650000	20700000	chr1_20650000_20700000	-1.42942	0	chr1	20650000	20700000	chr1_20650000_20700000	-1.42942	0	ENSG00000117245.12	-0.301114	0.7438681292431729	0.0527582	0.0527582	upstream	-1.42942	0	FALSE	FALSE	FALSE	FALSE	neither
chr1	20719731	20732837	SH2D5	-0.405576	-	chr1	20700000	20750000	chr1_20700000_20750000	-1.20367	0	chr1	20700000	20750000	chr1_20700000_20750000	-1.20367	0	ENSG00000189410.12	-0.719513	0.8010042995327589	0.14147743813682678	0.14147743813682678	upstream	-1.20367	0	FALSE	FALSE	FALSE	FALSE	neither
chr1	20740266	20787323	HP1BP3	-0.18746	-	chr1	20700000	20750000	chr1_20700000_20750000	-1.20367	0	chr1	20700000	20750000	chr1_20700000_20750000	-1.20367	0	ENSG00000127483.19	8.46096	0.7771124107208078	0.14147743813682678	0.14147743813682678	upstream	-1.20367	0	FALSE	FALSE	FALSE	FALSE	neither
chr1	20806292	21176888	EIF4G3	0.0352872	-	chr1	21200000	21250000	chr1_21200000_21250000	-0.568466	-23113	chr1	20700000	20750000	chr1_20700000_20750000	-1.20367	56293	ENSG00000075151.20	7.1971541390465665	0.9816041251276632	0.16225766283524903	0.14147743813682678	downstream	-1.20367	56293	FALSE	FALSE	FALSE	FALSE	neither
chr1	20988314	20988432	MIR1256	-1.07709	-	chr1	21200000	21250000	chr1_21200000_21250000	-0.568466	-211569	chr1	20700000	20750000	chr1_20700000_20750000	-1.20367	238315	ENSG00000221808.1	-2.19164	0.5740565800253586	0.16225766283524903	0.14147743813682678	downstream	-1.20367	238315	FALSE	FALSE	FALSE	FALSE	neither
chr1	21003550	21003934	RPS15AP6	-0.787284	-	chr1	21200000	21250000	chr1_21200000_21250000	-0.568466	-196067	chr1	20700000	20750000	chr1_20700000_20750000	-1.20367	253551	ENSG00000233072.1	-1.10706	0.4736560610980899	0.16225766283524903	0.14147743813682678	downstream	-1.20367	253551	FALSE	FALSE	FALSE	FALSE	neither
chr1	21073639	21073753	AL627311.1	-0.73413	-	chr1	21200000	21250000	chr1_21200000_21250000	-0.568466	-126248	chr1	20700000	20750000	chr1_20700000_20750000	-1.20367	323640	ENSG00000236073.2	-1.76898	0.6870399031530335	0.16225766283524903	0.14147743813682678	downstream	-1.20367	323640	FALSE	FALSE	FALSE	FALSE	neither
chr1	21177054	21178164	AL031005.2	0.2482540193514018	+	chr1	20700000	20750000	chr1_20700000_20750000	-1.20367	-427055	chr1	21200000	21250000	chr1_21200000_21250000	-0.568466	21837	ENSG00000287192.1	-1.8103	0.8800617492959594	0.14147743813682678	0.16225766283524903	upstream	-1.20367	-427055	FALSE	FALSE	FALSE	FALSE	neither
chr1	21217247	21345572	ECE1	0.037039	-	chr1	21200000	21250000	chr1_21200000_21250000	-0.568466	0	chr1	21200000	21250000	chr1_21200000_21250000	-0.568466	0	ENSG00000117298.16	5.441927850869183	0.9868248160722556	0.16225766283524903	0.16225766283524903	upstream	-0.568466	0	FALSE	FALSE	FALSE	FALSE	neither
chr1	21293290	21299874	ECE1-AS1	1.226130849114755	+	chr1	21200000	21250000	chr1_21200000_21250000	-0.568466	-43291	chr1	21650000	21700000	chr1_21650000_21700000	0.0962793	350127	ENSG00000231105.2	-3.46933	0.635206	0.16225766283524903	0.919783	upstream	-0.568466	-43291	FALSE	FALSE	FALSE	FALSE	neither
chr1	21415898	21417492	AL592309.2	-0.31875	+	chr1	21200000	21250000	chr1_21200000_21250000	-0.568466	-165899	chr1	21650000	21700000	chr1_21650000_21700000	0.0962793	232509	ENSG00000236009.1	-5.26801	0.7171077772461839	0.16225766283524903	0.919783	upstream	-0.568466	-165899	FALSE	FALSE	FALSE	FALSE	neither
chr1	21424625	21427967	NBPF2P	0.911998	-	chr1	21650000	21700000	chr1_21650000_21700000	0.0962793	-222034	chr1	21200000	21250000	chr1_21200000_21250000	-0.568466	174626	ENSG00000227001.3	-1.433	0.7013151232072381	0.919783	0.16225766283524903	downstream	-0.568466	174626	FALSE	FALSE	FALSE	FALSE	neither
chr1	21440128	21485005	NBPF3	-0.330748	+	chr1	21200000	21250000	chr1_21200000_21250000	-0.568466	-190129	chr1	21650000	21700000	chr1_21650000_21700000	0.0962793	164996	ENSG00000142794.18	3.5067242527718196	0.7335437361811727	0.16225766283524903	0.919783	upstream	-0.568466	-190129	FALSE	FALSE	FALSE	FALSE	neither
chr1	21509397	21578410	ALPL	0.0229687	+	chr1	21200000	21250000	chr1_21200000_21250000	-0.568466	-259398	chr1	21650000	21700000	chr1_21650000_21700000	0.0962793	71591	ENSG00000162551.14	2.296013634723472	0.9940631414050716	0.16225766283524903	0.919783	upstream	-0.568466	-259398	FALSE	FALSE	FALSE	FALSE	neither
chr1	21586472	21591187	LINC02596	2.4603206200787224	+	chr1	21200000	21250000	chr1_21200000_21250000	-0.568466	-336473	chr1	21650000	21700000	chr1_21650000_21700000	0.0962793	58814	ENSG00000233431.1	-3.69097	0.503093	0.16225766283524903	0.919783	upstream	-0.568466	-336473	FALSE	FALSE	FALSE	FALSE	neither
chr1	21596215	21669363	RAP1GAP	0.9954333254556138	-	chr1	21650000	21700000	chr1_21650000_21700000	0.0962793	0	chr1	21650000	21700000	chr1_21650000_21700000	0.0962793	0	ENSG00000076864.19	4.37231	0.20465085832159607	0.919783	0.919783	upstream	0.0962793	0	FALSE	FALSE	FALSE	FALSE	neither
chr1	21678298	21783606	USP48	-0.30344	-	chr1	21650000	21700000	chr1_21650000_21700000	0.0962793	0	chr1	21650000	21700000	chr1_21650000_21700000	0.0962793	0	ENSG00000090686.16	6.538474581999285	0.4604098010048295	0.919783	0.919783	upstream	0.0962793	0	FALSE	FALSE	FALSE	FALSE	neither
chr1	21812265	21825225	LDLRAD2	0.29868472120431866	+	chr1	21700000	21750000	chr1_21700000_21750000	0.2956758404048463	-62266	chr1	22000000	22050000	chr1_22000000_22050000	1.1099	174776	ENSG00000187942.12	-1.52795	0.9428778863699908	0.7642900146211404	0.13957696335078534	downstream	1.1099	174776	FALSE	FALSE	FALSE	FALSE	neither
chr1	21822244	21937310	HSPG2	-0.217731	-	chr1	22000000	22050000	chr1_22000000_22050000	1.1099	-62691	chr1	21700000	21750000	chr1_21700000_21750000	0.2956758404048463	72245	ENSG00000142798.20	7.056369723388337	0.9468243502438006	0.13957696335078534	0.7642900146211404	upstream	1.1099	-62691	FALSE	FALSE	FALSE	FALSE	neither
chr1	22023990	22026048	LINC01635	-0.0205348	-	chr1	22000000	22050000	chr1_22000000_22050000	1.1099	0	chr1	22000000	22050000	chr1_22000000_22050000	1.1099	0	ENSG00000228397.3	-4.42626	0.9968178469514476	0.13957696335078534	0.13957696335078534	upstream	1.1099	0	FALSE	FALSE	FALSE	FALSE	neither
chr1	22024558	22031223	LINC00339	-0.14434	+	chr1	22000000	22050000	chr1_22000000_22050000	1.1099	0	chr1	22000000	22050000	chr1_22000000_22050000	1.1099	0	ENSG00000218510.8	2.0157693112776367	0.8840094494677472	0.13957696335078534	0.13957696335078534	upstream	1.1099	0	FALSE	FALSE	FALSE	FALSE	neither
chr1	22025511	22101360	CDC42	0.071079	+	chr1	22000000	22050000	chr1_22000000_22050000	1.1099	0	chr1	22000000	22050000	chr1_22000000_22050000	1.1099	0	ENSG00000070831.17	7.918716590284535	0.9342248657975796	0.13957696335078534	0.13957696335078534	upstream	1.1099	0	FALSE	FALSE	FALSE	FALSE	neither
chr1	22028317	22052927	CDC42-AS1	0.6819229631143688	-	chr1	22000000	22050000	chr1_22000000_22050000	1.1099	0	chr1	22000000	22050000	chr1_22000000_22050000	1.1099	0	ENSG00000285752.1	-3.28555	0.7088070807533629	0.13957696335078534	0.13957696335078534	upstream	1.1099	0	FALSE	FALSE	FALSE	FALSE	neither
chr1	22059197	22064199	CDC42-IT1	0.12220601531335304	+	chr1	22050000	22100000	chr1_22050000_22100000	2.034879968473028	0	chr1	22050000	22100000	chr1_22050000_22100000	2.034879968473028	0	ENSG00000230068.2	0.0975931	0.9553108261254972	0.010634	0.010634	upstream	2.034879968473028	0	FALSE	TRUE	TRUE	TRUE	boundary
chr1	22117313	22143969	WNT4	1.5779174399462499	-	chr1	22400000	22450000	chr1_22400000_22450000	-1.70469	-256032	chr1	22050000	22100000	chr1_22050000_22100000	2.034879968473028	17314	ENSG00000162552.15	1.384157204386553	0.6007577006138088	0.0393821	0.010634	downstream	2.034879968473028	17314	FALSE	TRUE	TRUE	TRUE	boundary
chr1	22142850	22157401	AL445253.1	0.0493616	+	chr1	22050000	22100000	chr1_22050000_22100000	2.034879968473028	-42851	chr1	22400000	22450000	chr1_22400000_22450000	-1.70469	242600	ENSG00000285873.1	-0.365026	0.9861927127116196	0.010634	0.0393821	upstream	2.034879968473028	-42851	FALSE	TRUE	TRUE	TRUE	boundary
chr1	22428838	22531157	ZBTB40	0.25076391208100723	+	chr1	22400000	22450000	chr1_22400000_22450000	-1.70469	0	chr1	22400000	22450000	chr1_22400000_22450000	-1.70469	0	ENSG00000184677.18	6.7674321653235365	0.6246279262470341	0.0393821	0.0393821	upstream	-1.70469	0	FALSE	TRUE	TRUE	TRUE	boundary
chr1	22517474	22519708	ZBTB40-IT1	0.457356	+	chr1	22450000	22500000	chr1_22450000_22500000	-1.30714	-17475	chr1	22950000	23000000	chr1_22950000_23000000	-0.554172	430293	ENSG00000237200.1	-0.206202	0.7208278928561722	0.10706506024096386	0.465971	upstream	-1.30714	-17475	FALSE	FALSE	FALSE	FALSE	neither
chr1	22563489	22603595	EPHA8	2.8351183504375985	+	chr1	22450000	22500000	chr1_22450000_22500000	-1.30714	-63490	chr1	22950000	23000000	chr1_22950000_23000000	-0.554172	346406	ENSG00000070886.12	5.1379248806890905	0.7805755326316787	0.10706506024096386	0.465971	upstream	-1.30714	-63490	FALSE	FALSE	FALSE	FALSE	neither
chr1	22636628	22639678	C1QA	0.0492777	+	chr1	22450000	22500000	chr1_22450000_22500000	-1.30714	-136629	chr1	22950000	23000000	chr1_22950000_23000000	-0.554172	310323	ENSG00000173372.17	3.93685	0.9864387720657644	0.10706506024096386	0.465971	upstream	-1.30714	-136629	FALSE	FALSE	FALSE	FALSE	neither
chr1	22643633	22648110	C1QC	0.2106461897516496	+	chr1	22450000	22500000	chr1_22450000_22500000	-1.30714	-143634	chr1	22950000	23000000	chr1_22950000_23000000	-0.554172	301891	ENSG00000159189.12	4.371537358711168	0.9189919095618926	0.10706506024096386	0.465971	upstream	-1.30714	-143634	FALSE	FALSE	FALSE	FALSE	neither
chr1	22652762	22661637	C1QB	0.16243401584406225	+	chr1	22450000	22500000	chr1_22450000_22500000	-1.30714	-152763	chr1	22950000	23000000	chr1_22950000_23000000	-0.554172	288364	ENSG00000173369.16	4.62352	0.9510581711790532	0.10706506024096386	0.465971	upstream	-1.30714	-152763	FALSE	FALSE	FALSE	FALSE	neither
chr1	22710839	22921500	EPHB2	-0.172234	+	chr1	22450000	22500000	chr1_22450000_22500000	-1.30714	-210840	chr1	22950000	23000000	chr1_22950000_23000000	-0.554172	28501	ENSG00000133216.16	7.220913589693699	0.946313	0.10706506024096386	0.465971	upstream	-1.30714	-210840	FALSE	FALSE	FALSE	FALSE	neither
chr1	22719517	22719598	MIR4684	-1.26017	+	chr1	22450000	22500000	chr1_22450000_22500000	-1.30714	-219518	chr1	22950000	23000000	chr1_22950000_23000000	-0.554172	230403	ENSG00000265422.1	-2.03838	0.33627482624844035	0.10706506024096386	0.465971	upstream	-1.30714	-219518	FALSE	FALSE	FALSE	FALSE	neither
chr1	22863159	22863226	MIR4253	0.34917219267408495	-	chr1	22950000	23000000	chr1_22950000_23000000	-0.554172	-86775	chr1	22450000	22500000	chr1_22450000_22500000	-1.30714	363160	ENSG00000264014.1	-4.24778	0.9249808005559702	0.465971	0.10706506024096386	downstream	-1.30714	363160	FALSE	FALSE	FALSE	FALSE	neither
chr1	22953043	22965338	LACTBL1	2.9157908672844757	-	chr1	22950000	23000000	chr1_22950000_23000000	-0.554172	0	chr1	22950000	23000000	chr1_22950000_23000000	-0.554172	0	ENSG00000215906.8	-2.61675	0.12878139188381324	0.465971	0.465971	upstream	-0.554172	0	FALSE	FALSE	FALSE	FALSE	neither
chr1	23010834	23015852	TEX46	-0.324934	-	chr1	23000000	23050000	chr1_23000000_23050000	-0.665359	0	chr1	23000000	23050000	chr1_23000000_23050000	-0.665359	0	ENSG00000227868.6	-2.50752	0.94269	0.4287607138663849	0.4287607138663849	upstream	-0.665359	0	FALSE	FALSE	FALSE	FALSE	neither
chr1	23019443	23083689	KDM1A	-0.0411627	+	chr1	23000000	23050000	chr1_23000000_23050000	-0.665359	0	chr1	23000000	23050000	chr1_23000000_23050000	-0.665359	0	ENSG00000004487.17	8.238357842166788	0.9710476878095672	0.4287607138663849	0.4287607138663849	upstream	-0.665359	0	FALSE	FALSE	FALSE	FALSE	neither
chr1	23044305	23044372	MIR3115	0.4742155534584675	+	chr1	23000000	23050000	chr1_23000000_23050000	-0.665359	0	chr1	23000000	23050000	chr1_23000000_23050000	-0.665359	0	ENSG00000263793.1	-3.56255	0.9182845058018476	0.4287607138663849	0.4287607138663849	upstream	-0.665359	0	FALSE	FALSE	FALSE	FALSE	neither
chr1	23084023	23177808	LUZP1	0.5476300560247633	-	chr1	23500000	23550000	chr1_23500000_23550000	-1.30993	-322193	chr1	23000000	23050000	chr1_23000000_23050000	-0.665359	34024	ENSG00000169641.13	5.9889319999505375	0.3436438223021092	0.0495362	0.4287607138663849	upstream	-1.30993	-322193	FALSE	TRUE	FALSE	TRUE	boundary
chr1	23140325	23141142	AL161672.1	-0.117424	+	chr1	23000000	23050000	chr1_23000000_23050000	-0.665359	-90326	chr1	23500000	23550000	chr1_23500000_23550000	-1.30993	358859	ENSG00000229010.1	-3.78654	0.9664215887284664	0.4287607138663849	0.0495362	downstream	-1.30993	358859	FALSE	FALSE	TRUE	TRUE	boundary
chr1	23191895	23194729	HTR1D	0.41002787954966846	-	chr1	23500000	23550000	chr1_23500000_23550000	-1.30993	-305272	chr1	23000000	23050000	chr1_23000000_23050000	-0.665359	141896	ENSG00000179546.4	-1.64792	0.9179326494130946	0.0495362	0.4287607138663849	upstream	-1.30993	-305272	FALSE	TRUE	FALSE	TRUE	boundary
chr1	23281307	23287488	LINC01355	-0.952344	-	chr1	23500000	23550000	chr1_23500000_23550000	-1.30993	-212513	chr1	23000000	23050000	chr1_23000000_23050000	-0.665359	231308	ENSG00000261326.4	4.210720252524116	0.20918654224466657	0.0495362	0.4287607138663849	upstream	-1.30993	-212513	FALSE	TRUE	FALSE	TRUE	boundary
chr1	23303771	23344336	HNRNPR	-0.144853	-	chr1	23500000	23550000	chr1_23500000_23550000	-1.30993	-155665	chr1	23000000	23050000	chr1_23000000_23050000	-0.665359	253772	ENSG00000125944.20	8.152267778405067	0.86352	0.0495362	0.4287607138663849	upstream	-1.30993	-155665	FALSE	TRUE	FALSE	TRUE	boundary
chr1	23359448	23369836	ZNF436	-0.141149	-	chr1	23500000	23550000	chr1_23500000_23550000	-1.30993	-130165	chr1	23000000	23050000	chr1_23000000_23050000	-0.665359	309449	ENSG00000125945.15	6.274149488604456	0.9144142382152726	0.0495362	0.4287607138663849	upstream	-1.30993	-130165	FALSE	TRUE	FALSE	TRUE	boundary
chr1	23368997	23371839	ZNF436-AS1	0.44320211719250846	+	chr1	23000000	23050000	chr1_23000000_23050000	-0.665359	-318998	chr1	23500000	23550000	chr1_23500000_23550000	-1.30993	128162	ENSG00000249087.7	2.3909382974786175	0.8075901155461416	0.4287607138663849	0.0495362	downstream	-1.30993	128162	FALSE	FALSE	TRUE	TRUE	boundary
chr1	23378380	23379029	AL109936.3	-0.0334207	-	chr1	23500000	23550000	chr1_23500000_23550000	-1.30993	-120972	chr1	23000000	23050000	chr1_23000000_23050000	-0.665359	328381	ENSG00000271420.1	-2.12158	0.995265	0.0495362	0.4287607138663849	upstream	-1.30993	-120972	FALSE	TRUE	FALSE	TRUE	boundary
chr1	23380909	23424748	TCEA3	0.6587301064785458	-	chr1	23500000	23550000	chr1_23500000_23550000	-1.30993	-75253	chr1	23000000	23050000	chr1_23000000_23050000	-0.665359	330910	ENSG00000204219.11	2.9810815088870077	0.86556	0.0495362	0.4287607138663849	upstream	-1.30993	-75253	FALSE	TRUE	FALSE	TRUE	boundary
chr1	23428563	23484568	ASAP3	0.10296072446833372	-	chr1	23500000	23550000	chr1_23500000_23550000	-1.30993	-15433	chr1	23000000	23050000	chr1_23000000_23050000	-0.665359	378564	ENSG00000088280.19	4.012801983572773	0.946345	0.0495362	0.4287607138663849	upstream	-1.30993	-15433	FALSE	TRUE	FALSE	TRUE	boundary
chr1	23506438	23531233	E2F2	-0.438711	-	chr1	23500000	23550000	chr1_23500000_23550000	-1.30993	0	chr1	23500000	23550000	chr1_23500000_23550000	-1.30993	0	ENSG00000007968.7	4.1632373530896585	0.8578610323577355	0.0495362	0.0495362	upstream	-1.30993	0	FALSE	TRUE	TRUE	TRUE	boundary
chr1	23557926	23559501	ID3	0.10184594544718006	-	chr1	23550000	23600000	chr1_23550000_23600000	-1.65212	0	chr1	23550000	23600000	chr1_23550000_23600000	-1.65212	0	ENSG00000117318.9	3.2866263612712032	0.9707471718467876	0.010797	0.010797	upstream	-1.65212	0	FALSE	TRUE	TRUE	TRUE	boundary
chr1	23691742	23696835	RPL11	0.2041047848960185	+	chr1	23650000	23700000	chr1_23650000_23700000	-1.47354	0	chr1	23650000	23700000	chr1_23650000_23700000	-1.47354	0	ENSG00000142676.14	7.99305	0.9312238227499612	0.00481055	0.00481055	upstream	-1.47354	0	FALSE	TRUE	TRUE	TRUE	boundary
chr1	23706901	23778296	ELOA-AS1	0.2624526287842195	-	chr1	23700000	23750000	chr1_23700000_23750000	-1.37785	0	chr1	23700000	23750000	chr1_23700000_23750000	-1.37785	0	ENSG00000236810.6	2.3150864267549927	0.6709363476778877	0.010797	0.010797	upstream	-1.37785	0	FALSE	TRUE	TRUE	TRUE	boundary
chr1	23743155	23762059	ELOA	0.0831882	+	chr1	23700000	23750000	chr1_23700000_23750000	-1.37785	0	chr1	23700000	23750000	chr1_23700000_23750000	-1.37785	0	ENSG00000011007.12	6.70386	0.8994358095257646	0.010797	0.010797	upstream	-1.37785	0	FALSE	TRUE	TRUE	TRUE	boundary
chr1	23778418	23788232	PITHD1	0.0278715	+	chr1	23750000	23800000	chr1_23750000_23800000	-0.844848	0	chr1	23750000	23800000	chr1_23750000_23800000	-0.844848	0	ENSG00000057757.10	5.233840779056075	0.9815229753592642	0.26366552033492824	0.26366552033492824	upstream	-0.844848	0	FALSE	FALSE	FALSE	FALSE	neither
chr1	23791145	23795539	LYPLA2	0.4586263614956012	+	chr1	23750000	23800000	chr1_23750000_23800000	-0.844848	0	chr1	23750000	23800000	chr1_23750000_23800000	-0.844848	0	ENSG00000011009.11	4.201048933306795	0.4190917781541627	0.26366552033492824	0.26366552033492824	upstream	-0.844848	0	FALSE	FALSE	FALSE	FALSE	neither
chr1	23795599	23800781	GALE	0.17935617369477663	-	chr1	23750000	23800000	chr1_23750000_23800000	-0.844848	0	chr1	23750000	23800000	chr1_23750000_23800000	-0.844848	0	ENSG00000117308.15	3.385631581805893	0.8752961740897494	0.26366552033492824	0.26366552033492824	upstream	-0.844848	0	FALSE	FALSE	FALSE	FALSE	neither
chr1	23801885	23838620	HMGCL	0.2703922536774521	-	chr1	24000000	24050000	chr1_24000000_24050000	-0.756949	-161381	chr1	23750000	23800000	chr1_23750000_23800000	-0.844848	1886	ENSG00000117305.15	3.5566162954908487	0.8035619275525796	0.3552894804859137	0.26366552033492824	downstream	-0.844848	1886	FALSE	FALSE	FALSE	FALSE	neither
chr1	23845077	23868294	FUCA1	0.4094884573778632	-	chr1	24000000	24050000	chr1_24000000_24050000	-0.756949	-131707	chr1	23750000	23800000	chr1_23750000_23800000	-0.844848	45078	ENSG00000179163.11	3.7399762678795674	0.855952	0.3552894804859137	0.26366552033492824	downstream	-0.844848	45078	FALSE	FALSE	FALSE	FALSE	neither
chr1	23870515	23913362	CNR2	0.2738512717125925	-	chr1	24000000	24050000	chr1_24000000_24050000	-0.756949	-86639	chr1	23750000	23800000	chr1_23750000_23800000	-0.844848	70516	ENSG00000188822.8	-3.48002	0.9426994114086116	0.3552894804859137	0.26366552033492824	downstream	-0.844848	70516	FALSE	FALSE	FALSE	FALSE	neither
chr1	23901471	23902737	BTBD6P1	-0.207858	-	chr1	24000000	24050000	chr1_24000000_24050000	-0.756949	-97264	chr1	23750000	23800000	chr1_23750000_23800000	-0.844848	101472	ENSG00000229106.1	-3.78363	0.9643176475298564	0.3552894804859137	0.26366552033492824	downstream	-0.844848	101472	FALSE	FALSE	FALSE	FALSE	neither
chr1	23956839	23963462	PNRC2	-0.113394	+	chr1	23750000	23800000	chr1_23750000_23800000	-0.844848	-156840	chr1	24000000	24050000	chr1_24000000_24050000	-0.756949	36539	ENSG00000189266.13	6.030478301436811	0.9104428834970943	0.26366552033492824	0.3552894804859137	upstream	-0.844848	-156840	FALSE	FALSE	FALSE	FALSE	neither
chr1	23964347	23980927	SRSF10	-0.269175	-	chr1	24000000	24050000	chr1_24000000_24050000	-0.756949	-19074	chr1	23750000	23800000	chr1_23750000_23800000	-0.844848	164348	ENSG00000188529.15	7.221624705910085	0.6307680890060584	0.3552894804859137	0.26366552033492824	downstream	-0.844848	164348	FALSE	FALSE	FALSE	FALSE	neither
chr1	24056035	24112135	MYOM3	0.7915979070885437	-	chr1	24050000	24100000	chr1_24050000_24100000	-0.523449	0	chr1	24050000	24100000	chr1_24050000_24100000	-0.523449	0	ENSG00000142661.19	-3.69981	0.8811142190263312	0.569394	0.569394	upstream	-0.523449	0	FALSE	FALSE	FALSE	FALSE	neither
chr1	24154168	24187959	IFNLR1	1.5457611628695596	-	chr1	24150000	24200000	chr1_24150000_24200000	-0.34539	0	chr1	24150000	24200000	chr1_24150000_24200000	-0.34539	0	ENSG00000185436.12	-0.10017	0.5836094018570216	0.6479314769055313	0.6479314769055313	upstream	-0.34539	0	FALSE	FALSE	FALSE	FALSE	neither
chr1	24200240	24211693	LINC02800	-0.0885126	+	chr1	24150000	24200000	chr1_24150000_24200000	-0.34539	-241	chr1	24650000	24700000	chr1_24650000_24700000	1.6340315869204591	438308	ENSG00000230023.2	-5.18435	0.9531684676303396	0.6479314769055313	0.00661789	downstream	1.6340315869204591	438308	FALSE	FALSE	TRUE	TRUE	boundary
chr1	24319357	24364482	GRHL3	0.8331932665269022	+	chr1	24150000	24200000	chr1_24150000_24200000	-0.34539	-119358	chr1	24650000	24700000	chr1_24650000_24700000	1.6340315869204591	285519	ENSG00000158055.16	-2.04824	0.8905042112973764	0.6479314769055313	0.00661789	downstream	1.6340315869204591	285519	FALSE	FALSE	TRUE	TRUE	boundary
chr1	24356999	24416934	STPG1	0.5904628327295067	-	chr1	24650000	24700000	chr1_24650000_24700000	1.6340315869204591	-233067	chr1	24150000	24200000	chr1_24150000_24200000	-0.34539	157000	ENSG00000001460.18	3.5913122093049763	0.7247646427784213	0.00661789	0.6479314769055313	upstream	1.6340315869204591	-233067	FALSE	TRUE	FALSE	TRUE	boundary
chr1	24415802	24472976	NIPAL3	1.1121459415762782	+	chr1	24150000	24200000	chr1_24150000_24200000	-0.34539	-215803	chr1	24650000	24700000	chr1_24650000_24700000	1.6340315869204591	177025	ENSG00000001461.17	5.552658520335469	0.0664966	0.6479314769055313	0.00661789	downstream	1.6340315869204591	177025	FALSE	FALSE	TRUE	TRUE	boundary
chr1	24496254	24535400	RCAN3AS	-0.656677	-	chr1	24650000	24700000	chr1_24650000_24700000	1.6340315869204591	-114601	chr1	24150000	24200000	chr1_24150000_24200000	-0.34539	296255	ENSG00000286061.1	-3.09379	0.827391	0.00661789	0.6479314769055313	upstream	1.6340315869204591	-114601	FALSE	TRUE	FALSE	TRUE	boundary
chr1	24502351	24541040	RCAN3	-0.525525	+	chr1	24150000	24200000	chr1_24150000_24200000	-0.34539	-302352	chr1	24650000	24700000	chr1_24650000_24700000	1.6340315869204591	108961	ENSG00000117602.12	5.892178746093914	0.881599	0.6479314769055313	0.00661789	downstream	1.6340315869204591	108961	FALSE	FALSE	TRUE	TRUE	boundary
chr1	24538802	24556024	NCMAP-DT	0.8637640933063175	-	chr1	24650000	24700000	chr1_24650000_24700000	1.6340315869204591	-93977	chr1	24150000	24200000	chr1_24150000_24200000	-0.34539	338803	ENSG00000264443.1	-3.24433	0.8538314822739294	0.00661789	0.6479314769055313	upstream	1.6340315869204591	-93977	FALSE	TRUE	FALSE	TRUE	boundary
chr1	24556087	24609328	NCMAP	3.524037109377184	+	chr1	24150000	24200000	chr1_24150000_24200000	-0.34539	-356088	chr1	24650000	24700000	chr1_24650000_24700000	1.6340315869204591	40673	ENSG00000184454.7	-2.50181	0.4471644612772237	0.6479314769055313	0.00661789	downstream	1.6340315869204591	40673	FALSE	FALSE	TRUE	TRUE	boundary
chr1	24563627	24563974	AL445686.1	0.1927014998013057	+	chr1	24150000	24200000	chr1_24150000_24200000	-0.34539	-363628	chr1	24650000	24700000	chr1_24650000_24700000	1.6340315869204591	86027	ENSG00000227312.2	-4.75485	0.8887051617940059	0.6479314769055313	0.00661789	downstream	1.6340315869204591	86027	FALSE	FALSE	TRUE	TRUE	boundary
chr1	24631716	24673281	SRRM1	0.13999178446181215	+	chr1	24650000	24700000	chr1_24650000_24700000	1.6340315869204591	0	chr1	24650000	24700000	chr1_24650000_24700000	1.6340315869204591	0	ENSG00000133226.17	7.370825270099004	0.7688539881822873	0.00661789	0.00661789	upstream	1.6340315869204591	0	FALSE	TRUE	TRUE	TRUE	boundary
chr1	24745382	24844321	CLIC4	-0.303273	+	chr1	24650000	24700000	chr1_24650000_24700000	1.6340315869204591	-45383	chr1	24850000	24900000	chr1_24850000_24900000	-0.0427158	5680	ENSG00000169504.15	6.714875568288947	0.8644947896107634	0.00661789	0.967267	upstream	1.6340315869204591	-45383	FALSE	TRUE	FALSE	TRUE	boundary
chr1	24899511	24965121	RUNX3	0.5953439601775983	-	chr1	24850000	24900000	chr1_24850000_24900000	-0.0427158	0	chr1	24850000	24900000	chr1_24850000_24900000	-0.0427158	0	ENSG00000020633.18	0.740687	0.8384689533756435	0.967267	0.967267	upstream	-0.0427158	0	FALSE	FALSE	FALSE	FALSE	neither
chr1	24961345	24963097	AL445471.1	-0.199869	+	chr1	24900000	24950000	chr1_24900000_24950000	-0.903146	-11346	chr1	25200000	25250000	chr1_25200000_25250000	-1.7206	236904	ENSG00000229162.1	-4.66256	0.8743831475230227	0.2772143689886331	0.0227997	downstream	-1.7206	236904	FALSE	FALSE	TRUE	TRUE	boundary
chr1	25222276	25232502	SYF2	-0.107384	-	chr1	25200000	25250000	chr1_25200000_25250000	-1.7206	0	chr1	25200000	25250000	chr1_25200000_25250000	-1.7206	0	ENSG00000117614.10	4.8240166902863555	0.9054996661142152	0.0227997	0.0227997	upstream	-1.7206	0	FALSE	TRUE	TRUE	TRUE	boundary
chr1	25232586	25234775	AL031432.4	-0.111535	+	chr1	25200000	25250000	chr1_25200000_25250000	-1.7206	0	chr1	25200000	25250000	chr1_25200000_25250000	-1.7206	0	ENSG00000284602.1	1.6669632120160252	0.9430717564278598	0.0227997	0.0227997	upstream	-1.7206	0	FALSE	TRUE	TRUE	TRUE	boundary
chr1	25239494	25240253	AL031432.5	-0.241708	+	chr1	25200000	25250000	chr1_25200000_25250000	-1.7206	0	chr1	25200000	25250000	chr1_25200000_25250000	-1.7206	0	ENSG00000284657.1	-0.38865	0.9274578973256572	0.0227997	0.0227997	upstream	-1.7206	0	FALSE	TRUE	TRUE	TRUE	boundary
chr1	25242249	25338213	RSRP1	0.23629423180426112	-	chr1	25200000	25250000	chr1_25200000_25250000	-1.7206	0	chr1	25200000	25250000	chr1_25200000_25250000	-1.7206	0	ENSG00000117616.18	5.003154105496232	0.8667335892223319	0.0227997	0.0227997	upstream	-1.7206	0	FALSE	TRUE	TRUE	TRUE	boundary
chr1	25266102	25267136	AL031432.2	-0.0950937	-	chr1	25250000	25300000	chr1_25250000_25300000	0.9914179515013772	0	chr1	25250000	25300000	chr1_25250000_25300000	0.9914179515013772	0	ENSG00000261349.1	-0.222343	0.9663544053234868	0.085825	0.085825	upstream	0.9914179515013772	0	FALSE	FALSE	FALSE	FALSE	neither
chr1	25294164	25294643	SDHDP6	0.719589	-	chr1	25250000	25300000	chr1_25250000_25300000	0.9914179515013772	0	chr1	25250000	25300000	chr1_25250000_25300000	0.9914179515013772	0	ENSG00000224183.1	-2.85397	0.7114851250748331	0.085825	0.085825	upstream	0.9914179515013772	0	FALSE	FALSE	FALSE	FALSE	neither
chr1	25338317	25362361	TMEM50A	0.46018040613506805	+	chr1	25300000	25350000	chr1_25300000_25350000	1.0022727059034668	0	chr1	25300000	25350000	chr1_25300000_25350000	1.0022727059034668	0	ENSG00000183726.11	5.507	0.0990447	0.0977817	0.0977817	upstream	1.0022727059034668	0	FALSE	FALSE	FALSE	FALSE	neither
chr1	25362249	25430192	RHCE	-0.149542	-	chr1	25850000	25900000	chr1_25850000_25900000	-1.19566	-419809	chr1	25300000	25350000	chr1_25300000_25350000	1.0022727059034668	12250	ENSG00000188672.19	1.1067992909176996	0.93247	0.13957696335078534	0.0977817	downstream	1.0022727059034668	12250	FALSE	FALSE	FALSE	FALSE	neither
chr1	25430858	25500209	MACO1	-0.0763593	+	chr1	25300000	25350000	chr1_25300000_25350000	1.0022727059034668	-80859	chr1	25850000	25900000	chr1_25850000_25900000	-1.19566	349792	ENSG00000204178.11	6.800175312951327	0.9431199500874536	0.0977817	0.13957696335078534	upstream	1.0022727059034668	-80859	FALSE	FALSE	FALSE	FALSE	neither
chr1	25543606	25568886	LDLRAP1	-0.461467	+	chr1	25300000	25350000	chr1_25300000_25350000	1.0022727059034668	-193607	chr1	25850000	25900000	chr1_25850000_25900000	-1.19566	281115	ENSG00000157978.12	2.5205165505839378	0.9177146222677584	0.0977817	0.13957696335078534	upstream	1.0022727059034668	-193607	FALSE	FALSE	FALSE	FALSE	neither
chr1	25581478	25590356	AL606491.1	-0.0544196	+	chr1	25300000	25350000	chr1_25300000_25350000	1.0022727059034668	-231479	chr1	25850000	25900000	chr1_25850000_25900000	-1.19566	259645	ENSG00000225643.1	-2.68059	0.9939873091428538	0.0977817	0.13957696335078534	upstream	1.0022727059034668	-231479	FALSE	FALSE	FALSE	FALSE	neither
chr1	25617468	25786207	MAN1C1	0.5963354627485851	+	chr1	25300000	25350000	chr1_25300000_25350000	1.0022727059034668	-267469	chr1	25850000	25900000	chr1_25850000_25900000	-1.19566	63794	ENSG00000117643.14	4.513023155671044	0.7225010336032914	0.0977817	0.13957696335078534	upstream	1.0022727059034668	-267469	FALSE	FALSE	FALSE	FALSE	neither
chr1	25800176	25818221	SELENON	0.00704853	+	chr1	25300000	25350000	chr1_25300000_25350000	1.0022727059034668	-450177	chr1	25850000	25900000	chr1_25850000_25900000	-1.19566	31780	ENSG00000162430.17	7.026144092982241	0.9968492995521496	0.0977817	0.13957696335078534	upstream	1.0022727059034668	-450177	FALSE	FALSE	FALSE	FALSE	neither
chr1	25816749	25820797	AL020996.1	0.0759243	-	chr1	25850000	25900000	chr1_25850000_25900000	-1.19566	-29204	chr1	25300000	25350000	chr1_25300000_25350000	1.0022727059034668	466750	ENSG00000228172.5	0.6584898630009723	0.9700897123321252	0.13957696335078534	0.0977817	downstream	1.0022727059034668	466750	FALSE	FALSE	FALSE	FALSE	neither
chr1	25818640	25832942	MTFR1L	0.22770664703638044	+	chr1	25300000	25350000	chr1_25300000_25350000	1.0022727059034668	-468641	chr1	25850000	25900000	chr1_25850000_25900000	-1.19566	17059	ENSG00000117640.18	5.405328026529576	0.6165894097649213	0.0977817	0.13957696335078534	upstream	1.0022727059034668	-468641	FALSE	FALSE	FALSE	FALSE	neither
chr1	25831913	25859458	AUNIP	-0.474129	-	chr1	25850000	25900000	chr1_25850000_25900000	-1.19566	0	chr1	25850000	25900000	chr1_25850000_25900000	-1.19566	0	ENSG00000127423.11	1.7649728585196494	0.8745773911668505	0.13957696335078534	0.13957696335078534	upstream	-1.19566	0	FALSE	FALSE	FALSE	FALSE	neither
chr1	25861210	25871253	PAQR7	-0.063146	-	chr1	25850000	25900000	chr1_25850000_25900000	-1.19566	0	chr1	25850000	25900000	chr1_25850000_25900000	-1.19566	0	ENSG00000182749.5	3.300123519624465	0.9594106722598852	0.13957696335078534	0.13957696335078534	upstream	-1.19566	0	FALSE	FALSE	FALSE	FALSE	neither
chr1	25884181	25906991	STMN1	-0.206904	-	chr1	25850000	25900000	chr1_25850000_25900000	-1.19566	0	chr1	25850000	25900000	chr1_25850000_25900000	-1.19566	0	ENSG00000117632.23	9.329634466708146	0.8791868414502266	0.13957696335078534	0.13957696335078534	upstream	-1.19566	0	FALSE	FALSE	FALSE	FALSE	neither
chr1	25959767	25998117	PAFAH2	0.24158277826124053	-	chr1	26000000	26050000	chr1_26000000_26050000	1.4079035041825865	-1884	chr1	25850000	25900000	chr1_25850000_25900000	-1.19566	59768	ENSG00000158006.14	3.8310092299622944	0.8103662987686412	0.0176317	0.13957696335078534	upstream	1.4079035041825865	-1884	FALSE	TRUE	FALSE	TRUE	boundary
chr1	26019884	26036464	EXTL1	0.24822776548783732	+	chr1	26000000	26050000	chr1_26000000_26050000	1.4079035041825865	0	chr1	26000000	26050000	chr1_26000000_26050000	1.4079035041825865	0	ENSG00000158008.10	0.9331705068907136	0.8831464202910995	0.0176317	0.0176317	upstream	1.4079035041825865	0	FALSE	TRUE	TRUE	TRUE	boundary
chr1	26111165	26125555	PDIK1L	-0.358457	+	chr1	26000000	26050000	chr1_26000000_26050000	1.4079035041825865	-61166	chr1	26450000	26500000	chr1_26450000_26500000	0.1428906241187638	324446	ENSG00000175087.10	5.289091906421046	0.7660339250585038	0.0176317	0.8384334309895832	upstream	1.4079035041825865	-61166	FALSE	TRUE	FALSE	TRUE	boundary
chr1	26159079	26163962	FAM110D	-0.363028	+	chr1	26000000	26050000	chr1_26000000_26050000	1.4079035041825865	-109080	chr1	26450000	26500000	chr1_26450000_26500000	0.1428906241187638	286039	ENSG00000197245.6	0.1659529072456242	0.9078625167366948	0.0176317	0.8384334309895832	upstream	1.4079035041825865	-109080	FALSE	TRUE	FALSE	TRUE	boundary
chr1	26164161	26168581	C1orf232	-0.158277	-	chr1	26450000	26500000	chr1_26450000_26500000	0.1428906241187638	-281420	chr1	26000000	26050000	chr1_26000000_26050000	1.4079035041825865	114162	ENSG00000282872.1	-4.49767	0.9652666802505367	0.8384334309895832	0.0176317	downstream	1.4079035041825865	114162	FALSE	FALSE	TRUE	TRUE	boundary
chr1	26169516	26171831	AL391650.1	0.5926868204598832	-	chr1	26450000	26500000	chr1_26450000_26500000	0.1428906241187638	-278170	chr1	26000000	26050000	chr1_26000000_26050000	1.4079035041825865	119517	ENSG00000236782.7	-3.10364	0.8614260173179238	0.8384334309895832	0.0176317	downstream	1.4079035041825865	119517	FALSE	FALSE	TRUE	TRUE	boundary
chr1	26169908	26170873	ZNF593	0.18455801081846523	+	chr1	26000000	26050000	chr1_26000000_26050000	1.4079035041825865	-119909	chr1	26450000	26500000	chr1_26450000_26500000	0.1428906241187638	279128	ENSG00000142684.9	2.4994529644626207	0.8458355442369494	0.0176317	0.8384334309895832	upstream	1.4079035041825865	-119909	FALSE	TRUE	FALSE	TRUE	boundary
chr1	26177484	26189884	CNKSR1	-0.107443	+	chr1	26000000	26050000	chr1_26000000_26050000	1.4079035041825865	-127485	chr1	26450000	26500000	chr1_26450000_26500000	0.1428906241187638	260117	ENSG00000142675.18	2.1652146628029185	0.9495596036111414	0.0176317	0.8384334309895832	upstream	1.4079035041825865	-127485	FALSE	TRUE	FALSE	TRUE	boundary
chr1	26209741	26229840	ZPLD2P	1.7695495488788318	+	chr1	26000000	26050000	chr1_26000000_26050000	1.4079035041825865	-159742	chr1	26450000	26500000	chr1_26450000_26500000	0.1428906241187638	220161	ENSG00000236155.6	-3.30515	0.2970810196590905	0.0176317	0.8384334309895832	upstream	1.4079035041825865	-159742	FALSE	TRUE	FALSE	TRUE	boundary
chr1	26234200	26278808	CEP85	0.31974797592581883	+	chr1	26000000	26050000	chr1_26000000_26050000	1.4079035041825865	-184201	chr1	26450000	26500000	chr1_26450000_26500000	0.1428906241187638	171193	ENSG00000130695.15	5.316162052916379	0.7345915809365045	0.0176317	0.8384334309895832	upstream	1.4079035041825865	-184201	FALSE	TRUE	FALSE	TRUE	boundary
chr1	26280086	26281522	SH3BGRL3	-0.154168	+	chr1	26000000	26050000	chr1_26000000_26050000	1.4079035041825865	-230087	chr1	26450000	26500000	chr1_26450000_26500000	0.1428906241187638	168479	ENSG00000142669.15	5.0381790844830086	0.9476118433524936	0.0176317	0.8384334309895832	upstream	1.4079035041825865	-230087	FALSE	TRUE	FALSE	TRUE	boundary
chr1	26281328	26318363	UBXN11	-0.0112701	-	chr1	26450000	26500000	chr1_26450000_26500000	0.1428906241187638	-131638	chr1	26000000	26050000	chr1_26000000_26050000	1.4079035041825865	231329	ENSG00000158062.20	4.20683	0.9964662465252532	0.8384334309895832	0.0176317	downstream	1.4079035041825865	231329	FALSE	FALSE	TRUE	TRUE	boundary
chr1	26317958	26320523	CD52	0.5538696119536699	+	chr1	26000000	26050000	chr1_26000000_26050000	1.4079035041825865	-267959	chr1	26450000	26500000	chr1_26450000_26500000	0.1428906241187638	129478	ENSG00000169442.9	-2.16377	0.881599	0.0176317	0.8384334309895832	upstream	1.4079035041825865	-267959	FALSE	TRUE	FALSE	TRUE	boundary
chr1	26321698	26360080	CRYBG2	-2.1466	-	chr1	26450000	26500000	chr1_26450000_26500000	0.1428906241187638	-89921	chr1	26000000	26050000	chr1_26000000_26050000	1.4079035041825865	271699	ENSG00000176092.15	-2.96675	0.6306373528002142	0.8384334309895832	0.0176317	downstream	1.4079035041825865	271699	FALSE	FALSE	TRUE	TRUE	boundary
chr1	26410817	26429728	LIN28A	1.26448	+	chr1	26000000	26050000	chr1_26000000_26050000	1.4079035041825865	-360818	chr1	26450000	26500000	chr1_26450000_26500000	0.1428906241187638	20273	ENSG00000131914.11	-3.16906	0.7416568857811553	0.0176317	0.8384334309895832	upstream	1.4079035041825865	-360818	FALSE	TRUE	FALSE	TRUE	boundary
chr1	26432282	26471306	DHDDS	0.2447390456333789	+	chr1	26450000	26500000	chr1_26450000_26500000	0.1428906241187638	0	chr1	26450000	26500000	chr1_26450000_26500000	0.1428906241187638	0	ENSG00000117682.17	5.7737403246112535	0.8112332850924813	0.8384334309895832	0.8384334309895832	upstream	0.1428906241187638	0	FALSE	FALSE	FALSE	FALSE	neither
chr1	26454653	26455187	AL513365.1	0.2442280965961647	-	chr1	26450000	26500000	chr1_26450000_26500000	0.1428906241187638	0	chr1	26450000	26500000	chr1_26450000_26500000	0.1428906241187638	0	ENSG00000223583.1	-1.68147	0.8829597275148676	0.8384334309895832	0.8384334309895832	upstream	0.1428906241187638	0	FALSE	FALSE	FALSE	FALSE	neither
chr1	26462756	26468014	DHDDS-AS1	0.0800223	-	chr1	26450000	26500000	chr1_26450000_26500000	0.1428906241187638	0	chr1	26450000	26500000	chr1_26450000_26500000	0.1428906241187638	0	ENSG00000225891.2	1.0688478429397876	0.9702465609680534	0.8384334309895832	0.8384334309895832	upstream	0.1428906241187638	0	FALSE	FALSE	FALSE	FALSE	neither
chr1	26472440	26476642	HMGN2	-0.39176	+	chr1	26450000	26500000	chr1_26450000_26500000	0.1428906241187638	0	chr1	26450000	26500000	chr1_26450000_26500000	0.1428906241187638	0	ENSG00000198830.11	8.16202	0.6138685840658403	0.8384334309895832	0.8384334309895832	upstream	0.1428906241187638	0	FALSE	FALSE	FALSE	FALSE	neither
chr1	26529761	26575030	RPS6KA1	0.2507547194266464	+	chr1	26500000	26550000	chr1_26500000_26550000	-0.128087	0	chr1	26500000	26550000	chr1_26500000_26550000	-0.128087	0	ENSG00000117676.14	3.5399821400134583	0.89567357401052194	0.8756898729181467	0.8756898729181467	upstream	-0.128087	0	FALSE	FALSE	FALSE	FALSE	neither
chr1	26692132	26694131	AL512408.1	-0.0412394	-	chr1	26950000	27000000	chr1_26950000_27000000	1.3905519972590086	-255870	chr1	26500000	26550000	chr1_26500000_26550000	-0.128087	142133	ENSG00000260063.1	0.912653	0.9867680261828492	0.0176317	0.8756898729181467	upstream	1.3905519972590086	-255870	FALSE	TRUE	FALSE	TRUE	boundary
chr1	26693236	26782104	ARID1A	-0.171617	+	chr1	26500000	26550000	chr1_26500000_26550000	-0.128087	-143237	chr1	26950000	27000000	chr1_26950000_27000000	1.3905519972590086	167897	ENSG00000117713.20	8.640296699233945	0.7806794134023992	0.8756898729181467	0.0176317	downstream	1.3905519972590086	167897	FALSE	FALSE	TRUE	TRUE	boundary
chr1	26787054	26800659	PIGV	0.4756780341550151	+	chr1	26500000	26550000	chr1_26500000_26550000	-0.128087	-237055	chr1	26950000	27000000	chr1_26950000_27000000	1.3905519972590086	149342	ENSG00000060642.11	3.1499336291916316	0.4951418030534851	0.8756898729181467	0.0176317	downstream	1.3905519972590086	149342	FALSE	FALSE	TRUE	TRUE	boundary
chr1	26826688	26857604	ZDHHC18	0.17001910141057053	+	chr1	26500000	26550000	chr1_26500000_26550000	-0.128087	-276689	chr1	26950000	27000000	chr1_26950000_27000000	1.3905519972590086	92397	ENSG00000204160.12	4.753949642531235	0.820007	0.8756898729181467	0.0176317	downstream	1.3905519972590086	92397	FALSE	FALSE	TRUE	TRUE	boundary
chr1	26863149	26864456	SFN	0.8952642811968987	+	chr1	26500000	26550000	chr1_26500000_26550000	-0.128087	-313150	chr1	26950000	27000000	chr1_26950000_27000000	1.3905519972590086	85545	ENSG00000175793.12	-1.72067	0.7541887592763294	0.8756898729181467	0.0176317	downstream	1.3905519972590086	85545	FALSE	FALSE	TRUE	TRUE	boundary
chr1	26876132	26890283	GPN2	0.17162240413197072	-	chr1	26950000	27000000	chr1_26950000_27000000	1.3905519972590086	-59718	chr1	26500000	26550000	chr1_26500000_26550000	-0.128087	326133	ENSG00000142751.15	5.105507746289974	0.723818	0.0176317	0.8756898729181467	upstream	1.3905519972590086	-59718	FALSE	TRUE	FALSE	TRUE	boundary
chr1	26890488	26900467	GPATCH3	0.2643998232099509	-	chr1	26950000	27000000	chr1_26950000_27000000	1.3905519972590086	-49534	chr1	26500000	26550000	chr1_26500000_26550000	-0.128087	340489	ENSG00000198746.13	3.745566002755531	0.5966191845611672	0.0176317	0.8756898729181467	upstream	1.3905519972590086	-49534	FALSE	TRUE	FALSE	TRUE	boundary
chr1	26900238	26946871	NUDC	0.14766419407326303	+	chr1	26500000	26550000	chr1_26500000_26550000	-0.128087	-350239	chr1	26950000	27000000	chr1_26950000_27000000	1.3905519972590086	3130	ENSG00000090273.14	5.729397160625117	0.8708636356461877	0.8756898729181467	0.0176317	downstream	1.3905519972590086	3130	FALSE	FALSE	TRUE	TRUE	boundary
chr1	26911489	26913975	NR0B2	-0.672236	-	chr1	26950000	27000000	chr1_26950000_27000000	1.3905519972590086	-36026	chr1	26500000	26550000	chr1_26500000_26550000	-0.128087	361490	ENSG00000131910.5	-4.62418	0.7938496240359357	0.0176317	0.8756898729181467	upstream	1.3905519972590086	-36026	FALSE	TRUE	FALSE	TRUE	boundary
chr1	26993692	27000886	TRNP1	0.44038936648827054	+	chr1	26950000	27000000	chr1_26950000_27000000	1.3905519972590086	0	chr1	26950000	27000000	chr1_26950000_27000000	1.3905519972590086	0	ENSG00000253368.4	1.8480228405536192	0.8081410002101875	0.0176317	0.0176317	upstream	1.3905519972590086	0	FALSE	TRUE	TRUE	TRUE	boundary
chr1	27005020	27012850	TENT5B	0.2419113567504323	-	chr1	27000000	27050000	chr1_27000000_27050000	1.6356509568730884	0	chr1	27000000	27050000	chr1_27000000_27050000	1.6356509568730884	0	ENSG00000158246.8	-1.56326	0.9404522076863046	0.0176317	0.0176317	upstream	1.6356509568730884	0	FALSE	TRUE	TRUE	TRUE	boundary
chr1	27098809	27166981	SLC9A1	0.29728156697283215	-	chr1	27650000	27700000	chr1_27650000_27700000	0.0988491	-483020	chr1	27000000	27050000	chr1_27000000_27050000	1.6356509568730884	48810	ENSG00000090020.11	4.817179808833725	0.7627694760504528	0.9030457814554173	0.0176317	downstream	1.6356509568730884	48810	FALSE	FALSE	TRUE	TRUE	boundary
chr1	27234632	27308636	WDTC1	0.23021566671451055	+	chr1	27000000	27050000	chr1_27000000_27050000	1.6356509568730884	-184633	chr1	27650000	27700000	chr1_27650000_27700000	0.0988491	341365	ENSG00000142784.16	6.535699788795401	0.7499069261357628	0.0176317	0.9030457814554173	upstream	1.6356509568730884	-184633	FALSE	TRUE	FALSE	TRUE	boundary
chr1	27311240	27311838	FO393419.3	-0.261275	+	chr1	27000000	27050000	chr1_27000000_27050000	1.6356509568730884	-261241	chr1	27650000	27700000	chr1_27650000_27700000	0.0988491	338163	ENSG00000243659.1	0.6795617756761394	0.8448551611061028	0.0176317	0.9030457814554173	upstream	1.6356509568730884	-261241	FALSE	TRUE	FALSE	TRUE	boundary
chr1	27322145	27336400	TMEM222	0.48586377904559974	+	chr1	27000000	27050000	chr1_27000000_27050000	1.6356509568730884	-272146	chr1	27650000	27700000	chr1_27650000_27700000	0.0988491	313601	ENSG00000186501.14	4.954177737817756	0.30835509591640226	0.0176317	0.9030457814554173	upstream	1.6356509568730884	-272146	FALSE	TRUE	FALSE	TRUE	boundary
chr1	27325329	27325796	ACTG1P20	0.0146983	+	chr1	27000000	27050000	chr1_27000000_27050000	1.6356509568730884	-275330	chr1	27650000	27700000	chr1_27650000_27700000	0.0988491	324205	ENSG00000241547.1	0.19250349835788033	0.9921726438994848	0.0176317	0.9030457814554173	upstream	1.6356509568730884	-275330	FALSE	TRUE	FALSE	TRUE	boundary
chr1	27342020	27353937	SYTL1	0.7412518171036466	+	chr1	27000000	27050000	chr1_27000000_27050000	1.6356509568730884	-292021	chr1	27650000	27700000	chr1_27650000_27700000	0.0988491	296064	ENSG00000142765.18	-0.0280872	0.6484764062068104	0.0176317	0.9030457814554173	upstream	1.6356509568730884	-292021	FALSE	TRUE	FALSE	TRUE	boundary
chr1	27354067	27366961	MAP3K6	0.0268958	-	chr1	27650000	27700000	chr1_27650000_27700000	0.0988491	-283040	chr1	27000000	27050000	chr1_27000000_27050000	1.6356509568730884	304068	ENSG00000142733.17	3.5108844465588662	0.9868406450741832	0.9030457814554173	0.0176317	downstream	1.6356509568730884	304068	FALSE	FALSE	TRUE	TRUE	boundary
chr1	27369112	27374824	FCN3	-0.648243	-	chr1	27650000	27700000	chr1_27650000_27700000	0.0988491	-275177	chr1	27000000	27050000	chr1_27000000_27050000	1.6356509568730884	319113	ENSG00000142748.12	-2.41285	0.8664956312736051	0.9030457814554173	0.0176317	downstream	1.6356509568730884	319113	FALSE	FALSE	TRUE	TRUE	boundary
chr1	27379176	27383333	CD164L2	0.6473453266662608	-	chr1	27650000	27700000	chr1_27650000_27700000	0.0988491	-266668	chr1	27000000	27050000	chr1_27000000_27050000	1.6356509568730884	329177	ENSG00000174950.11	-4.48823	0.8352834127914074	0.9030457814554173	0.0176317	downstream	1.6356509568730884	329177	FALSE	FALSE	TRUE	TRUE	boundary
chr1	27392622	27395814	GPR3	-0.230704	+	chr1	27000000	27050000	chr1_27000000_27050000	1.6356509568730884	-342623	chr1	27650000	27700000	chr1_27650000_27700000	0.0988491	254187	ENSG00000181773.7	1.5514526769950003	0.944066	0.0176317	0.9030457814554173	upstream	1.6356509568730884	-342623	FALSE	TRUE	FALSE	TRUE	boundary
chr1	27404230	27490167	WASF2	-0.0393078	-	chr1	27650000	27700000	chr1_27650000_27700000	0.0988491	-159834	chr1	27000000	27050000	chr1_27000000_27050000	1.6356509568730884	354231	ENSG00000158195.11	7.031996344105859	0.9795271581640946	0.9030457814554173	0.0176317	downstream	1.6356509568730884	354231	FALSE	FALSE	TRUE	TRUE	boundary
chr1	27525805	27530561	BX293535.1	-0.889812	+	chr1	27000000	27050000	chr1_27000000_27050000	1.6356509568730884	-475806	chr1	27650000	27700000	chr1_27650000_27700000	0.0988491	119440	ENSG00000237429.1	-3.78517	0.8187181317922663	0.0176317	0.9030457814554173	upstream	1.6356509568730884	-475806	FALSE	TRUE	FALSE	TRUE	boundary
chr1	27534035	27604431	AHDC1	-0.0510788	-	chr1	27650000	27700000	chr1_27650000_27700000	0.0988491	-45570	chr1	27000000	27050000	chr1_27000000_27050000	1.6356509568730884	484036	ENSG00000126705.15	7.734058474069783	0.9698330691945924	0.9030457814554173	0.0176317	downstream	1.6356509568730884	484036	FALSE	FALSE	TRUE	TRUE	boundary
chr1	27612064	27635185	FGR	0.2497205489329648	-	chr1	27650000	27700000	chr1_27650000_27700000	0.0988491	-14816	chr1	27000000	27050000	chr1_27000000_27050000	1.6356509568730884	562065	ENSG00000000938.13	1.132156825197369	0.8792946229273282	0.9030457814554173	0.0176317	downstream	1.6356509568730884	562065	FALSE	FALSE	TRUE	TRUE	boundary
chr1	27666064	27672198	IFI6	0.0992839	-	chr1	27650000	27700000	chr1_27650000_27700000	0.0988491	0	chr1	27650000	27700000	chr1_27650000_27700000	0.0988491	0	ENSG00000126709.15	3.627611094153297	0.968929	0.9030457814554173	0.9030457814554173	upstream	0.0988491	0	FALSE	FALSE	FALSE	FALSE	neither
chr1	27724822	27725756	AL020997.5	1.4495798394801922	-	chr1	27700000	27750000	chr1_27700000_27750000	0.0917317	0	chr1	27700000	27750000	chr1_27700000_27750000	0.0917317	0	ENSG00000287244.1	-2.23824	0.3230594655815635	0.919783	0.919783	upstream	0.0917317	0	FALSE	FALSE	FALSE	FALSE	neither
chr1	27725979	27763122	FAM76A	0.19342761283314136	+	chr1	27700000	27750000	chr1_27700000_27750000	0.0917317	0	chr1	27700000	27750000	chr1_27700000_27750000	0.0917317	0	ENSG00000009780.15	4.18681	0.7604951129182386	0.919783	0.919783	upstream	0.0917317	0	FALSE	FALSE	FALSE	FALSE	neither
chr1	27739091	27739439	AL020997.1	0.9310479085956268	+	chr1	27700000	27750000	chr1_27700000_27750000	0.0917317	0	chr1	27700000	27750000	chr1_27700000_27750000	0.0917317	0	ENSG00000231344.1	-2.14001	0.473288	0.919783	0.919783	upstream	0.0917317	0	FALSE	FALSE	FALSE	FALSE	neither
chr1	27739954	27740629	RPEP3	-0.802416	+	chr1	27700000	27750000	chr1_27700000_27750000	0.0917317	0	chr1	27700000	27750000	chr1_27700000_27750000	0.0917317	0	ENSG00000230833.1	-1.40413	0.5954229932631852	0.919783	0.919783	upstream	0.0917317	0	FALSE	FALSE	FALSE	FALSE	neither
chr1	27773219	27824443	STX12	0.0686462	+	chr1	27750000	27800000	chr1_27750000_27800000	0.6043846052725961	0	chr1	27750000	27800000	chr1_27750000_27800000	0.6043846052725961	0	ENSG00000117758.14	5.944685217916616	0.9518623558310322	0.4809260496714556	0.4809260496714556	upstream	0.6043846052725961	0	FALSE	FALSE	FALSE	FALSE	neither
chr1	27773858	27774041	AL020997.2	0.2154595316271012	+	chr1	27750000	27800000	chr1_27750000_27800000	0.6043846052725961	0	chr1	27750000	27800000	chr1_27750000_27800000	0.6043846052725961	0	ENSG00000269971.1	-0.834277	0.9017247374644712	0.4809260496714556	0.4809260496714556	upstream	0.6043846052725961	0	FALSE	FALSE	FALSE	FALSE	neither
chr1	27819983	27820341	AL020997.3	-0.953998	+	chr1	27750000	27800000	chr1_27750000_27800000	0.6043846052725961	-19984	chr1	28200000	28250000	chr1_28200000_28250000	-1.4089	379660	ENSG00000270031.1	-3.59035	0.8286526791848126	0.4809260496714556	0.0495362	downstream	-1.4089	379660	FALSE	FALSE	TRUE	TRUE	boundary
chr1	27827812	27831209	AL020997.4	-0.442407	-	chr1	28200000	28250000	chr1_28200000_28250000	-1.4089	-368792	chr1	27750000	27800000	chr1_27750000_27800000	0.6043846052725961	27813	ENSG00000286433.1	-3.60473	0.8800974242874826	0.0495362	0.4809260496714556	upstream	-1.4089	-368792	FALSE	TRUE	FALSE	TRUE	boundary
chr1	27830782	27851676	PPP1R8	0.0208967	+	chr1	27750000	27800000	chr1_27750000_27800000	0.6043846052725961	-30783	chr1	28200000	28250000	chr1_28200000_28250000	-1.4089	348325	ENSG00000117751.18	5.708913838427629	0.985318	0.4809260496714556	0.0495362	downstream	-1.4089	348325	FALSE	FALSE	TRUE	TRUE	boundary
chr1	27834401	27834566	SCARNA1	-0.438588	+	chr1	27750000	27800000	chr1_27750000_27800000	0.6043846052725961	-34402	chr1	28200000	28250000	chr1_28200000_28250000	-1.4089	365435	ENSG00000252947.1	-1.25848	0.7706665666206827	0.4809260496714556	0.0495362	downstream	-1.4089	365435	FALSE	FALSE	TRUE	TRUE	boundary
chr1	27872543	27886685	THEMIS2	1.0415025566925258	+	chr1	27750000	27800000	chr1_27750000_27800000	0.6043846052725961	-72544	chr1	28200000	28250000	chr1_28200000_28250000	-1.4089	313316	ENSG00000130775.16	2.227323690182152	0.5272124637355162	0.4809260496714556	0.0495362	downstream	-1.4089	313316	FALSE	FALSE	TRUE	TRUE	boundary
chr1	27891524	27914746	RPA2	-0.0659707	-	chr1	28200000	28250000	chr1_28200000_28250000	-1.4089	-285255	chr1	27750000	27800000	chr1_27750000_27800000	0.6043846052725961	91525	ENSG00000117748.10	5.366982547956074	0.9575061886006664	0.0495362	0.4809260496714556	upstream	-1.4089	-285255	FALSE	TRUE	FALSE	TRUE	boundary
chr1	27935000	27959157	SMPDL3B	1.7113093434471125	+	chr1	27750000	27800000	chr1_27750000_27800000	0.6043846052725961	-135001	chr1	28200000	28250000	chr1_28200000_28250000	-1.4089	240844	ENSG00000130768.15	-2.52819	0.5991704501243268	0.4809260496714556	0.0495362	downstream	-1.4089	240844	FALSE	FALSE	TRUE	TRUE	boundary
chr1	27959973	27968093	XKR8	0.5659596101195268	+	chr1	27750000	27800000	chr1_27750000_27800000	0.6043846052725961	-159974	chr1	28200000	28250000	chr1_28200000_28250000	-1.4089	231908	ENSG00000158156.8	2.738110444907791	0.3979274179165177	0.4809260496714556	0.0495362	downstream	-1.4089	231908	FALSE	FALSE	TRUE	TRUE	boundary
chr1	27970344	28088637	EYA3	-0.0143403	-	chr1	28200000	28250000	chr1_28200000_28250000	-1.4089	-111364	chr1	27750000	27800000	chr1_27750000_27800000	0.6043846052725961	170345	ENSG00000158161.16	5.7180594485700675	0.9861927127116196	0.0495362	0.4809260496714556	upstream	-1.4089	-111364	FALSE	TRUE	FALSE	TRUE	boundary
chr1	27990158	27990524	AL512288.2	-0.978501	-	chr1	28200000	28250000	chr1_28200000_28250000	-1.4089	-209477	chr1	27750000	27800000	chr1_27750000_27800000	0.6043846052725961	190159	ENSG00000238231.2	-1.76102	0.5406708085842591	0.0495362	0.4809260496714556	upstream	-1.4089	-209477	FALSE	TRUE	FALSE	TRUE	boundary
chr1	28031884	28032180	RN7SL559P	-0.318702	-	chr1	28200000	28250000	chr1_28200000_28250000	-1.4089	-167821	chr1	27750000	27800000	chr1_27750000_27800000	0.6043846052725961	231885	ENSG00000240750.3	-0.893337	0.8614260173179238	0.0495362	0.4809260496714556	upstream	-1.4089	-167821	FALSE	TRUE	FALSE	TRUE	boundary
chr1	28095742	28096422	SPCS2P4	0.5170034134791737	-	chr1	28200000	28250000	chr1_28200000_28250000	-1.4089	-103579	chr1	27750000	27800000	chr1_27750000_27800000	0.6043846052725961	295743	ENSG00000228589.3	-1.36403	0.5836094018570216	0.0495362	0.4809260496714556	upstream	-1.4089	-103579	FALSE	TRUE	FALSE	TRUE	boundary
chr1	28147166	28193936	PTAFR	0.4209386216958224	-	chr1	28200000	28250000	chr1_28200000_28250000	-1.4089	-6065	chr1	27750000	27800000	chr1_27750000_27800000	0.6043846052725961	347167	ENSG00000169403.12	1.285441391248222	0.7276080625667487	0.0495362	0.4809260496714556	upstream	-1.4089	-6065	FALSE	TRUE	FALSE	TRUE	boundary
chr1	28199456	28233029	DNAJC8	0.2529343229450154	-	chr1	28200000	28250000	chr1_28200000_28250000	-1.4089	0	chr1	28200000	28250000	chr1_28200000_28250000	-1.4089	0	ENSG00000126698.11	6.311640813142153	0.7203676792646181	0.0495362	0.0495362	upstream	-1.4089	0	FALSE	TRUE	TRUE	TRUE	boundary
chr1	28236109	28246906	ATP5IF1	0.35671048171551867	+	chr1	28200000	28250000	chr1_28200000_28250000	-1.4089	0	chr1	28200000	28250000	chr1_28200000_28250000	-1.4089	0	ENSG00000130770.18	5.1138561124395805	0.491003	0.0495362	0.0495362	upstream	-1.4089	0	FALSE	TRUE	TRUE	TRUE	boundary
chr1	28239509	28241453	AL353622.1	0.13060760121493942	-	chr1	28200000	28250000	chr1_28200000_28250000	-1.4089	0	chr1	28200000	28250000	chr1_28200000_28250000	-1.4089	0	ENSG00000270605.1	0.8797978139098338	0.9645436704987084	0.0495362	0.0495362	upstream	-1.4089	0	FALSE	TRUE	TRUE	TRUE	boundary
chr1	28259518	28282491	SESN2	0.4636876663734353	+	chr1	28250000	28300000	chr1_28250000_28300000	-0.20171	0	chr1	28250000	28300000	chr1_28250000_28300000	-0.20171	0	ENSG00000130766.5	3.637415760841744	0.5678639902870801	0.7833949416342414	0.7833949416342414	upstream	-0.20171	0	FALSE	FALSE	FALSE	FALSE	neither
chr1	28329002	28335965	MED18	0.11302628820391192	+	chr1	28250000	28300000	chr1_28250000_28300000	-0.20171	-29003	chr1	28650000	28700000	chr1_28650000_28700000	0.0672901	314036	ENSG00000130772.14	3.0280588198851084	0.9146825764009612	0.7833949416342414	0.944714	upstream	-0.20171	-29003	FALSE	FALSE	FALSE	FALSE	neither
chr1	28369582	28500364	PHACTR4	-0.244014	+	chr1	28250000	28300000	chr1_28250000_28300000	-0.20171	-69583	chr1	28650000	28700000	chr1_28650000_28700000	0.0672901	149637	ENSG00000204138.13	6.695009455567628	0.5773548336838751	0.7833949416342414	0.944714	upstream	-0.20171	-69583	FALSE	FALSE	FALSE	FALSE	neither
chr1	28453541	28453934	CR391992.1	-1.79426	+	chr1	28250000	28300000	chr1_28250000_28300000	-0.20171	-153542	chr1	28650000	28700000	chr1_28650000_28700000	0.0672901	196067	ENSG00000229820.2	-0.00794932	0.0525862	0.7833949416342414	0.944714	upstream	-0.20171	-153542	FALSE	FALSE	FALSE	FALSE	neither
chr1	28481362	28481480	RNU6ATAC27P	-0.685346	+	chr1	28250000	28300000	chr1_28250000_28300000	-0.20171	-181363	chr1	28650000	28700000	chr1_28650000_28700000	0.0672901	168521	ENSG00000221216.1	-1.11189	0.3608920985102034	0.7833949416342414	0.944714	upstream	-0.20171	-181363	FALSE	FALSE	FALSE	FALSE	neither
chr1	28505943	28539300	RCC1	0.13681138978716945	+	chr1	28250000	28300000	chr1_28250000_28300000	-0.20171	-205944	chr1	28650000	28700000	chr1_28650000_28700000	0.0672901	110701	ENSG00000180198.16	4.7880546484378605	0.95456	0.7833949416342414	0.944714	upstream	-0.20171	-205944	FALSE	FALSE	FALSE	FALSE	neither
chr1	28505980	28510892	SNHG3	0.6432525177769057	+	chr1	28250000	28300000	chr1_28250000_28300000	-0.20171	-205981	chr1	28650000	28700000	chr1_28650000_28700000	0.0672901	139109	ENSG00000242125.3	3.822973855666137	0.7564750995733353	0.7833949416342414	0.944714	upstream	-0.20171	-205981	FALSE	FALSE	FALSE	FALSE	neither
chr1	28508559	28508762	SNORA73B	0.46251401037737727	+	chr1	28250000	28300000	chr1_28250000_28300000	-0.20171	-208560	chr1	28650000	28700000	chr1_28650000_28700000	0.0672901	141239	ENSG00000200087.1	3.549127424111307	0.8049104670444247	0.7833949416342414	0.944714	upstream	-0.20171	-208560	FALSE	FALSE	FALSE	FALSE	neither
chr1	28544460	28546542	AL513497.1	0.20738684522453169	+	chr1	28250000	28300000	chr1_28250000_28300000	-0.20171	-244461	chr1	28650000	28700000	chr1_28650000_28700000	0.0672901	103459	ENSG00000279443.1	-0.263788	0.8975642103374258	0.7833949416342414	0.944714	upstream	-0.20171	-244461	FALSE	FALSE	FALSE	FALSE	neither
chr1	28553085	28578545	TRNAU1AP	-0.0939771	+	chr1	28250000	28300000	chr1_28250000_28300000	-0.20171	-253086	chr1	28650000	28700000	chr1_28650000_28700000	0.0672901	71456	ENSG00000180098.9	4.391382801607936	0.8915621272161013	0.7833949416342414	0.944714	upstream	-0.20171	-253086	FALSE	FALSE	FALSE	FALSE	neither
chr1	28578538	28583132	SNHG12	0.44829917155055954	-	chr1	28650000	28700000	chr1_28650000_28700000	0.0672901	-66869	chr1	28250000	28300000	chr1_28250000_28300000	-0.20171	278539	ENSG00000197989.14	3.5833615476843548	0.6307680890060584	0.944714	0.7833949416342414	downstream	-0.20171	278539	FALSE	FALSE	FALSE	FALSE	neither
chr1	28578749	28578822	SNORD99	0.35513522507951856	-	chr1	28650000	28700000	chr1_28650000_28700000	0.0672901	-71179	chr1	28250000	28300000	chr1_28250000_28300000	-0.20171	278750	ENSG00000221539.1	-1.51772	0.8933643791384288	0.944714	0.7833949416342414	downstream	-0.20171	278750	FALSE	FALSE	FALSE	FALSE	neither
chr1	28589323	28643085	TAF12	0.26840880706548065	-	chr1	28650000	28700000	chr1_28650000_28700000	0.0672901	-6916	chr1	28250000	28300000	chr1_28250000_28300000	-0.20171	289324	ENSG00000120656.11	3.4655	0.649267	0.944714	0.7833949416342414	downstream	-0.20171	289324	FALSE	FALSE	FALSE	FALSE	neither
chr1	28592200	28595443	RAB42	0.10209533600069752	+	chr1	28250000	28300000	chr1_28250000_28300000	-0.20171	-292201	chr1	28650000	28700000	chr1_28650000_28700000	0.0672901	54558	ENSG00000188060.7	0.7622803482111157	0.9553108261254972	0.7833949416342414	0.944714	upstream	-0.20171	-292201	FALSE	FALSE	FALSE	FALSE	neither
chr1	28643228	28648581	LINC01715	0.36216632460927856	+	chr1	28250000	28300000	chr1_28250000_28300000	-0.20171	-343229	chr1	28650000	28700000	chr1_28650000_28700000	0.0672901	1420	ENSG00000229388.1	-1.17869	0.820007	0.7833949416342414	0.944714	upstream	-0.20171	-343229	FALSE	FALSE	FALSE	FALSE	neither
chr1	28668732	28719353	GMEB1	0.10749156667812176	+	chr1	28650000	28700000	chr1_28650000_28700000	0.0672901	0	chr1	28650000	28700000	chr1_28650000_28700000	0.0672901	0	ENSG00000162419.12	5.511743931132932	0.8986633245323632	0.944714	0.944714	upstream	0.0672901	0	FALSE	FALSE	FALSE	FALSE	neither
chr1	28736621	28769775	YTHDF2	0.16631926936521424	+	chr1	28750000	28800000	chr1_28750000_28800000	-0.587704	0	chr1	28750000	28800000	chr1_28750000_28800000	-0.587704	0	ENSG00000198492.16	6.694112510291415	0.8049104670444247	0.4434459615829669	0.4434459615829669	upstream	-0.587704	0	FALSE	FALSE	FALSE	FALSE	neither
chr1	28812142	28871267	OPRD1	1.870428869623597	+	chr1	28750000	28800000	chr1_28750000_28800000	-0.587704	-12143	chr1	29200000	29250000	chr1_29200000_29250000	0.18114546319754388	328734	ENSG00000116329.11	-1.27316	0.19410871728769835	0.4434459615829669	0.8626085392180379	upstream	-0.587704	-12143	FALSE	FALSE	FALSE	FALSE	neither
chr1	28887091	29120046	EPB41	-0.142096	+	chr1	28750000	28800000	chr1_28750000_28800000	-0.587704	-87092	chr1	29200000	29250000	chr1_29200000_29250000	0.18114546319754388	79955	ENSG00000159023.21	8.289676913944536	0.8624254013240945	0.4434459615829669	0.8626085392180379	upstream	-0.587704	-87092	FALSE	FALSE	FALSE	FALSE	neither
chr1	29041199	29041480	AL138785.3	-0.353147	+	chr1	28750000	28800000	chr1_28750000_28800000	-0.587704	-241200	chr1	29200000	29250000	chr1_29200000_29250000	0.18114546319754388	158521	ENSG00000277958.1	-1.0507	0.810081	0.4434459615829669	0.8626085392180379	upstream	-0.587704	-241200	FALSE	FALSE	FALSE	FALSE	neither
chr1	29119429	29123903	TMEM200B	0.4985491114983025	-	chr1	29200000	29250000	chr1_29200000_29250000	0.18114546319754388	-76098	chr1	28750000	28800000	chr1_28750000_28800000	-0.587704	319430	ENSG00000253304.2	0.7205640927585287	0.7805755326316787	0.8626085392180379	0.4434459615829669	downstream	-0.587704	319430	FALSE	FALSE	FALSE	FALSE	neither
chr1	29144494	29146994	AL357500.1	-1.08408	-	chr1	29200000	29250000	chr1_29200000_29250000	0.18114546319754388	-53007	chr1	28750000	28800000	chr1_28750000_28800000	-0.587704	344495	ENSG00000225750.1	-0.699856	0.4103233725294326	0.8626085392180379	0.4434459615829669	downstream	-0.587704	344495	FALSE	FALSE	FALSE	FALSE	neither
chr1	29147743	29181900	SRSF4	-0.0351369	-	chr1	29200000	29250000	chr1_29200000_29250000	0.18114546319754388	-18101	chr1	28750000	28800000	chr1_28750000_28800000	-0.587704	347744	ENSG00000116350.17	6.776605886638277	0.9658913080599616	0.8626085392180379	0.4434459615829669	downstream	-0.587704	347744	FALSE	FALSE	FALSE	FALSE	neither
chr1	29192657	29230942	MECR	0.12229491719886988	-	chr1	29200000	29250000	chr1_29200000_29250000	0.18114546319754388	0	chr1	29200000	29250000	chr1_29200000_29250000	0.18114546319754388	0	ENSG00000116353.16	4.2389	0.8751848396272905	0.8626085392180379	0.8626085392180379	upstream	0.18114546319754388	0	FALSE	FALSE	FALSE	FALSE	neither
chr1	29236516	29326813	PTPRU	-0.0753421	+	chr1	29200000	29250000	chr1_29200000_29250000	0.18114546319754388	0	chr1	29200000	29250000	chr1_29200000_29250000	0.18114546319754388	0	ENSG00000060656.20	4.865035291477487	0.9861927127116196	0.8626085392180379	0.8626085392180379	upstream	0.18114546319754388	0	FALSE	FALSE	FALSE	FALSE	neither
chr1	30013952	30037612	LINC01648	-2.12494	-	chr1	30100000	30150000	chr1_30100000_30150000	0.5115545444515264	-62389	chr1	29750000	29800000	chr1_29750000_29800000	0.0542631	213953	ENSG00000233399.2	-3.80225	0.1902668498391339	0.6045877253472565	0.957978	upstream	0.5115545444515264	-62389	FALSE	FALSE	FALSE	FALSE	neither
chr1	30711277	30723585	MATN1	-0.962897	-	chr1	30700000	30750000	chr1_30700000_30750000	1.0808428864919568	0	chr1	30700000	30750000	chr1_30700000_30750000	1.0808428864919568	0	ENSG00000162510.6	-1.24433	0.6271065575920071	0.1488480987055016	0.1488480987055016	upstream	1.0808428864919568	0	FALSE	FALSE	FALSE	FALSE	neither
chr1	30718504	30726827	MATN1-AS1	0.5860298280511196	+	chr1	30700000	30750000	chr1_30700000_30750000	1.0808428864919568	0	chr1	30700000	30750000	chr1_30700000_30750000	1.0808428864919568	0	ENSG00000186056.10	-0.796103	0.745087	0.1488480987055016	0.1488480987055016	upstream	1.0808428864919568	0	FALSE	FALSE	FALSE	FALSE	neither
chr1	30732469	30757774	LAPTM5	0.6208603238547967	-	chr1	30700000	30750000	chr1_30700000_30750000	1.0808428864919568	0	chr1	30700000	30750000	chr1_30700000_30750000	1.0808428864919568	0	ENSG00000162511.8	4.527068464482195	0.5226641264275524	0.1488480987055016	0.1488480987055016	upstream	1.0808428864919568	0	FALSE	FALSE	FALSE	FALSE	neither
chr1	30739156	30739232	MIR4420	0.685578	-	chr1	30700000	30750000	chr1_30700000_30750000	1.0808428864919568	0	chr1	30700000	30750000	chr1_30700000_30750000	1.0808428864919568	0	ENSG00000264773.1	-4.82815	0.5452433294008906	0.1488480987055016	0.1488480987055016	upstream	1.0808428864919568	0	FALSE	FALSE	FALSE	FALSE	neither
chr1	30824217	30834864	LINC01778	-0.938697	+	chr1	30700000	30750000	chr1_30700000_30750000	1.0808428864919568	-74218	chr1	30900000	30950000	chr1_30900000_30950000	-0.412124	65137	ENSG00000223382.5	-3.39304	0.6400548779990121	0.1488480987055016	0.5320091830272323	upstream	1.0808428864919568	-74218	FALSE	FALSE	FALSE	FALSE	neither
chr1	30869466	30908758	SDC3	-0.277788	-	chr1	30900000	30950000	chr1_30900000_30950000	-0.412124	0	chr1	30900000	30950000	chr1_30900000_30950000	-0.412124	0	ENSG00000162512.16	7.234474635919485	0.8486243383971489	0.5320091830272323	0.5320091830272323	upstream	-0.412124	0	FALSE	FALSE	FALSE	FALSE	neither
chr1	30931506	31065991	PUM1	-0.0280424	-	chr1	30900000	30950000	chr1_30900000_30950000	-0.412124	0	chr1	30900000	30950000	chr1_30900000_30950000	-0.412124	0	ENSG00000134644.15	7.853013406891629	0.95701	0.5320091830272323	0.5320091830272323	upstream	-0.412124	0	FALSE	FALSE	FALSE	FALSE	neither
chr1	31179745	31239887	NKAIN1	-1.90537	-	chr1	31450000	31500000	chr1_31450000_31500000	1.2968407937435602	-210114	chr1	30950000	31000000	chr1_30950000_31000000	0.302032	179746	ENSG00000084628.10	5.736778802837579	0.3689919569192612	0.1801946647440519	0.7131982102908276	upstream	1.2968407937435602	-210114	FALSE	FALSE	FALSE	FALSE	neither
chr1	31259568	31296788	SNRNP40	0.17429963410573368	-	chr1	31450000	31500000	chr1_31450000_31500000	1.2968407937435602	-153213	chr1	30950000	31000000	chr1_30950000_31000000	0.302032	259569	ENSG00000060688.13	5.401329962843131	0.7777363479025189	0.1801946647440519	0.7131982102908276	upstream	1.2968407937435602	-153213	FALSE	FALSE	FALSE	FALSE	neither
chr1	31263245	31263681	AC114495.2	-0.745582	-	chr1	31450000	31500000	chr1_31450000_31500000	1.2968407937435602	-186320	chr1	30950000	31000000	chr1_30950000_31000000	0.302032	263246	ENSG00000229447.2	0.12298676922447196	0.36770896669076486	0.1801946647440519	0.7131982102908276	upstream	1.2968407937435602	-186320	FALSE	FALSE	FALSE	FALSE	neither
chr1	31296982	31364953	ZCCHC17	-0.0217734	+	chr1	30950000	31000000	chr1_30950000_31000000	0.302032	-296983	chr1	31450000	31500000	chr1_31450000_31500000	1.2968407937435602	85048	ENSG00000121766.15	5.103096863371121	0.9819631015279718	0.7131982102908276	0.1801946647440519	downstream	1.2968407937435602	85048	FALSE	FALSE	FALSE	FALSE	neither
chr1	31333067	31346799	AL451070.1	1.4919593890515208	-	chr1	31450000	31500000	chr1_31450000_31500000	1.2968407937435602	-103202	chr1	30950000	31000000	chr1_30950000_31000000	0.302032	333068	ENSG00000229044.1	-4.28636	0.34857801705904273	0.1801946647440519	0.7131982102908276	upstream	1.2968407937435602	-103202	FALSE	FALSE	FALSE	FALSE	neither
chr1	31365253	31376850	FABP3	1.550818831449183	-	chr1	31450000	31500000	chr1_31450000_31500000	1.2968407937435602	-73151	chr1	30950000	31000000	chr1_30950000_31000000	0.302032	365254	ENSG00000121769.8	-0.238827	0.1591633026777855	0.1801946647440519	0.7131982102908276	upstream	1.2968407937435602	-73151	FALSE	FALSE	FALSE	FALSE	neither
chr1	31409565	31434680	SERINC2	-0.0719939	+	chr1	30950000	31000000	chr1_30950000_31000000	0.302032	-409566	chr1	31450000	31500000	chr1_31450000_31500000	1.2968407937435602	15321	ENSG00000168528.12	1.436679333808489	0.987451	0.7131982102908276	0.1801946647440519	downstream	1.2968407937435602	15321	FALSE	FALSE	FALSE	FALSE	neither
chr1	31500085	31509648	LDC1P	-0.290112	+	chr1	31450000	31500000	chr1_31450000_31500000	1.2968407937435602	-86	chr1	31550000	31600000	chr1_31550000_31600000	0.11926855780795598	40353	ENSG00000260386.6	-4.65161	0.9430717564278598	0.1801946647440519	0.7666198694830842	upstream	1.2968407937435602	-86	FALSE	FALSE	FALSE	FALSE	neither
chr1	31506226	31583306	LINC01226	0.244173	+	chr1	31550000	31600000	chr1_31550000_31600000	0.11926855780795598	0	chr1	31550000	31600000	chr1_31550000_31600000	0.11926855780795598	0	ENSG00000284543.1	-4.44918	0.9450651046083184	0.7666198694830842	0.7666198694830842	upstream	0.11926855780795598	0	FALSE	FALSE	FALSE	FALSE	neither
chr1	31576485	31587686	TINAGL1	-0.568108	+	chr1	31550000	31600000	chr1_31550000_31600000	0.11926855780795598	0	chr1	31550000	31600000	chr1_31550000_31600000	0.11926855780795598	0	ENSG00000142910.16	1.1858285602606158	0.7852799364028498	0.7666198694830842	0.7666198694830842	upstream	0.11926855780795598	0	FALSE	FALSE	FALSE	FALSE	neither
chr1	31617686	31632518	HCRTR1	-0.829975	+	chr1	31600000	31650000	chr1_31600000_31650000	-0.444604	0	chr1	31600000	31650000	chr1_31600000_31650000	-0.444604	0	ENSG00000121764.11	-1.11849	0.9245764855643048	0.26366552033492824	0.26366552033492824	upstream	-0.444604	0	FALSE	FALSE	FALSE	FALSE	neither
chr1	31629866	31644896	PEF1	0.33394233710834076	-	chr1	31600000	31650000	chr1_31600000_31650000	-0.444604	0	chr1	31600000	31650000	chr1_31600000_31650000	-0.444604	0	ENSG00000162517.13	4.83667	0.6150381419108858	0.26366552033492824	0.26366552033492824	upstream	-0.444604	0	FALSE	FALSE	FALSE	FALSE	neither
chr1	31644049	31660162	PEF1-AS1	0.5251769562271684	+	chr1	31600000	31650000	chr1_31600000_31650000	-0.444604	0	chr1	31600000	31650000	chr1_31600000_31650000	-0.444604	0	ENSG00000235790.7	-1.86734	0.7691734431254521	0.26366552033492824	0.26366552033492824	upstream	-0.444604	0	FALSE	FALSE	FALSE	FALSE	neither
chr1	31652263	31704319	COL16A1	0.6145315439427432	-	chr1	32050000	32100000	chr1_32050000_32100000	0.9771100002805004	-345682	chr1	31600000	31650000	chr1_31600000_31650000	-0.444604	2264	ENSG00000084636.18	4.177930627659636	0.8334975209777549	0.25079289759681617	0.26366552033492824	upstream	0.9771100002805004	-345682	FALSE	FALSE	FALSE	FALSE	neither
chr1	31727117	31764893	ADGRB2	-0.139613	-	chr1	32050000	32100000	chr1_32050000_32100000	0.9771100002805004	-285108	chr1	31600000	31650000	chr1_31600000_31650000	-0.444604	77118	ENSG00000121753.12	6.0210298324881535	0.9450651046083184	0.25079289759681617	0.26366552033492824	upstream	0.9771100002805004	-285108	FALSE	FALSE	FALSE	FALSE	neither
chr1	31758660	31758735	MIR4254	-1.02769	-	chr1	32050000	32100000	chr1_32050000_32100000	0.9771100002805004	-291266	chr1	31600000	31650000	chr1_31600000_31650000	-0.444604	108661	ENSG00000266580.1	-3.08993	0.6988890675431537	0.25079289759681617	0.26366552033492824	upstream	0.9771100002805004	-291266	FALSE	FALSE	FALSE	FALSE	neither
chr1	31790422	31816051	SPOCD1	1.578093059547524	-	chr1	32050000	32100000	chr1_32050000_32100000	0.9771100002805004	-233950	chr1	31600000	31650000	chr1_31600000_31650000	-0.444604	140423	ENSG00000134668.12	0.7379252459448751	0.7733340119169891	0.25079289759681617	0.26366552033492824	upstream	0.9771100002805004	-233950	FALSE	FALSE	FALSE	FALSE	neither
chr1	31851913	31921841	AL136115.2	-0.967113	-	chr1	32050000	32100000	chr1_32050000_32100000	0.9771100002805004	-128160	chr1	31600000	31650000	chr1_31600000_31650000	-0.444604	201914	ENSG00000269967.1	-0.98011	0.5043550580630011	0.25079289759681617	0.26366552033492824	upstream	0.9771100002805004	-128160	FALSE	FALSE	FALSE	FALSE	neither
chr1	31906421	31944856	PTP4A2	0.0728586	-	chr1	32050000	32100000	chr1_32050000_32100000	0.9771100002805004	-105145	chr1	31600000	31650000	chr1_31600000_31650000	-0.444604	256422	ENSG00000184007.21	6.923426203855442	0.9415399434923452	0.25079289759681617	0.26366552033492824	upstream	0.9771100002805004	-105145	FALSE	FALSE	FALSE	FALSE	neither
chr1	32013868	32060850	KHDRBS1	-0.109836	+	chr1	32050000	32100000	chr1_32050000_32100000	0.9771100002805004	0	chr1	32050000	32100000	chr1_32050000_32100000	0.9771100002805004	0	ENSG00000121774.18	8.089601488757054	0.8581562417335039	0.25079289759681617	0.25079289759681617	upstream	0.9771100002805004	0	FALSE	FALSE	FALSE	FALSE	neither
chr1	32072031	32102866	TMEM39B	-0.232711	+	chr1	32050000	32100000	chr1_32050000_32100000	0.9771100002805004	0	chr1	32050000	32100000	chr1_32050000_32100000	0.9771100002805004	0	ENSG00000121775.18	4.195148789357694	0.7072194956191402	0.25079289759681617	0.25079289759681617	upstream	0.9771100002805004	0	FALSE	FALSE	FALSE	FALSE	neither
chr1	32086949	32087007	MIR5585	-1.06721	+	chr1	32050000	32100000	chr1_32050000_32100000	0.9771100002805004	0	chr1	32050000	32100000	chr1_32050000_32100000	0.9771100002805004	0	ENSG00000266203.1	-2.1595	0.20465085832159607	0.25079289759681617	0.25079289759681617	upstream	0.9771100002805004	0	FALSE	FALSE	FALSE	FALSE	neither
chr1	32108056	32176563	KPNA6	0.25385963202242223	+	chr1	32100000	32150000	chr1_32100000_32150000	0.44765688160902145	0	chr1	32100000	32150000	chr1_32100000_32150000	0.44765688160902145	0	ENSG00000025800.14	6.870197853306341	0.6905124276979491	0.6485114866147712	0.6485114866147712	upstream	0.44765688160902145	0	FALSE	FALSE	FALSE	FALSE	neither
chr1	32179675	32198285	TXLNA	0.1401779844263107	+	chr1	32100000	32150000	chr1_32100000_32150000	0.44765688160902145	-29676	chr1	32200000	32250000	chr1_32200000_32250000	0.4719438781095792	1716	ENSG00000084652.16	6.475890268377182	0.8562544412754135	0.6485114866147712	0.6263101345465105	downstream	0.4719438781095792	1716	FALSE	FALSE	FALSE	FALSE	neither
chr1	32200386	32205387	CCDC28B	0.0827297	+	chr1	32200000	32250000	chr1_32200000_32250000	0.4719438781095792	0	chr1	32200000	32250000	chr1_32200000_32250000	0.4719438781095792	0	ENSG00000160050.14	3.0341300136935985	0.9712724980074084	0.6263101345465105	0.6263101345465105	upstream	0.4719438781095792	0	FALSE	FALSE	FALSE	FALSE	neither
chr1	32204769	32206814	AL049795.1	-0.0951199	-	chr1	32200000	32250000	chr1_32200000_32250000	0.4719438781095792	0	chr1	32200000	32250000	chr1_32200000_32250000	0.4719438781095792	0	ENSG00000224066.1	2.26523	0.9520820827998656	0.6263101345465105	0.6263101345465105	upstream	0.4719438781095792	0	FALSE	FALSE	FALSE	FALSE	neither
chr1	32205661	32208687	IQCC	0.15762978893115864	+	chr1	32200000	32250000	chr1_32200000_32250000	0.4719438781095792	0	chr1	32200000	32250000	chr1_32200000_32250000	0.4719438781095792	0	ENSG00000160051.11	3.017183141975939	0.8734468138503612	0.6263101345465105	0.6263101345465105	upstream	0.4719438781095792	0	FALSE	FALSE	FALSE	FALSE	neither
chr1	32209094	32216196	DCDC2B	0.3834531919304054	+	chr1	32200000	32250000	chr1_32200000_32250000	0.4719438781095792	0	chr1	32200000	32250000	chr1_32200000_32250000	0.4719438781095792	0	ENSG00000222046.2	-2.47014	0.8599619221155854	0.6263101345465105	0.6263101345465105	upstream	0.4719438781095792	0	FALSE	FALSE	FALSE	FALSE	neither
chr1	32214472	32222359	TMEM234	-0.0835726	-	chr1	32200000	32250000	chr1_32200000_32250000	0.4719438781095792	0	chr1	32200000	32250000	chr1_32200000_32250000	0.4719438781095792	0	ENSG00000160055.19	4.094104575546166	0.9400533300783608	0.6263101345465105	0.6263101345465105	upstream	0.4719438781095792	0	FALSE	FALSE	FALSE	FALSE	neither
chr1	32221928	32231604	EIF3I	0.0951587	+	chr1	32200000	32250000	chr1_32200000_32250000	0.4719438781095792	0	chr1	32200000	32250000	chr1_32200000_32250000	0.4719438781095792	0	ENSG00000084623.11	6.283821145441157	0.9443978574149328	0.6263101345465105	0.6263101345465105	upstream	0.4719438781095792	0	FALSE	FALSE	FALSE	FALSE	neither
chr1	32231658	32241620	MTMR9LP	0.13860460363479088	-	chr1	32200000	32250000	chr1_32200000_32250000	0.4719438781095792	0	chr1	32200000	32250000	chr1_32200000_32250000	0.4719438781095792	0	ENSG00000220785.7	0.7446774410896553	0.9725116425972796	0.6263101345465105	0.6263101345465105	upstream	0.4719438781095792	0	FALSE	FALSE	FALSE	FALSE	neither
chr1	32247222	32248856	FAM167B	0.20705321079166905	+	chr1	32200000	32250000	chr1_32200000_32250000	0.4719438781095792	0	chr1	32200000	32250000	chr1_32200000_32250000	0.4719438781095792	0	ENSG00000183615.6	-1.59587	0.9541460913471664	0.6263101345465105	0.6263101345465105	upstream	0.4719438781095792	0	FALSE	FALSE	FALSE	FALSE	neither
chr1	32251239	32286165	LCK	0.1129315538374276	+	chr1	32200000	32250000	chr1_32200000_32250000	0.4719438781095792	-1240	chr1	32350000	32400000	chr1_32350000_32400000	-0.731782	63836	ENSG00000182866.17	-2.4654	0.983471	0.6263101345465105	0.4120473854253919	downstream	-0.731782	63836	FALSE	FALSE	FALSE	FALSE	neither
chr1	32292083	32333635	HDAC1	1.0812914568916985	+	chr1	32200000	32250000	chr1_32200000_32250000	0.4719438781095792	-42084	chr1	32350000	32400000	chr1_32350000_32400000	-0.731782	16366	ENSG00000116478.12	3.9659516343465775	0.7335437361811727	0.6263101345465105	0.4120473854253919	downstream	-0.731782	16366	FALSE	FALSE	FALSE	FALSE	neither
chr1	32333839	32336233	MARCKSL1	-0.310124	-	chr1	32350000	32400000	chr1_32350000_32400000	-0.731782	-13768	chr1	32200000	32250000	chr1_32200000_32250000	0.4719438781095792	83840	ENSG00000175130.7	9.121855652924925	0.7737377674644875	0.4120473854253919	0.6263101345465105	upstream	-0.731782	-13768	FALSE	FALSE	FALSE	FALSE	neither
chr1	32349194	32350663	AL109945.1	0.25188104486417906	-	chr1	32350000	32400000	chr1_32350000_32400000	-0.731782	0	chr1	32350000	32400000	chr1_32350000_32400000	-0.731782	0	ENSG00000233775.1	-2.78118	0.9399366252721896	0.4120473854253919	0.4120473854253919	upstream	-0.731782	0	FALSE	FALSE	FALSE	FALSE	neither
chr1	32351521	32364312	TSSK3	-0.317905	+	chr1	32350000	32400000	chr1_32350000_32400000	-0.731782	0	chr1	32350000	32400000	chr1_32350000_32400000	-0.731782	0	ENSG00000162526.7	0.5259738046537885	0.8599619221155854	0.4120473854253919	0.4120473854253919	upstream	-0.731782	0	FALSE	FALSE	FALSE	FALSE	neither
chr1	32361270	32364278	FAM229A	0.16879980536913752	-	chr1	32350000	32400000	chr1_32350000_32400000	-0.731782	0	chr1	32350000	32400000	chr1_32350000_32400000	-0.731782	0	ENSG00000225828.1	3.641514979275167	0.8667335892223319	0.4120473854253919	0.4120473854253919	upstream	-0.731782	0	FALSE	FALSE	FALSE	FALSE	neither
chr1	32365103	32394731	BSDC1	0.0644645	-	chr1	32350000	32400000	chr1_32350000_32400000	-0.731782	0	chr1	32350000	32400000	chr1_32350000_32400000	-0.731782	0	ENSG00000160058.18	6.924769451421974	0.9290344221965176	0.4120473854253919	0.4120473854253919	upstream	-0.731782	0	FALSE	FALSE	FALSE	FALSE	neither
chr1	32421979	32422319	AL356986.1	-1.18358	+	chr1	32400000	32450000	chr1_32400000_32450000	-0.573051	0	chr1	32400000	32450000	chr1_32400000_32450000	-0.573051	0	ENSG00000270850.1	-3.15592	0.4880255745984685	0.42983583489681054	0.42983583489681054	upstream	-0.573051	0	FALSE	FALSE	FALSE	FALSE	neither
chr1	32423214	32426789	LRRC37A12P	-0.160929	-	chr1	32400000	32450000	chr1_32400000_32450000	-0.573051	0	chr1	32400000	32450000	chr1_32400000_32450000	-0.573051	0	ENSG00000229259.1	-3.06383	0.9793265102360458	0.42983583489681054	0.42983583489681054	upstream	-0.573051	0	FALSE	FALSE	FALSE	FALSE	neither
chr1	32465072	32496686	ZBTB8B	-0.824124	+	chr1	32400000	32450000	chr1_32400000_32450000	-0.573051	-15073	chr1	32800000	32850000	chr1_32800000_32850000	0.00761287	303315	ENSG00000273274.2	4.30724	0.7721245761785177	0.42983583489681054	0.992791	upstream	-0.573051	-15073	FALSE	FALSE	FALSE	FALSE	neither
chr1	32539427	32605941	ZBTB8A	-0.468358	+	chr1	32400000	32450000	chr1_32400000_32450000	-0.573051	-89428	chr1	32800000	32850000	chr1_32800000_32850000	0.00761287	194060	ENSG00000160062.15	4.309782723278188	0.4951418030534851	0.42983583489681054	0.992791	upstream	-0.573051	-89428	FALSE	FALSE	FALSE	FALSE	neither
chr1	32600172	32650903	ZBTB8OS	-0.0441437	-	chr1	32800000	32850000	chr1_32800000_32850000	0.00761287	-149098	chr1	32400000	32450000	chr1_32400000_32450000	-0.573051	150173	ENSG00000176261.15	4.095419203530989	0.9452251646170832	0.992791	0.42983583489681054	downstream	-0.573051	150173	FALSE	FALSE	FALSE	FALSE	neither
chr1	32651142	32686211	RBBP4	-0.108448	+	chr1	32400000	32450000	chr1_32400000_32450000	-0.573051	-201143	chr1	32800000	32850000	chr1_32800000_32850000	0.00761287	113790	ENSG00000162521.19	8.919500481827713	0.8989841022909419	0.42983583489681054	0.992791	upstream	-0.573051	-201143	FALSE	FALSE	FALSE	FALSE	neither
chr1	32679906	32703596	SYNC	0.34726300137692045	-	chr1	32800000	32850000	chr1_32800000_32850000	0.00761287	-96405	chr1	32400000	32450000	chr1_32400000_32450000	-0.573051	229907	ENSG00000162520.15	1.7390853985871313	0.9036578124753216	0.992791	0.42983583489681054	downstream	-0.573051	229907	FALSE	FALSE	FALSE	FALSE	neither
chr1	32741830	32774970	KIAA1522	0.21008550094637535	+	chr1	32400000	32450000	chr1_32400000_32450000	-0.573051	-291831	chr1	32800000	32850000	chr1_32800000_32850000	0.00761287	25031	ENSG00000162522.11	4.208502171252006	0.9553156715615976	0.42983583489681054	0.992791	upstream	-0.573051	-291831	FALSE	FALSE	FALSE	FALSE	neither
chr1	32775237	32818153	YARS1	0.1455911672450405	-	chr1	32800000	32850000	chr1_32800000_32850000	0.00761287	0	chr1	32800000	32850000	chr1_32800000_32850000	0.00761287	0	ENSG00000134684.10	6.0257853234991154	0.8811142190263312	0.992791	0.992791	upstream	0.00761287	0	FALSE	FALSE	FALSE	FALSE	neither
chr1	32816767	32858875	S100PBP	-0.267525	+	chr1	32800000	32850000	chr1_32800000_32850000	0.00761287	0	chr1	32800000	32850000	chr1_32800000_32850000	0.00761287	0	ENSG00000116497.18	5.920492157377414	0.6366399430973317	0.992791	0.992791	upstream	0.00761287	0	FALSE	FALSE	FALSE	FALSE	neither
chr1	32862268	32872482	FNDC5	-0.136175	-	chr1	32850000	32900000	chr1_32850000_32900000	-0.152432	0	chr1	32850000	32900000	chr1_32850000_32900000	-0.152432	0	ENSG00000160097.19	5.934012733002516	0.9631585114235218	0.8768436613055819	0.8768436613055819	upstream	-0.152432	0	FALSE	FALSE	FALSE	FALSE	neither
chr1	32885994	32898441	HPCA	0.7838115286863161	+	chr1	32850000	32900000	chr1_32850000_32900000	-0.152432	0	chr1	32850000	32900000	chr1_32850000_32900000	-0.152432	0	ENSG00000121905.10	4.770957572059653	0.8850328061883395	0.8768436613055819	0.8768436613055819	upstream	-0.152432	0	FALSE	FALSE	FALSE	FALSE	neither
chr1	32894594	32901438	TMEM54	0.6134003441025584	-	chr1	32850000	32900000	chr1_32850000_32900000	-0.152432	0	chr1	32850000	32900000	chr1_32850000_32900000	-0.152432	0	ENSG00000121900.19	2.2578697782641624	0.7408299183549961	0.8768436613055819	0.8768436613055819	upstream	-0.152432	0	FALSE	FALSE	FALSE	FALSE	neither
chr1	32936445	32964685	RNF19B	0.274609	-	chr1	32900000	32950000	chr1_32900000_32950000	-0.278564	0	chr1	32900000	32950000	chr1_32900000_32950000	-0.278564	0	ENSG00000116514.16	4.8993389712812005	0.801539	0.7883746730785455	0.7883746730785455	upstream	-0.278564	0	FALSE	FALSE	FALSE	FALSE	neither
chr1	32973553	32974463	AL031602.1	0.5412621243239477	+	chr1	32900000	32950000	chr1_32900000_32950000	-0.278564	-23554	chr1	33100000	33150000	chr1_33100000_33150000	-1.05483	125538	ENSG00000278966.2	-3.80824	0.8103662987686412	0.7883746730785455	0.0558004	downstream	-1.05483	125538	FALSE	FALSE	FALSE	FALSE	neither
chr1	33007940	33080996	AK2	0.14185439912272368	-	chr1	33100000	33150000	chr1_33100000_33150000	-1.05483	-19005	chr1	32900000	32950000	chr1_32900000_32950000	-0.278564	57941	ENSG00000004455.17	6.357023939968284	0.855952	0.0558004	0.7883746730785455	upstream	-1.05483	-19005	FALSE	FALSE	FALSE	FALSE	neither
chr1	33029232	33029576	AL020995.2	-0.457296	-	chr1	33100000	33150000	chr1_33100000_33150000	-1.05483	-70425	chr1	32900000	32950000	chr1_32900000_32950000	-0.278564	79233	ENSG00000276645.1	-1.24508	0.7926480156310174	0.0558004	0.7883746730785455	upstream	-1.05483	-70425	FALSE	FALSE	FALSE	FALSE	neither
chr1	33081104	33123492	AZIN2	-0.0462401	+	chr1	33100000	33150000	chr1_33100000_33150000	-1.05483	0	chr1	33100000	33150000	chr1_33100000_33150000	-1.05483	0	ENSG00000142920.17	3.822119626263619	0.9703610256148772	0.0558004	0.0558004	upstream	-1.05483	0	FALSE	FALSE	FALSE	FALSE	neither
chr1	33141871	33143230	AL662907.1	-0.209063	-	chr1	33100000	33150000	chr1_33100000_33150000	-1.05483	0	chr1	33100000	33150000	chr1_33100000_33150000	-1.05483	0	ENSG00000278997.1	0.4307880899022304	0.9452940376104244	0.0558004	0.0558004	upstream	-1.05483	0	FALSE	FALSE	FALSE	FALSE	neither
chr1	33145399	33182059	TRIM62	0.0913723	-	chr1	33100000	33150000	chr1_33100000_33150000	-1.05483	0	chr1	33100000	33150000	chr1_33100000_33150000	-1.05483	0	ENSG00000116525.14	4.0049615171999715	0.9729981944468712	0.0558004	0.0558004	upstream	-1.05483	0	FALSE	FALSE	FALSE	FALSE	neither
chr1	33162851	33166298	AL662907.2	-0.789668	+	chr1	33100000	33150000	chr1_33100000_33150000	-1.05483	-12852	chr1	33500000	33550000	chr1_33500000_33550000	0.0155083	333703	ENSG00000279179.1	1.1545619815285124	0.5016538699545379	0.0558004	0.9862280765592024	upstream	-1.05483	-12852	FALSE	FALSE	FALSE	FALSE	neither
chr1	33194788	33200353	AL662907.3	-0.994646	+	chr1	33100000	33150000	chr1_33100000_33150000	-1.05483	-44789	chr1	33500000	33550000	chr1_33500000_33550000	0.0155083	299648	ENSG00000284721.1	-1.3097	0.6430330786324674	0.0558004	0.9862280765592024	upstream	-1.05483	-44789	FALSE	FALSE	FALSE	FALSE	neither
chr1	33256492	33300719	ZNF362	0.0199081	+	chr1	33100000	33150000	chr1_33100000_33150000	-1.05483	-106493	chr1	33500000	33550000	chr1_33500000_33550000	0.0155083	199282	ENSG00000160094.15	6.143495204382492	0.981279	0.0558004	0.9862280765592024	upstream	-1.05483	-106493	FALSE	FALSE	FALSE	FALSE	neither
chr1	33261212	33261680	AL513327.2	-0.926425	+	chr1	33100000	33150000	chr1_33100000_33150000	-1.05483	-111213	chr1	33500000	33550000	chr1_33500000_33550000	0.0155083	238321	ENSG00000270115.1	1.471831593676697	0.0996358	0.0558004	0.9862280765592024	upstream	-1.05483	-111213	FALSE	FALSE	FALSE	FALSE	neither
chr1	33306766	33321098	A3GALT2	0.1131492762447962	-	chr1	33500000	33550000	chr1_33500000_33550000	0.0155083	-178903	chr1	33100000	33150000	chr1_33100000_33150000	-1.05483	156767	ENSG00000184389.9	-0.520912	0.9737547335842552	0.9862280765592024	0.0558004	downstream	-1.05483	156767	FALSE	FALSE	FALSE	FALSE	neither
chr1	33307348	33349245	AL513327.1	0.0320187	+	chr1	33100000	33150000	chr1_33100000_33150000	-1.05483	-157349	chr1	33500000	33550000	chr1_33500000_33550000	0.0155083	150756	ENSG00000225313.5	-1.61193	0.9909721091209712	0.0558004	0.9862280765592024	upstream	-1.05483	-157349	FALSE	FALSE	FALSE	FALSE	neither
chr1	33323623	33431052	PHC2	0.3638802872863885	-	chr1	33500000	33550000	chr1_33500000_33550000	0.0155083	-68949	chr1	33100000	33150000	chr1_33100000_33150000	-1.05483	173624	ENSG00000134686.18	8.053120814224963	0.6389010118873343	0.9862280765592024	0.0558004	downstream	-1.05483	173624	FALSE	FALSE	FALSE	FALSE	neither
chr1	33332393	33332492	MIR3605	-0.218059	-	chr1	33500000	33550000	chr1_33500000_33550000	0.0155083	-167509	chr1	33100000	33150000	chr1_33100000_33150000	-1.05483	182394	ENSG00000284154.1	-0.229337	0.8877014965448767	0.9862280765592024	0.0558004	downstream	-1.05483	182394	FALSE	FALSE	FALSE	FALSE	neither
chr1	33336566	33336864	RN7SKP16	-0.350751	-	chr1	33500000	33550000	chr1_33500000_33550000	0.0155083	-163137	chr1	33100000	33150000	chr1_33100000_33150000	-1.05483	186567	ENSG00000222112.1	1.7418524942620175	0.7673207822089592	0.9862280765592024	0.0558004	downstream	-1.05483	186567	FALSE	FALSE	FALSE	FALSE	neither
chr1	33350352	33363245	PHC2-AS1	-0.730397	+	chr1	33100000	33150000	chr1_33100000_33150000	-1.05483	-200353	chr1	33500000	33550000	chr1_33500000_33550000	0.0155083	136756	ENSG00000233246.1	0.3319747560162391	0.5590815186915656	0.0558004	0.9862280765592024	upstream	-1.05483	-200353	FALSE	FALSE	FALSE	FALSE	neither
chr1	33472645	33496507	ZSCAN20	-0.1536	+	chr1	33100000	33150000	chr1_33100000_33150000	-1.05483	-322646	chr1	33500000	33550000	chr1_33500000_33550000	0.0155083	3494	ENSG00000121903.14	3.273202568363895	0.9590468602398052	0.0558004	0.9862280765592024	upstream	-1.05483	-322646	FALSE	FALSE	FALSE	FALSE	neither
chr1	33513999	34165842	CSMD2	-0.50511	-	chr1	33500000	33550000	chr1_33500000_33550000	0.0155083	0	chr1	33500000	33550000	chr1_33500000_33550000	0.0155083	0	ENSG00000121904.17	4.8001847232313635	0.8656653840101831	0.9862280765592024	0.9862280765592024	upstream	0.0155083	0	FALSE	FALSE	FALSE	FALSE	neither
chr1	33868953	33893726	CSMD2-AS1	-1.48449	+	chr1	33650000	33700000	chr1_33650000_33700000	-1.33241	-168954	chr1	34150000	34200000	chr1_34150000_34200000	-0.0397967	256275	ENSG00000231163.6	-4.70076	0.5740565800253586	0.10930462786259544	0.9704569892473116	upstream	-1.33241	-168954	FALSE	FALSE	FALSE	FALSE	neither
chr1	34166883	34219131	C1orf94	0.0669629	+	chr1	34150000	34200000	chr1_34150000_34200000	-0.0397967	0	chr1	34150000	34200000	chr1_34150000_34200000	-0.0397967	0	ENSG00000142698.15	-3.15178	0.9861927127116196	0.9704569892473116	0.9704569892473116	upstream	-0.0397967	0	FALSE	FALSE	FALSE	FALSE	neither
chr1	34712737	34859755	SMIM12	0.19868552377868465	-	chr1	34750000	34800000	chr1_34750000_34800000	-0.701876	0	chr1	34750000	34800000	chr1_34750000_34800000	-0.701876	0	ENSG00000163866.9	4.814609305349863	0.5970948861804708	0.3903551171393342	0.3903551171393342	upstream	-0.701876	0	FALSE	FALSE	FALSE	FALSE	neither
chr1	34761426	34788097	AL121988.1	0.13217556992549007	-	chr1	34750000	34800000	chr1_34750000_34800000	-0.701876	0	chr1	34750000	34800000	chr1_34750000_34800000	-0.701876	0	ENSG00000255811.1	-2.87742	0.9748474606579848	0.3903551171393342	0.3903551171393342	upstream	-0.701876	0	FALSE	FALSE	FALSE	FALSE	neither
chr1	34792999	34795747	GJA4	-0.388579	+	chr1	34750000	34800000	chr1_34750000_34800000	-0.701876	0	chr1	34750000	34800000	chr1_34750000_34800000	-0.701876	0	ENSG00000187513.9	0.5396483550614091	0.8733669925945434	0.3903551171393342	0.3903551171393342	upstream	-0.701876	0	FALSE	FALSE	FALSE	FALSE	neither
chr1	34865436	34929650	DLGAP3	0.016114	-	chr1	35400000	35450000	chr1_35400000_35450000	-0.961289	-470351	chr1	34800000	34850000	chr1_34800000_34850000	0.0086842	15437	ENSG00000116544.12	4.5791208142128035	0.9932733987639326	0.2051511081262592	0.992145	upstream	-0.961289	-470351	FALSE	FALSE	FALSE	FALSE	neither
chr1	34974356	34985313	AC114490.3	0.435092	-	chr1	35400000	35450000	chr1_35400000_35450000	-0.961289	-414688	chr1	34800000	34850000	chr1_34800000_34850000	0.0086842	124357	ENSG00000284773.1	-0.632136	0.8748539797057053	0.2051511081262592	0.992145	upstream	-0.961289	-414688	FALSE	FALSE	FALSE	FALSE	neither
chr1	34975699	34978706	AC114490.1	0.1348464008743242	-	chr1	35400000	35450000	chr1_35400000_35450000	-0.961289	-421295	chr1	34800000	34850000	chr1_34800000_34850000	0.0086842	125700	ENSG00000241014.2	-1.19999	0.9312238227499612	0.2051511081262592	0.992145	upstream	-0.961289	-421295	FALSE	FALSE	FALSE	FALSE	neither
chr1	34986165	35031945	ZMYM6	-0.0258217	-	chr1	35400000	35450000	chr1_35400000_35450000	-0.961289	-368056	chr1	34800000	34850000	chr1_34800000_34850000	0.0086842	136166	ENSG00000163867.17	3.3058194350665584	0.9748474606579848	0.2051511081262592	0.992145	upstream	-0.961289	-368056	FALSE	FALSE	FALSE	FALSE	neither
chr1	35032172	35115859	ZMYM1	-0.686461	+	chr1	34800000	34850000	chr1_34800000_34850000	0.0086842	-182173	chr1	35400000	35450000	chr1_35400000_35450000	-0.961289	284142	ENSG00000197056.11	4.172603909730799	0.0978253	0.992145	0.2051511081262592	downstream	-0.961289	284142	FALSE	FALSE	FALSE	FALSE	neither
chr1	35141515	35146435	AL590434.2	-0.774962	-	chr1	35400000	35450000	chr1_35400000_35450000	-0.961289	-253566	chr1	34800000	34850000	chr1_34800000_34850000	0.0086842	291516	ENSG00000284640.1	-1.70795	0.20203738915566405	0.2051511081262592	0.992145	upstream	-0.961289	-253566	FALSE	FALSE	FALSE	FALSE	neither
chr1	35176378	35193145	SFPQ	-0.535504	-	chr1	35400000	35450000	chr1_35400000_35450000	-0.961289	-206856	chr1	34800000	34850000	chr1_34800000_34850000	0.0086842	326379	ENSG00000116560.11	9.008308945246233	0.23768943986297347	0.2051511081262592	0.992145	upstream	-0.961289	-206856	FALSE	FALSE	FALSE	FALSE	neither
chr1	35268709	35422058	ZMYM4	-0.278512	+	chr1	35400000	35450000	chr1_35400000_35450000	-0.961289	0	chr1	35400000	35450000	chr1_35400000_35450000	-0.961289	0	ENSG00000146463.12	7.803509761546216	0.6178333484423525	0.2051511081262592	0.2051511081262592	upstream	-0.961289	0	FALSE	FALSE	FALSE	FALSE	neither
chr1	35310274	35310425	AL160000.1	-1.42871	+	chr1	34800000	34850000	chr1_34800000_34850000	0.0086842	-460275	chr1	35400000	35450000	chr1_35400000_35450000	-0.961289	89576	ENSG00000201542.1	-2.02623	0.11028391149760944	0.992145	0.2051511081262592	downstream	-0.961289	89576	FALSE	FALSE	FALSE	FALSE	neither
chr1	35350722	35351607	RPL5P4	-1.12582	+	chr1	34800000	34850000	chr1_34800000_34850000	0.0086842	-500723	chr1	35400000	35450000	chr1_35400000_35450000	-0.961289	48394	ENSG00000229994.1	0.9870951430630897	0.10084048883147814	0.992145	0.2051511081262592	downstream	-0.961289	48394	FALSE	FALSE	FALSE	FALSE	neither
chr1	35433492	35557950	KIAA0319L	0.071017	-	chr1	35400000	35450000	chr1_35400000_35450000	-0.961289	0	chr1	35400000	35450000	chr1_35400000_35450000	-0.961289	0	ENSG00000142687.18	6.630572350082658	0.9439019360074872	0.2051511081262592	0.2051511081262592	upstream	-0.961289	0	FALSE	FALSE	FALSE	FALSE	neither
chr1	35557473	35567274	NCDN	0.26131216195464013	+	chr1	35400000	35450000	chr1_35400000_35450000	-0.961289	-107474	chr1	35800000	35850000	chr1_35800000_35850000	-0.277347	232727	ENSG00000020129.16	5.774857603127644	0.8904132877707629	0.2051511081262592	0.7636869512824926	upstream	-0.961289	-107474	FALSE	FALSE	FALSE	FALSE	neither
chr1	35569813	35577729	AC004865.2	-0.519035	-	chr1	35800000	35850000	chr1_35800000_35850000	-0.277347	-222272	chr1	35400000	35450000	chr1_35400000_35450000	-0.961289	119814	ENSG00000239636.1	-2.03139	0.6640817660005484	0.7636869512824926	0.2051511081262592	downstream	-0.961289	119814	FALSE	FALSE	FALSE	FALSE	neither
chr1	35573314	35595328	TFAP2E	0.1087774672794528	+	chr1	35400000	35450000	chr1_35400000_35450000	-0.961289	-123315	chr1	35800000	35850000	chr1_35800000_35850000	-0.277347	204673	ENSG00000116819.8	0.889608	0.9740422745040404	0.2051511081262592	0.7636869512824926	upstream	-0.961289	-123315	FALSE	FALSE	FALSE	FALSE	neither
chr1	35599541	35641526	PSMB2	0.15979687871848025	-	chr1	35800000	35850000	chr1_35800000_35850000	-0.277347	-158475	chr1	35400000	35450000	chr1_35400000_35450000	-0.961289	149542	ENSG00000126067.12	6.1527665418614035	0.86352	0.7636869512824926	0.2051511081262592	downstream	-0.961289	149542	FALSE	FALSE	FALSE	FALSE	neither
chr1	35713877	35718894	C1orf216	0.0232598	-	chr1	35800000	35850000	chr1_35800000_35850000	-0.277347	-81107	chr1	35400000	35450000	chr1_35400000_35450000	-0.961289	263878	ENSG00000142686.8	4.224547273301718	0.9906525855526128	0.7636869512824926	0.2051511081262592	downstream	-0.961289	263878	FALSE	FALSE	FALSE	FALSE	neither
chr1	35720218	35769978	CLSPN	-0.80141	-	chr1	35800000	35850000	chr1_35800000_35850000	-0.277347	-30023	chr1	35400000	35450000	chr1_35400000_35450000	-0.961289	270219	ENSG00000092853.14	5.243080077230593	0.7020349181458067	0.7636869512824926	0.2051511081262592	downstream	-0.961289	270219	FALSE	FALSE	FALSE	FALSE	neither
chr1	35808016	35857890	AGO4	-0.171007	+	chr1	35800000	35850000	chr1_35800000_35850000	-0.277347	0	chr1	35800000	35850000	chr1_35800000_35850000	-0.277347	0	ENSG00000134698.11	6.602815550241605	0.8448551611061028	0.7636869512824926	0.7636869512824926	upstream	-0.277347	0	FALSE	FALSE	FALSE	FALSE	neither
chr1	35869808	35930532	AGO1	-0.0652159	+	chr1	35850000	35900000	chr1_35850000_35900000	-0.950446	0	chr1	35850000	35900000	chr1_35850000_35900000	-0.950446	0	ENSG00000092847.13	7.701908284585784	0.9569039463684972	0.22046824368114065	0.22046824368114065	upstream	-0.950446	0	FALSE	FALSE	FALSE	FALSE	neither
chr1	35930718	36072500	AGO3	-0.382065	+	chr1	35900000	35950000	chr1_35900000_35950000	-0.533749	0	chr1	35900000	35950000	chr1_35900000_35950000	-0.533749	0	ENSG00000126070.20	6.890531984466184	0.31957772478099683	0.569394	0.569394	upstream	-0.533749	0	FALSE	FALSE	FALSE	FALSE	neither
chr1	36080066	36084026	AL138787.1	-1.17323	-	chr1	36050000	36100000	chr1_36050000_36100000	1.3691974277009429	0	chr1	36050000	36100000	chr1_36050000_36100000	1.3691974277009429	0	ENSG00000232862.5	-2.6941	0.7114037196079068	0.083257	0.083257	upstream	1.3691974277009429	0	FALSE	FALSE	FALSE	FALSE	neither
chr1	36084094	36088275	TEKT2	-0.26068	+	chr1	36050000	36100000	chr1_36050000_36100000	1.3691974277009429	0	chr1	36050000	36100000	chr1_36050000_36100000	1.3691974277009429	0	ENSG00000092850.12	2.422412532655032	0.8547717641260385	0.083257	0.083257	upstream	1.3691974277009429	0	FALSE	FALSE	FALSE	FALSE	neither
chr1	36088892	36093932	ADPRS	-0.200077	+	chr1	36050000	36100000	chr1_36050000_36100000	1.3691974277009429	0	chr1	36050000	36100000	chr1_36050000_36100000	1.3691974277009429	0	ENSG00000116863.11	3.99537	0.6742603980196192	0.083257	0.083257	upstream	1.3691974277009429	0	FALSE	FALSE	FALSE	FALSE	neither
chr1	36095239	36125222	COL8A2	1.1083109260137856	-	chr1	36050000	36100000	chr1_36050000_36100000	1.3691974277009429	0	chr1	36050000	36100000	chr1_36050000_36100000	1.3691974277009429	0	ENSG00000171812.13	0.48993694032346263	0.7242378916591138	0.083257	0.083257	upstream	1.3691974277009429	0	FALSE	FALSE	FALSE	FALSE	neither
chr1	36136570	36156053	TRAPPC3	0.19761791589209743	-	chr1	36100000	36150000	chr1_36100000_36150000	-1.41945	0	chr1	36100000	36150000	chr1_36100000_36150000	-1.41945	0	ENSG00000054116.12	4.874926211868228	0.8035619275525796	0.0527582	0.0527582	upstream	-1.41945	0	FALSE	FALSE	FALSE	FALSE	neither
chr1	36155579	36180849	MAP7D1	0.0273938	+	chr1	36100000	36150000	chr1_36100000_36150000	-1.41945	-5580	chr1	36450000	36500000	chr1_36450000_36500000	0.20975252030305264	269152	ENSG00000116871.15	6.982645782837298	0.9805598592947188	0.0527582	0.8305322805007773	upstream	-1.41945	-5580	FALSE	FALSE	FALSE	FALSE	neither
chr1	36224432	36305357	THRAP3	0.0276579	+	chr1	36100000	36150000	chr1_36100000_36150000	-1.41945	-74433	chr1	36450000	36500000	chr1_36450000_36500000	0.20975252030305264	144644	ENSG00000054118.15	7.823440974874652	0.9660335716133204	0.0527582	0.8305322805007773	upstream	-1.41945	-74433	FALSE	FALSE	FALSE	FALSE	neither
chr1	36306368	36329340	SH3D21	0.3072192616837208	+	chr1	36100000	36150000	chr1_36100000_36150000	-1.41945	-156369	chr1	36450000	36500000	chr1_36450000_36500000	0.20975252030305264	120661	ENSG00000214193.11	2.968739857657265	0.8336188610556804	0.0527582	0.8305322805007773	upstream	-1.41945	-156369	FALSE	FALSE	FALSE	FALSE	neither
chr1	36322031	36324154	EVA1B	-0.157227	-	chr1	36450000	36500000	chr1_36450000_36500000	0.20975252030305264	-125847	chr1	36100000	36150000	chr1_36100000_36150000	-1.41945	172032	ENSG00000142694.6	0.11635914148244944	0.957399	0.8305322805007773	0.0527582	downstream	-1.41945	172032	FALSE	FALSE	FALSE	FALSE	neither
chr1	36329630	36335406	AL591845.1	-0.055677	+	chr1	36100000	36150000	chr1_36100000_36150000	-1.41945	-179631	chr1	36450000	36500000	chr1_36450000_36500000	0.20975252030305264	114595	ENSG00000286379.1	-1.10341	0.9842340303658256	0.0527582	0.8305322805007773	upstream	-1.41945	-179631	FALSE	FALSE	FALSE	FALSE	neither
chr1	36339624	36385924	STK40	0.17258053900457604	-	chr1	36450000	36500000	chr1_36450000_36500000	0.20975252030305264	-64077	chr1	36100000	36150000	chr1_36100000_36150000	-1.41945	189625	ENSG00000196182.11	5.45069	0.7303807944225916	0.8305322805007773	0.0527582	downstream	-1.41945	189625	FALSE	FALSE	FALSE	FALSE	neither
chr1	36391238	36397908	LSM10	0.3032921370522894	-	chr1	36450000	36500000	chr1_36450000_36500000	0.20975252030305264	-52093	chr1	36100000	36150000	chr1_36100000_36150000	-1.41945	241239	ENSG00000181817.6	3.292078300715665	0.6870399031530335	0.8305322805007773	0.0527582	downstream	-1.41945	241239	FALSE	FALSE	FALSE	FALSE	neither
chr1	36415827	36450451	OSCP1	0.0849319	-	chr1	36450000	36500000	chr1_36450000_36500000	0.20975252030305264	0	chr1	36450000	36500000	chr1_36450000_36500000	0.20975252030305264	0	ENSG00000116885.18	2.846051633346701	0.9545302716464916	0.8305322805007773	0.8305322805007773	upstream	0.20975252030305264	0	FALSE	FALSE	FALSE	FALSE	neither
chr1	36418450	36418578	SNORA63C	0.46617956105388414	-	chr1	36450000	36500000	chr1_36450000_36500000	0.20975252030305264	-31423	chr1	36100000	36150000	chr1_36100000_36150000	-1.41945	268451	ENSG00000201448.1	-2.77046	0.8747831382394218	0.8305322805007773	0.0527582	downstream	-1.41945	268451	FALSE	FALSE	FALSE	FALSE	neither
chr1	36455718	36464384	MRPS15	0.2241538827087579	-	chr1	36450000	36500000	chr1_36450000_36500000	0.20975252030305264	0	chr1	36450000	36500000	chr1_36450000_36500000	0.20975252030305264	0	ENSG00000116898.12	4.129457003750376	0.8894102615662867	0.8305322805007773	0.8305322805007773	upstream	0.20975252030305264	0	FALSE	FALSE	FALSE	FALSE	neither
chr1	36466043	36483278	CSF3R	0.5328972209510476	-	chr1	36450000	36500000	chr1_36450000_36500000	0.20975252030305264	0	chr1	36450000	36500000	chr1_36450000_36500000	0.20975252030305264	0	ENSG00000119535.18	1.6264308049230132	0.836851	0.8305322805007773	0.8305322805007773	upstream	0.20975252030305264	0	FALSE	FALSE	FALSE	FALSE	neither
chr1	36703953	36710582	AL596257.1	0.335999	+	chr1	36550000	36600000	chr1_36550000_36600000	1.774093408255872	-103954	chr1	37050000	37100000	chr1_37050000_37100000	0.8634963450462925	339419	ENSG00000284705.1	-4.40291	0.9476118433524936	0.00642982	0.1915339619346953	upstream	1.774093408255872	-103954	FALSE	TRUE	FALSE	TRUE	boundary
chr1	36795527	37034515	GRIK3	-2.24837	-	chr1	37050000	37100000	chr1_37050000_37100000	0.8634963450462925	-15486	chr1	36550000	36600000	chr1_36550000_36600000	1.774093408255872	195528	ENSG00000163873.10	2.9915114578868116	0.7244741073046556	0.1915339619346953	0.00642982	downstream	1.774093408255872	195528	FALSE	FALSE	TRUE	TRUE	boundary
chr1	37133489	37136146	AL031430.1	-1.50084	+	chr1	37100000	37150000	chr1_37100000_37150000	0.4673002032571596	0	chr1	37100000	37150000	chr1_37100000_37150000	0.4673002032571596	0	ENSG00000284650.1	-4.15088	0.6253067011613641	0.551129	0.551129	upstream	0.4673002032571596	0	FALSE	FALSE	FALSE	FALSE	neither
chr1	37350934	37474411	LINC01137	0.27007504500443447	-	chr1	37450000	37500000	chr1_37450000_37500000	-0.293528	0	chr1	37450000	37500000	chr1_37450000_37500000	-0.293528	0	ENSG00000233621.2	-0.978144	0.952478	0.6304047527047913	0.6304047527047913	upstream	-0.293528	0	FALSE	FALSE	FALSE	FALSE	neither
chr1	37474580	37484377	ZC3H12A	1.041680327215611	+	chr1	37450000	37500000	chr1_37450000_37500000	-0.293528	0	chr1	37450000	37500000	chr1_37450000_37500000	-0.293528	0	ENSG00000163874.11	0.8348580130805273	0.6665649759957872	0.6304047527047913	0.6304047527047913	upstream	-0.293528	0	FALSE	FALSE	FALSE	FALSE	neither
chr1	37492575	37514774	MEAF6	0.1483302706801659	-	chr1	37450000	37500000	chr1_37450000_37500000	-0.293528	0	chr1	37450000	37500000	chr1_37450000_37500000	-0.293528	0	ENSG00000163875.15	5.878749747156181	0.820007	0.6304047527047913	0.6304047527047913	upstream	-0.293528	0	FALSE	FALSE	FALSE	FALSE	neither
chr1	37500935	37500994	MIR5581	-0.352683	-	chr1	37500000	37550000	chr1_37500000_37550000	1.6151952938718022	0	chr1	37500000	37550000	chr1_37500000_37550000	1.6151952938718022	0	ENSG00000263675.1	-1.36965	0.8204349116055951	0.0356178	0.0356178	upstream	1.6151952938718022	0	FALSE	TRUE	TRUE	TRUE	boundary
chr1	37534449	37554293	SNIP1	0.0795814	-	chr1	37500000	37550000	chr1_37500000_37550000	1.6151952938718022	0	chr1	37500000	37550000	chr1_37500000_37550000	1.6151952938718022	0	ENSG00000163877.11	5.016478107175032	0.91201	0.0356178	0.0356178	upstream	1.6151952938718022	0	FALSE	TRUE	TRUE	TRUE	boundary
chr1	37556247	37556499	AL034379.1	0.0126418	+	chr1	37500000	37550000	chr1_37500000_37550000	1.6151952938718022	-6248	chr1	38000000	38050000	chr1_38000000_38050000	0.48773903961157455	443502	ENSG00000237749.4	-3.35123	0.9972038886887348	0.0356178	0.590113	upstream	1.6151952938718022	-6248	FALSE	TRUE	FALSE	TRUE	boundary
chr1	37556919	37566857	DNALI1	0.2655933616429875	+	chr1	37500000	37550000	chr1_37500000_37550000	1.6151952938718022	-6920	chr1	38000000	38050000	chr1_38000000_38050000	0.48773903961157455	433144	ENSG00000163879.11	4.2247989196428755	0.7098402941817993	0.0356178	0.590113	upstream	1.6151952938718022	-6920	FALSE	TRUE	FALSE	TRUE	boundary
chr1	37566816	37595937	GNL2	-0.00282797	-	chr1	38000000	38050000	chr1_38000000_38050000	0.48773903961157455	-404064	chr1	37500000	37550000	chr1_37500000_37550000	1.6151952938718022	16817	ENSG00000134697.13	5.521175116720328	0.9985671454525372	0.590113	0.0356178	downstream	1.6151952938718022	16817	FALSE	FALSE	TRUE	TRUE	boundary
chr1	37611350	37634892	RSPO1	-0.0946914	-	chr1	38000000	38050000	chr1_38000000_38050000	0.48773903961157455	-365109	chr1	37500000	37550000	chr1_37500000_37550000	1.6151952938718022	61351	ENSG00000169218.14	-4.40257	0.961667	0.590113	0.0356178	downstream	1.6151952938718022	61351	FALSE	FALSE	TRUE	TRUE	boundary
chr1	37681570	37692249	C1orf109	0.0994486	-	chr1	38000000	38050000	chr1_38000000_38050000	0.48773903961157455	-307752	chr1	37500000	37550000	chr1_37500000_37550000	1.6151952938718022	131571	ENSG00000116922.14	4.26649	0.933037	0.590113	0.0356178	downstream	1.6151952938718022	131571	FALSE	FALSE	TRUE	TRUE	boundary
chr1	37692481	37709719	CDCA8	-0.158723	+	chr1	37500000	37550000	chr1_37500000_37550000	1.6151952938718022	-142482	chr1	38000000	38050000	chr1_38000000_38050000	0.48773903961157455	290282	ENSG00000134690.11	4.171472957330733	0.9474581960087078	0.0356178	0.590113	upstream	1.6151952938718022	-142482	FALSE	TRUE	FALSE	TRUE	boundary
chr1	37713880	37765133	EPHA10	0.4398169412010966	-	chr1	38000000	38050000	chr1_38000000_38050000	0.48773903961157455	-234868	chr1	37500000	37550000	chr1_37500000_37550000	1.6151952938718022	163881	ENSG00000183317.17	2.6638088575225787	0.9154779472896124	0.590113	0.0356178	downstream	1.6151952938718022	163881	FALSE	FALSE	TRUE	TRUE	boundary
chr1	37793802	37801137	MANEAL	0.051296	+	chr1	37500000	37550000	chr1_37500000_37550000	1.6151952938718022	-243803	chr1	38000000	38050000	chr1_38000000_38050000	0.48773903961157455	198864	ENSG00000185090.14	5.839933926672948	0.9643102547320072	0.0356178	0.590113	upstream	1.6151952938718022	-243803	FALSE	TRUE	FALSE	TRUE	boundary
chr1	37799720	37800879	AL929472.3	0.5120302845863245	-	chr1	38000000	38050000	chr1_38000000_38050000	0.48773903961157455	-199122	chr1	37500000	37550000	chr1_37500000_37550000	1.6151952938718022	249721	ENSG00000233728.1	-1.61439	0.6242103979960241	0.590113	0.0356178	downstream	1.6151952938718022	249721	FALSE	FALSE	TRUE	TRUE	boundary
chr1	37802945	37808208	YRDC	0.34932607589780984	-	chr1	38000000	38050000	chr1_38000000_38050000	0.48773903961157455	-191793	chr1	37500000	37550000	chr1_37500000_37550000	1.6151952938718022	252946	ENSG00000196449.4	3.861326326197951	0.5081471858157331	0.590113	0.0356178	downstream	1.6151952938718022	252946	FALSE	FALSE	TRUE	TRUE	boundary
chr1	37806979	37809454	C1orf122	0.4028712411824209	+	chr1	37500000	37550000	chr1_37500000_37550000	1.6151952938718022	-256980	chr1	38000000	38050000	chr1_38000000_38050000	0.48773903961157455	190547	ENSG00000197982.14	3.909774094879988	0.6180823383724925	0.0356178	0.590113	upstream	1.6151952938718022	-256980	FALSE	TRUE	FALSE	TRUE	boundary
chr1	37809574	37859592	MTF1	-0.0664626	-	chr1	38000000	38050000	chr1_38000000_38050000	0.48773903961157455	-140409	chr1	37500000	37550000	chr1_37500000_37550000	1.6151952938718022	259575	ENSG00000188786.10	5.333478397069306	0.9275318265554195	0.590113	0.0356178	downstream	1.6151952938718022	259575	FALSE	FALSE	TRUE	TRUE	boundary
chr1	37860697	37947057	INPP5B	0.29712276521603265	-	chr1	38000000	38050000	chr1_38000000_38050000	0.48773903961157455	-52944	chr1	37500000	37550000	chr1_37500000_37550000	1.6151952938718022	310698	ENSG00000204084.13	5.363797988668678	0.6553090155862414	0.590113	0.0356178	downstream	1.6151952938718022	310698	FALSE	FALSE	TRUE	TRUE	boundary
chr1	37956975	37990075	SF3A3	-0.066001	-	chr1	38000000	38050000	chr1_38000000_38050000	0.48773903961157455	-9926	chr1	37500000	37550000	chr1_37500000_37550000	1.6151952938718022	406976	ENSG00000183431.12	6.439681881575806	0.946313	0.590113	0.0356178	downstream	1.6151952938718022	406976	FALSE	FALSE	TRUE	TRUE	boundary
chr1	37996770	38005606	FHL3	0.41117426564171833	-	chr1	38000000	38050000	chr1_38000000_38050000	0.48773903961157455	0	chr1	38000000	38050000	chr1_38000000_38050000	0.48773903961157455	0	ENSG00000183386.10	2.2158374245003243	0.813473	0.590113	0.590113	upstream	0.48773903961157455	0	FALSE	FALSE	FALSE	FALSE	neither
chr1	38009258	38024820	UTP11	0.0723554	+	chr1	38000000	38050000	chr1_38000000_38050000	0.48773903961157455	0	chr1	38000000	38050000	chr1_38000000_38050000	0.48773903961157455	0	ENSG00000183520.12	5.03033	0.9361959057457154	0.590113	0.590113	upstream	0.48773903961157455	0	FALSE	FALSE	FALSE	FALSE	neither
chr1	38043829	38046793	POU3F1	-0.174166	-	chr1	38000000	38050000	chr1_38000000_38050000	0.48773903961157455	0	chr1	38000000	38050000	chr1_38000000_38050000	0.48773903961157455	0	ENSG00000185668.8	-0.633384	0.9658173318491324	0.590113	0.590113	upstream	0.48773903961157455	0	FALSE	FALSE	FALSE	FALSE	neither
chr1	38047314	38119025	MIR3659HG	-0.676429	+	chr1	38000000	38050000	chr1_38000000_38050000	0.48773903961157455	0	chr1	38000000	38050000	chr1_38000000_38050000	0.48773903961157455	0	ENSG00000224592.5	-3.40685	0.8301177752615734	0.590113	0.590113	upstream	0.48773903961157455	0	FALSE	FALSE	FALSE	FALSE	neither
chr1	38149544	38162545	AL390839.1	-0.793127	+	chr1	38050000	38100000	chr1_38050000_38100000	0.6096479019404978	-49545	chr1	38800000	38850000	chr1_38800000_38850000	0.6503127546899679	637456	ENSG00000286552.1	-4.85965	0.6574911179492849	0.40389680144840073	0.3499810630795351	downstream	0.6503127546899679	637456	FALSE	FALSE	FALSE	FALSE	neither
chr1	38838198	38859772	RRAGC	-0.151126	-	chr1	38800000	38850000	chr1_38800000_38850000	0.6503127546899679	0	chr1	38800000	38850000	chr1_38800000_38850000	0.6503127546899679	0	ENSG00000116954.8	3.0970656940020582	0.8968222507062953	0.3499810630795351	0.3499810630795351	upstream	0.6503127546899679	0	FALSE	FALSE	FALSE	FALSE	neither
chr1	38859912	38965038	AL139260.1	-0.40027	+	chr1	38850000	38900000	chr1_38850000_38900000	1.0779758612186785	0	chr1	38850000	38900000	chr1_38850000_38900000	1.0779758612186785	0	ENSG00000228436.3	1.251436119248493	0.7048321259474213	0.16225766283524903	0.16225766283524903	upstream	1.0779758612186785	0	FALSE	FALSE	FALSE	FALSE	neither
chr1	38862493	38873368	MYCBP	0.21777575692035267	-	chr1	38850000	38900000	chr1_38850000_38900000	1.0779758612186785	0	chr1	38850000	38900000	chr1_38850000_38900000	1.0779758612186785	0	ENSG00000214114.9	1.4859749179148352	0.8898686440427817	0.16225766283524903	0.16225766283524903	upstream	1.0779758612186785	0	FALSE	FALSE	FALSE	FALSE	neither
chr1	38885807	38941830	RHBDL2	-0.318496	-	chr1	38850000	38900000	chr1_38850000_38900000	1.0779758612186785	0	chr1	38850000	38900000	chr1_38850000_38900000	1.0779758612186785	0	ENSG00000158315.11	-2.76059	0.940812	0.16225766283524903	0.16225766283524903	upstream	1.0779758612186785	0	FALSE	FALSE	FALSE	FALSE	neither
chr1	38991276	39006059	AKIRIN1	0.1980438283740691	+	chr1	39000000	39050000	chr1_39000000_39050000	1.090030001826191	0	chr1	39000000	39050000	chr1_39000000_39050000	1.090030001826191	0	ENSG00000174574.16	5.5340740944006885	0.7711302675204343	0.10485627283800245	0.10485627283800245	upstream	1.090030001826191	0	FALSE	FALSE	FALSE	FALSE	neither
chr1	39026318	39034636	NDUFS5	0.10955048730221773	+	chr1	39000000	39050000	chr1_39000000_39050000	1.090030001826191	0	chr1	39000000	39050000	chr1_39000000_39050000	1.090030001826191	0	ENSG00000168653.11	5.732272480170117	0.9450651046083184	0.10485627283800245	0.10485627283800245	upstream	1.090030001826191	0	FALSE	FALSE	FALSE	FALSE	neither
chr1	39081316	39487177	MACF1	-0.1613	+	chr1	39050000	39100000	chr1_39050000_39100000	0.0178387	0	chr1	39050000	39100000	chr1_39050000_39100000	0.0178387	0	ENSG00000127603.29	10.39588377882919	0.9196457208092584	0.982821	0.982821	upstream	0.0178387	0	FALSE	FALSE	FALSE	FALSE	neither
chr1	39491636	39529869	BMP8A	0.250519	+	chr1	39100000	39150000	chr1_39100000_39150000	-1.07311	-341637	chr1	39550000	39600000	chr1_39550000_39600000	-1.49514	20132	ENSG00000183682.8	1.2888861608761548	0.8657485390309504	0.1488480987055016	0.0463348	downstream	-1.49514	20132	FALSE	FALSE	TRUE	TRUE	boundary
chr1	39514956	39516490	OXCT2P1	-0.585807	+	chr1	39100000	39150000	chr1_39100000_39150000	-1.07311	-364957	chr1	39550000	39600000	chr1_39550000_39600000	-1.49514	33511	ENSG00000237624.1	-2.66719	0.838529	0.1488480987055016	0.0463348	downstream	-1.49514	33511	FALSE	FALSE	TRUE	TRUE	boundary
chr1	39522280	39559671	PPIEL	0.12987772574461776	-	chr1	39550000	39600000	chr1_39550000_39600000	-1.49514	0	chr1	39550000	39600000	chr1_39550000_39600000	-1.49514	0	ENSG00000243970.3	4.266673052083123	0.9524790893080392	0.0463348	0.0463348	upstream	-1.49514	0	FALSE	TRUE	TRUE	TRUE	boundary
chr1	39560816	39576790	PABPC4	0.3708159876146597	-	chr1	39550000	39600000	chr1_39550000_39600000	-1.49514	0	chr1	39550000	39600000	chr1_39550000_39600000	-1.49514	0	ENSG00000090621.14	6.582121827968882	0.6681624647152762	0.0463348	0.0463348	upstream	-1.49514	0	FALSE	TRUE	TRUE	TRUE	boundary
chr1	39567374	39567508	SNORA55	0.43299351865058305	-	chr1	39550000	39600000	chr1_39550000_39600000	-1.49514	0	chr1	39550000	39600000	chr1_39550000_39600000	-1.49514	0	ENSG00000201457.1	-0.256298	0.6932012774982366	0.0463348	0.0463348	upstream	-1.49514	0	FALSE	TRUE	TRUE	TRUE	boundary
chr1	39623435	39639643	HEYL	-0.46506	-	chr1	39600000	39650000	chr1_39600000_39650000	-2.02933	0	chr1	39600000	39650000	chr1_39600000_39650000	-2.02933	0	ENSG00000163909.8	3.449093071149131	0.8541871669204745	0.00246966	0.00246966	upstream	-2.02933	0	FALSE	TRUE	TRUE	TRUE	boundary
chr1	39659121	39672038	NT5C1A	1.764505544639433	-	chr1	39750000	39800000	chr1_39750000_39800000	-1.64338	-77963	chr1	39600000	39650000	chr1_39600000_39650000	-2.02933	9122	ENSG00000116981.3	-1.59323	0.32337250533244305	0.0227997	0.00246966	downstream	-2.02933	9122	FALSE	TRUE	TRUE	TRUE	boundary
chr1	39678648	39691485	HPCAL4	2.659527901339592	-	chr1	39750000	39800000	chr1_39750000_39800000	-1.64338	-58516	chr1	39600000	39650000	chr1_39600000_39650000	-2.02933	28649	ENSG00000116983.13	1.5651906066984729	0.4386292586042804	0.0227997	0.00246966	downstream	-2.02933	28649	FALSE	TRUE	TRUE	TRUE	boundary
chr1	39692182	39763914	PPIE	0.2729342575519338	+	chr1	39750000	39800000	chr1_39750000_39800000	-1.64338	0	chr1	39750000	39800000	chr1_39750000_39800000	-1.64338	0	ENSG00000084072.17	4.877708869647475	0.6715470961968494	0.0227997	0.0227997	upstream	-1.64338	0	FALSE	TRUE	TRUE	TRUE	boundary
chr1	39757182	39788865	BMP8B	0.37824376157684736	-	chr1	39750000	39800000	chr1_39750000_39800000	-1.64338	0	chr1	39750000	39800000	chr1_39750000_39800000	-1.64338	0	ENSG00000116985.12	-0.212748	0.9280904693449348	0.0227997	0.0227997	upstream	-1.64338	0	FALSE	TRUE	TRUE	TRUE	boundary
chr1	39769523	39771348	OXCT2	1.7145435912669833	-	chr1	39750000	39800000	chr1_39750000_39800000	-1.64338	0	chr1	39750000	39800000	chr1_39750000_39800000	-1.64338	0	ENSG00000198754.5	-3.35655	0.36525040636502415	0.0227997	0.0227997	upstream	-1.64338	0	FALSE	TRUE	TRUE	TRUE	boundary
chr1	39838110	39883511	TRIT1	-0.0602031	-	chr1	40000000	40050000	chr1_40000000_40050000	-1.54852	-116490	chr1	39750000	39800000	chr1_39750000_39800000	-1.64338	38111	ENSG00000043514.17	5.188711817460999	0.9700945710291068	0.0227997	0.0227997	upstream	-1.54852	-116490	FALSE	TRUE	TRUE	TRUE	boundary
chr1	39881566	39881678	AL033527.1	-1.35765	-	chr1	40000000	40050000	chr1_40000000_40050000	-1.54852	-118323	chr1	39750000	39800000	chr1_39750000_39800000	-1.64338	81567	ENSG00000202222.1	-0.363488	0.1902668498391339	0.0227997	0.0227997	upstream	-1.54852	-118323	FALSE	TRUE	TRUE	TRUE	boundary
chr1	39895426	39902256	MYCL	0.0839886	-	chr1	40000000	40050000	chr1_40000000_40050000	-1.54852	-97745	chr1	39750000	39800000	chr1_39750000_39800000	-1.64338	95427	ENSG00000116990.11	2.8937855277639324	0.9921819762679908	0.0227997	0.0227997	upstream	-1.54852	-97745	FALSE	TRUE	TRUE	TRUE	boundary
chr1	39897745	39899098	MYCL-AS1	-0.169387	+	chr1	39750000	39800000	chr1_39750000_39800000	-1.64338	-97746	chr1	40000000	40050000	chr1_40000000_40050000	-1.54852	100903	ENSG00000236546.1	-4.12275	0.9783831872117268	0.0227997	0.0227997	upstream	-1.64338	-97746	FALSE	TRUE	TRUE	TRUE	boundary
chr1	39955112	39969968	MFSD2A	-0.505798	+	chr1	39750000	39800000	chr1_39750000_39800000	-1.64338	-155113	chr1	40000000	40050000	chr1_40000000_40050000	-1.54852	30033	ENSG00000168389.18	3.515057648316429	0.8747183168187995	0.0227997	0.0227997	upstream	-1.64338	-155113	FALSE	TRUE	TRUE	TRUE	boundary
chr1	39962680	39963404	AL663070.2	-0.725142	+	chr1	39750000	39800000	chr1_39750000_39800000	-1.64338	-162681	chr1	40000000	40050000	chr1_40000000_40050000	-1.54852	36597	ENSG00000228477.1	-0.911279	0.6494833666120094	0.0227997	0.0227997	upstream	-1.64338	-162681	FALSE	TRUE	TRUE	TRUE	boundary
chr1	40040233	40072649	CAP1	0.34765017893572914	+	chr1	40000000	40050000	chr1_40000000_40050000	-1.54852	0	chr1	40000000	40050000	chr1_40000000_40050000	-1.54852	0	ENSG00000131236.17	6.672372319846217	0.5686237409650658	0.0227997	0.0227997	upstream	-1.54852	0	FALSE	TRUE	TRUE	TRUE	boundary
chr1	40071461	40097727	PPT1	0.4612798951823347	-	chr1	40050000	40100000	chr1_40050000_40100000	1.021703854121672	0	chr1	40050000	40100000	chr1_40050000_40100000	1.021703854121672	0	ENSG00000131238.17	6.288715167821718	0.6040417753429003	0.21466940789473685	0.21466940789473685	upstream	1.021703854121672	0	FALSE	FALSE	FALSE	FALSE	neither
chr1	40132764	40133448	OAZ1P1	0.7514473631167693	+	chr1	40050000	40100000	chr1_40050000_40100000	1.021703854121672	-32765	chr1	40450000	40500000	chr1_40450000_40500000	0.3445822922523325	316553	ENSG00000226745.2	-3.46677	0.7802822336746826	0.21466940789473685	0.649336	upstream	1.021703854121672	-32765	FALSE	FALSE	FALSE	FALSE	neither
chr1	40161387	40240921	RLF	-0.0594651	+	chr1	40050000	40100000	chr1_40050000_40100000	1.021703854121672	-61388	chr1	40450000	40500000	chr1_40450000_40500000	0.3445822922523325	209080	ENSG00000117000.9	6.4008444662080715	0.9440389489003308	0.21466940789473685	0.649336	upstream	1.021703854121672	-61388	FALSE	FALSE	FALSE	FALSE	neither
chr1	40177843	40177949	RNU6-1237P	-0.283338	+	chr1	40050000	40100000	chr1_40050000_40100000	1.021703854121672	-77844	chr1	40450000	40500000	chr1_40450000_40500000	0.3445822922523325	272052	ENSG00000207508.1	-1.92671	0.9017671057093836	0.21466940789473685	0.649336	upstream	1.021703854121672	-77844	FALSE	FALSE	FALSE	FALSE	neither
chr1	40256427	40257967	AL050341.2	0.11136598162432154	-	chr1	40450000	40500000	chr1_40450000_40500000	0.3445822922523325	-192034	chr1	40050000	40100000	chr1_40050000_40100000	1.021703854121672	156428	ENSG00000259943.1	2.8002052701545175	0.9144466068861434	0.649336	0.21466940789473685	downstream	1.021703854121672	156428	FALSE	FALSE	FALSE	FALSE	neither
chr1	40258236	40294180	ZMPSTE24	0.13378337642871596	+	chr1	40050000	40100000	chr1_40050000_40100000	1.021703854121672	-158237	chr1	40450000	40500000	chr1_40450000_40500000	0.3445822922523325	155821	ENSG00000084073.9	5.075190998669714	0.8717417681549648	0.21466940789473685	0.649336	upstream	1.021703854121672	-158237	FALSE	FALSE	FALSE	FALSE	neither
chr1	40300489	40317813	COL9A2	0.5627695648803472	-	chr1	40450000	40500000	chr1_40450000_40500000	0.3445822922523325	-132188	chr1	40050000	40100000	chr1_40050000_40100000	1.021703854121672	200490	ENSG00000049089.15	2.520814585151911	0.8797977072856593	0.649336	0.21466940789473685	downstream	1.021703854121672	200490	FALSE	FALSE	FALSE	FALSE	neither
chr1	40344850	40423326	SMAP2	0.4465605863218718	+	chr1	40050000	40100000	chr1_40050000_40100000	1.021703854121672	-244851	chr1	40450000	40500000	chr1_40450000_40500000	0.3445822922523325	26675	ENSG00000084070.12	5.78347	0.5390446611890704	0.21466940789473685	0.649336	upstream	1.021703854121672	-244851	FALSE	FALSE	FALSE	FALSE	neither
chr1	40450102	40463718	ZFP69B	-0.424576	+	chr1	40450000	40500000	chr1_40450000_40500000	0.3445822922523325	0	chr1	40450000	40500000	chr1_40450000_40500000	0.3445822922523325	0	ENSG00000187801.15	4.4556947614698865	0.6234286112847073	0.649336	0.649336	upstream	0.3445822922523325	0	FALSE	FALSE	FALSE	FALSE	neither
chr1	40464319	40466767	AL031985.3	-0.510682	+	chr1	40450000	40500000	chr1_40450000_40500000	0.3445822922523325	0	chr1	40450000	40500000	chr1_40450000_40500000	0.3445822922523325	0	ENSG00000260920.2	3.881141064147051	0.507153	0.649336	0.649336	upstream	0.3445822922523325	0	FALSE	FALSE	FALSE	FALSE	neither
chr1	40473055	40474059	AL603839.4	-0.493179	+	chr1	40450000	40500000	chr1_40450000_40500000	0.3445822922523325	0	chr1	40450000	40500000	chr1_40450000_40500000	0.3445822922523325	0	ENSG00000279667.1	0.0440015	0.8113799508840229	0.649336	0.649336	upstream	0.3445822922523325	0	FALSE	FALSE	FALSE	FALSE	neither
chr1	40477290	40496343	ZFP69	-0.0995333	+	chr1	40450000	40500000	chr1_40450000_40500000	0.3445822922523325	0	chr1	40450000	40500000	chr1_40450000_40500000	0.3445822922523325	0	ENSG00000187815.10	3.5790099836299683	0.9208650338500122	0.649336	0.649336	upstream	0.3445822922523325	0	FALSE	FALSE	FALSE	FALSE	neither
chr1	40493157	40508661	AL603839.3	0.0140273	-	chr1	40450000	40500000	chr1_40450000_40500000	0.3445822922523325	0	chr1	40450000	40500000	chr1_40450000_40500000	0.3445822922523325	0	ENSG00000238287.1	-0.604868	0.995	0.649336	0.649336	upstream	0.3445822922523325	0	FALSE	FALSE	FALSE	FALSE	neither
chr1	40508741	40516556	EXO5	0.0583329	+	chr1	40500000	40550000	chr1_40500000_40550000	0.9040334202117882	0	chr1	40500000	40550000	chr1_40500000_40550000	0.9040334202117882	0	ENSG00000164002.11	3.814194139813915	0.9526392771595912	0.20388101265822783	0.20388101265822783	upstream	0.9040334202117882	0	FALSE	FALSE	FALSE	FALSE	neither
chr1	40531573	40548167	ZNF684	0.1460437143564035	+	chr1	40500000	40550000	chr1_40500000_40550000	0.9040334202117882	0	chr1	40500000	40550000	chr1_40500000_40550000	0.9040334202117882	0	ENSG00000117010.17	2.277993352215399	0.8925535233405877	0.20388101265822783	0.20388101265822783	upstream	0.9040334202117882	0	FALSE	FALSE	FALSE	FALSE	neither
chr1	40563534	40563659	AL356379.1	0.14485391621399035	+	chr1	40550000	40600000	chr1_40550000_40600000	1.277200269642584	0	chr1	40550000	40600000	chr1_40550000_40600000	1.277200269642584	0	ENSG00000236505.1	-4.20491	0.9700460386521156	0.0807938	0.0807938	upstream	1.277200269642584	0	FALSE	FALSE	FALSE	FALSE	neither
chr1	40620680	40665682	RIMS3	-0.312483	-	chr1	41000000	41050000	chr1_41000000_41050000	1.187167542207323	-334319	chr1	40550000	40600000	chr1_40550000_40600000	1.277200269642584	20681	ENSG00000117016.10	5.701996523119783	0.9352660952058062	0.16894889554473982	0.0807938	downstream	1.277200269642584	20681	FALSE	FALSE	FALSE	FALSE	neither
chr1	40659848	40667480	AL031289.2	0.015115	+	chr1	40550000	40600000	chr1_40550000_40600000	1.277200269642584	-59849	chr1	41000000	41050000	chr1_41000000_41050000	1.187167542207323	332521	ENSG00000287743.1	-3.46866	0.9983109053580635	0.0807938	0.16894889554473982	upstream	1.277200269642584	-59849	FALSE	FALSE	FALSE	FALSE	neither
chr1	40690380	40692066	NFYC-AS1	-0.0371174	-	chr1	41000000	41050000	chr1_41000000_41050000	1.187167542207323	-307935	chr1	40550000	40600000	chr1_40550000_40600000	1.277200269642584	90381	ENSG00000272145.1	1.7294619961061446	0.9785795446663932	0.16894889554473982	0.0807938	downstream	1.277200269642584	90381	FALSE	FALSE	FALSE	FALSE	neither
chr1	40691648	40771603	NFYC	-0.0184161	+	chr1	40550000	40600000	chr1_40550000_40600000	1.277200269642584	-91649	chr1	41000000	41050000	chr1_41000000_41050000	1.187167542207323	228398	ENSG00000066136.20	5.448817575910687	0.9868248160722556	0.0807938	0.16894889554473982	upstream	1.277200269642584	-91649	FALSE	FALSE	FALSE	FALSE	neither
chr1	40754355	40754446	MIR30E	-1.16331	+	chr1	40550000	40600000	chr1_40550000_40600000	1.277200269642584	-154356	chr1	41000000	41050000	chr1_41000000_41050000	1.187167542207323	245555	ENSG00000198974.3	-2.8104	0.3842258306434965	0.0807938	0.16894889554473982	upstream	1.277200269642584	-154356	FALSE	FALSE	FALSE	FALSE	neither
chr1	40757284	40757372	MIR30C1	-0.839944	+	chr1	40550000	40600000	chr1_40550000_40600000	1.277200269642584	-157285	chr1	41000000	41050000	chr1_41000000_41050000	1.187167542207323	242629	ENSG00000207962.1	-2.59388	0.5075739863278494	0.0807938	0.16894889554473982	upstream	1.277200269642584	-157285	FALSE	FALSE	FALSE	FALSE	neither
chr1	40783787	40840452	KCNQ4	0.42786949851593614	+	chr1	40550000	40600000	chr1_40550000_40600000	1.277200269642584	-183788	chr1	41000000	41050000	chr1_41000000_41050000	1.187167542207323	159549	ENSG00000117013.17	1.343495178027471	0.9306782338003432	0.0807938	0.16894889554473982	upstream	1.277200269642584	-183788	FALSE	FALSE	FALSE	FALSE	neither
chr1	40861054	40862363	CITED4	0.6063211187139905	-	chr1	41000000	41050000	chr1_41000000_41050000	1.187167542207323	-137638	chr1	40550000	40600000	chr1_40550000_40600000	1.277200269642584	261055	ENSG00000179862.7	1.2637694067997158	0.7493139371013753	0.16894889554473982	0.0807938	downstream	1.277200269642584	261055	FALSE	FALSE	FALSE	FALSE	neither
chr1	40979688	41012565	CTPS1	0.22019792593132692	+	chr1	41000000	41050000	chr1_41000000_41050000	1.187167542207323	0	chr1	41000000	41050000	chr1_41000000_41050000	1.187167542207323	0	ENSG00000171793.16	5.947005360945193	0.8717417681549648	0.16894889554473982	0.16894889554473982	upstream	1.187167542207323	0	FALSE	FALSE	FALSE	FALSE	neither
chr1	41014590	41043890	SLFNL1-AS1	-0.164711	+	chr1	41000000	41050000	chr1_41000000_41050000	1.187167542207323	0	chr1	41000000	41050000	chr1_41000000_41050000	1.187167542207323	0	ENSG00000281207.1	2.423462524740345	0.946313	0.16894889554473982	0.16894889554473982	upstream	1.187167542207323	0	FALSE	FALSE	FALSE	FALSE	neither
chr1	41015597	41023237	SLFNL1	-0.133693	-	chr1	41000000	41050000	chr1_41000000_41050000	1.187167542207323	0	chr1	41000000	41050000	chr1_41000000_41050000	1.187167542207323	0	ENSG00000171790.15	1.4157579331699863	0.939885	0.16894889554473982	0.16894889554473982	upstream	1.187167542207323	0	FALSE	FALSE	FALSE	FALSE	neither
chr1	41027200	41242154	SCMH1	0.1295982482097946	-	chr1	41000000	41050000	chr1_41000000_41050000	1.187167542207323	0	chr1	41000000	41050000	chr1_41000000_41050000	1.187167542207323	0	ENSG00000010803.16	6.028363234839941	0.8501986924708186	0.16894889554473982	0.16894889554473982	upstream	1.187167542207323	0	FALSE	FALSE	FALSE	FALSE	neither
chr1	41241772	41338644	AC093151.7	0.0183064	+	chr1	41200000	41250000	chr1_41200000_41250000	2.2537172914460464	0	chr1	41200000	41250000	chr1_41200000_41250000	2.2537172914460464	0	ENSG00000287400.1	-2.49838	0.9970807707230738	7.87893023255814e-4	7.87893023255814e-4	upstream	2.2537172914460464	0	FALSE	TRUE	TRUE	TRUE	boundary
chr1	41242373	41284861	AC093151.2	0.240822	+	chr1	41200000	41250000	chr1_41200000_41250000	2.2537172914460464	0	chr1	41200000	41250000	chr1_41200000_41250000	2.2537172914460464	0	ENSG00000235358.2	-1.18659	0.933037	7.87893023255814e-4	7.87893023255814e-4	upstream	2.2537172914460464	0	FALSE	TRUE	TRUE	TRUE	boundary
chr1	41361922	41383590	FOXO6	0.7740683618724615	+	chr1	41250000	41300000	chr1_41250000_41300000	2.2794673936736283	-61923	chr1	41500000	41550000	chr1_41500000_41550000	-1.47622	116411	ENSG00000204060.7	3.606082864663512	0.8904428674965015	8.608699999999999e-4	0.0702724	upstream	2.2794673936736283	-61923	FALSE	TRUE	FALSE	TRUE	boundary
chr1	41478775	41484683	EDN2	2.6169238195033673	-	chr1	41500000	41550000	chr1_41500000_41550000	-1.47622	-15318	chr1	41250000	41300000	chr1_41250000_41300000	2.2794673936736283	178776	ENSG00000127129.10	-2.76909	0.4103233725294326	0.0702724	8.608699999999999e-4	downstream	2.2794673936736283	178776	FALSE	FALSE	TRUE	TRUE	boundary
chr1	41506365	42035925	HIVEP3	-0.796187	-	chr1	41500000	41550000	chr1_41500000_41550000	-1.47622	0	chr1	41500000	41550000	chr1_41500000_41550000	-1.47622	0	ENSG00000127124.16	5.955111823682168	0.491003	0.0702724	0.0702724	upstream	-1.47622	0	FALSE	FALSE	FALSE	FALSE	neither
chr1	42162690	42164745	GUCA2A	-0.517258	-	chr1	42150000	42200000	chr1_42150000_42200000	-1.24686	0	chr1	42150000	42200000	chr1_42150000_42200000	-1.24686	0	ENSG00000197273.4	-4.65509	0.8357183668874668	0.0176317	0.0176317	upstream	-1.24686	0	FALSE	TRUE	TRUE	TRUE	boundary
chr1	42176539	42335877	FOXJ3	-0.189714	-	chr1	42150000	42200000	chr1_42150000_42200000	-1.24686	0	chr1	42150000	42200000	chr1_42150000_42200000	-1.24686	0	ENSG00000198815.9	7.094523564827972	0.4885758601616972	0.0176317	0.0176317	upstream	-1.24686	0	FALSE	TRUE	TRUE	TRUE	boundary
chr1	42380792	42424232	RIMKLA	1.2487845519538974	+	chr1	42200000	42250000	chr1_42200000_42250000	-0.580578	-130793	chr1	42750000	42800000	chr1_42750000_42800000	-1.26956	325769	ENSG00000177181.15	4.127335549337375	0.6053256671949754	0.23556079170593777	0.10234643734643734	downstream	-1.26956	325769	FALSE	FALSE	FALSE	FALSE	neither
chr1	42430329	42456253	ZMYND12	1.2595414249584085	-	chr1	42750000	42800000	chr1_42750000_42800000	-1.26956	-293748	chr1	42200000	42250000	chr1_42200000_42250000	-0.580578	180330	ENSG00000066185.13	-0.285112	0.3909346874267171	0.10234643734643734	0.23556079170593777	upstream	-1.26956	-293748	FALSE	FALSE	FALSE	FALSE	neither
chr1	42456117	42473385	PPCS	0.19001634513710552	+	chr1	42200000	42250000	chr1_42200000_42250000	-0.580578	-206118	chr1	42750000	42800000	chr1_42750000_42800000	-1.26956	276616	ENSG00000127125.9	4.047749512146605	0.7987802771418031	0.23556079170593777	0.10234643734643734	downstream	-1.26956	276616	FALSE	FALSE	FALSE	FALSE	neither
chr1	42463221	42657190	CCDC30	-0.53179	+	chr1	42200000	42250000	chr1_42200000_42250000	-0.580578	-213222	chr1	42750000	42800000	chr1_42750000_42800000	-1.26956	92811	ENSG00000186409.18	4.316048339545805	0.5806497583342568	0.23556079170593777	0.10234643734643734	downstream	-1.26956	92811	FALSE	FALSE	FALSE	FALSE	neither
chr1	42491739	42492493	RPS3AP11	-0.90275	+	chr1	42200000	42250000	chr1_42200000_42250000	-0.580578	-241740	chr1	42750000	42800000	chr1_42750000_42800000	-1.26956	257508	ENSG00000230116.1	-2.5169	0.6815203159398563	0.23556079170593777	0.10234643734643734	downstream	-1.26956	257508	FALSE	FALSE	FALSE	FALSE	neither
chr1	42500205	42500339	TMSB4XP1	0.5968976653037306	-	chr1	42750000	42800000	chr1_42750000_42800000	-1.26956	-249662	chr1	42200000	42250000	chr1_42200000_42250000	-0.580578	250206	ENSG00000236876.3	-2.92886	0.8623780256966735	0.10234643734643734	0.23556079170593777	upstream	-1.26956	-249662	FALSE	FALSE	FALSE	FALSE	neither
chr1	42570970	42571390	AL445669.1	-0.580913	+	chr1	42200000	42250000	chr1_42200000_42250000	-0.580578	-320971	chr1	42750000	42800000	chr1_42750000_42800000	-1.26956	178611	ENSG00000236180.2	-3.32611	0.6381572810716971	0.23556079170593777	0.10234643734643734	downstream	-1.26956	178611	FALSE	FALSE	FALSE	FALSE	neither
chr1	42658423	42676758	PPIH	-0.0356305	+	chr1	42200000	42250000	chr1_42200000_42250000	-0.580578	-408424	chr1	42750000	42800000	chr1_42750000_42800000	-1.26956	73243	ENSG00000171960.11	3.8984139812103935	0.9801680359876372	0.23556079170593777	0.10234643734643734	downstream	-1.26956	73243	FALSE	FALSE	FALSE	FALSE	neither
chr1	42658687	42682160	AC098484.4	0.094815	-	chr1	42750000	42800000	chr1_42750000_42800000	-1.26956	-67841	chr1	42200000	42250000	chr1_42200000_42250000	-0.580578	408688	ENSG00000285728.2	1.5801587691651726	0.946313	0.10234643734643734	0.23556079170593777	upstream	-1.26956	-67841	FALSE	FALSE	FALSE	FALSE	neither
chr1	42678735	42681659	AC098484.2	-0.710585	+	chr1	42200000	42250000	chr1_42200000_42250000	-0.580578	-428736	chr1	42750000	42800000	chr1_42750000_42800000	-1.26956	68342	ENSG00000234917.2	-0.654765	0.36770896669076486	0.23556079170593777	0.10234643734643734	downstream	-1.26956	68342	FALSE	FALSE	FALSE	FALSE	neither
chr1	42682418	42703805	YBX1	0.0190176	+	chr1	42200000	42250000	chr1_42200000_42250000	-0.580578	-432419	chr1	42750000	42800000	chr1_42750000_42800000	-1.26956	46196	ENSG00000065978.19	9.100303549005211	0.9893448885621978	0.23556079170593777	0.10234643734643734	downstream	-1.26956	46196	FALSE	FALSE	FALSE	FALSE	neither
chr1	42733093	42740254	CLDN19	3.583871454724168	-	chr1	42750000	42800000	chr1_42750000_42800000	-1.26956	-9747	chr1	42200000	42250000	chr1_42200000_42250000	-0.580578	483094	ENSG00000164007.11	-3.01724	0.11286113054149904	0.10234643734643734	0.23556079170593777	upstream	-1.26956	-9747	FALSE	FALSE	FALSE	FALSE	neither
chr1	42746335	42767084	P3H1	0.5280069774658438	-	chr1	42750000	42800000	chr1_42750000_42800000	-1.26956	0	chr1	42750000	42800000	chr1_42750000_42800000	-1.26956	0	ENSG00000117385.16	4.723324368346301	0.10806782885087536	0.10234643734643734	0.10234643734643734	upstream	-1.26956	0	FALSE	FALSE	FALSE	FALSE	neither
chr1	42767249	42779491	C1orf50	0.0213644	+	chr1	42750000	42800000	chr1_42750000_42800000	-1.26956	0	chr1	42750000	42800000	chr1_42750000_42800000	-1.26956	0	ENSG00000164008.16	4.357585288958266	0.9899652392690969	0.10234643734643734	0.10234643734643734	upstream	-1.26956	0	FALSE	FALSE	FALSE	FALSE	neither
chr1	42785007	42816619	TMEM269	-0.54365	+	chr1	42750000	42800000	chr1_42750000_42800000	-1.26956	0	chr1	42750000	42800000	chr1_42750000_42800000	-1.26956	0	ENSG00000274386.5	0.4798345445741843	0.8486243383971489	0.10234643734643734	0.10234643734643734	upstream	-1.26956	0	FALSE	FALSE	FALSE	FALSE	neither
chr1	42807052	42817397	SVBP	-0.0213444	-	chr1	43100000	43150000	chr1_43100000_43150000	1.9150002933244663	-282604	chr1	42750000	42800000	chr1_42750000_42800000	-1.26956	7053	ENSG00000177868.12	4.111667919672056	0.9894818991915364	0.00867161	0.10234643734643734	upstream	1.9150002933244663	-282604	FALSE	TRUE	FALSE	TRUE	boundary
chr1	42817122	42844991	ERMAP	0.0116315	+	chr1	42750000	42800000	chr1_42750000_42800000	-1.26956	-17123	chr1	43100000	43150000	chr1_43100000_43150000	1.9150002933244663	255010	ENSG00000164010.15	2.8990978409383845	0.9961210595084472	0.10234643734643734	0.00867161	downstream	1.9150002933244663	255010	FALSE	FALSE	TRUE	TRUE	boundary
chr1	42832522	42846422	AL512353.1	0.15690472895674534	-	chr1	43100000	43150000	chr1_43100000_43150000	1.9150002933244663	-253579	chr1	42750000	42800000	chr1_42750000_42800000	-1.26956	32523	ENSG00000228192.8	-1.18582	0.9748474606579848	0.00867161	0.10234643734643734	upstream	1.9150002933244663	-253579	FALSE	TRUE	FALSE	TRUE	boundary
chr1	42846573	42852477	ZNF691	-0.0231534	+	chr1	42750000	42800000	chr1_42750000_42800000	-1.26956	-46574	chr1	43100000	43150000	chr1_43100000_43150000	1.9150002933244663	247524	ENSG00000164011.18	3.2931725629205357	0.9797946859556678	0.10234643734643734	0.00867161	downstream	1.9150002933244663	247524	FALSE	FALSE	TRUE	TRUE	boundary
chr1	42925375	42958868	SLC2A1	0.25716608709829814	-	chr1	43100000	43150000	chr1_43100000_43150000	1.9150002933244663	-141133	chr1	42750000	42800000	chr1_42750000_42800000	-1.26956	125376	ENSG00000117394.23	5.975827459644621	0.8131625702922779	0.00867161	0.10234643734643734	upstream	1.9150002933244663	-141133	FALSE	TRUE	FALSE	TRUE	boundary
chr1	42952202	42952641	ATP6V0CP4	0.6908587769539991	-	chr1	43100000	43150000	chr1_43100000_43150000	1.9150002933244663	-147360	chr1	42750000	42800000	chr1_42750000_42800000	-1.26956	152203	ENSG00000284138.1	-1.51846	0.6757717756109597	0.00867161	0.10234643734643734	upstream	1.9150002933244663	-147360	FALSE	TRUE	FALSE	TRUE	boundary
chr1	42959049	42996814	SLC2A1-AS1	-0.171374	+	chr1	42750000	42800000	chr1_42750000_42800000	-1.26956	-159050	chr1	43100000	43150000	chr1_43100000_43150000	1.9150002933244663	103187	ENSG00000227533.6	0.39546348942607384	0.9523799556649508	0.10234643734643734	0.00867161	downstream	1.9150002933244663	103187	FALSE	FALSE	TRUE	TRUE	boundary
chr1	43104086	43104497	AL161637.1	0.4107338769020794	+	chr1	43100000	43150000	chr1_43100000_43150000	1.9150002933244663	0	chr1	43100000	43150000	chr1_43100000_43150000	1.9150002933244663	0	ENSG00000277513.1	-3.79614	0.9549400134146508	0.00867161	0.00867161	upstream	1.9150002933244663	0	FALSE	TRUE	TRUE	TRUE	boundary
chr1	43145153	43156396	FAM183A	1.45505	+	chr1	43100000	43150000	chr1_43100000_43150000	1.9150002933244663	0	chr1	43100000	43150000	chr1_43100000_43150000	1.9150002933244663	0	ENSG00000186973.11	-1.44779	0.8114532480125458	0.00867161	0.00867161	upstream	1.9150002933244663	0	FALSE	TRUE	TRUE	TRUE	boundary
chr1	43164175	43270936	EBNA1BP2	0.0985787	-	chr1	43150000	43200000	chr1_43150000_43200000	2.0120969734834113	0	chr1	43150000	43200000	chr1_43150000_43200000	2.0120969734834113	0	ENSG00000117395.12	5.188446982366949	0.9342248657975796	5.690127450980392e-4	5.690127450980392e-4	upstream	2.0120969734834113	0	FALSE	TRUE	TRUE	TRUE	boundary
chr1	43172149	43254358	CFAP57	0.0137863	+	chr1	43150000	43200000	chr1_43150000_43200000	2.0120969734834113	0	chr1	43150000	43200000	chr1_43150000_43200000	2.0120969734834113	0	ENSG00000243710.7	0.9334412660139658	0.9981648967466876	5.690127450980392e-4	5.690127450980392e-4	upstream	2.0120969734834113	0	FALSE	TRUE	TRUE	TRUE	boundary
chr1	43269983	43274002	TMEM125	1.0342062581500082	+	chr1	43200000	43250000	chr1_43200000_43250000	1.6854385140778985	-19984	chr1	43950000	44000000	chr1_43950000_44000000	-1.30567	675999	ENSG00000179178.11	-4.48371	0.22615888958202848	0.00358435	0.0227997	upstream	1.6854385140778985	-19984	FALSE	TRUE	TRUE	TRUE	boundary
chr1	43300982	43323108	TIE1	-0.309012	+	chr1	43200000	43250000	chr1_43200000_43250000	1.6854385140778985	-50983	chr1	43950000	44000000	chr1_43950000_44000000	-1.30567	626893	ENSG00000066056.14	3.017332571738783	0.8883165575507803	0.00358435	0.0227997	upstream	1.6854385140778985	-50983	FALSE	TRUE	TRUE	TRUE	boundary
chr1	43337818	43354466	MPL	0.22100297707104277	+	chr1	43200000	43250000	chr1_43200000_43250000	1.6854385140778985	-87819	chr1	43950000	44000000	chr1_43950000_44000000	-1.30567	595535	ENSG00000117400.18	-0.869736	0.8995239685266211	0.00358435	0.0227997	upstream	1.6854385140778985	-87819	FALSE	TRUE	TRUE	TRUE	boundary
chr1	43348288	43348844	AL139289.2	1.375289048932332	-	chr1	43950000	44000000	chr1_43950000_44000000	-1.30567	-601157	chr1	43200000	43250000	chr1_43200000_43250000	1.6854385140778985	98289	ENSG00000287113.1	-3.12353	0.3747426221902303	0.0227997	0.00358435	downstream	1.6854385140778985	98289	FALSE	TRUE	TRUE	TRUE	boundary
chr1	43354684	43358658	AL139289.1	0.7895955481861641	-	chr1	43950000	44000000	chr1_43950000_44000000	-1.30567	-591343	chr1	43200000	43250000	chr1_43200000_43250000	1.6854385140778985	104685	ENSG00000234694.1	-1.82602	0.4003066820346694	0.0227997	0.00358435	downstream	1.6854385140778985	104685	FALSE	TRUE	TRUE	TRUE	boundary
chr1	43358981	43363203	CDC20	-0.379625	+	chr1	43200000	43250000	chr1_43200000_43250000	1.6854385140778985	-108982	chr1	43950000	44000000	chr1_43950000_44000000	-1.30567	586798	ENSG00000117399.14	4.654713520852998	0.8458355442369494	0.00358435	0.0227997	upstream	1.6854385140778985	-108982	FALSE	TRUE	TRUE	TRUE	boundary
chr1	43363398	43368074	ELOVL1	0.2662365141021459	-	chr1	43950000	44000000	chr1_43950000_44000000	-1.30567	-581927	chr1	43200000	43250000	chr1_43200000_43250000	1.6854385140778985	113399	ENSG00000066322.15	3.608978642836019	0.7619711031365257	0.0227997	0.00358435	downstream	1.6854385140778985	113399	FALSE	TRUE	TRUE	TRUE	boundary
chr1	43383917	43389808	MED8	0.5068805626076536	-	chr1	43950000	44000000	chr1_43950000_44000000	-1.30567	-560193	chr1	43200000	43250000	chr1_43200000_43250000	1.6854385140778985	133918	ENSG00000159479.17	4.6339106389182545	0.2729997294253124	0.0227997	0.00358435	downstream	1.6854385140778985	133918	FALSE	TRUE	TRUE	TRUE	boundary
chr1	43385113	43389155	MED8-AS1	-1.47171	+	chr1	43200000	43250000	chr1_43200000_43250000	1.6854385140778985	-135114	chr1	43950000	44000000	chr1_43950000_44000000	-1.30567	560846	ENSG00000229431.1	-2.93409	0.5129889474839743	0.00358435	0.0227997	upstream	1.6854385140778985	-135114	FALSE	TRUE	TRUE	TRUE	boundary
chr1	43389882	43454247	SZT2	0.0397005	+	chr1	43200000	43250000	chr1_43200000_43250000	1.6854385140778985	-139883	chr1	43950000	44000000	chr1_43950000_44000000	-1.30567	495754	ENSG00000198198.17	7.221806903324553	0.968829	0.00358435	0.0227997	upstream	1.6854385140778985	-139883	FALSE	TRUE	TRUE	TRUE	boundary
chr1	43447776	43448644	SZT2-AS1	0.00871739	-	chr1	43950000	44000000	chr1_43950000_44000000	-1.30567	-501357	chr1	43200000	43250000	chr1_43200000_43250000	1.6854385140778985	197777	ENSG00000229372.1	-1.05986	0.9971295116494048	0.0227997	0.00358435	downstream	1.6854385140778985	197777	FALSE	TRUE	TRUE	TRUE	boundary
chr1	43451003	43453989	HYI	0.4352922301830171	-	chr1	43950000	44000000	chr1_43950000_44000000	-1.30567	-496012	chr1	43200000	43250000	chr1_43200000_43250000	1.6854385140778985	201004	ENSG00000178922.16	4.104797911608275	0.5368705590275652	0.0227997	0.00358435	downstream	1.6854385140778985	201004	FALSE	TRUE	TRUE	TRUE	boundary
chr1	43453927	43456995	HYI-AS1	-0.0633072	+	chr1	43200000	43250000	chr1_43200000_43250000	1.6854385140778985	-203928	chr1	43950000	44000000	chr1_43950000_44000000	-1.30567	493006	ENSG00000229348.1	-1.47465	0.9823329847401754	0.00358435	0.0227997	upstream	1.6854385140778985	-203928	FALSE	TRUE	TRUE	TRUE	boundary
chr1	43525187	43623666	PTPRF	0.511289	+	chr1	43200000	43250000	chr1_43200000_43250000	1.6854385140778985	-275188	chr1	43950000	44000000	chr1_43950000_44000000	-1.30567	326335	ENSG00000142949.17	7.33144	0.6265043140004793	0.00358435	0.0227997	upstream	1.6854385140778985	-275188	FALSE	TRUE	TRUE	TRUE	boundary
chr1	43650149	43705518	KDM4A	-0.134355	+	chr1	43200000	43250000	chr1_43200000_43250000	1.6854385140778985	-400150	chr1	43950000	44000000	chr1_43950000_44000000	-1.30567	244483	ENSG00000066135.13	5.673769568480671	0.8167340070925945	0.00358435	0.0227997	upstream	1.6854385140778985	-400150	FALSE	TRUE	TRUE	TRUE	boundary
chr1	43685123	43708138	KDM4A-AS1	-0.401126	-	chr1	43950000	44000000	chr1_43950000_44000000	-1.30567	-241863	chr1	43200000	43250000	chr1_43200000_43250000	1.6854385140778985	435124	ENSG00000236200.6	0.531011	0.6493635465898265	0.0227997	0.00358435	downstream	1.6854385140778985	435124	FALSE	TRUE	TRUE	TRUE	boundary
chr1	43705824	43931165	ST3GAL3	-0.827033	+	chr1	43200000	43250000	chr1_43200000_43250000	1.6854385140778985	-455825	chr1	43950000	44000000	chr1_43950000_44000000	-1.30567	18836	ENSG00000126091.21	4.286062005388337	0.2729997294253124	0.00358435	0.0227997	upstream	1.6854385140778985	-455825	FALSE	TRUE	TRUE	TRUE	boundary
chr1	43709392	43727343	AL451062.1	1.328714321055216	-	chr1	43950000	44000000	chr1_43950000_44000000	-1.30567	-222658	chr1	43200000	43250000	chr1_43200000_43250000	1.6854385140778985	459393	ENSG00000229444.1	-4.25451	0.6824666300100354	0.0227997	0.00358435	downstream	1.6854385140778985	459393	FALSE	TRUE	TRUE	TRUE	boundary
chr1	43716467	43716556	AL451062.3	-0.247756	+	chr1	43200000	43250000	chr1_43200000_43250000	1.6854385140778985	-466468	chr1	43950000	44000000	chr1_43950000_44000000	-1.30567	233445	ENSG00000283414.1	-2.98127	0.912016	0.00358435	0.0227997	upstream	1.6854385140778985	-466468	FALSE	TRUE	TRUE	TRUE	boundary
chr1	43743471	43743741	AL451062.2	-0.586674	+	chr1	43200000	43250000	chr1_43200000_43250000	1.6854385140778985	-493472	chr1	43950000	44000000	chr1_43950000_44000000	-1.30567	206260	ENSG00000233674.2	-0.642658	0.7201026676398945	0.00358435	0.0227997	upstream	1.6854385140778985	-493472	FALSE	TRUE	TRUE	TRUE	boundary
chr1	43933320	43937240	ARTN	-0.151482	+	chr1	43200000	43250000	chr1_43200000_43250000	1.6854385140778985	-683321	chr1	43950000	44000000	chr1_43950000_44000000	-1.30567	12761	ENSG00000117407.17	0.5959103577475283	0.9437110960368962	0.00358435	0.0227997	upstream	1.6854385140778985	-683321	FALSE	TRUE	TRUE	TRUE	boundary
chr1	43937918	43940781	AL357079.1	0.090111	-	chr1	43950000	44000000	chr1_43950000_44000000	-1.30567	-9220	chr1	43200000	43250000	chr1_43200000_43250000	1.6854385140778985	687919	ENSG00000237950.3	1.442331023282982	0.9613471689671282	0.0227997	0.00358435	downstream	1.6854385140778985	687919	FALSE	TRUE	TRUE	TRUE	boundary
chr1	43944370	43946551	AL357079.3	-0.0342531	-	chr1	43950000	44000000	chr1_43950000_44000000	-1.30567	-3450	chr1	43200000	43250000	chr1_43200000_43250000	1.6854385140778985	694371	ENSG00000288573.1	0.13169265246195488	0.9857311482376816	0.0227997	0.00358435	downstream	1.6854385140778985	694371	FALSE	TRUE	TRUE	TRUE	boundary
chr1	43946950	43968022	IPO13	0.3426194849712587	+	chr1	43950000	44000000	chr1_43950000_44000000	-1.30567	0	chr1	43950000	44000000	chr1_43950000_44000000	-1.30567	0	ENSG00000117408.11	5.942683664546784	0.7766354603340972	0.0227997	0.0227997	upstream	-1.30567	0	FALSE	TRUE	TRUE	TRUE	boundary
chr1	43968351	43974821	AL357079.2	0.8197638741714048	-	chr1	43950000	44000000	chr1_43950000_44000000	-1.30567	0	chr1	43950000	44000000	chr1_43950000_44000000	-1.30567	0	ENSG00000285649.1	-1.6244	0.6275816921614685	0.0227997	0.0227997	upstream	-1.30567	0	FALSE	TRUE	TRUE	TRUE	boundary
chr1	43970000	43973369	DPH2	0.3041161023931034	+	chr1	43950000	44000000	chr1_43950000_44000000	-1.30567	0	chr1	43950000	44000000	chr1_43950000_44000000	-1.30567	0	ENSG00000132768.14	4.168652178521164	0.6877871429795888	0.0227997	0.0227997	upstream	-1.30567	0	FALSE	TRUE	TRUE	TRUE	boundary
chr1	43974487	43978295	ATP6V0B	0.5688280681145335	+	chr1	43950000	44000000	chr1_43950000_44000000	-1.30567	0	chr1	43950000	44000000	chr1_43950000_44000000	-1.30567	0	ENSG00000117410.14	5.800764383234531	0.3111259985797817	0.0227997	0.0227997	upstream	-1.30567	0	FALSE	TRUE	TRUE	TRUE	boundary
chr1	43978943	43991170	B4GALT2	0.1579630516708379	+	chr1	43950000	44000000	chr1_43950000_44000000	-1.30567	0	chr1	43950000	44000000	chr1_43950000_44000000	-1.30567	0	ENSG00000117411.16	5.800326689827356	0.9274279643781328	0.0227997	0.0227997	upstream	-1.30567	0	FALSE	TRUE	TRUE	TRUE	boundary
chr1	43991359	43996528	CCDC24	0.16203642167523835	+	chr1	43950000	44000000	chr1_43950000_44000000	-1.30567	0	chr1	43950000	44000000	chr1_43950000_44000000	-1.30567	0	ENSG00000159214.13	2.3007163573446547	0.9426337636528818	0.0227997	0.0227997	upstream	-1.30567	0	FALSE	TRUE	TRUE	TRUE	boundary
chr1	43991500	44031467	SLC6A9	0.19673492747638033	-	chr1	43950000	44000000	chr1_43950000_44000000	-1.30567	0	chr1	43950000	44000000	chr1_43950000_44000000	-1.30567	0	ENSG00000196517.13	4.952376258301335	0.9583381368091876	0.0227997	0.0227997	upstream	-1.30567	0	FALSE	TRUE	TRUE	TRUE	boundary
chr1	44030437	44115913	AL139220.2	0.27337374181329543	+	chr1	44000000	44050000	chr1_44000000_44050000	-1.35351	0	chr1	44000000	44050000	chr1_44000000_44050000	-1.35351	0	ENSG00000230615.7	0.5760050835303219	0.959863	0.0558004	0.0558004	upstream	-1.35351	0	FALSE	FALSE	FALSE	FALSE	neither
chr1	44118821	44135140	KLF17	-0.0949285	+	chr1	44100000	44150000	chr1_44100000_44150000	-0.380017	0	chr1	44100000	44150000	chr1_44100000_44150000	-0.380017	0	ENSG00000171872.5	-3.6739	0.9857311482376816	0.556605	0.556605	upstream	-0.380017	0	FALSE	FALSE	FALSE	FALSE	neither
chr1	44187943	44189049	AL035417.2	-0.934169	-	chr1	44150000	44200000	chr1_44150000_44200000	1.1880425022499368	0	chr1	44150000	44200000	chr1_44150000_44200000	1.1880425022499368	0	ENSG00000271329.1	-3.24959	0.5754307641036709	0.027495	0.027495	upstream	1.1880425022499368	0	FALSE	TRUE	TRUE	TRUE	boundary
chr1	44213455	44220681	DMAP1	0.1054577389113236	+	chr1	44200000	44250000	chr1_44200000_44250000	1.380052355112138	0	chr1	44200000	44250000	chr1_44200000_44250000	1.380052355112138	0	ENSG00000178028.14	5.602968126346443	0.9160403619389934	0.00268072	0.00268072	upstream	1.380052355112138	0	FALSE	TRUE	TRUE	TRUE	boundary
chr1	44221070	44355260	ERI3	-0.0288093	-	chr1	44200000	44250000	chr1_44200000_44250000	1.380052355112138	0	chr1	44200000	44250000	chr1_44200000_44250000	1.380052355112138	0	ENSG00000117419.16	6.006958869670566	0.97542	0.00268072	0.00268072	upstream	1.380052355112138	0	FALSE	TRUE	TRUE	TRUE	boundary
chr1	44243408	44244273	ERI3-IT1	-0.840673	-	chr1	44200000	44250000	chr1_44200000_44250000	1.380052355112138	0	chr1	44200000	44250000	chr1_44200000_44250000	1.380052355112138	0	ENSG00000233602.1	1.2386843858487335	0.24171505432060167	0.00268072	0.00268072	upstream	1.380052355112138	0	FALSE	TRUE	TRUE	TRUE	boundary
chr1	44405194	44651724	RNF220	0.0506984	+	chr1	44200000	44250000	chr1_44200000_44250000	1.380052355112138	-155195	chr1	44700000	44750000	chr1_44700000_44750000	-0.211519	48277	ENSG00000187147.18	6.969841629439948	0.984244	0.00268072	0.779579	upstream	1.380052355112138	-155195	FALSE	TRUE	FALSE	TRUE	boundary
chr1	44545493	44545552	MIR5584	-1.93573	+	chr1	44200000	44250000	chr1_44200000_44250000	1.380052355112138	-295494	chr1	44700000	44750000	chr1_44700000_44750000	-0.211519	154449	ENSG00000263381.1	-2.32714	0.5893517692556921	0.00268072	0.779579	upstream	1.380052355112138	-295494	FALSE	TRUE	FALSE	TRUE	boundary
chr1	44635238	44674481	TMEM53	0.4984081909898408	-	chr1	44700000	44750000	chr1_44700000_44750000	-0.211519	-25520	chr1	44200000	44250000	chr1_44200000_44250000	1.380052355112138	385239	ENSG00000126106.14	2.5370243847773133	0.528195	0.779579	0.00268072	downstream	1.380052355112138	385239	FALSE	FALSE	TRUE	TRUE	boundary
chr1	44674692	44725591	ARMH1	-0.0980722	+	chr1	44700000	44750000	chr1_44700000_44750000	-0.211519	0	chr1	44700000	44750000	chr1_44700000_44750000	-0.211519	0	ENSG00000198520.12	1.9310605116836277	0.959733	0.779579	0.779579	upstream	-0.211519	0	FALSE	FALSE	FALSE	FALSE	neither
chr1	44721786	44721902	RNU5F-1	0.609552	-	chr1	44700000	44750000	chr1_44700000_44750000	-0.211519	0	chr1	44700000	44750000	chr1_44700000_44750000	-0.211519	0	ENSG00000199377.1	-3.65512	0.8860481447218498	0.779579	0.779579	upstream	-0.211519	0	FALSE	FALSE	FALSE	FALSE	neither
chr1	44731055	44731170	RNU5D-1	-0.419722	-	chr1	44700000	44750000	chr1_44700000_44750000	-0.211519	0	chr1	44700000	44750000	chr1_44700000_44750000	-0.211519	0	ENSG00000200169.1	-0.235495	0.8811142190263312	0.779579	0.779579	upstream	-0.211519	0	FALSE	FALSE	FALSE	FALSE	neither
chr1	44739818	44767767	KIF2C	-0.282214	+	chr1	44700000	44750000	chr1_44700000_44750000	-0.211519	0	chr1	44700000	44750000	chr1_44700000_44750000	-0.211519	0	ENSG00000142945.13	4.879977634606602	0.8840094494677472	0.779579	0.779579	upstream	-0.211519	0	FALSE	FALSE	FALSE	FALSE	neither
chr1	44759037	44775810	AL592166.1	0.7163594613744475	-	chr1	44750000	44800000	chr1_44750000_44800000	-0.06692	0	chr1	44750000	44800000	chr1_44750000_44800000	-0.06692	0	ENSG00000225721.5	0.11719868966335543	0.5457037595841776	0.9325432080048516	0.9325432080048516	upstream	-0.06692	0	FALSE	FALSE	FALSE	FALSE	neither
chr1	44775251	44778779	RPS8	0.4552293603648376	+	chr1	44750000	44800000	chr1_44750000_44800000	-0.06692	0	chr1	44750000	44800000	chr1_44750000_44800000	-0.06692	0	ENSG00000142937.12	8.750417307291741	0.8500152033304478	0.9325432080048516	0.9325432080048516	upstream	-0.06692	0	FALSE	FALSE	FALSE	FALSE	neither
chr1	44776490	44776593	SNORD46	0.4697209019744789	+	chr1	44750000	44800000	chr1_44750000_44800000	-0.06692	0	chr1	44750000	44800000	chr1_44750000_44800000	-0.06692	0	ENSG00000200913.1	-0.377299	0.6290059763959783	0.9325432080048516	0.9325432080048516	upstream	-0.06692	0	FALSE	FALSE	FALSE	FALSE	neither
chr1	44783585	44788170	BEST4	0.31859236356538667	-	chr1	44750000	44800000	chr1_44750000_44800000	-0.06692	0	chr1	44750000	44800000	chr1_44750000_44800000	-0.06692	0	ENSG00000142959.5	-0.313476	0.8497775871054892	0.9325432080048516	0.9325432080048516	upstream	-0.06692	0	FALSE	FALSE	FALSE	FALSE	neither
chr1	44800377	44805990	PLK3	0.33604523146977616	+	chr1	44800000	44850000	chr1_44800000_44850000	-0.470597	0	chr1	44800000	44850000	chr1_44800000_44850000	-0.470597	0	ENSG00000173846.13	3.0504840895051815	0.8605468196380975	0.612554	0.612554	upstream	-0.470597	0	FALSE	FALSE	FALSE	FALSE	neither
chr1	44805913	44806675	TCTEX1D4	0.10672770384105323	-	chr1	44800000	44850000	chr1_44800000_44850000	-0.470597	0	chr1	44800000	44850000	chr1_44800000_44850000	-0.470597	0	ENSG00000188396.3	-4.63366	0.9631585114235218	0.612554	0.612554	upstream	-0.470597	0	FALSE	FALSE	FALSE	FALSE	neither
chr1	44808482	44815585	BTBD19	0.2581198314444426	+	chr1	44800000	44850000	chr1_44800000_44850000	-0.470597	0	chr1	44800000	44850000	chr1_44800000_44850000	-0.470597	0	ENSG00000222009.8	1.5974950524235134	0.905494	0.612554	0.612554	upstream	-0.470597	0	FALSE	FALSE	FALSE	FALSE	neither
chr1	44819844	44843253	PTCH2	-0.348046	-	chr1	44800000	44850000	chr1_44800000_44850000	-0.470597	0	chr1	44800000	44850000	chr1_44800000_44850000	-0.470597	0	ENSG00000117425.14	3.8795179996608065	0.9144142382152726	0.612554	0.612554	upstream	-0.470597	0	FALSE	FALSE	FALSE	FALSE	neither
chr1	44843921	44844082	AL136380.1	0.17091956729089053	-	chr1	44800000	44850000	chr1_44800000_44850000	-0.470597	0	chr1	44800000	44850000	chr1_44800000_44850000	-0.470597	0	ENSG00000226499.1	-0.877888	0.9301767551276536	0.612554	0.612554	upstream	-0.470597	0	FALSE	FALSE	FALSE	FALSE	neither
chr1	44850522	44986722	EIF2B3	0.25083182267632953	-	chr1	45300000	45350000	chr1_45300000_45350000	-1.11959	-313279	chr1	44800000	44850000	chr1_44800000_44850000	-0.470597	523	ENSG00000070785.17	4.9489315848549955	0.5581858915236751	0.1342554791577138	0.612554	upstream	-1.11959	-313279	FALSE	FALSE	FALSE	FALSE	neither
chr1	45002540	45011324	HECTD3	0.20933887779143223	-	chr1	45300000	45350000	chr1_45300000_45350000	-1.11959	-288677	chr1	44800000	44850000	chr1_44800000_44850000	-0.470597	152541	ENSG00000126107.15	5.484048826481584	0.7907410946302827	0.1342554791577138	0.612554	upstream	-1.11959	-288677	FALSE	FALSE	FALSE	FALSE	neither
chr1	45010950	45015575	UROD	0.2761945179626135	+	chr1	44800000	44850000	chr1_44800000_44850000	-0.470597	-160951	chr1	45300000	45350000	chr1_45300000_45350000	-1.11959	284426	ENSG00000126088.14	4.735879883058728	0.6745491105121832	0.612554	0.1342554791577138	downstream	-1.11959	284426	FALSE	FALSE	FALSE	FALSE	neither
chr1	45016399	45306209	ZSWIM5	0.0875671	-	chr1	45300000	45350000	chr1_45300000_45350000	-1.11959	0	chr1	45300000	45350000	chr1_45300000_45350000	-1.11959	0	ENSG00000162415.7	4.928736180410996	0.9585434558740245	0.1342554791577138	0.1342554791577138	upstream	-1.11959	0	FALSE	FALSE	FALSE	FALSE	neither
chr1	45069977	45070429	OSTCP5	-0.641057	-	chr1	45300000	45350000	chr1_45300000_45350000	-1.11959	-229572	chr1	44800000	44850000	chr1_44800000_44850000	-0.470597	219978	ENSG00000234315.1	-3.0849	0.8513240240049822	0.1342554791577138	0.612554	upstream	-1.11959	-229572	FALSE	FALSE	FALSE	FALSE	neither
chr1	45303910	45305619	LINC01144	0.4397247776980835	+	chr1	45300000	45350000	chr1_45300000_45350000	-1.11959	0	chr1	45300000	45350000	chr1_45300000_45350000	-1.11959	0	ENSG00000281912.1	0.7312561279519367	0.6574911179492849	0.1342554791577138	0.1342554791577138	upstream	-1.11959	0	FALSE	FALSE	FALSE	FALSE	neither
chr1	45326895	45328679	HPDL	1.126256227669348	+	chr1	45300000	45350000	chr1_45300000_45350000	-1.11959	0	chr1	45300000	45350000	chr1_45300000_45350000	-1.11959	0	ENSG00000186603.6	1.3964302081969515	0.5509137546002078	0.1342554791577138	0.1342554791577138	upstream	-1.11959	0	FALSE	FALSE	FALSE	FALSE	neither
chr1	45329163	45340893	MUTYH	-0.153354	-	chr1	45300000	45350000	chr1_45300000_45350000	-1.11959	0	chr1	45300000	45350000	chr1_45300000_45350000	-1.11959	0	ENSG00000132781.18	1.7004332605526655	0.8834101632768595	0.1342554791577138	0.1342554791577138	upstream	-1.11959	0	FALSE	FALSE	FALSE	FALSE	neither
chr1	45340052	45343973	TOE1	0.1529460369545177	+	chr1	45300000	45350000	chr1_45300000_45350000	-1.11959	0	chr1	45300000	45350000	chr1_45300000_45350000	-1.11959	0	ENSG00000132773.12	3.837477824489204	0.8286006543013384	0.1342554791577138	0.1342554791577138	upstream	-1.11959	0	FALSE	FALSE	FALSE	FALSE	neither
chr1	45343883	45491163	TESK2	1.116734998940347	-	chr1	45300000	45350000	chr1_45300000_45350000	-1.11959	0	chr1	45300000	45350000	chr1_45300000_45350000	-1.11959	0	ENSG00000070759.17	1.721897449262466	0.7808468829782407	0.1342554791577138	0.1342554791577138	upstream	-1.11959	0	FALSE	FALSE	FALSE	FALSE	neither
chr1	45493866	45500079	CCDC163	-0.111356	-	chr1	45500000	45550000	chr1_45500000_45550000	1.2065946277368222	0	chr1	45500000	45550000	chr1_45500000_45550000	1.2065946277368222	0	ENSG00000280670.3	0.9005664919795441	0.9757852582458644	0.1488480987055016	0.1488480987055016	upstream	1.2065946277368222	0	FALSE	FALSE	FALSE	FALSE	neither
chr1	45500300	45513382	MMACHC	0.2123806877450729	+	chr1	45500000	45550000	chr1_45500000_45550000	1.2065946277368222	0	chr1	45500000	45550000	chr1_45500000_45550000	1.2065946277368222	0	ENSG00000132763.15	2.692639504361947	0.928373	0.1488480987055016	0.1488480987055016	upstream	1.2065946277368222	0	FALSE	FALSE	FALSE	FALSE	neither
chr1	45511036	45523047	PRDX1	0.7999513863040963	-	chr1	45500000	45550000	chr1_45500000_45550000	1.2065946277368222	0	chr1	45500000	45550000	chr1_45500000_45550000	1.2065946277368222	0	ENSG00000117450.14	7.798791341938218	0.6349310122517143	0.1488480987055016	0.1488480987055016	upstream	1.2065946277368222	0	FALSE	FALSE	FALSE	FALSE	neither
chr1	45550543	45570049	AKR1A1	0.25914549136874765	+	chr1	45500000	45550000	chr1_45500000_45550000	1.2065946277368222	-544	chr1	45600000	45650000	chr1_45600000_45650000	1.5739211221477805	29952	ENSG00000117448.13	5.536507715874267	0.825368	0.1488480987055016	0.10930462786259544	downstream	1.5739211221477805	29952	FALSE	FALSE	FALSE	FALSE	neither
chr1	45580892	45580996	AL355480.3	-0.970047	-	chr1	45600000	45650000	chr1_45600000_45650000	1.5739211221477805	-19005	chr1	45500000	45550000	chr1_45500000_45550000	1.2065946277368222	30893	ENSG00000281133.1	-1.55812	0.516599	0.10930462786259544	0.1488480987055016	upstream	1.5739211221477805	-19005	FALSE	FALSE	FALSE	FALSE	neither
chr1	45581219	45581321	AL355480.1	-0.871836	-	chr1	45600000	45650000	chr1_45600000_45650000	1.5739211221477805	-18680	chr1	45500000	45550000	chr1_45500000_45550000	1.2065946277368222	31220	ENSG00000280836.1	-1.23544	0.7560328122907214	0.10930462786259544	0.1488480987055016	upstream	1.5739211221477805	-18680	FALSE	FALSE	FALSE	FALSE	neither
chr1	45583846	45618904	NASP	-0.586191	+	chr1	45600000	45650000	chr1_45600000_45650000	1.5739211221477805	0	chr1	45600000	45650000	chr1_45600000_45650000	1.5739211221477805	0	ENSG00000132780.17	7.556330251160856	0.16945895262511773	0.10930462786259544	0.10930462786259544	upstream	1.5739211221477805	0	FALSE	FALSE	FALSE	FALSE	neither
chr1	45620044	45624057	CCDC17	-0.337424	-	chr1	45600000	45650000	chr1_45600000_45650000	1.5739211221477805	0	chr1	45600000	45650000	chr1_45600000_45650000	1.5739211221477805	0	ENSG00000159588.15	2.154410236704306	0.8536837933100854	0.10930462786259544	0.10930462786259544	upstream	1.5739211221477805	0	FALSE	FALSE	FALSE	FALSE	neither
chr1	45627304	45688113	GPBP1L1	0.21921502239803292	-	chr1	45600000	45650000	chr1_45600000_45650000	1.5739211221477805	0	chr1	45600000	45650000	chr1_45600000_45650000	1.5739211221477805	0	ENSG00000159592.11	6.3534833109620195	0.83272	0.10930462786259544	0.10930462786259544	upstream	1.5739211221477805	0	FALSE	FALSE	FALSE	FALSE	neither
chr1	45645816	45646197	RPS15AP10	-0.847123	-	chr1	45600000	45650000	chr1_45600000_45650000	1.5739211221477805	0	chr1	45600000	45650000	chr1_45600000_45650000	1.5739211221477805	0	ENSG00000225447.1	0.10465423327469572	0.5412557844059147	0.10930462786259544	0.10930462786259544	upstream	1.5739211221477805	0	FALSE	FALSE	FALSE	FALSE	neither
chr1	45651039	45651826	AL604028.2	-0.400697	-	chr1	46250000	46300000	chr1_46250000_46300000	1.720435700153823	-598175	chr1	45600000	45650000	chr1_45600000_45650000	1.5739211221477805	1040	ENSG00000234329.1	1.3156340686450705	0.810081	0.0048436	0.10930462786259544	upstream	1.720435700153823	-598175	FALSE	TRUE	FALSE	TRUE	boundary
chr1	45688181	45694436	TMEM69	0.2867130714073731	+	chr1	45600000	45650000	chr1_45600000_45650000	1.5739211221477805	-38182	chr1	46250000	46300000	chr1_46250000_46300000	1.720435700153823	555565	ENSG00000159596.7	3.894449168136691	0.6601897197627372	0.10930462786259544	0.0048436	downstream	1.720435700153823	555565	FALSE	FALSE	TRUE	TRUE	boundary
chr1	45694324	45750653	IPP	0.15119370780772456	-	chr1	46250000	46300000	chr1_46250000_46300000	1.720435700153823	-499348	chr1	45600000	45650000	chr1_45600000_45650000	1.5739211221477805	44325	ENSG00000197429.11	4.701380604031268	0.8591134874502041	0.0048436	0.10930462786259544	upstream	1.720435700153823	-499348	FALSE	TRUE	FALSE	TRUE	boundary
chr1	45694684	45697075	AL604028.1	-0.00786485	-	chr1	46250000	46300000	chr1_46250000_46300000	1.720435700153823	-552926	chr1	45600000	45650000	chr1_45600000_45650000	1.5739211221477805	44685	ENSG00000230896.1	1.232154746453821	0.9970867155032184	0.0048436	0.10930462786259544	upstream	1.720435700153823	-552926	FALSE	TRUE	FALSE	TRUE	boundary
chr1	45786987	46036122	MAST2	0.21490711440172297	+	chr1	45600000	45650000	chr1_45600000_45650000	1.5739211221477805	-136988	chr1	46250000	46300000	chr1_46250000_46300000	1.720435700153823	213879	ENSG00000086015.22	7.891599734583746	0.8578610323577355	0.10930462786259544	0.0048436	downstream	1.720435700153823	213879	FALSE	FALSE	TRUE	TRUE	boundary
chr1	46040140	46133036	PIK3R3	-0.0130816	-	chr1	46250000	46300000	chr1_46250000_46300000	1.720435700153823	-116965	chr1	45600000	45650000	chr1_45600000_45650000	1.5739211221477805	390141	ENSG00000117461.15	6.6631038508402085	0.9940631414050716	0.0048436	0.10930462786259544	upstream	1.720435700153823	-116965	FALSE	TRUE	FALSE	TRUE	boundary
chr1	46046818	46048368	AL358075.1	0.26951908403921143	+	chr1	45600000	45650000	chr1_45600000_45650000	1.5739211221477805	-396819	chr1	46250000	46300000	chr1_46250000_46300000	1.720435700153823	201633	ENSG00000226957.1	-3.64528	0.9631585114235218	0.10930462786259544	0.0048436	downstream	1.720435700153823	201633	FALSE	FALSE	TRUE	TRUE	boundary
chr1	46134531	46139081	AL358075.2	0.2850932843646272	+	chr1	45600000	45650000	chr1_45600000_45650000	1.5739211221477805	-484532	chr1	46250000	46300000	chr1_46250000_46300000	1.720435700153823	110920	ENSG00000227857.2	-3.11726	0.9535836611211106	0.10930462786259544	0.0048436	downstream	1.720435700153823	110920	FALSE	FALSE	TRUE	TRUE	boundary
chr1	46175073	46185962	TSPAN1	2.6596798160962813	+	chr1	45600000	45650000	chr1_45600000_45650000	1.5739211221477805	-525074	chr1	46250000	46300000	chr1_46250000_46300000	1.720435700153823	64039	ENSG00000117472.10	-3.28894	0.23343663580355617	0.10930462786259544	0.0048436	downstream	1.720435700153823	64039	FALSE	FALSE	TRUE	TRUE	boundary
chr1	46188682	46220305	POMGNT1	0.24060404086577947	-	chr1	46250000	46300000	chr1_46250000_46300000	1.720435700153823	-29696	chr1	45600000	45650000	chr1_45600000_45650000	1.5739211221477805	538683	ENSG00000085998.14	6.088369813821813	0.6848755405930094	0.0048436	0.10930462786259544	upstream	1.720435700153823	-29696	FALSE	TRUE	FALSE	TRUE	boundary
chr1	46203334	46221256	LURAP1	0.932142	+	chr1	45600000	45650000	chr1_45600000_45650000	1.5739211221477805	-553335	chr1	46250000	46300000	chr1_46250000_46300000	1.720435700153823	28745	ENSG00000171357.6	0.570078	0.5949684864151473	0.10930462786259544	0.0048436	downstream	1.720435700153823	28745	FALSE	FALSE	TRUE	TRUE	boundary
chr1	46246461	46278480	RAD54L	-0.530335	+	chr1	46250000	46300000	chr1_46250000_46300000	1.720435700153823	0	chr1	46250000	46300000	chr1_46250000_46300000	1.720435700153823	0	ENSG00000085999.13	3.62945	0.8381921094737927	0.0048436	0.0048436	upstream	1.720435700153823	0	FALSE	TRUE	TRUE	TRUE	boundary
chr1	46261196	46303608	LRRC41	0.12811160163567603	-	chr1	46250000	46300000	chr1_46250000_46300000	1.720435700153823	0	chr1	46250000	46300000	chr1_46250000_46300000	1.720435700153823	0	ENSG00000132128.16	6.389438179705895	0.8500152033304478	0.0048436	0.0048436	upstream	1.720435700153823	0	FALSE	TRUE	TRUE	TRUE	boundary
chr1	46303698	46316776	UQCRH	0.06512	+	chr1	46300000	46350000	chr1_46300000_46350000	1.6518756096135476	0	chr1	46300000	46350000	chr1_46300000_46350000	1.6518756096135476	0	ENSG00000173660.12	5.5512208558615646	0.9472315855006004	0.00745712	0.00745712	upstream	1.6518756096135476	0	FALSE	TRUE	TRUE	TRUE	boundary
chr1	46340177	46365152	NSUN4	0.11169339252314892	+	chr1	46300000	46350000	chr1_46300000_46350000	1.6518756096135476	0	chr1	46300000	46350000	chr1_46300000_46350000	1.6518756096135476	0	ENSG00000117481.10	4.765279671007114	0.923127	0.00745712	0.00745712	upstream	1.6518756096135476	0	FALSE	TRUE	TRUE	TRUE	boundary
chr1	46370586	46370955	AL122001.1	-0.29176	+	chr1	46350000	46400000	chr1_46350000_46400000	0.6121751318402762	0	chr1	46350000	46400000	chr1_46350000_46400000	0.6121751318402762	0	ENSG00000225779.1	-1.88892	0.8970360585620819	0.4767048758666965	0.4767048758666965	upstream	0.6121751318402762	0	FALSE	FALSE	FALSE	FALSE	neither
chr1	46394317	46413848	FAAH	0.972601	+	chr1	46350000	46400000	chr1_46350000_46400000	0.6121751318402762	0	chr1	46350000	46400000	chr1_46350000_46400000	0.6121751318402762	0	ENSG00000117480.16	3.143988681015605	0.4951418030534851	0.4767048758666965	0.4767048758666965	upstream	0.6121751318402762	0	FALSE	FALSE	FALSE	FALSE	neither
chr1	46432129	46482493	FAAHP1	0.0881517	+	chr1	46350000	46400000	chr1_46350000_46400000	0.6121751318402762	-32130	chr1	46750000	46800000	chr1_46750000_46800000	0.10735528291507462	267508	ENSG00000232022.7	-1.863	0.978758	0.4767048758666965	0.9020143244289583	upstream	0.6121751318402762	-32130	FALSE	FALSE	FALSE	FALSE	neither
chr1	46446600	46451317	LINC01398	0.0259284	-	chr1	46750000	46800000	chr1_46750000_46800000	0.10735528291507462	-298684	chr1	46350000	46400000	chr1_46350000_46400000	0.6121751318402762	46601	ENSG00000224863.3	-3.66631	0.9970959921324306	0.9020143244289583	0.4767048758666965	downstream	0.6121751318402762	46601	FALSE	FALSE	FALSE	FALSE	neither
chr1	46489836	46516216	DMBX1	1.9127052950336167	+	chr1	46350000	46400000	chr1_46350000_46400000	0.6121751318402762	-89837	chr1	46750000	46800000	chr1_46750000_46800000	0.10735528291507462	233785	ENSG00000197587.11	-0.854252	0.808066	0.4767048758666965	0.9020143244289583	upstream	0.6121751318402762	-89837	FALSE	FALSE	FALSE	FALSE	neither
chr1	46557408	46616843	MKNK1	0.2588196173601638	-	chr1	46750000	46800000	chr1_46750000_46800000	0.10735528291507462	-133158	chr1	46350000	46400000	chr1_46350000_46400000	0.6121751318402762	157409	ENSG00000079277.21	4.780506795925141	0.8419525502611872	0.9020143244289583	0.4767048758666965	downstream	0.6121751318402762	157409	FALSE	FALSE	FALSE	FALSE	neither
chr1	46607715	46616891	MOB3C	0.3183805019364643	-	chr1	46750000	46800000	chr1_46750000_46800000	0.10735528291507462	-133110	chr1	46350000	46400000	chr1_46350000_46400000	0.6121751318402762	207716	ENSG00000142961.14	4.309078516561369	0.8686214280724354	0.9020143244289583	0.4767048758666965	downstream	0.6121751318402762	207716	FALSE	FALSE	FALSE	FALSE	neither
chr1	46632737	46673867	ATPAF1	0.0640574	-	chr1	46750000	46800000	chr1_46750000_46800000	0.10735528291507462	-76134	chr1	46350000	46400000	chr1_46350000_46400000	0.6121751318402762	232738	ENSG00000123472.12	6.061433831837084	0.9533458430010996	0.9020143244289583	0.4767048758666965	downstream	0.6121751318402762	232738	FALSE	FALSE	FALSE	FALSE	neither
chr1	46665910	46666375	NENFP1	0.0182104	-	chr1	46750000	46800000	chr1_46750000_46800000	0.10735528291507462	-83626	chr1	46350000	46400000	chr1_46350000_46400000	0.6121751318402762	265911	ENSG00000233647.2	-1.33575	0.9932733987639326	0.9020143244289583	0.4767048758666965	downstream	0.6121751318402762	265911	FALSE	FALSE	FALSE	FALSE	neither
chr1	46668855	46673594	TEX38	0.8570284385013509	+	chr1	46350000	46400000	chr1_46350000_46400000	0.6121751318402762	-268856	chr1	46750000	46800000	chr1_46750000_46800000	0.10735528291507462	76407	ENSG00000186118.9	-3.71157	0.8017619161106009	0.4767048758666965	0.9020143244289583	upstream	0.6121751318402762	-268856	FALSE	FALSE	FALSE	FALSE	neither
chr1	46674659	46719146	EFCAB14	0.0384049	-	chr1	46750000	46800000	chr1_46750000_46800000	0.10735528291507462	-30855	chr1	46350000	46400000	chr1_46350000_46400000	0.6121751318402762	274660	ENSG00000159658.13	6.389398950211829	0.9662833629049546	0.9020143244289583	0.4767048758666965	downstream	0.6121751318402762	274660	FALSE	FALSE	FALSE	FALSE	neither
chr1	46757838	46819413	CYP4B1	-0.460293	+	chr1	46750000	46800000	chr1_46750000_46800000	0.10735528291507462	0	chr1	46750000	46800000	chr1_46750000_46800000	0.10735528291507462	0	ENSG00000142973.14	-3.95489	0.9030753305732468	0.9020143244289583	0.9020143244289583	upstream	0.10735528291507462	0	FALSE	FALSE	FALSE	FALSE	neither
chr1	46929177	46941484	CYP4A11	0.9915960987895512	-	chr1	47150000	47200000	chr1_47150000_47200000	1.0065036759374264	-208517	chr1	46800000	46850000	chr1_46800000_46850000	0.0771984	79178	ENSG00000187048.13	-4.81668	0.26885730233734106	0.18184517402224612	0.9339309222970416	upstream	1.0065036759374264	-208517	FALSE	FALSE	FALSE	FALSE	neither
chr1	47023669	47050751	CYP4X1	0.6089816738275918	+	chr1	46800000	46850000	chr1_46800000_46850000	0.0771984	-173670	chr1	47150000	47200000	chr1_47150000_47200000	1.0065036759374264	99250	ENSG00000186377.8	-0.234327	0.7378910847292495	0.9339309222970416	0.18184517402224612	downstream	1.0065036759374264	99250	FALSE	FALSE	FALSE	FALSE	neither
chr1	47067231	47118318	CYP4Z1	-0.333071	+	chr1	46800000	46850000	chr1_46800000_46850000	0.0771984	-217232	chr1	47150000	47200000	chr1_47150000_47200000	1.0065036759374264	31683	ENSG00000186160.5	-4.39434	0.8881959968636154	0.9339309222970416	0.18184517402224612	downstream	1.0065036759374264	31683	FALSE	FALSE	FALSE	FALSE	neither
chr1	47216290	47232220	TAL1	0.548831	-	chr1	47200000	47250000	chr1_47200000_47250000	0.10500616984755418	0	chr1	47200000	47250000	chr1_47200000_47250000	0.10500616984755418	0	ENSG00000162367.11	1.4495832550010772	0.7864877100022613	0.9201415671870218	0.9201415671870218	upstream	0.10500616984755418	0	FALSE	FALSE	FALSE	FALSE	neither
chr1	47250139	47314147	STIL	-0.406537	-	chr1	47350000	47400000	chr1_47350000_47400000	1.0373640403716018	-35854	chr1	47200000	47250000	chr1_47200000_47250000	0.10500616984755418	140	ENSG00000123473.15	4.639204061080034	0.8142541421842937	0.0729297	0.9201415671870218	upstream	1.0373640403716018	-35854	FALSE	FALSE	FALSE	FALSE	neither
chr1	47333797	47378839	CMPK1	-0.174766	+	chr1	47350000	47400000	chr1_47350000_47400000	1.0373640403716018	0	chr1	47350000	47400000	chr1_47350000_47400000	1.0373640403716018	0	ENSG00000162368.13	6.165180090515773	0.9025648847579992	0.0729297	0.0729297	upstream	1.0373640403716018	0	FALSE	FALSE	FALSE	FALSE	neither
chr1	47380928	47408477	LINC01389	0.6100991762261119	-	chr1	47350000	47400000	chr1_47350000_47400000	1.0373640403716018	0	chr1	47350000	47400000	chr1_47350000_47400000	1.0373640403716018	0	ENSG00000225762.1	-4.46955	0.8584280359495742	0.0729297	0.0729297	upstream	1.0373640403716018	0	FALSE	FALSE	FALSE	FALSE	neither
chr1	47416285	47418052	FOXE3	-0.965864	+	chr1	47400000	47450000	chr1_47400000_47450000	1.5254426229428086	0	chr1	47400000	47450000	chr1_47400000_47450000	1.5254426229428086	0	ENSG00000186790.6	-2.34658	0.6541461881778763	0.00656267	0.00656267	upstream	1.5254426229428086	0	FALSE	TRUE	TRUE	TRUE	boundary
chr1	47432133	47434641	FOXD2-AS1	1.8650219967526531	-	chr1	47400000	47450000	chr1_47400000_47450000	1.5254426229428086	0	chr1	47400000	47450000	chr1_47400000_47450000	1.5254426229428086	0	ENSG00000237424.1	-0.871008	0.7216877415829669	0.00656267	0.00656267	upstream	1.5254426229428086	0	FALSE	TRUE	TRUE	TRUE	boundary
chr1	47438044	47440691	FOXD2	1.5664304714289066	+	chr1	47400000	47450000	chr1_47400000_47450000	1.5254426229428086	0	chr1	47400000	47450000	chr1_47400000_47450000	1.5254426229428086	0	ENSG00000186564.6	-0.886546	0.6748355014239792	0.00656267	0.00656267	upstream	1.5254426229428086	0	FALSE	TRUE	TRUE	TRUE	boundary
chr1	47760528	47997385	TRABD2B	-0.115743	-	chr1	47750000	47800000	chr1_47750000_47800000	0.5455587399741143	0	chr1	47750000	47800000	chr1_47750000_47800000	0.5455587399741143	0	ENSG00000269113.4	-0.772059	0.98271	0.5729555849171664	0.5729555849171664	upstream	0.5455587399741143	0	FALSE	FALSE	FALSE	FALSE	neither
chr1	48096092	48182428	SKINT1L	0.7861019828559055	-	chr1	48100000	48150000	chr1_48100000_48150000	1.402318385586354	0	chr1	48100000	48150000	chr1_48100000_48150000	1.402318385586354	0	ENSG00000242267.6	-2.83684	0.8616458425576333	0.0393821	0.0393821	upstream	1.402318385586354	0	FALSE	TRUE	TRUE	TRUE	boundary
chr1	48227888	48229561	AL109659.2	0.0773872	-	chr1	48250000	48300000	chr1_48250000_48300000	0.0298386	-20440	chr1	48100000	48150000	chr1_48100000_48150000	1.402318385586354	77889	ENSG00000272491.1	-1.80469	0.9915600904657642	0.9752789793973166	0.0393821	downstream	1.402318385586354	77889	FALSE	FALSE	TRUE	TRUE	boundary
chr1	48295373	48472208	SPATA6	0.10778621347540264	-	chr1	48250000	48300000	chr1_48250000_48300000	0.0298386	0	chr1	48250000	48300000	chr1_48250000_48300000	0.0298386	0	ENSG00000132122.12	3.756591608206211	0.9663544053234868	0.9752789793973166	0.9752789793973166	upstream	0.0298386	0	FALSE	FALSE	FALSE	FALSE	neither
chr1	48325080	48326123	PPP1R8P1	-0.571922	-	chr1	48350000	48400000	chr1_48350000_48400000	0.24965926573156547	-23878	chr1	48250000	48300000	chr1_48250000_48300000	0.0298386	25081	ENSG00000224986.2	-0.939816	0.8861227317085881	0.6379162670247458	0.9752789793973166	upstream	0.24965926573156547	-23878	FALSE	FALSE	FALSE	FALSE	neither
chr1	48435967	48437223	AL356968.2	0.25745951294807945	+	chr1	48350000	48400000	chr1_48350000_48400000	0.24965926573156547	-35968	chr1	48450000	48500000	chr1_48450000_48500000	1.4327772848635878	12778	ENSG00000235105.1	-1.53966	0.9367667043946132	0.6379162670247458	0.0176317	downstream	1.4327772848635878	12778	FALSE	FALSE	TRUE	TRUE	boundary
chr1	48497263	48497736	AL356968.1	-1.7773	-	chr1	48450000	48500000	chr1_48450000_48500000	1.4327772848635878	0	chr1	48450000	48500000	chr1_48450000_48500000	1.4327772848635878	0	ENSG00000232514.1	-3.89902	0.48082882282702993	0.0176317	0.0176317	upstream	1.4327772848635878	0	FALSE	TRUE	TRUE	TRUE	boundary
chr1	48532854	50023954	AGBL4	-0.906455	-	chr1	48500000	48550000	chr1_48500000_48550000	1.5292473385256222	0	chr1	48500000	48550000	chr1_48500000_48550000	1.5292473385256222	0	ENSG00000186094.17	3.585876289995913	0.3460631753736586	0.027495	0.027495	upstream	1.5292473385256222	0	FALSE	TRUE	TRUE	TRUE	boundary
chr1	48727519	48776969	BEND5	-0.0738281	-	chr1	48850000	48900000	chr1_48850000_48900000	-0.780207	-73032	chr1	48500000	48550000	chr1_48500000_48550000	1.5292473385256222	177520	ENSG00000162373.13	4.292172038239252	0.9421030602038076	0.3095810829524997	0.027495	downstream	1.5292473385256222	177520	FALSE	FALSE	TRUE	TRUE	boundary
chr1	49374201	49472085	AGBL4-IT1	-1.29763	-	chr1	50000000	50050000	chr1_50000000_50050000	0.6570797066676879	-527916	chr1	48950000	49000000	chr1_48950000_49000000	0.45816906723472184	374202	ENSG00000225623.1	-0.54253	0.21094604384986837	0.23255016590298624	0.5261032689450224	upstream	0.6570797066676879	-527916	FALSE	FALSE	FALSE	FALSE	neither
chr1	49691262	49691523	AL390023.1	-1.05776	-	chr1	50000000	50050000	chr1_50000000_50050000	0.6570797066676879	-308478	chr1	48950000	49000000	chr1_48950000_49000000	0.45816906723472184	691263	ENSG00000237478.2	-0.913708	0.5926320358804033	0.23255016590298624	0.5261032689450224	upstream	0.6570797066676879	-308478	FALSE	FALSE	FALSE	FALSE	neither
chr1	50024029	50203772	ELAVL4	-2.99575	+	chr1	50000000	50050000	chr1_50000000_50050000	0.6570797066676879	0	chr1	50000000	50050000	chr1_50000000_50050000	0.6570797066676879	0	ENSG00000162374.18	4.951636892048419	0.5898115700632484	0.23255016590298624	0.23255016590298624	upstream	0.6570797066676879	0	FALSE	FALSE	FALSE	FALSE	neither
chr1	50114937	50115282	AL583843.1	-2.38821	+	chr1	50100000	50150000	chr1_50100000_50150000	-0.184937	0	chr1	50100000	50150000	chr1_50100000_50150000	-0.184937	0	ENSG00000230828.1	-2.02948	0.6958136108907196	0.8218072933816265	0.8218072933816265	upstream	-0.184937	0	FALSE	FALSE	FALSE	FALSE	neither
chr1	50229662	50321192	LINC02808	-1.66848	-	chr1	50350000	50400000	chr1_50350000_50400000	-1.20248	-28809	chr1	50100000	50150000	chr1_50100000_50150000	-0.184937	79663	ENSG00000284696.2	-4.23268	0.2194403719497263	0.0904442	0.8218072933816265	upstream	-1.20248	-28809	FALSE	FALSE	FALSE	FALSE	neither
chr1	50405430	50406024	FCF1P6	-0.179436	-	chr1	50700000	50750000	chr1_50700000_50750000	0.35346125726483413	-293977	chr1	50350000	50400000	chr1_50350000_50400000	-1.20248	5431	ENSG00000225671.2	-4.84762	0.9510581711790532	0.649336	0.0904442	downstream	-1.20248	5431	FALSE	FALSE	FALSE	FALSE	neither
chr1	50417550	50423443	DMRTA2	0.8621045287746558	-	chr1	50700000	50750000	chr1_50700000_50750000	0.35346125726483413	-276558	chr1	50350000	50400000	chr1_50350000_50400000	-1.20248	17551	ENSG00000142700.12	-0.0945106	0.9010557023625636	0.649336	0.0904442	downstream	-1.20248	17551	FALSE	FALSE	FALSE	FALSE	neither
chr1	50437028	50960267	FAF1	0.16502382365503632	-	chr1	50700000	50750000	chr1_50700000_50750000	0.35346125726483413	0	chr1	50700000	50750000	chr1_50700000_50750000	0.35346125726483413	0	ENSG00000185104.20	6.4526110202872795	0.7019495405657323	0.649336	0.649336	upstream	0.35346125726483413	0	FALSE	FALSE	FALSE	FALSE	neither
chr1	50960745	50974634	CDKN2C	-0.000629465	+	chr1	50750000	50800000	chr1_50750000_50800000	0.4318644966207436	-160746	chr1	51250000	51300000	chr1_51250000_51300000	-0.595189	275367	ENSG00000123080.12	5.069750907245704	0.9999128425637156	0.5866116407425991	0.5154212395093608	downstream	-0.595189	275367	FALSE	FALSE	FALSE	FALSE	neither
chr1	51060018	51060103	MIR6500	0.3373391990269363	+	chr1	50750000	50800000	chr1_50750000_50800000	0.4318644966207436	-260019	chr1	51250000	51300000	chr1_51250000_51300000	-0.595189	189898	ENSG00000275816.1	-4.24821	0.9108566007865884	0.5866116407425991	0.5154212395093608	downstream	-0.595189	189898	FALSE	FALSE	FALSE	FALSE	neither
chr1	51195095	51235096	LINC01562	-0.629061	-	chr1	51250000	51300000	chr1_51250000_51300000	-0.595189	-14905	chr1	50750000	50800000	chr1_50750000_50800000	0.4318644966207436	395096	ENSG00000203356.2	-2.09643	0.820007	0.5154212395093608	0.5866116407425991	upstream	-0.595189	-14905	FALSE	FALSE	FALSE	FALSE	neither
chr1	51236273	51273447	RNF11	0.10454324386037596	+	chr1	51250000	51300000	chr1_51250000_51300000	-0.595189	0	chr1	51250000	51300000	chr1_51250000_51300000	-0.595189	0	ENSG00000123091.5	6.499939013418803	0.948674	0.5154212395093608	0.5154212395093608	upstream	-0.595189	0	FALSE	FALSE	FALSE	FALSE	neither
chr1	51287258	51345116	TTC39A	0.7141972551992984	-	chr1	51250000	51300000	chr1_51250000_51300000	-0.595189	0	chr1	51250000	51300000	chr1_51250000_51300000	-0.595189	0	ENSG00000085831.15	-0.530621	0.7036339953603195	0.5154212395093608	0.5154212395093608	upstream	-0.595189	0	FALSE	FALSE	FALSE	FALSE	neither
chr1	51354263	51519266	EPS15	0.5797774698801943	-	chr1	51800000	51850000	chr1_51800000_51850000	-0.647166	-280735	chr1	51300000	51350000	chr1_51300000_51350000	-0.524355	4264	ENSG00000085832.17	6.165641489137546	0.3608920985102034	0.4465093360995851	0.47783016759776537	upstream	-0.647166	-280735	FALSE	FALSE	FALSE	FALSE	neither
chr1	51577179	51798427	OSBPL9	-0.00319194	+	chr1	51300000	51350000	chr1_51300000_51350000	-0.524355	-227180	chr1	51800000	51850000	chr1_51800000_51850000	-0.647166	1574	ENSG00000117859.19	5.9919733035374785	0.9983109053580635	0.47783016759776537	0.4465093360995851	downstream	-0.647166	1574	FALSE	FALSE	FALSE	FALSE	neither
chr1	51709062	51709940	SLC25A6P3	-1.37841	+	chr1	51300000	51350000	chr1_51300000_51350000	-0.524355	-359063	chr1	51800000	51850000	chr1_51800000_51850000	-0.647166	90061	ENSG00000232846.1	-0.841911	0.0131985	0.47783016759776537	0.4465093360995851	downstream	-0.647166	90061	TRUE	FALSE	FALSE	FALSE	gene
chr1	51789191	51878937	NRDC	-0.0475144	-	chr1	51800000	51850000	chr1_51800000_51850000	-0.647166	0	chr1	51800000	51850000	chr1_51800000_51850000	-0.647166	0	ENSG00000078618.21	7.217611638251907	0.9457389691770596	0.4465093360995851	0.4465093360995851	upstream	-0.647166	0	FALSE	FALSE	FALSE	FALSE	neither
chr1	51793934	51799154	AL050343.2	-0.177639	+	chr1	51300000	51350000	chr1_51300000_51350000	-0.524355	-443935	chr1	51800000	51850000	chr1_51800000_51850000	-0.647166	847	ENSG00000266993.3	0.8308346111906493	0.9314283063426076	0.47783016759776537	0.4465093360995851	downstream	-0.647166	847	FALSE	FALSE	FALSE	FALSE	neither
chr1	51801028	51801307	AL050343.3	-0.16295	+	chr1	51800000	51850000	chr1_51800000_51850000	-0.647166	0	chr1	51800000	51850000	chr1_51800000_51850000	-0.647166	0	ENSG00000272175.1	-2.53603	0.9662022772122236	0.4465093360995851	0.4465093360995851	upstream	-0.647166	0	FALSE	FALSE	FALSE	FALSE	neither
chr1	51907956	51990700	RAB3B	1.1875203009389406	-	chr1	51900000	51950000	chr1_51900000_51950000	-0.98525	0	chr1	51900000	51950000	chr1_51900000_51950000	-0.98525	0	ENSG00000169213.7	2.7888613880990807	0.42904017770992386	0.2051511081262592	0.2051511081262592	upstream	-0.98525	0	FALSE	FALSE	FALSE	FALSE	neither
chr1	52020131	52055191	TXNDC12	-0.0027452	-	chr1	52000000	52050000	chr1_52000000_52050000	-0.801803	0	chr1	52000000	52050000	chr1_52000000_52050000	-0.801803	0	ENSG00000117862.13	1.9523085008032293	0.9988394551215672	0.3401383739406779	0.3401383739406779	upstream	-0.801803	0	FALSE	FALSE	FALSE	FALSE	neither
chr1	52032103	52033810	KTI12	0.16859561356423236	-	chr1	52000000	52050000	chr1_52000000_52050000	-0.801803	0	chr1	52000000	52050000	chr1_52000000_52050000	-0.801803	0	ENSG00000198841.4	1.4485349591897734	0.8819136556074973	0.3401383739406779	0.3401383739406779	upstream	-0.801803	0	FALSE	FALSE	FALSE	FALSE	neither
chr1	52056199	52090716	BTF3L4	-0.0954726	+	chr1	52050000	52100000	chr1_52050000_52100000	-0.102478	0	chr1	52050000	52100000	chr1_52050000_52100000	-0.102478	0	ENSG00000134717.18	6.031547836057541	0.9312238227499612	0.9233318046319652	0.9233318046319652	upstream	-0.102478	0	FALSE	FALSE	FALSE	FALSE	neither
chr1	52142094	52346686	ZFYVE9	0.10767537428062468	+	chr1	52050000	52100000	chr1_52050000_52100000	-0.102478	-42095	chr1	52350000	52400000	chr1_52350000_52400000	0.27043556313178685	3315	ENSG00000157077.14	6.373542580415981	0.8975642103374258	0.9233318046319652	0.7024663474568615	downstream	0.27043556313178685	3315	FALSE	FALSE	FALSE	FALSE	neither
chr1	52150104	52150419	RN7SL788P	-0.12576	+	chr1	52050000	52100000	chr1_52050000_52100000	-0.102478	-50105	chr1	52350000	52400000	chr1_52350000_52400000	0.27043556313178685	199582	ENSG00000241745.3	-1.34822	0.9564613953233732	0.9233318046319652	0.7024663474568615	downstream	0.27043556313178685	199582	FALSE	FALSE	FALSE	FALSE	neither
chr1	52179848	52180553	PDCL3P6	-0.555169	+	chr1	52050000	52100000	chr1_52050000_52100000	-0.102478	-79849	chr1	52350000	52400000	chr1_52350000_52400000	0.27043556313178685	169448	ENSG00000224255.2	-0.703329	0.8285499595444917	0.9233318046319652	0.7024663474568615	downstream	0.27043556313178685	169448	FALSE	FALSE	FALSE	FALSE	neither
chr1	52253621	52254176	ANAPC10P1	-0.635301	+	chr1	52050000	52100000	chr1_52050000_52100000	-0.102478	-153622	chr1	52350000	52400000	chr1_52350000_52400000	0.27043556313178685	95825	ENSG00000213735.2	-0.964021	0.6997658496539376	0.9233318046319652	0.7024663474568615	downstream	0.27043556313178685	95825	FALSE	FALSE	FALSE	FALSE	neither
chr1	52345723	52366193	CC2D1B	0.0617647	-	chr1	52350000	52400000	chr1_52350000_52400000	0.27043556313178685	0	chr1	52350000	52400000	chr1_52350000_52400000	0.27043556313178685	0	ENSG00000154222.14	4.9726750619856075	0.9547982903619964	0.7024663474568615	0.7024663474568615	upstream	0.27043556313178685	0	FALSE	FALSE	FALSE	FALSE	neither
chr1	52353487	52353877	AL513218.1	-0.376525	+	chr1	52350000	52400000	chr1_52350000_52400000	0.27043556313178685	0	chr1	52350000	52400000	chr1_52350000_52400000	0.27043556313178685	0	ENSG00000272100.1	-0.862418	0.86352	0.7024663474568615	0.7024663474568615	upstream	0.27043556313178685	0	FALSE	FALSE	FALSE	FALSE	neither
chr1	52365443	52367865	AL513218.2	0.13985655683811693	+	chr1	52350000	52400000	chr1_52350000_52400000	0.27043556313178685	0	chr1	52350000	52400000	chr1_52350000_52400000	0.27043556313178685	0	ENSG00000287078.1	-2.06831	0.9614202128941076	0.7024663474568615	0.7024663474568615	upstream	0.27043556313178685	0	FALSE	FALSE	FALSE	FALSE	neither
chr1	52368677	52369244	PLA2G12AP1	0.1300290469129286	+	chr1	52350000	52400000	chr1_52350000_52400000	0.27043556313178685	0	chr1	52350000	52400000	chr1_52350000_52400000	0.27043556313178685	0	ENSG00000224680.4	-2.14357	0.9722354707837656	0.7024663474568615	0.7024663474568615	upstream	0.27043556313178685	0	FALSE	FALSE	FALSE	FALSE	neither
chr1	52372829	52404423	ORC1	-0.37339	-	chr1	52350000	52400000	chr1_52350000_52400000	0.27043556313178685	0	chr1	52350000	52400000	chr1_52350000_52400000	0.27043556313178685	0	ENSG00000085840.13	3.641957429298051	0.8113404232593705	0.7024663474568615	0.7024663474568615	upstream	0.27043556313178685	0	FALSE	FALSE	FALSE	FALSE	neither
chr1	52404602	52420836	PRPF38A	0.0701907	+	chr1	52350000	52400000	chr1_52350000_52400000	0.27043556313178685	-4603	chr1	52700000	52750000	chr1_52700000_52750000	-0.161456	279165	ENSG00000134748.13	6.336729987876159	0.927255	0.7024663474568615	0.8305322805007773	upstream	0.27043556313178685	-4603	FALSE	FALSE	FALSE	FALSE	neither
chr1	52408282	52553487	TUT4	-0.142917	-	chr1	52700000	52750000	chr1_52700000_52750000	-0.161456	-146514	chr1	52350000	52400000	chr1_52350000_52400000	0.27043556313178685	8283	ENSG00000134744.14	7.62264	0.7660339250585038	0.8305322805007773	0.7024663474568615	downstream	0.27043556313178685	8283	FALSE	FALSE	FALSE	FALSE	neither
chr1	52554818	52555273	AL591167.1	-1.12279	+	chr1	52350000	52400000	chr1_52350000_52400000	0.27043556313178685	-154819	chr1	52700000	52750000	chr1_52700000_52750000	-0.161456	144728	ENSG00000272371.1	0.24210586263265096	0.3879677128815954	0.7024663474568615	0.8305322805007773	upstream	0.27043556313178685	-154819	FALSE	FALSE	FALSE	FALSE	neither
chr1	52573114	52573816	EEF1GP7	-1.81291	+	chr1	52350000	52400000	chr1_52350000_52400000	0.27043556313178685	-173115	chr1	52700000	52750000	chr1_52700000_52750000	-0.161456	126185	ENSG00000236290.1	-0.728109	0.0337785	0.7024663474568615	0.8305322805007773	upstream	0.27043556313178685	-173115	TRUE	FALSE	FALSE	FALSE	gene
chr1	52602371	52609051	GPX7	-0.443119	+	chr1	52350000	52400000	chr1_52350000_52400000	0.27043556313178685	-202372	chr1	52700000	52750000	chr1_52700000_52750000	-0.161456	90950	ENSG00000116157.6	3.6660133068193455	0.8616458425576333	0.7024663474568615	0.8305322805007773	upstream	0.27043556313178685	-202372	FALSE	FALSE	FALSE	FALSE	neither
chr1	52633168	52669683	SHISAL2A	0.4949117525343236	+	chr1	52350000	52400000	chr1_52350000_52400000	0.27043556313178685	-233169	chr1	52700000	52750000	chr1_52700000_52750000	-0.161456	30318	ENSG00000182183.15	-0.713454	0.7244704779099191	0.7024663474568615	0.8305322805007773	upstream	0.27043556313178685	-233169	FALSE	FALSE	FALSE	FALSE	neither
chr1	52684449	52698347	COA7	0.12278507632552582	-	chr1	52700000	52750000	chr1_52700000_52750000	-0.161456	-1654	chr1	52350000	52400000	chr1_52350000_52400000	0.27043556313178685	284450	ENSG00000162377.6	4.848107917304178	0.8979975602323171	0.8305322805007773	0.7024663474568615	downstream	0.27043556313178685	284450	FALSE	FALSE	FALSE	FALSE	neither
chr1	52726453	52827336	ZYG11B	-0.267691	+	chr1	52700000	52750000	chr1_52700000_52750000	-0.161456	0	chr1	52700000	52750000	chr1_52700000_52750000	-0.161456	0	ENSG00000162378.13	7.4372979156529295	0.7870420666567505	0.8305322805007773	0.8305322805007773	upstream	-0.161456	0	FALSE	FALSE	FALSE	FALSE	neither
chr1	52754322	52754462	RNU2-30P	-1.7451	+	chr1	52750000	52800000	chr1_52750000_52800000	0.8768072958938165	0	chr1	52750000	52800000	chr1_52750000_52800000	0.8768072958938165	0	ENSG00000252018.1	-3.47191	0.3829108832954991	0.21347412795503387	0.21347412795503387	upstream	0.8768072958938165	0	FALSE	FALSE	FALSE	FALSE	neither
chr1	52842511	52894998	ZYG11A	-0.398473	+	chr1	52800000	52850000	chr1_52800000_52850000	0.8578805064088632	0	chr1	52800000	52850000	chr1_52800000_52850000	0.8578805064088632	0	ENSG00000203995.10	0.8128372591812559	0.9429996825807464	0.19301476976542137	0.19301476976542137	upstream	0.8578805064088632	0	FALSE	FALSE	FALSE	FALSE	neither
chr1	52881216	52881730	AC099677.3	-0.121907	-	chr1	53200000	53250000	chr1_53200000_53250000	0.5176771263070303	-318271	chr1	52800000	52850000	chr1_52800000_52850000	0.8578805064088632	31217	ENSG00000242391.2	-5.03453	0.9476118433524936	0.5092518662771828	0.19301476976542137	downstream	0.8578805064088632	31217	FALSE	FALSE	FALSE	FALSE	neither
chr1	52895910	52927212	ECHDC2	0.431207	-	chr1	53200000	53250000	chr1_53200000_53250000	0.5176771263070303	-272789	chr1	52800000	52850000	chr1_52800000_52850000	0.8578805064088632	45911	ENSG00000121310.17	4.020768370051904	0.9165582407547802	0.5092518662771828	0.19301476976542137	downstream	0.8578805064088632	45911	FALSE	FALSE	FALSE	FALSE	neither
chr1	52925249	52925423	AC099677.2	-1.03506	-	chr1	53200000	53250000	chr1_53200000_53250000	0.5176771263070303	-274578	chr1	52800000	52850000	chr1_52800000_52850000	0.8578805064088632	75250	ENSG00000231866.2	-3.24691	0.4602794428186116	0.5092518662771828	0.19301476976542137	downstream	0.8578805064088632	75250	FALSE	FALSE	FALSE	FALSE	neither
chr1	52927276	53051698	SCP2	0.16689636231286098	+	chr1	52800000	52850000	chr1_52800000_52850000	0.8578805064088632	-77277	chr1	53200000	53250000	chr1_53200000_53250000	0.5176771263070303	148303	ENSG00000116171.19	5.854877682916385	0.7456349341252629	0.19301476976542137	0.5092518662771828	upstream	0.8578805064088632	-77277	FALSE	FALSE	FALSE	FALSE	neither
chr1	52928674	52928772	AC099677.4	-0.436897	+	chr1	52800000	52850000	chr1_52800000_52850000	0.8578805064088632	-78675	chr1	53200000	53250000	chr1_53200000_53250000	0.5176771263070303	271229	ENSG00000264834.1	-1.95433	0.8879758220503187	0.19301476976542137	0.5092518662771828	upstream	0.8578805064088632	-78675	FALSE	FALSE	FALSE	FALSE	neither
chr1	53062052	53085501	PODN	-1.48465	+	chr1	52800000	52850000	chr1_52800000_52850000	0.8578805064088632	-212053	chr1	53200000	53250000	chr1_53200000_53250000	0.5176771263070303	114500	ENSG00000174348.14	3.001465267209123	0.4754706106161019	0.19301476976542137	0.5092518662771828	upstream	0.8578805064088632	-212053	FALSE	FALSE	FALSE	FALSE	neither
chr1	53087179	53142638	SLC1A7	1.686716624059518	-	chr1	53200000	53250000	chr1_53200000_53250000	0.5176771263070303	-57363	chr1	52800000	52850000	chr1_52800000_52850000	0.8578805064088632	237180	ENSG00000162383.13	2.328978595423482	0.8644947896107634	0.5092518662771828	0.19301476976542137	downstream	0.8578805064088632	237180	FALSE	FALSE	FALSE	FALSE	neither
chr1	53114576	53118609	AL445183.2	1.007577317530311	+	chr1	52800000	52850000	chr1_52800000_52850000	0.8578805064088632	-264577	chr1	53200000	53250000	chr1_53200000_53250000	0.5176771263070303	81392	ENSG00000235563.1	-3.63126	0.7660339250585038	0.19301476976542137	0.5092518662771828	upstream	0.8578805064088632	-264577	FALSE	FALSE	FALSE	FALSE	neither
chr1	53196792	53214197	CPT2	0.14545674339472914	+	chr1	53200000	53250000	chr1_53200000_53250000	0.5176771263070303	0	chr1	53200000	53250000	chr1_53200000_53250000	0.5176771263070303	0	ENSG00000157184.7	4.0473	0.8644947896107634	0.5092518662771828	0.5092518662771828	upstream	0.5176771263070303	0	FALSE	FALSE	FALSE	FALSE	neither
chr1	53209783	53213775	AL606760.2	0.00517531	-	chr1	53200000	53250000	chr1_53200000_53250000	0.5176771263070303	0	chr1	53200000	53250000	chr1_53200000_53250000	0.5176771263070303	0	ENSG00000236723.2	1.0689681400486637	0.997939	0.5092518662771828	0.5092518662771828	upstream	0.5176771263070303	0	FALSE	FALSE	FALSE	FALSE	neither
chr1	53214099	53220634	CZIB	-0.030884	-	chr1	53200000	53250000	chr1_53200000_53250000	0.5176771263070303	0	chr1	53200000	53250000	chr1_53200000_53250000	0.5176771263070303	0	ENSG00000162384.14	5.076703983133577	0.972949	0.5092518662771828	0.5092518662771828	upstream	0.5176771263070303	0	FALSE	FALSE	FALSE	FALSE	neither
chr1	53220663	53224253	AL606760.3	0.5799174735817192	+	chr1	53200000	53250000	chr1_53200000_53250000	0.5176771263070303	0	chr1	53200000	53250000	chr1_53200000_53250000	0.5176771263070303	0	ENSG00000259818.1	-1.67101	0.7072129994255981	0.5092518662771828	0.5092518662771828	upstream	0.5176771263070303	0	FALSE	FALSE	FALSE	FALSE	neither
chr1	53226900	53238518	MAGOH	0.0325955	-	chr1	53200000	53250000	chr1_53200000_53250000	0.5176771263070303	0	chr1	53200000	53250000	chr1_53200000_53250000	0.5176771263070303	0	ENSG00000162385.11	3.8150009169204697	0.9830730264996989	0.5092518662771828	0.5092518662771828	upstream	0.5176771263070303	0	FALSE	FALSE	FALSE	FALSE	neither
chr1	53238550	53246482	AL606760.1	-0.112724	+	chr1	53200000	53250000	chr1_53200000_53250000	0.5176771263070303	0	chr1	53200000	53250000	chr1_53200000_53250000	0.5176771263070303	0	ENSG00000226754.2	0.5730789219148189	0.9464090163959886	0.5092518662771828	0.5092518662771828	upstream	0.5176771263070303	0	FALSE	FALSE	FALSE	FALSE	neither
chr1	53242364	53328469	LRP8	0.6718400819530332	-	chr1	53200000	53250000	chr1_53200000_53250000	0.5176771263070303	0	chr1	53200000	53250000	chr1_53200000_53250000	0.5176771263070303	0	ENSG00000157193.18	7.665017019449197	0.7452789642356924	0.5092518662771828	0.5092518662771828	upstream	0.5176771263070303	0	FALSE	FALSE	FALSE	FALSE	neither
chr1	53288024	53289706	AL355483.1	0.5925485406505047	+	chr1	53250000	53300000	chr1_53250000_53300000	0.1138582892484472	0	chr1	53250000	53300000	chr1_53250000_53300000	0.1138582892484472	0	ENSG00000228838.1	-3.11018	0.7847974812454361	0.8961547433903576	0.8961547433903576	upstream	0.1138582892484472	0	FALSE	FALSE	FALSE	FALSE	neither
chr1	53328233	53336509	LINC01771	0.358098	+	chr1	53250000	53300000	chr1_53250000_53300000	0.1138582892484472	-28234	chr1	53400000	53450000	chr1_53400000_53450000	-0.615291	63492	ENSG00000225675.2	-3.20414	0.9523799556649508	0.8961547433903576	0.3925691456668716	downstream	-0.615291	63492	FALSE	FALSE	FALSE	FALSE	neither
chr1	53506237	53738106	GLIS1	1.566138090939808	-	chr1	53800000	53850000	chr1_53800000_53850000	1.5681894765486264	-61895	chr1	53400000	53450000	chr1_53400000_53450000	-0.615291	56238	ENSG00000174332.5	-2.25581	0.4954177723873284	0.010797	0.3925691456668716	upstream	1.5681894765486264	-61895	FALSE	TRUE	FALSE	TRUE	boundary
chr1	53765478	53838463	NDC1	-0.372022	-	chr1	53800000	53850000	chr1_53800000_53850000	1.5681894765486264	0	chr1	53800000	53850000	chr1_53800000_53850000	1.5681894765486264	0	ENSG00000058804.12	5.3700201132019085	0.6932021813178625	0.010797	0.010797	upstream	1.5681894765486264	0	FALSE	TRUE	TRUE	TRUE	boundary
chr1	53771018	53771153	AL049745.1	-1.3156	-	chr1	53800000	53850000	chr1_53800000_53850000	1.5681894765486264	-28848	chr1	53400000	53450000	chr1_53400000_53450000	-0.615291	321019	ENSG00000201003.1	-3.86257	0.5966191845611672	0.010797	0.3925691456668716	upstream	1.5681894765486264	-28848	FALSE	TRUE	FALSE	TRUE	boundary
chr1	53851719	53889798	YIPF1	0.3963536001958494	-	chr1	53850000	53900000	chr1_53850000_53900000	1.4317951928141874	0	chr1	53850000	53900000	chr1_53850000_53900000	1.4317951928141874	0	ENSG00000058799.15	3.708363421650706	0.2034885013249858	0.0227997	0.0227997	upstream	1.4317951928141874	0	FALSE	TRUE	TRUE	TRUE	boundary
chr1	53916574	53945929	HSPB11	-0.323082	-	chr1	53950000	54000000	chr1_53950000_54000000	-0.514024	-4072	chr1	53850000	53900000	chr1_53850000_53900000	1.4317951928141874	16575	ENSG00000081870.11	3.728602003409436	0.6437140599583424	0.5171849506225847	0.0227997	downstream	1.4317951928141874	16575	FALSE	FALSE	TRUE	TRUE	boundary
chr1	53946085	53968168	LRRC42	0.0494132	+	chr1	53950000	54000000	chr1_53950000_54000000	-0.514024	0	chr1	53950000	54000000	chr1_53950000_54000000	-0.514024	0	ENSG00000116212.15	4.255162622049106	0.9751438971582912	0.5171849506225847	0.5171849506225847	upstream	-0.514024	0	FALSE	FALSE	FALSE	FALSE	neither
chr1	54026681	54053504	TMEM59	0.3826212245952467	-	chr1	54000000	54050000	chr1_54000000_54050000	-0.0725803	0	chr1	54000000	54050000	chr1_54000000_54050000	-0.0725803	0	ENSG00000116209.12	6.972357707405064	0.5517335597083816	0.9392085815549356	0.9392085815549356	upstream	-0.0725803	0	FALSE	FALSE	FALSE	FALSE	neither
chr1	54033126	54034880	AL353898.3	-0.162278	-	chr1	54000000	54050000	chr1_54000000_54050000	-0.0725803	0	chr1	54000000	54050000	chr1_54000000_54050000	-0.0725803	0	ENSG00000280378.1	0.7980278215206437	0.8885847128873307	0.9392085815549356	0.9392085815549356	upstream	-0.0725803	0	FALSE	FALSE	FALSE	FALSE	neither
chr1	54053584	54112519	TCEANC2	-0.123686	+	chr1	54050000	54100000	chr1_54050000_54100000	1.140454686908044	0	chr1	54050000	54100000	chr1_54050000_54100000	1.140454686908044	0	ENSG00000116205.14	4.64462	0.8781704024930115	0.085825	0.085825	upstream	1.140454686908044	0	FALSE	FALSE	FALSE	FALSE	neither
chr1	54132968	54153770	CDCP2	0.7193179039679589	-	chr1	54500000	54550000	chr1_54500000_54550000	-1.79274	-346231	chr1	54050000	54100000	chr1_54050000_54100000	1.140454686908044	32969	ENSG00000157211.11	-4.02285	0.7834140302337357	0.0176317	0.085825	upstream	-1.79274	-346231	FALSE	TRUE	FALSE	TRUE	boundary
chr1	54169651	54200036	CYB5RL	-0.116044	-	chr1	54500000	54550000	chr1_54500000_54550000	-1.79274	-299965	chr1	54050000	54100000	chr1_54050000_54100000	1.140454686908044	69652	ENSG00000215883.10	3.648207453190893	0.9314283063426076	0.0176317	0.085825	upstream	-1.79274	-299965	FALSE	TRUE	FALSE	TRUE	boundary
chr1	54184041	54225464	MRPL37	-0.0852518	+	chr1	54050000	54100000	chr1_54050000_54100000	1.140454686908044	-84042	chr1	54500000	54550000	chr1_54500000_54550000	-1.79274	274537	ENSG00000116221.15	5.4518111985752595	0.917059	0.085825	0.0176317	downstream	-1.79274	274537	FALSE	FALSE	TRUE	TRUE	boundary
chr1	54225432	54413479	SSBP3	0.10864559948172924	-	chr1	54500000	54550000	chr1_54500000_54550000	-1.79274	-86522	chr1	54050000	54100000	chr1_54050000_54100000	1.140454686908044	125433	ENSG00000157216.15	7.285659272439485	0.936911	0.0176317	0.085825	upstream	-1.79274	-86522	FALSE	TRUE	FALSE	TRUE	boundary
chr1	54236440	54239063	SSBP3-AS1	0.0561051	+	chr1	54050000	54100000	chr1_54050000_54100000	1.140454686908044	-136441	chr1	54500000	54550000	chr1_54500000_54550000	-1.79274	260938	ENSG00000198711.5	-0.41859	0.9862468584657482	0.085825	0.0176317	downstream	-1.79274	260938	FALSE	FALSE	TRUE	TRUE	boundary
chr1	54542257	54639192	ACOT11	1.7439228581702253	+	chr1	54500000	54550000	chr1_54500000_54550000	-1.79274	0	chr1	54500000	54550000	chr1_54500000_54550000	-1.79274	0	ENSG00000162390.17	2.640111940440543	0.7733340119169891	0.0176317	0.0176317	upstream	-1.79274	0	FALSE	TRUE	TRUE	TRUE	boundary
chr1	54609181	54623556	FAM151A	0.1278511420070263	-	chr1	54850000	54900000	chr1_54850000_54900000	1.3928919150155954	-226445	chr1	54550000	54600000	chr1_54550000_54600000	-0.562253	9182	ENSG00000162391.12	-4.56835	0.9467425689250556	0.00846646	0.37146380119183464	upstream	1.3928919150155954	-226445	FALSE	TRUE	FALSE	TRUE	boundary
chr1	54641754	54710266	MROH7	1.6111741809742948	+	chr1	54550000	54600000	chr1_54550000_54600000	-0.562253	-41755	chr1	54850000	54900000	chr1_54850000_54900000	1.3928919150155954	139735	ENSG00000184313.20	-0.544539	0.7492642654928214	0.37146380119183464	0.00846646	downstream	1.3928919150155954	139735	FALSE	FALSE	TRUE	TRUE	boundary
chr1	54641786	54742308	MROH7-TTC4	0.0970588	+	chr1	54550000	54600000	chr1_54550000_54600000	-0.562253	-41787	chr1	54850000	54900000	chr1_54850000_54900000	1.3928919150155954	107693	ENSG00000271723.5	-4.01208	0.9837487422171036	0.37146380119183464	0.00846646	downstream	1.3928919150155954	107693	FALSE	FALSE	TRUE	TRUE	boundary
chr1	54715861	54742657	TTC4	0.14801488414473657	+	chr1	54550000	54600000	chr1_54550000_54600000	-0.562253	-115862	chr1	54850000	54900000	chr1_54850000_54900000	1.3928919150155954	107344	ENSG00000243725.7	0.5750807571411511	0.9144142382152726	0.37146380119183464	0.00846646	downstream	1.3928919150155954	107344	FALSE	FALSE	TRUE	TRUE	boundary
chr1	54756898	54764523	PARS2	0.079567	-	chr1	54850000	54900000	chr1_54850000_54900000	1.3928919150155954	-85478	chr1	54550000	54600000	chr1_54550000_54600000	-0.562253	156899	ENSG00000162396.6	2.666379650662362	0.9589106269630852	0.00846646	0.37146380119183464	upstream	1.3928919150155954	-85478	FALSE	TRUE	FALSE	TRUE	boundary
chr1	54779712	54801323	TTC22	1.5797743095813424	-	chr1	54850000	54900000	chr1_54850000_54900000	1.3928919150155954	-48678	chr1	54550000	54600000	chr1_54550000_54600000	-0.562253	179713	ENSG00000006555.11	-2.166	0.5991704501243268	0.00846646	0.37146380119183464	upstream	1.3928919150155954	-48678	FALSE	TRUE	FALSE	TRUE	boundary
chr1	54849627	54887195	DHCR24	0.849931	-	chr1	54850000	54900000	chr1_54850000_54900000	1.3928919150155954	0	chr1	54850000	54900000	chr1_54850000_54900000	1.3928919150155954	0	ENSG00000116133.13	4.75624	0.7048321259474213	0.00846646	0.00846646	upstream	1.3928919150155954	0	FALSE	TRUE	TRUE	TRUE	boundary
chr1	54980628	54992288	TMEM61	2.2800369258658137	+	chr1	54900000	54950000	chr1_54900000_54950000	1.790067297095543	-30629	chr1	55050000	55100000	chr1_55050000_55100000	-0.754144	57713	ENSG00000143001.5	-4.04858	0.25052906241955003	0.00832012	0.33303162267184777	upstream	1.790067297095543	-30629	FALSE	TRUE	FALSE	TRUE	boundary
chr1	54998933	55017172	BSND	-0.250435	+	chr1	54900000	54950000	chr1_54900000_54950000	1.790067297095543	-48934	chr1	55050000	55100000	chr1_55050000_55100000	-0.754144	32829	ENSG00000162399.9	-4.95828	0.9126410315569636	0.00832012	0.33303162267184777	upstream	1.790067297095543	-48934	FALSE	TRUE	FALSE	TRUE	boundary
chr1	55039447	55064852	PCSK9	0.7811561299372602	+	chr1	55050000	55100000	chr1_55050000_55100000	-0.754144	0	chr1	55050000	55100000	chr1_55050000_55100000	-0.754144	0	ENSG00000169174.11	-2.3564	0.845456	0.33303162267184777	0.33303162267184777	upstream	-0.754144	0	FALSE	FALSE	FALSE	FALSE	neither
chr1	55066359	55215364	USP24	-0.268776	-	chr1	55050000	55100000	chr1_55050000_55100000	-0.754144	0	chr1	55050000	55100000	chr1_55050000_55100000	-0.754144	0	ENSG00000162402.14	7.341120104950742	0.5301616448548989	0.33303162267184777	0.33303162267184777	upstream	-0.754144	0	FALSE	FALSE	FALSE	FALSE	neither
chr1	56154545	56477687	AC119674.1	1.0136167003307146	-	chr1	56550000	56600000	chr1_56550000_56600000	-0.641111	-72314	chr1	55350000	55400000	chr1_55350000_55400000	-1.40974	754546	ENSG00000260971.4	-3.0689	0.8614260173179238	0.44888230556833875	0.078402	downstream	-1.40974	754546	FALSE	FALSE	FALSE	FALSE	neither
chr1	56173433	56524495	AC119674.2	1.0402041873576926	-	chr1	56550000	56600000	chr1_56550000_56600000	-0.641111	-25506	chr1	55350000	55400000	chr1_55350000_55400000	-1.40974	773434	ENSG00000284686.1	-4.07306	0.6599721474354056	0.44888230556833875	0.078402	downstream	-1.40974	773434	FALSE	FALSE	FALSE	FALSE	neither
chr1	56494761	56645301	PLPP3	1.4190999249274912	-	chr1	56550000	56600000	chr1_56550000_56600000	-0.641111	0	chr1	56550000	56600000	chr1_56550000_56600000	-0.641111	0	ENSG00000162407.9	2.692684494774953	0.18474950352983496	0.44888230556833875	0.44888230556833875	upstream	-0.641111	0	FALSE	FALSE	FALSE	FALSE	neither
chr1	56645314	56715335	PRKAA2	0.0979418	+	chr1	56600000	56650000	chr1_56600000_56650000	-1.02023	0	chr1	56600000	56650000	chr1_56600000_56650000	-1.02023	0	ENSG00000162409.11	4.493496300272818	0.951979	0.22377115229653508	0.22377115229653508	upstream	-1.02023	0	FALSE	FALSE	FALSE	FALSE	neither
chr1	56718789	56819696	FYB2	2.958049605414629	-	chr1	56750000	56800000	chr1_56750000_56800000	0.8032006256260373	0	chr1	56750000	56800000	chr1_56750000_56800000	0.8032006256260373	0	ENSG00000187889.13	-2.45541	0.23996548141320512	0.31094415261266245	0.31094415261266245	upstream	0.8032006256260373	0	FALSE	FALSE	FALSE	FALSE	neither
chr1	56929207	56966140	C8B	0.9319506062800968	-	chr1	57400000	57450000	chr1_57400000_57450000	-1.69277	-433861	chr1	56850000	56900000	chr1_56850000_56900000	-0.79236	29208	ENSG00000021852.13	-3.82928	0.8178479685354993	0.010797	0.3736110409297625	upstream	-1.69277	-433861	FALSE	TRUE	FALSE	TRUE	boundary
chr1	56994778	58546734	DAB1	1.8348274425831663	-	chr1	57400000	57450000	chr1_57400000_57450000	-1.69277	0	chr1	57400000	57450000	chr1_57400000_57450000	-1.69277	0	ENSG00000173406.15	5.730907060700249	0.792783	0.010797	0.010797	upstream	-1.69277	0	FALSE	TRUE	TRUE	TRUE	boundary
chr1	57605847	57606206	RPS20P5	1.0143042822285544	-	chr1	58100000	58150000	chr1_58100000_58150000	0.45381122760653414	-493795	chr1	57500000	57550000	chr1_57500000_57550000	-1.62296	55848	ENSG00000236888.1	-2.51934	0.8301177752615734	0.5856296445069291	0.0316143	downstream	-1.62296	55848	FALSE	FALSE	TRUE	TRUE	boundary
chr1	58047889	58049335	HNRNPA1P6	0.9333948204813391	-	chr1	58100000	58150000	chr1_58100000_58150000	0.45381122760653414	-50666	chr1	57500000	57550000	chr1_57500000_57550000	-1.62296	497890	ENSG00000229887.4	-1.60079	0.8037800155164717	0.5856296445069291	0.0316143	downstream	-1.62296	497890	FALSE	FALSE	TRUE	TRUE	boundary
chr1	58056133	58056480	RPS26P15	0.49444968361007513	-	chr1	58100000	58150000	chr1_58100000_58150000	0.45381122760653414	-43521	chr1	57500000	57550000	chr1_57500000_57550000	-1.62296	506134	ENSG00000223416.3	-2.74824	0.839098	0.5856296445069291	0.0316143	downstream	-1.62296	506134	FALSE	FALSE	TRUE	TRUE	boundary
chr1	58228682	58229003	AL357373.1	-0.469627	-	chr1	58200000	58250000	chr1_58200000_58250000	-1.46463	0	chr1	58200000	58250000	chr1_58200000_58250000	-1.46463	0	ENSG00000233216.1	-2.22299	0.9090679368026156	0.078402	0.078402	upstream	-1.46463	0	FALSE	FALSE	FALSE	FALSE	neither
chr1	58415384	58546802	OMA1	0.3620889999098482	-	chr1	58650000	58700000	chr1_58650000_58700000	0.6737168542548465	-103199	chr1	58200000	58250000	chr1_58200000_58250000	-1.46463	165385	ENSG00000162600.12	3.588626602933409	0.6651683193815334	0.3891228395061728	0.078402	downstream	-1.46463	165385	FALSE	FALSE	FALSE	FALSE	neither
chr1	58575433	58577252	TACSTD2	0.9290915769689256	-	chr1	58650000	58700000	chr1_58650000_58700000	0.6737168542548465	-72749	chr1	58200000	58250000	chr1_58200000_58250000	-1.46463	325434	ENSG00000184292.7	-2.99621	0.720808	0.3891228395061728	0.078402	downstream	-1.46463	325434	FALSE	FALSE	FALSE	FALSE	neither
chr1	58630841	58631530	AL035411.1	-0.0992943	-	chr1	58650000	58700000	chr1_58650000_58700000	0.6737168542548465	-18471	chr1	58200000	58250000	chr1_58200000_58250000	-1.46463	380842	ENSG00000185839.3	-4.20153	0.981279	0.3891228395061728	0.078402	downstream	-1.46463	380842	FALSE	FALSE	FALSE	FALSE	neither
chr1	58643440	58700077	MYSM1	-0.145285	-	chr1	58650000	58700000	chr1_58650000_58700000	0.6737168542548465	0	chr1	58650000	58700000	chr1_58650000_58700000	0.6737168542548465	0	ENSG00000162601.11	5.932667393644588	0.8264432193280217	0.3891228395061728	0.3891228395061728	upstream	0.6737168542548465	0	FALSE	FALSE	FALSE	FALSE	neither
chr1	58780791	58784047	JUN	0.828412	-	chr1	58750000	58800000	chr1_58750000_58800000	0.41074274576930014	0	chr1	58750000	58800000	chr1_58750000_58800000	0.41074274576930014	0	ENSG00000177606.7	7.262266068549684	0.6702907961600386	0.4976811277456016	0.4976811277456016	upstream	0.41074274576930014	0	FALSE	FALSE	FALSE	FALSE	neither
chr1	58785128	58901109	LINC01135	0.0560672	+	chr1	58750000	58800000	chr1_58750000_58800000	0.41074274576930014	0	chr1	58750000	58800000	chr1_58750000_58800000	0.41074274576930014	0	ENSG00000234807.7	-0.095503	0.9876828940002016	0.4976811277456016	0.4976811277456016	upstream	0.41074274576930014	0	FALSE	FALSE	FALSE	FALSE	neither
chr1	58882868	58931897	LINC02777	0.5899556817968832	-	chr1	59750000	59800000	chr1_59750000_59800000	-0.392236	-818104	chr1	58750000	58800000	chr1_58750000_58800000	0.41074274576930014	82869	ENSG00000232453.7	-2.48342	0.7765855984348504	0.658892	0.4976811277456016	downstream	0.41074274576930014	82869	FALSE	FALSE	FALSE	FALSE	neither
chr1	58933643	59240555	LINC01358	0.6287468008085035	+	chr1	58750000	58800000	chr1_58750000_58800000	0.41074274576930014	-133644	chr1	59750000	59800000	chr1_59750000_59800000	-0.392236	509446	ENSG00000237352.4	-3.1187	0.8240471039224174	0.4976811277456016	0.658892	upstream	0.41074274576930014	-133644	FALSE	FALSE	FALSE	FALSE	neither
chr1	59131932	59296491	AC093425.1	-0.70242	-	chr1	59750000	59800000	chr1_59750000_59800000	-0.392236	-453510	chr1	58750000	58800000	chr1_58750000_58800000	0.41074274576930014	331933	ENSG00000224609.8	-0.473179	0.7627694760504528	0.658892	0.4976811277456016	downstream	0.41074274576930014	331933	FALSE	FALSE	FALSE	FALSE	neither
chr1	59296638	59810647	FGGY	0.0148965	+	chr1	59750000	59800000	chr1_59750000_59800000	-0.392236	0	chr1	59750000	59800000	chr1_59750000_59800000	-0.392236	0	ENSG00000172456.18	3.3784469314924443	0.9961378288938386	0.658892	0.658892	upstream	-0.392236	0	FALSE	FALSE	FALSE	FALSE	neither
chr1	59814786	59876322	HOOK1	1.1822108010953398	+	chr1	59800000	59850000	chr1_59800000_59850000	0.20371139677760708	0	chr1	59800000	59850000	chr1_59800000_59850000	0.20371139677760708	0	ENSG00000134709.12	3.640632785025813	0.7969433494990612	0.7414084383753501	0.7414084383753501	upstream	0.20371139677760708	0	FALSE	FALSE	FALSE	FALSE	neither
chr1	59893308	59926773	CYP2J2	0.6290919076498533	-	chr1	59850000	59900000	chr1_59850000_59900000	0.23849896375171417	0	chr1	59850000	59900000	chr1_59850000_59900000	0.23849896375171417	0	ENSG00000134716.11	-1.46109	0.8667335892223319	0.7472346271260358	0.7472346271260358	upstream	0.23849896375171417	0	FALSE	FALSE	FALSE	FALSE	neither
chr1	59987269	60073770	C1orf87	-0.0778347	-	chr1	59950000	60000000	chr1_59950000_60000000	1.1381403896856337	0	chr1	59950000	60000000	chr1_59950000_60000000	1.1381403896856337	0	ENSG00000162598.13	-2.77021	0.9891738430356122	0.0356178	0.0356178	upstream	1.1381403896856337	0	FALSE	TRUE	TRUE	TRUE	boundary
chr1	60097415	60097976	PGBD4P8	-0.132518	+	chr1	59950000	60000000	chr1_59950000_60000000	1.1381403896856337	-97416	chr1	60200000	60250000	chr1_60200000_60250000	0.7996378476204627	102025	ENSG00000229332.2	-4.51756	0.970752	0.0356178	0.3626811779769526	upstream	1.1381403896856337	-97416	FALSE	TRUE	FALSE	TRUE	boundary
chr1	60114875	60149784	LINC02778	-0.713909	+	chr1	59950000	60000000	chr1_59950000_60000000	1.1381403896856337	-114876	chr1	60200000	60250000	chr1_60200000_60250000	0.7996378476204627	50217	ENSG00000238242.2	-4.1707	0.867869	0.0356178	0.3626811779769526	upstream	1.1381403896856337	-114876	FALSE	TRUE	FALSE	TRUE	boundary
chr1	60515716	60640507	LINC01748	-1.91551	-	chr1	60850000	60900000	chr1_60850000_60900000	-0.300545	-209494	chr1	60250000	60300000	chr1_60250000_60300000	-0.0501794	215717	ENSG00000226476.6	3.3107653885966495	0.36067361374262263	0.674154	0.9619498369887374	upstream	-0.300545	-209494	FALSE	FALSE	FALSE	FALSE	neither
chr1	60659631	60868009	AC099792.1	-1.81532	-	chr1	60850000	60900000	chr1_60850000_60900000	-0.300545	0	chr1	60850000	60900000	chr1_60850000_60900000	-0.300545	0	ENSG00000231252.3	3.3108538940942194	0.4344340206927105	0.674154	0.674154	upstream	-0.300545	0	FALSE	FALSE	FALSE	FALSE	neither
chr1	60865259	61462788	NFIA	-1.08246	+	chr1	60850000	60900000	chr1_60850000_60900000	-0.300545	0	chr1	60850000	60900000	chr1_60850000_60900000	-0.300545	0	ENSG00000162599.17	9.504323490929163	0.547614	0.674154	0.674154	upstream	-0.300545	0	FALSE	FALSE	FALSE	FALSE	neither
chr1	60912675	61056885	NFIA-AS2	0.11082148468491744	-	chr1	60950000	61000000	chr1_60950000_61000000	-1.13886	0	chr1	60950000	61000000	chr1_60950000_61000000	-1.13886	0	ENSG00000237928.6	-0.341818	0.9687174918470322	0.12190792435839712	0.12190792435839712	upstream	-1.13886	0	FALSE	FALSE	FALSE	FALSE	neither
chr1	61588049	61589904	AC099791.4	-0.767097	-	chr1	61850000	61900000	chr1_61850000_61900000	-0.560065	-260097	chr1	61450000	61500000	chr1_61450000_61500000	1.3420032302129523	88050	ENSG00000287224.1	-3.85722	0.8114556740063014	0.4083823529411765	0.0356178	downstream	1.3420032302129523	88050	FALSE	FALSE	TRUE	TRUE	boundary
chr1	61681046	61725423	TM2D1	0.10275059915915996	-	chr1	61850000	61900000	chr1_61850000_61900000	-0.560065	-124578	chr1	61450000	61500000	chr1_61450000_61500000	1.3420032302129523	181047	ENSG00000162604.12	4.514473278097444	0.9026421383441952	0.4083823529411765	0.0356178	downstream	1.3420032302129523	181047	FALSE	FALSE	TRUE	TRUE	boundary
chr1	61741998	61742424	AC099791.2	0.8759546380676374	-	chr1	61850000	61900000	chr1_61850000_61900000	-0.560065	-107577	chr1	61450000	61500000	chr1_61450000_61500000	1.3420032302129523	241999	ENSG00000271200.1	-0.740963	0.5982647628496346	0.4083823529411765	0.0356178	downstream	1.3420032302129523	241999	FALSE	FALSE	TRUE	TRUE	boundary
chr1	61742406	62178675	PATJ	0.4181296176206999	+	chr1	61850000	61900000	chr1_61850000_61900000	-0.560065	0	chr1	61850000	61900000	chr1_61850000_61900000	-0.560065	0	ENSG00000132849.20	6.021153056749777	0.8538327067206303	0.4083823529411765	0.4083823529411765	upstream	-0.560065	0	FALSE	FALSE	FALSE	FALSE	neither
chr1	61816419	61816522	RNU6-414P	-0.160012	+	chr1	61450000	61500000	chr1_61450000_61500000	1.3420032302129523	-316420	chr1	61850000	61900000	chr1_61850000_61900000	-0.560065	33479	ENSG00000200575.1	-4.28894	0.9661076000404614	0.0356178	0.4083823529411765	upstream	1.3420032302129523	-316420	FALSE	TRUE	FALSE	TRUE	boundary
chr1	61852499	61852602	RNU6-1177P	-0.299972	+	chr1	61850000	61900000	chr1_61850000_61900000	-0.560065	0	chr1	61850000	61900000	chr1_61850000_61900000	-0.560065	0	ENSG00000212360.1	-4.10661	0.9450095310475956	0.4083823529411765	0.4083823529411765	upstream	-0.560065	0	FALSE	FALSE	FALSE	FALSE	neither
chr1	62038842	62039111	LAMTOR5P1	-0.0636703	+	chr1	61900000	61950000	chr1_61900000_61950000	-0.484527	-88843	chr1	62150000	62200000	chr1_62150000_62200000	0.7199354504386766	110890	ENSG00000236646.1	-2.41637	0.9851548692567966	0.465971	0.19600103288001375	downstream	0.7199354504386766	110890	FALSE	FALSE	FALSE	FALSE	neither
chr1	62072448	62072741	RN7SL180P	-0.287353	+	chr1	61900000	61950000	chr1_61900000_61950000	-0.484527	-122449	chr1	62150000	62200000	chr1_62150000_62200000	0.7199354504386766	77260	ENSG00000242860.3	-2.88965	0.9383871873795092	0.465971	0.19600103288001375	downstream	0.7199354504386766	77260	FALSE	FALSE	FALSE	FALSE	neither
chr1	62078786	62078859	MIR3116-1	-0.0391929	+	chr1	61900000	61950000	chr1_61900000_61950000	-0.484527	-128787	chr1	62150000	62200000	chr1_62150000_62200000	0.7199354504386766	71142	ENSG00000263908.1	-4.27901	0.994253	0.465971	0.19600103288001375	downstream	0.7199354504386766	71142	FALSE	FALSE	FALSE	FALSE	neither
chr1	62194849	62212328	L1TD1	0.10283844606892156	+	chr1	62150000	62200000	chr1_62150000_62200000	0.7199354504386766	0	chr1	62150000	62200000	chr1_62150000_62200000	0.7199354504386766	0	ENSG00000240563.2	-3.01438	0.972039	0.19600103288001375	0.19600103288001375	upstream	0.7199354504386766	0	FALSE	FALSE	FALSE	FALSE	neither
chr1	62236165	62319434	KANK4	1.574312554522648	-	chr1	62450000	62500000	chr1_62450000_62500000	0.7431500992552766	-130567	chr1	62150000	62200000	chr1_62150000_62200000	0.7199354504386766	36166	ENSG00000132854.19	-0.671349	0.39270384327819663	0.4309586554228157	0.19600103288001375	downstream	0.7199354504386766	36166	FALSE	FALSE	FALSE	FALSE	neither
chr1	62436297	62451804	USP1	-0.494364	+	chr1	62450000	62500000	chr1_62450000_62500000	0.7431500992552766	0	chr1	62450000	62500000	chr1_62450000_62500000	0.7431500992552766	0	ENSG00000162607.13	6.584448485878394	0.5898115700632484	0.4309586554228157	0.4309586554228157	upstream	0.7431500992552766	0	FALSE	FALSE	FALSE	FALSE	neither
chr1	62454298	62688386	DOCK7	-0.355698	-	chr1	62450000	62500000	chr1_62450000_62500000	0.7431500992552766	0	chr1	62450000	62500000	chr1_62450000_62500000	0.7431500992552766	0	ENSG00000116641.18	7.290722205222786	0.6113773402122474	0.4309586554228157	0.4309586554228157	upstream	0.7431500992552766	0	FALSE	FALSE	FALSE	FALSE	neither
chr1	62641122	62641667	AL138847.1	-0.605246	-	chr1	62800000	62850000	chr1_62800000_62850000	-0.316289	-158334	chr1	62450000	62500000	chr1_62450000_62500000	0.7431500992552766	141123	ENSG00000213703.2	-0.228659	0.6736016298853948	0.753767	0.4309586554228157	downstream	0.7431500992552766	141123	FALSE	FALSE	FALSE	FALSE	neither
chr1	62688482	62710694	AC103923.1	-1.39441	+	chr1	62450000	62500000	chr1_62450000_62500000	0.7431500992552766	-188483	chr1	62800000	62850000	chr1_62800000_62850000	-0.316289	89307	ENSG00000235545.1	0.6850095975671138	0.25745845407082874	0.4309586554228157	0.753767	upstream	0.7431500992552766	-188483	FALSE	FALSE	FALSE	FALSE	neither
chr1	62784132	62865516	ATG4C	0.17665803548097658	+	chr1	62800000	62850000	chr1_62800000_62850000	-0.316289	0	chr1	62800000	62850000	chr1_62800000_62850000	-0.316289	0	ENSG00000125703.15	3.448910318680653	0.8113404232593705	0.753767	0.753767	upstream	-0.316289	0	FALSE	FALSE	FALSE	FALSE	neither
chr1	63367575	63438553	ALG6	-0.364768	+	chr1	62850000	62900000	chr1_62850000_62900000	-0.85864	-467576	chr1	63500000	63550000	chr1_63500000_63550000	1.192964120275997	61448	ENSG00000088035.18	3.0713505132633983	0.6970427351252115	0.3934537536800785	0.13586683684322484	downstream	1.192964120275997	61448	FALSE	FALSE	FALSE	FALSE	neither
chr1	63440770	63593721	ITGB3BP	-0.53282	-	chr1	63500000	63550000	chr1_63500000_63550000	1.192964120275997	0	chr1	63500000	63550000	chr1_63500000_63550000	1.192964120275997	0	ENSG00000142856.16	3.5106283725425107	0.7093569865535893	0.13586683684322484	0.13586683684322484	upstream	1.192964120275997	0	FALSE	FALSE	FALSE	FALSE	neither
chr1	63523372	63572693	EFCAB7	-0.27805	+	chr1	63500000	63550000	chr1_63500000_63550000	1.192964120275997	0	chr1	63500000	63550000	chr1_63500000_63550000	1.192964120275997	0	ENSG00000203965.13	4.471088023509644	0.7847974812454361	0.13586683684322484	0.13586683684322484	upstream	1.192964120275997	0	FALSE	FALSE	FALSE	FALSE	neither
chr1	63547082	63550636	DLEU2L	-0.69794	+	chr1	63500000	63550000	chr1_63500000_63550000	1.192964120275997	0	chr1	63500000	63550000	chr1_63500000_63550000	1.192964120275997	0	ENSG00000116652.6	1.9666705393809232	0.5686237409650658	0.13586683684322484	0.13586683684322484	upstream	1.192964120275997	0	FALSE	FALSE	FALSE	FALSE	neither
chr1	63593411	63660245	PGM1	0.0548655	+	chr1	63550000	63600000	chr1_63550000_63600000	1.5052700248787438	0	chr1	63550000	63600000	chr1_63550000_63600000	1.5052700248787438	0	ENSG00000079739.17	4.686497010359696	0.9731242131300252	0.0463348	0.0463348	upstream	1.5052700248787438	0	FALSE	TRUE	TRUE	TRUE	boundary
chr1	63655743	63656047	RN7SL130P	-0.394303	+	chr1	63600000	63650000	chr1_63600000_63650000	0.9947818128304916	-5744	chr1	64250000	64300000	chr1_64250000_64300000	1.206746923676526	593954	ENSG00000244256.3	-3.08879	0.9019326814541696	0.1304467992134586	0.0757219	downstream	1.206746923676526	593954	FALSE	FALSE	FALSE	FALSE	neither
chr1	63774017	64181498	ROR1	0.1364815012758518	+	chr1	63600000	63650000	chr1_63600000_63650000	0.9947818128304916	-124018	chr1	64250000	64300000	chr1_64250000_64300000	1.206746923676526	68503	ENSG00000185483.12	5.1110030891183085	0.9754563098141622	0.1304467992134586	0.0757219	downstream	1.206746923676526	68503	FALSE	FALSE	FALSE	FALSE	neither
chr1	64186791	64192685	AL445205.1	-0.273673	+	chr1	63600000	63650000	chr1_63600000_63650000	0.9947818128304916	-536792	chr1	64250000	64300000	chr1_64250000_64300000	1.206746923676526	57316	ENSG00000284928.1	-3.00235	0.9415399434923452	0.1304467992134586	0.0757219	downstream	1.206746923676526	57316	FALSE	FALSE	FALSE	FALSE	neither
chr1	64203627	64267368	UBE2U	-0.28915	+	chr1	64250000	64300000	chr1_64250000_64300000	1.206746923676526	0	chr1	64250000	64300000	chr1_64250000_64300000	1.206746923676526	0	ENSG00000177414.13	-4.65317	0.940812	0.0757219	0.0757219	upstream	1.206746923676526	0	FALSE	FALSE	FALSE	FALSE	neither
chr1	64470129	64693058	CACHD1	0.33953762766975437	+	chr1	64250000	64300000	chr1_64250000_64300000	1.206746923676526	-170130	chr1	64800000	64850000	chr1_64800000_64850000	-0.421853	106943	ENSG00000158966.16	6.240475896870215	0.9097892952629972	0.0757219	0.5540185511451964	upstream	1.206746923676526	-170130	FALSE	FALSE	FALSE	FALSE	neither
chr1	64745095	64833232	RAVER2	0.2721523084653805	+	chr1	64800000	64850000	chr1_64800000_64850000	-0.421853	0	chr1	64800000	64850000	chr1_64800000_64850000	-0.421853	0	ENSG00000162437.14	4.570913257148287	0.917059	0.5540185511451964	0.5540185511451964	upstream	-0.421853	0	FALSE	FALSE	FALSE	FALSE	neither
chr1	64833229	65067754	JAK1	0.0456975	-	chr1	64800000	64850000	chr1_64800000_64850000	-0.421853	0	chr1	64800000	64850000	chr1_64800000_64850000	-0.421853	0	ENSG00000162434.13	7.53318	0.9679079793454104	0.5540185511451964	0.5540185511451964	upstream	-0.421853	0	FALSE	FALSE	FALSE	FALSE	neither
chr1	64972225	65002489	LINC01359	-1.01314	-	chr1	65150000	65200000	chr1_65150000_65200000	-2.11027	-147512	chr1	64900000	64950000	chr1_64900000_64950000	-0.653088	22226	ENSG00000226891.9	3.6545597163878183	0.5779129407083562	4.236705128205129e-4	0.33549392604458683	upstream	-2.11027	-147512	FALSE	TRUE	FALSE	TRUE	boundary
chr1	64984608	64986087	SLC2A3P2	-1.40515	-	chr1	65150000	65200000	chr1_65150000_65200000	-2.11027	-163914	chr1	64900000	64950000	chr1_64900000_64950000	-0.653088	34609	ENSG00000185031.6	1.5848738404524412	0.34857801705904273	4.236705128205129e-4	0.33549392604458683	upstream	-2.11027	-163914	FALSE	TRUE	FALSE	TRUE	boundary
chr1	65003470	65004087	AL357078.2	-1.695	-	chr1	65150000	65200000	chr1_65150000_65200000	-2.11027	-145914	chr1	64900000	64950000	chr1_64900000_64950000	-0.653088	53471	ENSG00000272506.1	0.5669849507544045	0.17645706172450504	4.236705128205129e-4	0.33549392604458683	upstream	-2.11027	-145914	FALSE	TRUE	FALSE	TRUE	boundary
chr1	65022968	65023074	RNU6-1176P	-1.73952	-	chr1	65150000	65200000	chr1_65150000_65200000	-2.11027	-126927	chr1	64900000	64950000	chr1_64900000_64950000	-0.653088	72969	ENSG00000212257.1	-1.11022	0.1833276450283809	4.236705128205129e-4	0.33549392604458683	upstream	-2.11027	-126927	FALSE	TRUE	FALSE	TRUE	boundary
chr1	65057755	65057842	MIR3671	-0.691353	-	chr1	65150000	65200000	chr1_65150000_65200000	-2.11027	-92159	chr1	64900000	64950000	chr1_64900000_64950000	-0.653088	107756	ENSG00000265996.1	-0.28549	0.4796322571296504	4.236705128205129e-4	0.33549392604458683	upstream	-2.11027	-92159	FALSE	TRUE	FALSE	TRUE	boundary
chr1	65058434	65058508	MIR101-1	-0.813052	-	chr1	65150000	65200000	chr1_65150000_65200000	-2.11027	-91493	chr1	64900000	64950000	chr1_64900000_64950000	-0.653088	108435	ENSG00000199135.1	-1.78671	0.4024890901082654	4.236705128205129e-4	0.33549392604458683	upstream	-2.11027	-91493	FALSE	TRUE	FALSE	TRUE	boundary
chr1	65147549	65232145	AK4	0.2667764408458666	+	chr1	65150000	65200000	chr1_65150000_65200000	-2.11027	0	chr1	65150000	65200000	chr1_65150000_65200000	-2.11027	0	ENSG00000162433.15	3.584458462848141	0.9314283063426076	4.236705128205129e-4	4.236705128205129e-4	upstream	-2.11027	0	FALSE	TRUE	TRUE	TRUE	boundary
chr1	65248219	65415871	DNAJC6	0.3199621640765029	+	chr1	65200000	65250000	chr1_65200000_65250000	-1.6711	0	chr1	65200000	65250000	chr1_65200000_65250000	-1.6711	0	ENSG00000116675.16	7.153753519693261	0.6576879813327535	0.00203035	0.00203035	upstream	-1.6711	0	FALSE	TRUE	TRUE	TRUE	boundary
chr1	65279456	65306521	AL139294.1	-0.198323	-	chr1	65700000	65750000	chr1_65700000_65750000	-1.87878	-393480	chr1	65200000	65250000	chr1_65200000_65250000	-1.6711	29457	ENSG00000229294.1	-2.208	0.9510581711790532	0.00336785	0.00203035	downstream	-1.6711	29457	FALSE	TRUE	TRUE	TRUE	boundary
chr1	65298755	65298980	COX6CP13	1.1928808415770495	-	chr1	65700000	65750000	chr1_65700000_65750000	-1.87878	-401021	chr1	65200000	65250000	chr1_65200000_65250000	-1.6711	48756	ENSG00000234144.1	-3.15537	0.6307680890060584	0.00336785	0.00203035	downstream	-1.6711	48756	FALSE	TRUE	TRUE	TRUE	boundary
chr1	65420587	65436007	LEPROT	0.18024385769803783	+	chr1	65200000	65250000	chr1_65200000_65250000	-1.6711	-170588	chr1	65700000	65750000	chr1_65700000_65750000	-1.87878	263994	ENSG00000213625.9	5.525247673978283	0.8085442210877105	0.00203035	0.00336785	upstream	-1.6711	-170588	FALSE	TRUE	TRUE	TRUE	boundary
chr1	65420652	65641559	LEPR	0.7238061909292117	+	chr1	65200000	65250000	chr1_65200000_65250000	-1.6711	-170653	chr1	65700000	65750000	chr1_65700000_65750000	-1.87878	58442	ENSG00000116678.20	4.741799270641274	0.6364967447830575	0.00203035	0.00336785	upstream	-1.6711	-170653	FALSE	TRUE	TRUE	TRUE	boundary
chr1	65486406	65494188	AC119800.1	-1.03069	+	chr1	65200000	65250000	chr1_65200000_65250000	-1.6711	-236407	chr1	65700000	65750000	chr1_65700000_65750000	-1.87878	205813	ENSG00000237852.1	-1.51966	0.5242303045464745	0.00203035	0.00336785	upstream	-1.6711	-236407	FALSE	TRUE	TRUE	TRUE	boundary
chr1	65761058	65761352	RN7SL854P	-1.36133	-	chr1	65750000	65800000	chr1_65750000_65800000	-1.65884	0	chr1	65750000	65800000	chr1_65750000_65800000	-1.65884	0	ENSG00000239319.3	-4.02467	0.7265637410958224	0.010797	0.010797	upstream	-1.65884	0	FALSE	TRUE	TRUE	TRUE	boundary
chr1	65792514	66374579	PDE4B	0.3464772854497742	+	chr1	65750000	65800000	chr1_65750000_65800000	-1.65884	0	chr1	65750000	65800000	chr1_65750000_65800000	-1.65884	0	ENSG00000184588.18	5.775000435193525	0.8447803720129583	0.010797	0.010797	upstream	-1.65884	0	FALSE	TRUE	TRUE	TRUE	boundary
chr1	66533383	66751139	SGIP1	-0.761842	+	chr1	66500000	66550000	chr1_66500000_66550000	0.3522097372596028	0	chr1	66500000	66550000	chr1_66500000_66550000	0.3522097372596028	0	ENSG00000118473.22	4.722269308579788	0.7208278928561722	0.521948	0.521948	upstream	0.3522097372596028	0	FALSE	FALSE	FALSE	FALSE	neither
chr1	66628440	66628517	MIR3117	-1.15854	+	chr1	66500000	66550000	chr1_66500000_66550000	0.3522097372596028	-78441	chr1	66650000	66700000	chr1_66650000_66700000	0.0471964	21484	ENSG00000264720.3	-1.49621	0.5919582327574401	0.521948	0.9615622451249352	upstream	0.3522097372596028	-78441	FALSE	FALSE	FALSE	FALSE	neither
chr1	66752459	66779047	TCTEX1D1	0.9241945300888958	+	chr1	66750000	66800000	chr1_66750000_66800000	-0.667493	0	chr1	66750000	66800000	chr1_66750000_66800000	-0.667493	0	ENSG00000152760.10	-2.67542	0.5898115700632484	0.30319988801791714	0.30319988801791714	upstream	-0.667493	0	FALSE	FALSE	FALSE	FALSE	neither
chr1	66812885	66924856	WDR78	-0.0494184	-	chr1	67200000	67250000	chr1_67200000_67250000	-0.190349	-275145	chr1	66750000	66800000	chr1_66750000_66800000	-0.667493	12886	ENSG00000152763.17	3.2733252800815835	0.9780855383846848	0.8527742403481906	0.30319988801791714	downstream	-0.667493	12886	FALSE	FALSE	FALSE	FALSE	neither
chr1	66924895	66988619	MIER1	-0.019368	+	chr1	66750000	66800000	chr1_66750000_66800000	-0.667493	-124896	chr1	67200000	67250000	chr1_67200000_67250000	-0.190349	211382	ENSG00000198160.14	5.578388885985727	0.9805204873858064	0.30319988801791714	0.8527742403481906	upstream	-0.667493	-124896	FALSE	FALSE	FALSE	FALSE	neither
chr1	66999350	67054148	SLC35D1	0.25754800358609486	-	chr1	67200000	67250000	chr1_67200000_67250000	-0.190349	-145853	chr1	66750000	66800000	chr1_66750000_66800000	-0.667493	199351	ENSG00000116704.8	4.593781713028792	0.7968749083569673	0.8527742403481906	0.30319988801791714	downstream	-0.667493	199351	FALSE	FALSE	FALSE	FALSE	neither
chr1	67307364	67397090	IL12RB2	-0.717442	+	chr1	67300000	67350000	chr1_67300000_67350000	0.782857	0	chr1	67300000	67350000	chr1_67300000_67350000	0.782857	0	ENSG00000081985.12	-2.64298	0.8904021027125563	0.3365388200825676	0.3365388200825676	upstream	0.782857	0	FALSE	FALSE	FALSE	FALSE	neither
chr1	67407810	67430415	SERBP1	-0.0143236	-	chr1	67800000	67850000	chr1_67800000_67850000	1.6558231105990613	-369586	chr1	67300000	67350000	chr1_67300000_67350000	0.782857	57811	ENSG00000142864.14	7.819750596034507	0.9913324701034864	0.0095709	0.3365388200825676	upstream	1.6558231105990613	-369586	FALSE	TRUE	FALSE	TRUE	boundary
chr1	67685201	67688334	GADD45A	0.8885762038953078	+	chr1	67300000	67350000	chr1_67300000_67350000	0.782857	-335202	chr1	67800000	67850000	chr1_67800000_67850000	1.6558231105990613	111667	ENSG00000116717.13	3.4469788444735645	0.7013232195855547	0.3365388200825676	0.0095709	downstream	1.6558231105990613	111667	FALSE	FALSE	TRUE	TRUE	boundary
chr1	67701475	67833467	GNG12	-0.236326	-	chr1	67800000	67850000	chr1_67800000_67850000	1.6558231105990613	0	chr1	67800000	67850000	chr1_67800000_67850000	1.6558231105990613	0	ENSG00000172380.6	4.006723333045134	0.9252415846800592	0.0095709	0.0095709	upstream	1.6558231105990613	0	FALSE	TRUE	TRUE	TRUE	boundary
chr1	67772593	67772653	RNU7-80P	-0.0102431	-	chr1	67800000	67850000	chr1_67800000_67850000	1.6558231105990613	-27348	chr1	67300000	67350000	chr1_67300000_67350000	0.782857	422594	ENSG00000238778.1	-3.83559	0.9988394551215672	0.0095709	0.3365388200825676	upstream	1.6558231105990613	-27348	FALSE	TRUE	FALSE	TRUE	boundary
chr1	67832303	68202987	GNG12-AS1	1.3496044699555072	+	chr1	67800000	67850000	chr1_67800000_67850000	1.6558231105990613	0	chr1	67800000	67850000	chr1_67800000_67850000	1.6558231105990613	0	ENSG00000232284.7	-2.75497	0.7938496240359357	0.0095709	0.0095709	upstream	1.6558231105990613	0	FALSE	TRUE	TRUE	TRUE	boundary
chr1	68045886	68051631	DIRAS3	0.24303064608030556	-	chr1	68100000	68150000	chr1_68100000_68150000	-0.67436	-48370	chr1	67850000	67900000	chr1_67850000_67900000	1.3254868717604755	145887	ENSG00000162595.7	0.969867	0.9741148221402725	0.30722446423601446	0.0527582	downstream	1.3254868717604755	145887	FALSE	FALSE	FALSE	FALSE	neither
chr1	68098473	68233120	WLS	0.9793281501357134	-	chr1	68100000	68150000	chr1_68100000_68150000	-0.67436	0	chr1	68100000	68150000	chr1_68100000_68150000	-0.67436	0	ENSG00000116729.14	4.758897749779469	0.3181905499934656	0.30722446423601446	0.30722446423601446	upstream	-0.67436	0	FALSE	FALSE	FALSE	FALSE	neither
chr1	68161761	68163090	CTBP2P8	0.9436165415267194	-	chr1	68350000	68400000	chr1_68350000_68400000	1.1981419625583538	-186911	chr1	68100000	68150000	chr1_68100000_68150000	-0.67436	11762	ENSG00000234383.1	-1.17567	0.5594949893837855	0.083257	0.30722446423601446	upstream	1.1981419625583538	-186911	FALSE	FALSE	FALSE	FALSE	neither
chr1	68183518	68183610	MIR1262	-0.485136	-	chr1	68350000	68400000	chr1_68350000_68400000	1.1981419625583538	-166391	chr1	68100000	68150000	chr1_68100000_68150000	-0.67436	33519	ENSG00000221203.1	-4.28489	0.888225	0.083257	0.30722446423601446	upstream	1.1981419625583538	-166391	FALSE	FALSE	FALSE	FALSE	neither
chr1	68428822	68449954	RPE65	1.5712709790467554	-	chr1	68400000	68450000	chr1_68400000_68450000	1.4893402578512362	0	chr1	68400000	68450000	chr1_68400000_68450000	1.4893402578512362	0	ENSG00000116745.7	-2.23873	0.5551927687138255	0.027495	0.027495	upstream	1.4893402578512362	0	FALSE	TRUE	TRUE	TRUE	boundary
chr1	68474152	68497221	DEPDC1	-0.726607	-	chr1	68450000	68500000	chr1_68450000_68500000	1.345291617179444	0	chr1	68450000	68500000	chr1_68450000_68500000	1.345291617179444	0	ENSG00000024526.17	3.5441551234649946	0.6645392122353918	0.0527582	0.0527582	upstream	1.345291617179444	0	FALSE	FALSE	FALSE	FALSE	neither
chr1	68633701	68640425	AL035412.1	-2.59437	+	chr1	68550000	68600000	chr1_68550000_68600000	0.8482236224762084	-33702	chr1	70050000	70100000	chr1_70050000_70100000	1.0350064420432152	1409576	ENSG00000285041.1	-3.38949	0.00804836	0.173563	0.16700620184175907	downstream	1.0350064420432152	1409576	TRUE	FALSE	FALSE	FALSE	gene
chr1	68679202	68943452	AL033530.1	0.6428186678378602	+	chr1	68550000	68600000	chr1_68550000_68600000	0.8482236224762084	-79203	chr1	70050000	70100000	chr1_70050000_70100000	1.0350064420432152	1106549	ENSG00000285407.1	-3.10101	0.904396	0.173563	0.16700620184175907	downstream	1.0350064420432152	1106549	FALSE	FALSE	FALSE	FALSE	neither
chr1	68974010	69023558	AL691520.1	-0.157901	+	chr1	68550000	68600000	chr1_68550000_68600000	0.8482236224762084	-374011	chr1	70050000	70100000	chr1_70050000_70100000	1.0350064420432152	1026443	ENSG00000285473.1	-4.9784	0.9033323692828544	0.173563	0.16700620184175907	downstream	1.0350064420432152	1026443	FALSE	FALSE	FALSE	FALSE	neither
chr1	69055838	69229607	LINC01707	0.0142753	+	chr1	68550000	68600000	chr1_68550000_68600000	0.8482236224762084	-455839	chr1	70050000	70100000	chr1_70050000_70100000	1.0350064420432152	820394	ENSG00000223883.2	-3.49734	0.9985671454525372	0.173563	0.16700620184175907	downstream	1.0350064420432152	820394	FALSE	FALSE	FALSE	FALSE	neither
chr1	69433255	69435409	LINC01758	-0.185427	+	chr1	68550000	68600000	chr1_68550000_68600000	0.8482236224762084	-833256	chr1	70050000	70100000	chr1_70050000_70100000	1.0350064420432152	614592	ENSG00000229639.1	-4.78089	0.917059	0.173563	0.16700620184175907	downstream	1.0350064420432152	614592	FALSE	FALSE	FALSE	FALSE	neither
chr1	69551848	69563715	AL359894.1	-0.0755051	+	chr1	68550000	68600000	chr1_68550000_68600000	0.8482236224762084	-951849	chr1	70050000	70100000	chr1_70050000_70100000	1.0350064420432152	486286	ENSG00000287453.1	-4.28349	0.9846123534453788	0.173563	0.16700620184175907	downstream	1.0350064420432152	486286	FALSE	FALSE	FALSE	FALSE	neither
chr1	69567922	70151945	LRRC7	-2.19459	+	chr1	70050000	70100000	chr1_70050000_70100000	1.0350064420432152	0	chr1	70050000	70100000	chr1_70050000_70100000	1.0350064420432152	0	ENSG00000033122.21	6.018289408193034	0.214859	0.16700620184175907	0.16700620184175907	upstream	1.0350064420432152	0	FALSE	FALSE	FALSE	FALSE	neither
chr1	69879592	69879895	RN7SL538P	-2.57585	+	chr1	68550000	68600000	chr1_68550000_68600000	0.8482236224762084	-1279593	chr1	70050000	70100000	chr1_70050000_70100000	1.0350064420432152	170106	ENSG00000240692.3	-1.97553	0.328343	0.173563	0.16700620184175907	downstream	1.0350064420432152	170106	FALSE	FALSE	FALSE	FALSE	neither
chr1	69919322	69920317	PIN1P1	-2.14019	+	chr1	68550000	68600000	chr1_68550000_68600000	0.8482236224762084	-1319323	chr1	70050000	70100000	chr1_70050000_70100000	1.0350064420432152	129684	ENSG00000229359.2	-2.49424	0.47894755818875534	0.173563	0.16700620184175907	downstream	1.0350064420432152	129684	FALSE	FALSE	FALSE	FALSE	neither
chr1	70144805	70205579	LRRC40	-0.253156	-	chr1	70100000	70150000	chr1_70100000_70150000	1.4463969277785922	0	chr1	70100000	70150000	chr1_70100000_70150000	1.4463969277785922	0	ENSG00000066557.6	4.772609724400401	0.8309183380386906	0.0356178	0.0356178	upstream	1.4463969277785922	0	FALSE	TRUE	TRUE	TRUE	boundary
chr1	70180144	70180440	RN7SL242P	-0.737505	-	chr1	70150000	70200000	chr1_70150000_70200000	1.5641036047288956	0	chr1	70150000	70200000	chr1_70150000_70200000	1.5641036047288956	0	ENSG00000244389.3	-1.19389	0.5352435527549091	0.00385878	0.00385878	upstream	1.5641036047288956	0	FALSE	TRUE	TRUE	TRUE	boundary
chr1	70205682	70253052	SRSF11	-0.119044	+	chr1	70150000	70200000	chr1_70150000_70200000	1.5641036047288956	-5683	chr1	70500000	70550000	chr1_70500000_70550000	0.9630047026026078	246949	ENSG00000116754.13	7.3034375946582735	0.8800617492959594	0.00385878	0.16700620184175907	upstream	1.5641036047288956	-5683	FALSE	TRUE	FALSE	TRUE	boundary
chr1	70258999	70354734	ANKRD13C	0.10665787262288616	-	chr1	70500000	70550000	chr1_70500000_70550000	0.9630047026026078	-145267	chr1	70150000	70200000	chr1_70150000_70200000	1.5641036047288956	59000	ENSG00000118454.13	5.618687048090592	0.8811486297198121	0.16700620184175907	0.00385878	downstream	1.5641036047288956	59000	FALSE	FALSE	TRUE	TRUE	boundary
chr1	70354805	70385339	HHLA3	0.4672126331630502	+	chr1	70150000	70200000	chr1_70150000_70200000	1.5641036047288956	-154806	chr1	70500000	70550000	chr1_70500000_70550000	0.9630047026026078	114662	ENSG00000197568.14	1.0413910096668637	0.8464405941699429	0.00385878	0.16700620184175907	upstream	1.5641036047288956	-154806	FALSE	TRUE	FALSE	TRUE	boundary
chr1	70411218	70439851	CTH	0.0506489	+	chr1	70150000	70200000	chr1_70150000_70200000	1.5641036047288956	-211219	chr1	70500000	70550000	chr1_70500000_70550000	0.9630047026026078	60150	ENSG00000116761.12	2.074267254496368	0.9748474606579848	0.00385878	0.16700620184175907	upstream	1.5641036047288956	-211219	FALSE	TRUE	FALSE	TRUE	boundary
chr1	70445071	70445536	AL354872.1	-0.0126649	+	chr1	70150000	70200000	chr1_70150000_70200000	1.5641036047288956	-245072	chr1	70500000	70550000	chr1_70500000_70550000	0.9630047026026078	54465	ENSG00000271992.1	-2.63096	0.9971843601849264	0.00385878	0.16700620184175907	upstream	1.5641036047288956	-245072	FALSE	TRUE	FALSE	TRUE	boundary
chr1	70706441	70786468	LINC01788	0.14188000431861258	+	chr1	70550000	70600000	chr1_70550000_70600000	0.8490011208020609	-106442	chr1	71050000	71100000	chr1_71050000_71100000	-0.00861684	263533	ENSG00000229051.2	-5.19309	0.9198706057200996	0.2446885144535477	0.993149	upstream	0.8490011208020609	-106442	FALSE	FALSE	FALSE	FALSE	neither
chr1	70852353	71047808	PTGER3	-0.903663	-	chr1	71050000	71100000	chr1_71050000_71100000	-0.00861684	-2193	chr1	70550000	70600000	chr1_70550000_70600000	0.8490011208020609	252354	ENSG00000050628.20	-0.68976	0.8885432904195234	0.993149	0.2446885144535477	downstream	0.8490011208020609	252354	FALSE	FALSE	FALSE	FALSE	neither
chr1	70947379	70951493	AL031429.1	-1.22144	+	chr1	70550000	70600000	chr1_70550000_70600000	0.8490011208020609	-347380	chr1	71050000	71100000	chr1_71050000_71100000	-0.00861684	98508	ENSG00000235782.1	-5.10709	0.1129805797975252	0.2446885144535477	0.993149	upstream	0.8490011208020609	-347380	FALSE	FALSE	FALSE	FALSE	neither
chr1	71063291	71081289	ZRANB2	-0.123338	-	chr1	71050000	71100000	chr1_71050000_71100000	-0.00861684	0	chr1	71050000	71100000	chr1_71050000_71100000	-0.00861684	0	ENSG00000132485.14	6.333400455030491	0.8734468138503612	0.993149	0.993149	upstream	-0.00861684	0	FALSE	FALSE	FALSE	FALSE	neither
chr1	71067631	71067716	MIR186	-1.55304	-	chr1	71050000	71100000	chr1_71050000_71100000	-0.00861684	0	chr1	71050000	71100000	chr1_71050000_71100000	-0.00861684	0	ENSG00000207721.1	-2.25489	0.2034885013249858	0.993149	0.993149	upstream	-0.00861684	0	FALSE	FALSE	FALSE	FALSE	neither
chr1	71081324	71489976	ZRANB2-AS2	-0.636411	+	chr1	71050000	71100000	chr1_71050000_71100000	-0.00861684	0	chr1	71050000	71100000	chr1_71050000_71100000	-0.00861684	0	ENSG00000229956.11	2.507140244681627	0.5991704501243268	0.993149	0.993149	upstream	-0.00861684	0	FALSE	FALSE	FALSE	FALSE	neither
chr1	71395943	72282539	NEGR1	0.4171668115599285	-	chr1	71550000	71600000	chr1_71550000_71600000	0.8860319583097125	0	chr1	71550000	71600000	chr1_71550000_71600000	0.8860319583097125	0	ENSG00000172260.15	3.993219471921423	0.8686214280724354	0.2176616590463749	0.2176616590463749	upstream	0.8860319583097125	0	FALSE	FALSE	FALSE	FALSE	neither
chr1	71794232	71837012	NEGR1-IT1	0.4350353712053763	-	chr1	72100000	72150000	chr1_72100000_72150000	1.145731835302682	-262989	chr1	71600000	71650000	chr1_71600000_71650000	0.8517006598612096	144233	ENSG00000228853.1	-3.69201	0.9400217246492176	0.0588539	0.26095699894752666	upstream	1.145731835302682	-262989	FALSE	FALSE	FALSE	FALSE	neither
chr1	72274552	72275159	GDI2P2	-0.0856483	+	chr1	72150000	72200000	chr1_72150000_72200000	1.1061600398351432	-74553	chr1	72300000	72350000	chr1_72300000_72350000	-0.172676	24842	ENSG00000233994.2	-4.94442	0.9725116425972796	0.0495362	0.7332981251650382	upstream	1.1061600398351432	-74553	FALSE	TRUE	FALSE	TRUE	boundary
chr1	72283170	72753772	AL513166.1	0.11211523078556115	+	chr1	72300000	72350000	chr1_72300000_72350000	-0.172676	0	chr1	72300000	72350000	chr1_72300000_72350000	-0.172676	0	ENSG00000286863.1	-0.0481177	0.9787468854979162	0.7332981251650382	0.7332981251650382	upstream	-0.172676	0	FALSE	FALSE	FALSE	FALSE	neither
chr1	73787370	73915340	AL591463.1	0.33485437176884014	-	chr1	74000000	74050000	chr1_74000000_74050000	-0.498959	-84661	chr1	73450000	73500000	chr1_73450000_73500000	0.5448006834800152	287371	ENSG00000285778.2	-3.56394	0.9589106269630852	0.3858379853616177	0.14699104234527685	downstream	0.5448006834800152	287371	FALSE	FALSE	FALSE	FALSE	neither
chr1	74026015	74198187	LRRIQ3	0.16018489901012867	-	chr1	74000000	74050000	chr1_74000000_74050000	-0.498959	0	chr1	74000000	74050000	chr1_74000000_74050000	-0.498959	0	ENSG00000162620.16	-1.0564	0.9613471689671282	0.3858379853616177	0.3858379853616177	upstream	-0.498959	0	FALSE	FALSE	FALSE	FALSE	neither
chr1	74198212	74234086	FPGT	0.0588279	+	chr1	74050000	74100000	chr1_74050000_74100000	-0.0376319	-98213	chr1	74500000	74550000	chr1_74500000_74550000	-0.573598	265915	ENSG00000254685.6	2.9116434405582816	0.9595516939294566	0.9624081753554502	0.5470637898686679	downstream	-0.573598	265915	FALSE	FALSE	FALSE	FALSE	neither
chr1	74198235	74544393	FPGT-TNNI3K	-0.652861	+	chr1	74500000	74550000	chr1_74500000_74550000	-0.573598	0	chr1	74500000	74550000	chr1_74500000_74550000	-0.573598	0	ENSG00000259030.7	1.726368951252158	0.723818	0.5470637898686679	0.5470637898686679	upstream	-0.573598	0	FALSE	FALSE	FALSE	FALSE	neither
chr1	74235387	74544428	TNNI3K	-0.223365	+	chr1	74500000	74550000	chr1_74500000_74550000	-0.573598	0	chr1	74500000	74550000	chr1_74500000_74550000	-0.573598	0	ENSG00000116783.15	-0.973179	0.9415399434923452	0.5470637898686679	0.5470637898686679	upstream	-0.573598	0	FALSE	FALSE	FALSE	FALSE	neither
chr1	74468195	74469543	AC105271.1	-1.75351	+	chr1	74050000	74100000	chr1_74050000_74100000	-0.0376319	-368196	chr1	74500000	74550000	chr1_74500000_74550000	-0.573598	30458	ENSG00000233894.1	-1.88824	0.19534648834326968	0.9624081753554502	0.5470637898686679	downstream	-0.573598	30458	FALSE	FALSE	FALSE	FALSE	neither
chr1	74469878	74512614	LRRC53	0.4853655031731079	-	chr1	74500000	74550000	chr1_74500000_74550000	-0.573598	0	chr1	74500000	74550000	chr1_74500000_74550000	-0.573598	0	ENSG00000162621.6	-2.71037	0.9030066204919316	0.5470637898686679	0.5470637898686679	upstream	-0.573598	0	FALSE	FALSE	FALSE	FALSE	neither
chr1	74568117	74673792	ERICH3	1.0999925106107704	-	chr1	74700000	74750000	chr1_74700000_74750000	1.6313436280142746	-26209	chr1	74500000	74550000	chr1_74500000_74550000	-0.573598	18118	ENSG00000178965.14	2.5167254949158813	0.7762286656179689	0.0176317	0.5470637898686679	upstream	1.6313436280142746	-26209	FALSE	TRUE	FALSE	TRUE	boundary
chr1	74698769	74699333	AC135803.1	-0.667404	-	chr1	74700000	74750000	chr1_74700000_74750000	1.6313436280142746	-668	chr1	74500000	74550000	chr1_74500000_74550000	-0.573598	148770	ENSG00000272864.1	-4.37186	0.857869	0.0176317	0.5470637898686679	upstream	1.6313436280142746	-668	FALSE	TRUE	FALSE	TRUE	boundary
chr1	74705482	74733408	CRYZ	0.424927	-	chr1	74700000	74750000	chr1_74700000_74750000	1.6313436280142746	0	chr1	74700000	74750000	chr1_74700000_74750000	1.6313436280142746	0	ENSG00000116791.14	3.347255047331745	0.8885847128873307	0.0176317	0.0176317	upstream	1.6313436280142746	0	FALSE	TRUE	TRUE	TRUE	boundary
chr1	74733152	74766678	TYW3	0.19766709950966277	+	chr1	74700000	74750000	chr1_74700000_74750000	1.6313436280142746	0	chr1	74700000	74750000	chr1_74700000_74750000	1.6313436280142746	0	ENSG00000162623.16	3.962251827311367	0.9035409610801588	0.0176317	0.0176317	upstream	1.6313436280142746	0	FALSE	TRUE	TRUE	TRUE	boundary
chr1	74963314	74965118	AC133865.1	-0.190875	+	chr1	74750000	74800000	chr1_74750000_74800000	-0.327131	-163315	chr1	75200000	75250000	chr1_75200000_75250000	-0.290475	234883	ENSG00000229943.1	-4.89393	0.8671051309972521	0.7564889562581204	0.7414084383753501	downstream	-0.290475	234883	FALSE	FALSE	FALSE	FALSE	neither
chr1	75122518	75123927	AC099786.3	0.2077060908922479	-	chr1	75200000	75250000	chr1_75200000_75250000	-0.290475	-76074	chr1	74750000	74800000	chr1_74750000_74800000	-0.327131	322519	ENSG00000261213.1	-4.0353	0.9702465609680534	0.7414084383753501	0.7564889562581204	upstream	-0.290475	-76074	FALSE	FALSE	FALSE	FALSE	neither
chr1	75127830	75133058	AC099786.1	-0.39082	-	chr1	75200000	75250000	chr1_75200000_75250000	-0.290475	-66943	chr1	74750000	74800000	chr1_74750000_74800000	-0.327131	327831	ENSG00000224127.1	-3.38861	0.9572017730045072	0.7414084383753501	0.7564889562581204	upstream	-0.290475	-66943	FALSE	FALSE	FALSE	FALSE	neither
chr1	75128434	75161533	LHX8	1.236665505492784	+	chr1	74750000	74800000	chr1_74750000_74800000	-0.327131	-328435	chr1	75200000	75250000	chr1_75200000_75250000	-0.290475	38468	ENSG00000162624.14	0.5910374394025949	0.9314283063426076	0.7564889562581204	0.7414084383753501	downstream	-0.290475	38468	FALSE	FALSE	FALSE	FALSE	neither
chr1	75129974	75132576	AC099786.2	0.00105336	-	chr1	75200000	75250000	chr1_75200000_75250000	-0.290475	-67425	chr1	74750000	74800000	chr1_74750000_74800000	-0.327131	329975	ENSG00000224149.1	-2.26084	0.9999422977112128	0.7414084383753501	0.7564889562581204	upstream	-0.290475	-67425	FALSE	FALSE	FALSE	FALSE	neither
chr1	75202131	75611116	SLC44A5	-0.702061	-	chr1	75200000	75250000	chr1_75200000_75250000	-0.290475	0	chr1	75200000	75250000	chr1_75200000_75250000	-0.290475	0	ENSG00000137968.16	3.04277	0.7256353551436077	0.7414084383753501	0.7414084383753501	upstream	-0.290475	0	FALSE	FALSE	FALSE	FALSE	neither
chr1	75538015	75538119	RNU6-503P	-1.08991	-	chr1	75650000	75700000	chr1_75650000_75700000	-0.0115037	-111882	chr1	75250000	75300000	chr1_75250000_75300000	0.41341067416199295	238016	ENSG00000252338.1	-4.07822	0.6311518729864336	0.9902027713290772	0.4553239259597806	downstream	0.41341067416199295	238016	FALSE	FALSE	FALSE	FALSE	neither
chr1	75641178	75724049	AL137803.1	-0.685149	-	chr1	75650000	75700000	chr1_75650000_75700000	-0.0115037	0	chr1	75650000	75700000	chr1_75650000_75700000	-0.0115037	0	ENSG00000230863.3	-2.71149	0.7493322143200986	0.9902027713290772	0.9902027713290772	upstream	-0.0115037	0	FALSE	FALSE	FALSE	FALSE	neither
chr1	75724347	75787575	ACADM	-0.140613	+	chr1	75700000	75750000	chr1_75700000_75750000	0.3916327537837332	0	chr1	75700000	75750000	chr1_75700000_75750000	0.3916327537837332	0	ENSG00000117054.14	5.500922208395094	0.7875080641314689	0.6080822859387274	0.6080822859387274	upstream	0.3916327537837332	0	FALSE	FALSE	FALSE	FALSE	neither
chr1	75786197	75795086	RABGGTB	0.10694658844533488	+	chr1	75750000	75800000	chr1_75750000_75800000	0.30154307257934654	0	chr1	75750000	75800000	chr1_75750000_75800000	0.30154307257934654	0	ENSG00000137955.16	4.975911056830963	0.9200133795985472	0.7091432546450049	0.7091432546450049	upstream	0.30154307257934654	0	FALSE	FALSE	FALSE	FALSE	neither
chr1	75796882	75913242	MSH4	-0.482569	+	chr1	75750000	75800000	chr1_75750000_75800000	0.30154307257934654	0	chr1	75750000	75800000	chr1_75750000_75800000	0.30154307257934654	0	ENSG00000057468.7	0.11954561810303062	0.8113404232593705	0.7091432546450049	0.7091432546450049	upstream	0.30154307257934654	0	FALSE	FALSE	FALSE	FALSE	neither
chr1	76074746	76634603	ST6GALNAC3	-0.186263	+	chr1	76100000	76150000	chr1_76100000_76150000	1.5071850274904737	0	chr1	76100000	76150000	chr1_76100000_76150000	1.5071850274904737	0	ENSG00000184005.11	2.6419369380976967	0.957399	0.0463348	0.0463348	upstream	1.5071850274904737	0	FALSE	TRUE	TRUE	TRUE	boundary
chr1	76636877	76637339	AC104458.1	0.41750587603250366	+	chr1	76300000	76350000	chr1_76300000_76350000	0.4012951649002721	-286878	chr1	77100000	77150000	chr1_77100000_77150000	1.169640288200982	462662	ENSG00000272855.1	-4.0373	0.8875467762271166	0.554882	0.1136517773620206	downstream	1.169640288200982	462662	FALSE	FALSE	FALSE	FALSE	neither
chr1	76699789	76700538	TPI1P1	1.195203204018212	+	chr1	76300000	76350000	chr1_76300000_76350000	0.4012951649002721	-349790	chr1	77100000	77150000	chr1_77100000_77150000	1.169640288200982	399463	ENSG00000226415.1	-3.42619	0.5338787174770177	0.554882	0.1136517773620206	downstream	1.169640288200982	399463	FALSE	FALSE	FALSE	FALSE	neither
chr1	76867480	77067546	ST6GALNAC5	-1.37349	+	chr1	76300000	76350000	chr1_76300000_76350000	0.4012951649002721	-517481	chr1	77100000	77150000	chr1_77100000_77150000	1.169640288200982	32455	ENSG00000117069.15	3.021377066732387	0.7958583006296275	0.554882	0.1136517773620206	downstream	1.169640288200982	32455	FALSE	FALSE	FALSE	FALSE	neither
chr1	77060143	77060202	MIR7156	-1.04364	+	chr1	76300000	76350000	chr1_76300000_76350000	0.4012951649002721	-710144	chr1	77100000	77150000	chr1_77100000_77150000	1.169640288200982	39799	ENSG00000276081.1	-4.36432	0.7311556945864904	0.554882	0.1136517773620206	downstream	1.169640288200982	39799	FALSE	FALSE	FALSE	FALSE	neither
chr1	77067920	77078482	AL035409.2	-1.63342	+	chr1	76300000	76350000	chr1_76300000_76350000	0.4012951649002721	-717921	chr1	77100000	77150000	chr1_77100000_77150000	1.169640288200982	21519	ENSG00000288543.1	-0.578562	0.7225010336032914	0.554882	0.1136517773620206	downstream	1.169640288200982	21519	FALSE	FALSE	FALSE	FALSE	neither
chr1	77081984	77086402	AL035409.1	-1.75813	+	chr1	76300000	76350000	chr1_76300000_76350000	0.4012951649002721	-731985	chr1	77100000	77150000	chr1_77100000_77150000	1.169640288200982	13599	ENSG00000230498.3	-1.50379	0.5103046283080234	0.554882	0.1136517773620206	downstream	1.169640288200982	13599	FALSE	FALSE	FALSE	FALSE	neither
chr1	77088989	77219430	PIGK	0.2252363206593948	-	chr1	77100000	77150000	chr1_77100000_77150000	1.169640288200982	0	chr1	77100000	77150000	chr1_77100000_77150000	1.169640288200982	0	ENSG00000142892.15	4.720869959732174	0.8069296716700426	0.1136517773620206	0.1136517773620206	upstream	1.169640288200982	0	FALSE	FALSE	FALSE	FALSE	neither
chr1	77129114	77129668	AC113935.1	0.9036361963397986	+	chr1	77100000	77150000	chr1_77100000_77150000	1.169640288200982	0	chr1	77100000	77150000	chr1_77100000_77150000	1.169640288200982	0	ENSG00000226084.5	-0.0189952	0.574668	0.1136517773620206	0.1136517773620206	upstream	1.169640288200982	0	FALSE	FALSE	FALSE	FALSE	neither
chr1	77248633	77250826	AC093433.2	-0.00941317	+	chr1	77150000	77200000	chr1_77150000_77200000	0.0904783	-48634	chr1	77550000	77600000	chr1_77550000_77600000	-1.22785	299175	ENSG00000287870.1	-1.81862	0.9970807707230738	0.9279919311867244	0.1112108362779741	downstream	-1.22785	299175	FALSE	FALSE	FALSE	FALSE	neither
chr1	77282019	77559966	AK5	-0.0371598	+	chr1	77550000	77600000	chr1_77550000_77600000	-1.22785	0	chr1	77550000	77600000	chr1_77550000_77600000	-1.22785	0	ENSG00000154027.19	1.7004034171011184	0.9932733987639326	0.1112108362779741	0.1112108362779741	upstream	-1.22785	0	FALSE	FALSE	FALSE	FALSE	neither
chr1	77562416	77683419	AC118549.1	-0.15197	-	chr1	77550000	77600000	chr1_77550000_77600000	-1.22785	0	chr1	77550000	77600000	chr1_77550000_77600000	-1.22785	0	ENSG00000036549.13	6.454857872997586	0.8301177752615734	0.1112108362779741	0.1112108362779741	upstream	-1.22785	0	FALSE	FALSE	FALSE	FALSE	neither
chr1	77695987	77759852	USP33	-0.0941918	-	chr1	77700000	77750000	chr1_77700000_77750000	0.5235807278016738	0	chr1	77700000	77750000	chr1_77700000_77750000	0.5235807278016738	0	ENSG00000077254.14	6.960757446496813	0.8980308016380181	0.4465093360995851	0.4465093360995851	upstream	0.5235807278016738	0	FALSE	FALSE	FALSE	FALSE	neither
chr1	77779624	77879539	MIGA1	-0.00793389	+	chr1	77700000	77750000	chr1_77700000_77750000	0.5235807278016738	-29625	chr1	78100000	78150000	chr1_78100000_78150000	-0.321745	220462	ENSG00000180488.15	5.356045151135036	0.9943757017800908	0.4465093360995851	0.7453976082402235	upstream	0.5235807278016738	-29625	FALSE	FALSE	FALSE	FALSE	neither
chr1	77810861	77811781	AC138392.1	-0.119819	-	chr1	78100000	78150000	chr1_78100000_78150000	-0.321745	-288220	chr1	77700000	77750000	chr1_77700000_77750000	0.5235807278016738	60862	ENSG00000219201.4	-3.5382	0.9791109357340522	0.7453976082402235	0.4465093360995851	downstream	0.5235807278016738	60862	FALSE	FALSE	FALSE	FALSE	neither
chr1	77847110	77848802	NSRP1P1	-0.931397	+	chr1	77700000	77750000	chr1_77700000_77750000	0.5235807278016738	-97111	chr1	78100000	78150000	chr1_78100000_78150000	-0.321745	251199	ENSG00000235613.2	1.1133240607956238	0.41588818604479233	0.4465093360995851	0.7453976082402235	upstream	0.5235807278016738	-97111	FALSE	FALSE	FALSE	FALSE	neither
chr1	77853355	77853893	HSPE1P25	-0.325894	+	chr1	77700000	77750000	chr1_77700000_77750000	0.5235807278016738	-103356	chr1	78100000	78150000	chr1_78100000_78150000	-0.321745	246108	ENSG00000232015.2	-1.13189	0.917059	0.4465093360995851	0.7453976082402235	upstream	0.5235807278016738	-103356	FALSE	FALSE	FALSE	FALSE	neither
chr1	77881348	77889539	NEXN-AS1	-0.449078	-	chr1	78100000	78150000	chr1_78100000_78150000	-0.321745	-210462	chr1	77700000	77750000	chr1_77700000_77750000	0.5235807278016738	131349	ENSG00000235927.4	-2.73289	0.8830360072713014	0.7453976082402235	0.4465093360995851	downstream	0.5235807278016738	131349	FALSE	FALSE	FALSE	FALSE	neither
chr1	77888513	77943895	NEXN	-0.815685	+	chr1	77700000	77750000	chr1_77700000_77750000	0.5235807278016738	-138514	chr1	78100000	78150000	chr1_78100000_78150000	-0.321745	156106	ENSG00000162614.18	1.292885854816471	0.4485269779831282	0.4465093360995851	0.7453976082402235	upstream	0.5235807278016738	-138514	FALSE	FALSE	FALSE	FALSE	neither
chr1	77944055	77979110	FUBP1	-0.161154	-	chr1	78100000	78150000	chr1_78100000_78150000	-0.321745	-120891	chr1	77700000	77750000	chr1_77700000_77750000	0.5235807278016738	194056	ENSG00000162613.16	7.715968716549951	0.7874913862089672	0.7453976082402235	0.4465093360995851	downstream	0.5235807278016738	194056	FALSE	FALSE	FALSE	FALSE	neither
chr1	77979175	78017964	DNAJB4	0.186826	+	chr1	77700000	77750000	chr1_77700000_77750000	0.5235807278016738	-229176	chr1	78100000	78150000	chr1_78100000_78150000	-0.321745	82037	ENSG00000162616.9	3.956815186447331	0.8352834127914074	0.4465093360995851	0.7453976082402235	upstream	0.5235807278016738	-229176	FALSE	FALSE	FALSE	FALSE	neither
chr1	77979542	78138444	GIPC2	-0.494104	+	chr1	78100000	78150000	chr1_78100000_78150000	-0.321745	0	chr1	78100000	78150000	chr1_78100000_78150000	-0.321745	0	ENSG00000137960.6	-1.6769	0.7805755326316787	0.7453976082402235	0.7453976082402235	upstream	-0.321745	0	FALSE	FALSE	FALSE	FALSE	neither
chr1	78303884	78540701	PTGFR	-0.653121	+	chr1	78150000	78200000	chr1_78150000_78200000	-0.759953	-103885	chr1	78700000	78750000	chr1_78700000_78750000	-0.827417	159300	ENSG00000122420.10	-0.611878	0.9030066204919316	0.3996047358834244	0.30593083251987174	downstream	-0.827417	159300	FALSE	FALSE	FALSE	FALSE	neither
chr1	78619922	78646145	IFI44L	0.5110666821201186	+	chr1	78150000	78200000	chr1_78150000_78200000	-0.759953	-419923	chr1	78700000	78750000	chr1_78700000_78750000	-0.827417	53856	ENSG00000137959.16	2.3786379993979967	0.8181418040760166	0.3996047358834244	0.30593083251987174	downstream	-0.827417	53856	FALSE	FALSE	FALSE	FALSE	neither
chr1	78649796	78664078	IFI44	0.8173789067724018	+	chr1	78150000	78200000	chr1_78150000_78200000	-0.759953	-449797	chr1	78700000	78750000	chr1_78700000_78750000	-0.827417	35923	ENSG00000137965.11	3.394147651932947	0.7660339250585038	0.3996047358834244	0.30593083251987174	downstream	-0.827417	35923	FALSE	FALSE	FALSE	FALSE	neither
chr1	78666272	78666695	AC104837.2	-0.453517	+	chr1	78150000	78200000	chr1_78150000_78200000	-0.759953	-466273	chr1	78700000	78750000	chr1_78700000_78750000	-0.827417	33306	ENSG00000238015.2	-2.97397	0.9050442033911416	0.3996047358834244	0.30593083251987174	downstream	-0.827417	33306	FALSE	FALSE	FALSE	FALSE	neither
chr1	78889764	79282124	ADGRL4	-0.0540492	-	chr1	79250000	79300000	chr1_79250000_79300000	0.32352979597036036	0	chr1	79250000	79300000	chr1_79250000_79300000	0.32352979597036036	0	ENSG00000162618.15	2.366110577345598	0.9868406450741832	0.672145	0.672145	upstream	0.32352979597036036	0	FALSE	FALSE	FALSE	FALSE	neither
chr1	81306147	81992436	ADGRL2	-0.733139	+	chr1	81800000	81850000	chr1_81800000_81850000	0.5367133294350376	0	chr1	81800000	81850000	chr1_81800000_81850000	0.5367133294350376	0	ENSG00000117114.20	5.480791042240488	0.7114851250748331	0.4915314423922603	0.4915314423922603	upstream	0.5367133294350376	0	FALSE	FALSE	FALSE	FALSE	neither
chr1	81501794	81503468	ARID3BP1	0.3696355047652524	+	chr1	80200000	80250000	chr1_80200000_80250000	-1.06484	-1251795	chr1	81800000	81850000	chr1_81800000_81850000	0.5367133294350376	296533	ENSG00000227288.3	-4.0128	0.946345	0.12400089305648582	0.4915314423922603	upstream	-1.06484	-1251795	FALSE	FALSE	FALSE	FALSE	neither
chr1	81721693	81723068	ST13P20	-0.377846	+	chr1	80200000	80250000	chr1_80200000_80250000	-1.06484	-1471694	chr1	81800000	81850000	chr1_81800000_81850000	0.5367133294350376	76933	ENSG00000215875.4	-4.88983	0.8030685435593267	0.12400089305648582	0.4915314423922603	upstream	-1.06484	-1471694	FALSE	FALSE	FALSE	FALSE	neither
chr1	82212413	82848205	AL157944.1	-0.804791	-	chr1	82750000	82800000	chr1_82750000_82800000	-1.25458	0	chr1	82750000	82800000	chr1_82750000_82800000	-1.25458	0	ENSG00000233290.3	-4.21207	0.8352834127914074	0.078402	0.078402	upstream	-1.25458	0	FALSE	FALSE	FALSE	FALSE	neither
chr1	82903183	83166815	LINC01362	-0.263408	+	chr1	82750000	82800000	chr1_82750000_82800000	-1.25458	-103184	chr1	83300000	83350000	chr1_83300000_83350000	0.0284614	133186	ENSG00000230817.6	-4.79051	0.908827	0.078402	0.9759554839654416	upstream	-1.25458	-103184	FALSE	FALSE	FALSE	FALSE	neither
chr1	83575776	83861023	LINC01725	-0.841967	-	chr1	83850000	83900000	chr1_83850000_83900000	0.1645667437496962	0	chr1	83850000	83900000	chr1_83850000_83900000	0.1645667437496962	0	ENSG00000233008.6	-1.79818	0.7019478053644846	0.8488646288209607	0.8488646288209607	upstream	0.1645667437496962	0	FALSE	FALSE	FALSE	FALSE	neither
chr1	83865024	83999150	TTLL7	0.00765735	-	chr1	83850000	83900000	chr1_83850000_83900000	0.1645667437496962	0	chr1	83850000	83900000	chr1_83850000_83900000	0.1645667437496962	0	ENSG00000137941.17	6.202853204527146	0.9968492995521496	0.8488646288209607	0.8488646288209607	upstream	0.1645667437496962	0	FALSE	FALSE	FALSE	FALSE	neither
chr1	83979118	83984300	TTLL7-IT1	-0.479113	-	chr1	84800000	84850000	chr1_84800000_84850000	-1.98024	-815701	chr1	83900000	83950000	chr1_83900000_83950000	0.421536	29119	ENSG00000233061.1	2.1549215290466894	0.7958767746420461	0.00127083	0.6296108479164653	upstream	-1.98024	-815701	FALSE	TRUE	FALSE	TRUE	boundary
chr1	84076331	84077931	AL359504.1	0.32907794396341916	-	chr1	84800000	84850000	chr1_84800000_84850000	-1.98024	-722070	chr1	83900000	83950000	chr1_83900000_83950000	0.421536	126332	ENSG00000271576.1	0.9857486439555012	0.7997773265994425	0.00127083	0.6296108479164653	upstream	-1.98024	-722070	FALSE	TRUE	FALSE	TRUE	boundary
chr1	84078062	84238498	PRKACB	0.2627075874858482	+	chr1	83900000	83950000	chr1_83900000_83950000	0.421536	-128063	chr1	84800000	84850000	chr1_84800000_84850000	-1.98024	561503	ENSG00000142875.19	7.023361321296337	0.8816999618942082	0.6296108479164653	0.00127083	downstream	-1.98024	561503	FALSE	FALSE	TRUE	TRUE	boundary
chr1	84085741	84086233	TXN2P1	-0.693778	+	chr1	83900000	83950000	chr1_83900000_83950000	0.421536	-135742	chr1	84800000	84850000	chr1_84800000_84850000	-1.98024	713768	ENSG00000213540.3	1.4101533795518322	0.613987	0.6296108479164653	0.00127083	downstream	-1.98024	713768	FALSE	FALSE	TRUE	TRUE	boundary
chr1	84244334	84244577	NEDD8P1	-1.14788	+	chr1	83900000	83950000	chr1_83900000_83950000	0.421536	-294335	chr1	84800000	84850000	chr1_84800000_84850000	-1.98024	555424	ENSG00000226970.2	-2.9334	0.2921559010431304	0.6296108479164653	0.00127083	downstream	-1.98024	555424	FALSE	FALSE	TRUE	TRUE	boundary
chr1	84298366	84389957	SAMD13	0.1999862727008278	+	chr1	83900000	83950000	chr1_83900000_83950000	0.421536	-348367	chr1	84800000	84850000	chr1_84800000_84850000	-1.98024	410044	ENSG00000203943.8	-0.161926	0.9352660952058062	0.6296108479164653	0.00127083	downstream	-1.98024	410044	FALSE	FALSE	TRUE	TRUE	boundary
chr1	84363706	84397831	UOX	-0.437443	-	chr1	84800000	84850000	chr1_84800000_84850000	-1.98024	-402170	chr1	83900000	83950000	chr1_83900000_83950000	0.421536	413707	ENSG00000240520.6	-2.90179	0.9404522076863046	0.00127083	0.6296108479164653	upstream	-1.98024	-402170	FALSE	TRUE	FALSE	TRUE	boundary
chr1	84479259	84498352	RPF1	0.15143903764833766	+	chr1	83900000	83950000	chr1_83900000_83950000	0.421536	-529260	chr1	84800000	84850000	chr1_84800000_84850000	-1.98024	301649	ENSG00000117133.11	4.462926492552953	0.8547432697276216	0.6296108479164653	0.00127083	downstream	-1.98024	301649	FALSE	FALSE	TRUE	TRUE	boundary
chr1	84498325	84506581	GNG5	0.4955514827253589	-	chr1	84800000	84850000	chr1_84800000_84850000	-1.98024	-293420	chr1	83900000	83950000	chr1_83900000_83950000	0.421536	548326	ENSG00000174021.11	0.6638711315230479	0.7465374898830516	0.00127083	0.6296108479164653	upstream	-1.98024	-293420	FALSE	TRUE	FALSE	TRUE	boundary
chr1	84498350	84556688	AL359762.3	-0.287694	-	chr1	84800000	84850000	chr1_84800000_84850000	-1.98024	-243313	chr1	83900000	83950000	chr1_83900000_83950000	0.421536	548351	ENSG00000285851.1	1.1013425348834298	0.893249	0.00127083	0.6296108479164653	upstream	-1.98024	-243313	FALSE	TRUE	FALSE	TRUE	boundary
chr1	84506300	84566194	SPATA1	-0.435938	+	chr1	83900000	83950000	chr1_83900000_83950000	0.421536	-556301	chr1	84800000	84850000	chr1_84800000_84850000	-1.98024	233807	ENSG00000122432.18	-0.134447	0.8686214280724354	0.6296108479164653	0.00127083	downstream	-1.98024	233807	FALSE	FALSE	TRUE	TRUE	boundary
chr1	84549611	84574480	CTBS	0.5726379415528267	-	chr1	84800000	84850000	chr1_84800000_84850000	-1.98024	-225521	chr1	83900000	83950000	chr1_83900000_83950000	0.421536	599612	ENSG00000117151.13	3.7133990494862026	0.6686038501281834	0.00127083	0.6296108479164653	upstream	-1.98024	-225521	FALSE	TRUE	FALSE	TRUE	boundary
chr1	84574129	84583620	AL359762.1	0.5655754002634282	+	chr1	83900000	83950000	chr1_83900000_83950000	0.421536	-624130	chr1	84800000	84850000	chr1_84800000_84850000	-1.98024	216381	ENSG00000284882.1	-0.714424	0.8496503531729116	0.6296108479164653	0.00127083	downstream	-1.98024	216381	FALSE	FALSE	TRUE	TRUE	boundary
chr1	84607099	84610697	AL359762.2	-0.723851	+	chr1	83900000	83950000	chr1_83900000_83950000	0.421536	-657100	chr1	84800000	84850000	chr1_84800000_84850000	-1.98024	189304	ENSG00000285374.1	-4.219	0.86352	0.6296108479164653	0.00127083	downstream	-1.98024	189304	FALSE	FALSE	TRUE	TRUE	boundary
chr1	84643707	84690803	SSX2IP	0.0865466	-	chr1	84800000	84850000	chr1_84800000_84850000	-1.98024	-109198	chr1	83900000	83950000	chr1_83900000_83950000	0.421536	693708	ENSG00000117155.16	5.7185933255572845	0.9553108261254972	0.00127083	0.6296108479164653	upstream	-1.98024	-109198	FALSE	TRUE	FALSE	TRUE	boundary
chr1	84811602	84893206	LPAR3	-1.40396	-	chr1	84800000	84850000	chr1_84800000_84850000	-1.98024	0	chr1	84800000	84850000	chr1_84800000_84850000	-1.98024	0	ENSG00000171517.6	-1.68918	0.7372889925083117	0.00127083	0.00127083	upstream	-1.98024	0	FALSE	TRUE	TRUE	TRUE	boundary
chr1	84925583	84997113	MCOLN2	-0.975366	-	chr1	84900000	84950000	chr1_84900000_84950000	-1.66316	0	chr1	84900000	84950000	chr1_84900000_84950000	-1.66316	0	ENSG00000153898.13	-2.43508	0.79723	0.010797	0.010797	upstream	-1.66316	0	FALSE	TRUE	TRUE	TRUE	boundary
chr1	84999147	85133138	WDR63	0.5096086962539736	+	chr1	84950000	85000000	chr1_84950000_85000000	-0.033923	0	chr1	84950000	85000000	chr1_84950000_85000000	-0.033923	0	ENSG00000162643.13	-1.81633	0.8207766723435717	0.9598971560109898	0.9598971560109898	upstream	-0.033923	0	FALSE	FALSE	FALSE	FALSE	neither
chr1	85018082	85048500	MCOLN3	-1.64401	-	chr1	85250000	85300000	chr1_85250000_85300000	1.4278849286260569	-201501	chr1	84950000	85000000	chr1_84950000_85000000	-0.033923	18083	ENSG00000055732.13	-0.958825	0.7252539730537043	0.0880888	0.9598971560109898	upstream	1.4278849286260569	-201501	FALSE	FALSE	FALSE	FALSE	neither
chr1	85152487	85154203	AL603750.1	-0.453858	-	chr1	85250000	85300000	chr1_85250000_85300000	1.4278849286260569	-95798	chr1	84950000	85000000	chr1_84950000_85000000	-0.033923	152488	ENSG00000280099.1	-0.555498	0.8885847128873307	0.0880888	0.9598971560109898	upstream	1.4278849286260569	-95798	FALSE	FALSE	FALSE	FALSE	neither
chr1	85156889	85201016	SYDE2	0.051741	-	chr1	85250000	85300000	chr1_85250000_85300000	1.4278849286260569	-48985	chr1	84950000	85000000	chr1_84950000_85000000	-0.033923	156890	ENSG00000097096.9	2.522213102242584	0.9909721091209712	0.0880888	0.9598971560109898	upstream	1.4278849286260569	-48985	FALSE	FALSE	FALSE	FALSE	neither
chr1	85249953	85259672	C1orf52	0.00955123	-	chr1	85250000	85300000	chr1_85250000_85300000	1.4278849286260569	0	chr1	85250000	85300000	chr1_85250000_85300000	1.4278849286260569	0	ENSG00000162642.14	4.300408675711273	0.9915600904657642	0.0880888	0.0880888	upstream	1.4278849286260569	0	FALSE	FALSE	FALSE	FALSE	neither
chr1	85265776	85276632	BCL10	0.0674217	-	chr1	85250000	85300000	chr1_85250000_85300000	1.4278849286260569	0	chr1	85250000	85300000	chr1_85250000_85300000	1.4278849286260569	0	ENSG00000142867.14	4.423339185883064	0.9476118433524936	0.0880888	0.0880888	upstream	1.4278849286260569	0	FALSE	FALSE	FALSE	FALSE	neither
chr1	85276388	85448124	AL078459.1	-0.627262	+	chr1	85250000	85300000	chr1_85250000_85300000	1.4278849286260569	0	chr1	85250000	85300000	chr1_85250000_85300000	1.4278849286260569	0	ENSG00000223653.6	-0.991864	0.6599721474354056	0.0880888	0.0880888	upstream	1.4278849286260569	0	FALSE	FALSE	FALSE	FALSE	neither
chr1	85318481	85578363	DDAH1	-0.484986	-	chr1	85300000	85350000	chr1_85300000_85350000	0.40248330810664634	0	chr1	85300000	85350000	chr1_85300000_85350000	0.40248330810664634	0	ENSG00000153904.20	5.800761225451549	0.8456236116530496	0.6915948825350574	0.6915948825350574	upstream	0.40248330810664634	0	FALSE	FALSE	FALSE	FALSE	neither
chr1	85435175	85435284	AL360219.1	-0.764613	-	chr1	85750000	85800000	chr1_85750000_85800000	0.24725695172947024	-314717	chr1	85300000	85350000	chr1_85300000_85350000	0.40248330810664634	85176	ENSG00000199459.1	-2.86231	0.6870399031530335	0.7899844066082266	0.6915948825350574	downstream	0.40248330810664634	85176	FALSE	FALSE	FALSE	FALSE	neither
chr1	85482281	85578250	AC092807.4	-0.824574	-	chr1	85750000	85800000	chr1_85750000_85800000	0.24725695172947024	-171751	chr1	85300000	85350000	chr1_85300000_85350000	0.40248330810664634	132282	ENSG00000282057.1	-1.56574	0.7332727987585186	0.7899844066082266	0.6915948825350574	downstream	0.40248330810664634	132282	FALSE	FALSE	FALSE	FALSE	neither
chr1	85580761	85583950	CCN1	0.6878952037270638	+	chr1	85300000	85350000	chr1_85300000_85350000	0.40248330810664634	-230762	chr1	85750000	85800000	chr1_85750000_85800000	0.24725695172947024	166051	ENSG00000142871.17	4.770878445994735	0.7897121738420072	0.6915948825350574	0.7899844066082266	upstream	0.40248330810664634	-230762	FALSE	FALSE	FALSE	FALSE	neither
chr1	85649417	85708433	ZNHIT6	-0.151628	-	chr1	85750000	85800000	chr1_85750000_85800000	0.24725695172947024	-41568	chr1	85300000	85350000	chr1_85300000_85350000	0.40248330810664634	299418	ENSG00000117174.11	4.475791027544938	0.8667335892223319	0.7899844066082266	0.6915948825350574	downstream	0.40248330810664634	299418	FALSE	FALSE	FALSE	FALSE	neither
chr1	85729233	86156943	COL24A1	1.0653228413147673	-	chr1	85750000	85800000	chr1_85750000_85800000	0.24725695172947024	0	chr1	85750000	85800000	chr1_85750000_85800000	0.24725695172947024	0	ENSG00000171502.15	-1.15955	0.7088070807533629	0.7899844066082266	0.7899844066082266	upstream	0.24725695172947024	0	FALSE	FALSE	FALSE	FALSE	neither
chr1	86288704	86320711	LINC02795	-0.916704	-	chr1	86300000	86350000	chr1_86300000_86350000	0.132296	0	chr1	86300000	86350000	chr1_86300000_86350000	0.132296	0	ENSG00000285210.1	-1.57073	0.7081690473496259	0.8972675728155339	0.8972675728155339	upstream	0.132296	0	FALSE	FALSE	FALSE	FALSE	neither
chr1	86346824	86396342	ODF2L	-0.222109	-	chr1	86300000	86350000	chr1_86300000_86350000	0.132296	0	chr1	86300000	86350000	chr1_86300000_86350000	0.132296	0	ENSG00000122417.15	5.137220606351858	0.8898487807918233	0.8972675728155339	0.8972675728155339	upstream	0.132296	0	FALSE	FALSE	FALSE	FALSE	neither
chr1	86424171	86456553	CLCA2	0.433762	+	chr1	86400000	86450000	chr1_86400000_86450000	-0.536141	0	chr1	86400000	86450000	chr1_86400000_86450000	-0.536141	0	ENSG00000137975.8	-4.35398	0.8894151117703287	0.5684415518121491	0.5684415518121491	upstream	-0.536141	0	FALSE	FALSE	FALSE	FALSE	neither
chr1	86547078	86580754	CLCA4	0.17526876847375927	+	chr1	86400000	86450000	chr1_86400000_86450000	-0.536141	-97079	chr1	86700000	86750000	chr1_86700000_86750000	0.35664012737487094	119247	ENSG00000016602.9	-4.99643	0.9047707114189928	0.5684415518121491	0.6894970333181196	upstream	-0.536141	-97079	FALSE	FALSE	FALSE	FALSE	neither
chr1	86571181	86696311	CLCA4-AS1	-1.01208	-	chr1	86700000	86750000	chr1_86700000_86750000	0.35664012737487094	-3690	chr1	86400000	86450000	chr1_86400000_86450000	-0.536141	121182	ENSG00000236915.2	-2.64388	0.4871709311023699	0.6894970333181196	0.5684415518121491	downstream	-0.536141	121182	FALSE	FALSE	FALSE	FALSE	neither
chr1	86703502	86704462	AL049597.2	-0.0237524	-	chr1	86700000	86750000	chr1_86700000_86750000	0.35664012737487094	0	chr1	86700000	86750000	chr1_86700000_86750000	0.35664012737487094	0	ENSG00000261737.1	-0.282397	0.987074	0.6894970333181196	0.6894970333181196	upstream	0.35664012737487094	0	FALSE	FALSE	FALSE	FALSE	neither
chr1	86704570	86748184	SH3GLB1	-0.138302	+	chr1	86700000	86750000	chr1_86700000_86750000	0.35664012737487094	0	chr1	86700000	86750000	chr1_86700000_86750000	0.35664012737487094	0	ENSG00000097033.14	7.107400474695886	0.8561281524463966	0.6894970333181196	0.6894970333181196	upstream	0.35664012737487094	0	FALSE	FALSE	FALSE	FALSE	neither
chr1	86821558	86834169	AL355981.1	-1.34278	-	chr1	87100000	87150000	chr1_87100000_87150000	-0.052256	-265832	chr1	86700000	86750000	chr1_86700000_86750000	0.35664012737487094	71559	ENSG00000284846.1	-3.76897	0.26655671616245097	0.9549433089661346	0.6894970333181196	downstream	0.35664012737487094	71559	FALSE	FALSE	FALSE	FALSE	neither
chr1	86862445	86914424	SELENOF	0.24863770642576277	-	chr1	87100000	87150000	chr1_87100000_87150000	-0.052256	-185577	chr1	86700000	86750000	chr1_86700000_86750000	0.35664012737487094	112446	ENSG00000183291.17	5.163590742629639	0.6951716432152558	0.9549433089661346	0.6894970333181196	downstream	0.35664012737487094	112446	FALSE	FALSE	FALSE	FALSE	neither
chr1	86914635	87109982	HS2ST1	-0.106716	+	chr1	87100000	87150000	chr1_87100000_87150000	-0.052256	0	chr1	87100000	87150000	chr1_87100000_87150000	-0.052256	0	ENSG00000153936.17	5.0846860771449975	0.8644947896107634	0.9549433089661346	0.9549433089661346	upstream	-0.052256	0	FALSE	FALSE	FALSE	FALSE	neither
chr1	86993009	87169204	AC093155.3	-0.889291	+	chr1	87100000	87150000	chr1_87100000_87150000	-0.052256	0	chr1	87100000	87150000	chr1_87100000_87150000	-0.052256	0	ENSG00000267561.2	-1.93032	0.591234	0.9549433089661346	0.9549433089661346	upstream	-0.052256	0	FALSE	FALSE	FALSE	FALSE	neither
chr1	87045875	87046700	AC093155.1	-0.545091	+	chr1	86700000	86750000	chr1_86700000_86750000	0.35664012737487094	-295876	chr1	87100000	87150000	chr1_87100000_87150000	-0.052256	53301	ENSG00000225568.1	-0.900806	0.7422771916707503	0.6894970333181196	0.9549433089661346	upstream	0.35664012737487094	-295876	FALSE	FALSE	FALSE	FALSE	neither
chr1	87129765	87169198	LINC01140	0.28201382921073526	+	chr1	87100000	87150000	chr1_87100000_87150000	-0.052256	0	chr1	87100000	87150000	chr1_87100000_87150000	-0.052256	0	ENSG00000267272.5	-1.64928	0.9124812604544996	0.9549433089661346	0.9549433089661346	upstream	-0.052256	0	FALSE	FALSE	FALSE	FALSE	neither
chr1	87328880	87348923	LMO4	-0.548569	+	chr1	87300000	87350000	chr1_87300000_87350000	-0.710464	0	chr1	87300000	87350000	chr1_87300000_87350000	-0.710464	0	ENSG00000143013.13	5.732612031411838	0.7679686424979132	0.326971	0.326971	upstream	-0.710464	0	FALSE	FALSE	FALSE	FALSE	neither
chr1	87620803	88685204	PKN2-AS1	-0.916282	-	chr1	88000000	88050000	chr1_88000000_88050000	-2.13965	0	chr1	88000000	88050000	chr1_88000000_88050000	-2.13965	0	ENSG00000237505.8	-1.98895	0.6958136108907196	7.602884146341465e-4	7.602884146341465e-4	upstream	-2.13965	0	FALSE	TRUE	TRUE	TRUE	boundary
chr1	87805286	87808372	AL445437.1	0.2941445061066381	-	chr1	88000000	88050000	chr1_88000000_88050000	-2.13965	-191629	chr1	87300000	87350000	chr1_87300000_87350000	-0.710464	455287	ENSG00000279778.1	-3.30551	0.9554865449357596	7.602884146341465e-4	0.326971	upstream	-2.13965	-191629	FALSE	TRUE	FALSE	TRUE	boundary
chr1	88462936	88464079	AL445438.1	-1.39511	+	chr1	88100000	88150000	chr1_88100000_88150000	-1.83884	-312937	chr1	88600000	88650000	chr1_88600000_88650000	-1.00441	135922	ENSG00000286758.1	-2.8454	0.7114851250748331	0.00230061	0.23090354767184032	upstream	-1.83884	-312937	FALSE	TRUE	FALSE	TRUE	boundary
chr1	88684222	88836255	PKN2	0.0310966	+	chr1	88650000	88700000	chr1_88650000_88700000	-1.16661	0	chr1	88650000	88700000	chr1_88650000_88700000	-1.16661	0	ENSG00000065243.20	6.25205	0.974504	0.10706506024096386	0.10706506024096386	upstream	-1.16661	0	FALSE	FALSE	FALSE	FALSE	neither
chr1	88816779	88816885	RNU6-125P	-0.624978	+	chr1	88650000	88700000	chr1_88650000_88700000	-1.16661	-116780	chr1	88900000	88950000	chr1_88900000_88950000	2.1263195351730397	83116	ENSG00000207234.1	0.0298415	0.6436466671994792	0.10706506024096386	0.0020469	downstream	2.1263195351730397	83116	FALSE	FALSE	TRUE	TRUE	boundary
chr1	88829102	88829419	ELOCP19	-0.00221735	+	chr1	88650000	88700000	chr1_88650000_88700000	-1.16661	-129103	chr1	88900000	88950000	chr1_88900000_88950000	2.1263195351730397	70582	ENSG00000241975.1	0.2946438799272726	0.9990963144762856	0.10706506024096386	0.0020469	downstream	2.1263195351730397	70582	FALSE	FALSE	TRUE	TRUE	boundary
chr1	88852633	88891944	GTF2B	0.0761273	-	chr1	88900000	88950000	chr1_88900000_88950000	2.1263195351730397	-8057	chr1	88650000	88700000	chr1_88650000_88700000	-1.16661	152634	ENSG00000137947.12	4.601015615839969	0.9247088538134776	0.0020469	0.10706506024096386	upstream	2.1263195351730397	-8057	FALSE	TRUE	FALSE	TRUE	boundary
chr1	88935773	88992953	KYAT3	0.1791694076567376	-	chr1	88900000	88950000	chr1_88900000_88950000	2.1263195351730397	0	chr1	88900000	88950000	chr1_88900000_88950000	2.1263195351730397	0	ENSG00000137944.18	3.80266	0.8879758220503187	0.0020469	0.0020469	upstream	2.1263195351730397	0	FALSE	TRUE	TRUE	TRUE	boundary
chr1	88979456	88992960	RBMXL1	-0.0500679	-	chr1	88950000	89000000	chr1_88950000_89000000	1.8194942888482095	0	chr1	88950000	89000000	chr1_88950000_89000000	1.8194942888482095	0	ENSG00000213516.10	5.139866042377609	0.971366	0.00952576	0.00952576	upstream	1.8194942888482095	0	FALSE	TRUE	TRUE	TRUE	boundary
chr1	89006679	89022894	GBP3	0.23733501202295804	-	chr1	89000000	89050000	chr1_89000000_89050000	-1.10949	0	chr1	89000000	89050000	chr1_89000000_89050000	-1.10949	0	ENSG00000117226.12	0.94931	0.928373	0.13957696335078534	0.13957696335078534	upstream	-1.10949	0	FALSE	FALSE	FALSE	FALSE	neither
chr1	89052319	89065230	GBP1	0.0369473	-	chr1	89450000	89500000	chr1_89450000_89500000	0.0587022	-384771	chr1	89000000	89050000	chr1_89000000_89050000	-1.10949	2320	ENSG00000117228.10	2.735514758491868	0.9895035060827214	0.9523632695756128	0.13957696335078534	downstream	-1.10949	2320	FALSE	FALSE	FALSE	FALSE	neither
chr1	89104285	89104767	PTGES3P1	0.17860959171140167	-	chr1	89450000	89500000	chr1_89450000_89500000	0.0587022	-345234	chr1	89000000	89050000	chr1_89000000_89050000	-1.10949	54286	ENSG00000234518.2	-2.50905	0.9527857125832048	0.9523632695756128	0.13957696335078534	downstream	-1.10949	54286	FALSE	FALSE	FALSE	FALSE	neither
chr1	89106132	89150456	GBP2	0.15350661904061624	-	chr1	89450000	89500000	chr1_89450000_89500000	0.0587022	-299545	chr1	89000000	89050000	chr1_89000000_89050000	-1.10949	56133	ENSG00000162645.13	2.834206213280798	0.9505384054751346	0.9523632695756128	0.13957696335078534	downstream	-1.10949	56133	FALSE	FALSE	FALSE	FALSE	neither
chr1	89128432	89144695	AC104459.1	-1.38485	+	chr1	89000000	89050000	chr1_89000000_89050000	-1.10949	-78433	chr1	89450000	89500000	chr1_89450000_89500000	0.0587022	305306	ENSG00000286802.1	-3.00435	0.8357183668874668	0.13957696335078534	0.9523632695756128	upstream	-1.10949	-78433	FALSE	FALSE	FALSE	FALSE	neither
chr1	89181144	89198942	GBP4	-0.00255715	-	chr1	89450000	89500000	chr1_89450000_89500000	0.0587022	-251059	chr1	89000000	89050000	chr1_89000000_89050000	-1.10949	131145	ENSG00000162654.9	2.195383475575535	0.9994323438789392	0.9523632695756128	0.13957696335078534	downstream	-1.10949	131145	FALSE	FALSE	FALSE	FALSE	neither
chr1	89258950	89272804	GBP5	-0.254213	-	chr1	89450000	89500000	chr1_89450000_89500000	0.0587022	-177197	chr1	89000000	89050000	chr1_89000000_89050000	-1.10949	208951	ENSG00000154451.14	-0.981632	0.9501980350633604	0.9523632695756128	0.13957696335078534	downstream	-1.10949	208951	FALSE	FALSE	FALSE	FALSE	neither
[truncated: 30,104 more rows]
