# Supplementary material for: 3D genome topology distinguishes molecular subgroups of medulloblastoma
Source: Am J Hum Genet. 2024 Oct 30;111(12):2720–34. doi: 10.1016/j.ajhg.2024.10.003 (PMC11639096; doi:10.1016/j.ajhg.2024.10.003)
Supplement: Table S10. Excel file containing set of G3 genes located near differential boundaries between G4 and G3 [file mmc11.xlsx]

## Sheet: S10_g3_gene_set.G4.wrt.G3.bound
Gene annotation						Boundary position
Chromosome	Start	End	Gene name	E score	Strand	Chromosome	Start	End	Name	RobusTAD score
chr6	35497874	35512896	TULP1	1000	-	chr6	35800000	35850000	chr6_35800000_35850000	-1.49548
chr6	35497874	35512896	TULP1	1000	-	chr6	35750000	35800000	chr6_35750000_35800000	-1.59647
