# Supplementary material for: 3D genome topology distinguishes molecular subgroups of medulloblastoma
Source: Am J Hum Genet. 2024 Oct 30;111(12):2720–34. doi: 10.1016/j.ajhg.2024.10.003 (PMC11639096; doi:10.1016/j.ajhg.2024.10.003)
Supplement: Table S11. Excel file containing set of G4 genes located near differential boundaries between G4 and G3 [file mmc12.xlsx]

## Sheet: S11_g4_gene_set.G4.wrt.G3.bound
Gene annotation						Boundary position
Chromosome	Start	End	Gene name	E score	Strand	Chromosome	Start	End	Name	RobusTAD score
chr3	27715949	27722711	EOMES	1000	-	chr3	27150000	27200000	chr3_27150000_27200000	-1.5803
chr9	132582606	132590252	BARHL1	1000	+	chr9	131550000	131600000	chr9_131550000_131600000	-1.26541
chr9	132592997	132670401	DDX31	1000	-	chr9	131550000	131600000	chr9_131550000_131600000	-1.26541
chr13	99962964	99971909	ZIC5	1000	-	chr13	99400000	99450000	chr13_99400000_99450000	-1.50112
chr15	34751032	34754998	GJD2	1000	-	chr15	34550000	34600000	chr15_34550000_34600000	-1.29372
chr20	37521206	37523690	NNAT	1000	+	chr20	38050000	38100000	chr20_38050000_38100000	-1.21757
